# Supplementary material for: Tet1 Isoforms Differentially Regulate Gene Expression, Synaptic Transmission, and Memory in the Mammalian Brain
Source: J Neurosci. 2021 Jan 27;41(4):578–93. doi: 10.1523/JNEUROSCI.1821-20.2020 (PMC7842754; doi:10.1523/JNEUROSCI.1821-20.2020)
Supplement: Extended Data Figure 4-1 — Statistical analysis of expression changes in predicted Tet1FL TALE sequence off-target genes. Unpaired two-tailed student t tests related to Figures 4G. Tet1FL predicted off-target genes. AAV1-Tet1FL-NFD versus -Tet1FL-SID4X; n = 3–4 per group. Download Figure 4-1, XLSX file. [file ns-JN-RM-1821-20-s01.xlsx]

## Sheet: FL 4X vs NFD off-target stats
Figure 4-1. Statistical analysis of expression changes in predicted Tet1FL TALE sequence off-target genes.
Gene	two tailed unpaired t tests NFD vs. SID4X
Angpt2	t(6) = 0.91, p = 0.40
Grn	t(6) = 2.0, p = 0.096
Zfp874a	t(6) = 2.1, p = 0.075
Aktip	t(6) = 0.64, p = 0.55
Brd2	t(6) = 0.77, p = 0.47
Tmeff1	t(6) = 1.3, p = 0.23
Odf3l2	t(6) = 0.32, p = 0.76
Homer1	t(6) = 1.6, p = 0.15
Tomm40l	t(6) = 1.4, p = 0.21
Rps6	t(6) = 2.1, p = 0.08
Ykt6	t(6) = 1.2, p = 0.29
Nyx	t(6) = 0.44, p = 0.68
Klhl30	t(6) = 1.9, p = 0.11
ifngr1	t(6) = 1.9, p = 0.11
Zyx	t(6) = 1.7, p = 0.15
Ifi27l2a	t(6) = 0.85, p = 0.42
Ubxn10	t(6) = 1.7, p = 0.14
Slc27a1	t(6) = 0.25, p = 0.81
Block1s4	t(6) = 1.1, p = 0.32
Mrgprd	t(6) = 0.76, p = 0.47
Pnma3	t(6) = 0.14, p = 0.89
Rnft1	t(6) = 0.11 p = 0.92
