# Supplementary material for: Tet1 Isoforms Differentially Regulate Gene Expression, Synaptic Transmission, and Memory in the Mammalian Brain
Source: J Neurosci. 2021 Jan 27;41(4):578–93. doi: 10.1523/JNEUROSCI.1821-20.2020 (PMC7842754; doi:10.1523/JNEUROSCI.1821-20.2020)
Supplement: Extended Data Figure 4-2 — Statistical analysis of expression changes in predicted Tet1S TALE sequence off-target genes. Unpaired two-tailed student t tests related to Figure 4H. AAV1-Tet1S-NFD versus -Tet1S-SID4X; n = 3–4 per group. Download Figure 4-2, XLSX file. [file ns-JN-RM-1821-20-s02.xlsx]

## Sheet: S 4X vs NFD off-target stats
Figure 4-2. Statistical analysis of expression changes in predicted Tet1S TALE sequence off-target genes.
Gene	two tailed unpaired t tests NFD vs. SID4X
Hk3	t(6) = 1.6 p = 0.16
Lyrm1	t(6) = 0.23 p = 0.83
Dnajb1	t(6) = 2.2 p = 0.071
Mmp9	t(6) = 2.3 p = 0.060
Clgalt1c1	t(6) = 2.2 p = 0.068
Mis18bp1	t(6) = 1.9 p = 0.10
Slc39a14	t(6) = 1.0 p = 0.40
Dock6	t(6) = 1.6 p = 0.15
Serphinb6a	t(6) = 1.9 p = 0.41
