# Supplementary material for: Tet1 Isoforms Differentially Regulate Gene Expression, Synaptic Transmission, and Memory in the Mammalian Brain
Source: J Neurosci. 2021 Jan 27;41(4):578–93. doi: 10.1523/JNEUROSCI.1821-20.2020 (PMC7842754; doi:10.1523/JNEUROSCI.1821-20.2020)
Supplement: Extended Data Figure 5-1 — Expression of all genes in AAV1-Tet1FL-SID4X relative to -Tet1FL-NFD. Expression of all genes in a comparison of AAV1-Tet1FL-SID4X to -Tet1FL-NFD. Column headings: MSTRG, Stringtie ID or Refseq ID of gene (if gene prediction matches annotation exactly); logFC = log2 fold change; logCPM = average log2 counts per million; F = F statistic; PValue = probability value before multiple hypothesis correction; Refseq = best matching Refseq gene ID that best matches the stringtie predicted transcript; OGS = official gene symbol with period after to prevent date conversion in excel; Sig = whether the transcript passes the FDR and fold change cutoffs for significance. Download Figure 5-1, XLSX file. [file ns-JN-RM-1821-20-s03.xlsx]

## Sheet: ALL genes FL 4X vs NFD
Figure 5-1
MSTRG	logFC	logCPM	F	PValue	FDR	Refseq	OGS	Sig		MSTRG – Stringtie ID or Refseq ID of gene (if gene prediction matches annotation exactly); logFC = log2 fold-change; logCPM = average log2 counts per million; F – F statistic; PValue = probability value before multiple hypothesis correction; FDR = false discovery rate; Refseq = best matching Refseq gene ID that best matches the stringtie predicted transcript; OGS – official gene symbol with perio…
MSTRG.12566	3.57369	1.9588	762.549	5.15e-12	6.8e-08	NM_008176	Cxcl1.	yes
MSTRG.13907	-1.60558	8.08952	698.215	8.56e-12	6.8e-08	NM_153508	Clstn3.	yes
MSTRG.14668	5.37536	2.21048	594.427	2.16e-11	1.14e-07	NM_011315	Saa3.	yes
MSTRG.5746	3.73728	2.26358	492.068	6.39e-11	2.53e-07	NM_009008	Rac2.	yes
MSTRG.8080	-1.72723	5.32416	451.717	1.04e-10	3.31e-07	NM_001024717	Gal3st3.	yes
MSTRG.12150	3.77668	5.54339	422.181	1.53e-10	3.96e-07	NM_054098	Steap4.	yes
MSTRG.573	8.46755	2.39823	412.532	1.75e-10	3.96e-07	NM_010766	Marco.	yes
MSTRG.13912	2.65273	1.23605	386.776	2.52e-10	4.51e-07	NM_001077705	Ptpn6.	yes
MSTRG.8937	3.2223	7.75803	380.445	2.77e-10	4.51e-07	NM_008491	Lcn2.	yes
MSTRG.9894	3.10477	2.31598	378.834	2.84e-10	4.51e-07	NM_054055	Slc13a3.	yes
MSTRG.2726	3.05244	1.1615	358.217	3.9e-10	5.63e-07	NM_013654	Ccl7.	yes
MSTRG.8936	3.25929	6.09067	300.643	1.05e-09	1.39e-06	NA	NA.	yes
MSTRG.2722	2.73806	3.10143	289.746	1.3e-09	1.58e-06	NM_011333	Ccl2.	yes
MSTRG.3010	-1.4269	5.3039	275.751	1.71e-09	1.74e-06	NM_016782	Cntnap1.	yes
MSTRG.1072	-1.40053	5.2551	266.661	2.07e-09	1.74e-06	NM_144817	Camk1g.	yes
MSTRG.7346	3.04481	4.22155	265.829	2.11e-09	1.74e-06	NM_010130	Adgre1.	yes
MSTRG.4061	-0.991977	7.65781	264.937	2.15e-09	1.74e-06	NM_001291071	Pfkp.	yes
MSTRG.13900	-1.16683	7.1876	264.17	2.18e-09	1.74e-06	NM_011401	Slc2a3.	yes
MSTRG.9760	-1.24356	6.11215	262.875	2.24e-09	1.74e-06	NM_144786	Ggt7.	yes
MSTRG.12563	3.60739	0.526064	260.75	2.35e-09	1.74e-06	NM_009141	Cxcl5.	yes
MSTRG.13170	-1.16445	6.89669	260.062	2.38e-09	1.74e-06	NM_177735	Tmem130.	yes
MSTRG.9476	-1.3234	5.6076	250.373	2.95e-09	1.74e-06	NM_009897	Ckmt1.	yes
NM_001253872	6.39729	1.2908	249.508	3e-09	1.74e-06	NM_001253872	Itgal.	yes
NM_001253873	6.39729	1.2908	249.508	3e-09	1.74e-06	NM_001253873	Itgal.	yes
NM_001253874	6.39729	1.2908	249.508	3e-09	1.74e-06	NM_001253874	Itgal.	yes
NM_008400	6.39729	1.2908	249.508	3e-09	1.74e-06	NM_008400	Itgal.	yes
MSTRG.10596	-0.950504	8.2923	249.478	3.01e-09	1.74e-06	NM_022030	Sv2a.	yes
MSTRG.9729	-0.958331	4.21132	248.06	3.1e-09	1.74e-06	NM_198617	Tspyl3.	yes
MSTRG.1661	1.42303	4.03683	246.873	3.19e-09	1.74e-06	NM_007771	Cry1.	yes
MSTRG.10419	-0.749036	6.72923	242.365	3.54e-09	1.87e-06	NM_001145876	Slc25a44.	yes
MSTRG.5664	-1.14413	5.62514	236.683	4.04e-09	2.07e-06	NM_001164036	Ly6e.	yes
MSTRG.1654	0.932314	5.16046	230.887	4.64e-09	2.3e-06	NM_146008	Tcp11l2.	yes
NM_177320	2.33041	1.07227	229.248	4.83e-09	2.32e-06	NM_177320	Pik3r5.	yes
MSTRG.14942	-0.724091	7.19853	227.486	5.04e-09	2.35e-06	NM_011035	Pak1.	yes
MSTRG.109	-0.776483	7.76931	225.234	5.33e-09	2.41e-06	NM_145516	Plekhb2.	yes
MSTRG.12415	0.880662	5.36808	222.048	5.77e-09	2.54e-06	NM_024434	Lap3.	yes
MSTRG.15220	-1.05262	8.60914	218.078	6.38e-09	2.67e-06	NM_001252566	Sez6l2.	yes
MSTRG.4776	-1.36445	3.94673	217.389	6.49e-09	2.67e-06	NM_183187	Fam107a.	yes
MSTRG.905	2.78211	-0.10771	216.901	6.57e-09	2.67e-06	NM_001277968	Ly9.	yes
MSTRG.13982	6.40322	0.471139	213.268	7.22e-09	2.86e-06	NM_001033122	Cd69.	yes
MSTRG.14024	2.39302	2.78031	212.402	7.39e-09	2.86e-06	NM_001301301	Arhgdib.	yes
MSTRG.14775	1.1828	5.23867	208.991	8.08e-09	3.05e-06	NM_001042592	Arrdc4.	yes
MSTRG.11637	2.45858	2.29333	203.58	9.35e-09	3.45e-06	NM_153159	Zc3h12a.	yes
MSTRG.13272	1.69072	3.41374	200.391	1.02e-08	3.67e-06	NM_207176	Tes.	yes
MSTRG.16045	-0.996863	7.88426	199.43	1.05e-08	3.67e-06	NM_009142	Cx3cl1.	yes
MSTRG.5658	-1.96338	5.27745	198.893	1.06e-08	3.67e-06	NM_001276684	Arc.	yes
MSTRG.884	2.23143	2.39402	194.343	1.21e-08	4.08e-06	NM_010185	Fcer1g.	yes
MSTRG.7116	2.84036	0.312484	186.273	1.53e-08	5.06e-06	NM_019467	Aif1.	yes
MSTRG.5109	1.05632	7.15219	185.138	1.58e-08	5.12e-06	NM_026819	Dhrs1.	yes
MSTRG.2536	-0.919524	9.30413	183.918	1.64e-08	5.21e-06	NM_001109752	Dlg4.	yes
MSTRG.14222	-1.05289	7.95585	183.224	1.68e-08	5.21e-06	NM_148946	Slc8a2.	yes
MSTRG.7662	-0.997057	6.571	175.672	2.11e-08	6.42e-06	NM_001204914	Reep2.	yes
MSTRG.2680	-1.27029	7.35462	174.834	2.17e-08	6.42e-06	NM_001303423	Aldoc.	yes
MSTRG.2749	1.74246	2.58688	174.635	2.18e-08	6.42e-06	NM_011338	Ccl9.	yes
MSTRG.998	-0.862756	6.03375	173.23	2.28e-08	6.55e-06	NM_144796	Susd4.	yes
MSTRG.2429	-1.00438	3.21363	172.52	2.34e-08	6.55e-06	NM_011706	Trpv2.	yes
MSTRG.14103	-0.987458	8.6392	172.164	2.36e-08	6.55e-06	NM_001093764	Myadm.	yes
MSTRG.654	2.52203	2.64414	170.997	2.45e-08	6.55e-06	NM_007695	Chil1.	yes
MSTRG.5997	-1.22337	6.21081	170.939	2.46e-08	6.55e-06	NM_001038658	Faim2.	yes
MSTRG.13563	-0.806274	5.73814	170.678	2.48e-08	6.55e-06	NM_001035228	St3gal5.	yes
MSTRG.7341	2.52548	8.6298	169.416	2.58e-08	6.71e-06	NM_009778	C3.	yes
MSTRG.5745	-1.22806	4.65381	168.463	2.66e-08	6.81e-06	NM_009218	Sstr3.	yes
MSTRG.7841	0.881142	4.99213	167.419	2.75e-08	6.94e-06	NM_001198984	Tcof1.	yes
MSTRG.5063	-1.89577	2.09788	166.595	2.83e-08	7.02e-06	NM_080726	Rem2.	yes
MSTRG.8958	1.15214	2.22543	165.783	2.91e-08	7.1e-06	NM_025619	Cfap157.	yes
MSTRG.16065	-1.10304	9.48686	164.08	3.08e-08	7.4e-06	NM_001195006	Ndrg4.	yes
MSTRG.14651	-1.25192	2.50732	162.281	3.27e-08	7.72e-06	NM_017465	Sult2b1.	yes
MSTRG.15148	1.2265	3.70038	161.668	3.34e-08	7.72e-06	NM_007672	Cdr2.	yes
MSTRG.15358	-1.19173	5.51045	161.512	3.35e-08	7.72e-06	NM_183147	Sprn.	yes
MSTRG.3981	1.98402	1.90866	160.073	3.52e-08	7.83e-06	NM_009396	Tnfaip2.	yes
MSTRG.16648	-0.950192	5.55074	159.903	3.54e-08	7.83e-06	NM_138955	Abcg4.	yes
NM_008392	4.03414	-0.723865	159.837	3.55e-08	7.83e-06	NM_008392	Acod1.	yes
MSTRG.6478	1.67932	3.8158	158.496	3.72e-08	8.09e-06	NM_001159394	Nfkbiz.	yes
MSTRG.7120	4.00682	-0.461501	157.419	3.86e-08	8.28e-06	NM_001278601	Tnf.	yes
MSTRG.8661	-1.10491	3.47604	156.462	3.99e-08	8.45e-06	NM_001113558	Ucma.	yes
MSTRG.3000	-0.742931	9.14184	155.357	4.15e-08	8.58e-06	NM_001243049	Atp6v0a1.	yes
MSTRG.10108	2.80174	7.8843	155.26	4.16e-08	8.58e-06	NM_001276248	Cp.	yes
MSTRG.1222	-1.53914	2.09864	154.445	4.29e-08	8.72e-06	NM_175448	Clvs2.	yes
MSTRG.2753	2.2852	1.88942	152.616	4.57e-08	9.08e-06	NM_011337	Ccl3.	yes
MSTRG.10361	-0.99427	6.58891	152.595	4.58e-08	9.08e-06	NM_001161796	Gucy1b3.	yes
MSTRG.13919	-1.16584	5.28534	152.153	4.65e-08	9.11e-06	NM_001145926	Pianp.	yes
MSTRG.18042	-1.33705	2.37202	150.826	4.88e-08	9.43e-06	NM_001030293	Spry3.	yes
MSTRG.9822	1.86746	3.82474	150.517	4.93e-08	9.43e-06	NM_008489	Lbp.	yes
MSTRG.17870	-0.960599	4.68286	148.505	5.31e-08	1e-05	NM_177919	Tceal5.	yes
MSTRG.9611	-0.902043	7.1214	147.611	5.49e-08	1.02e-05	NM_028637	1110034G24Rik.	yes
MSTRG.6395	2.52757	1.42812	147.335	5.54e-08	1.02e-05	NM_008225	Hcls1.	yes
MSTRG.9300	-0.959103	4.79597	145.472	5.94e-08	1.08e-05	NR_030431	Mir670.	yes
MSTRG.15773	0.769457	6.38435	144.942	6.06e-08	1.09e-05	NM_001113346	Gatad2a.	yes
MSTRG.10420	-2.0038	3.99997	144.261	6.22e-08	1.1e-05	NM_001163489	Sema4a.	yes
NM_012054	2.97985	-0.858274	143.919	6.3e-08	1.1e-05	NM_012054	Aoah.	yes
MSTRG.12748	1.59326	2.35953	143.426	6.42e-08	1.1e-05	NM_001040691	Ung.	yes
MSTRG.8257	3.01953	0.761745	142.979	6.53e-08	1.1e-05	NM_001166376	Ms4a6c.	yes
MSTRG.7241	0.766604	4.61616	142.946	6.54e-08	1.1e-05	NM_144857	Rrp36.	yes
MSTRG.4573	-1.12009	4.503	142.929	6.54e-08	1.1e-05	NM_009027	Rasgrf2.	yes
MSTRG.15219	-0.792355	5.13282	142.857	6.56e-08	1.1e-05	NM_001039645	Asphd1.	yes
NM_177686	2.77803	-1.00209	142.47	6.66e-08	1.1e-05	NM_177686	Clec12a.	yes
MSTRG.12813	0.83708	4.29169	141.839	6.82e-08	1.12e-05	NM_028762	Rbm19.	yes
MSTRG.12876	-1.12622	5.48124	141.102	7.01e-08	1.14e-05	NM_175092	Rhof.	yes
MSTRG.13918	-0.91288	7.45071	140.449	7.19e-08	1.15e-05	NM_001302642	Eno2.	yes
MSTRG.17044	-1.3382	2.69863	139.861	7.36e-08	1.16e-05	NM_001039655	Rasgrf1.	yes
MSTRG.9424	-1.09146	2.53883	139.814	7.37e-08	1.16e-05	NM_145530	Rhov.	yes
NM_009374	-1.29727	1.39337	139.43	7.48e-08	1.16e-05	NM_009374	Tgm3.	yes
MSTRG.10367	1.68666	2.12404	138.203	7.85e-08	1.21e-05	NM_011905	Tlr2.	yes
MSTRG.14118	-0.815353	6.61413	136.903	8.26e-08	1.26e-05	NM_001001454	Ttyh1.	yes
MSTRG.17227	0.898106	3.41135	136.524	8.39e-08	1.27e-05	NM_007658	Cdc25a.	yes
MSTRG.16851	-2.01256	2.0499	135.994	8.57e-08	1.28e-05	NM_001040426	Thsd4.	yes
MSTRG.7819	0.979395	4.51455	134.957	8.93e-08	1.32e-05	NM_010721	Lmnb1.	yes
MSTRG.1802	1.53841	5.03127	134.342	9.15e-08	1.34e-05	NM_017372	Lyz2.	yes
MSTRG.12797	-0.669814	5.59624	133.645	9.41e-08	1.36e-05	NM_001081308	Taok3.	yes
MSTRG.15430	-0.722791	4.26334	133.611	9.43e-08	1.36e-05	NM_175534	Mrgpre.	yes
MSTRG.15977	-2.11543	2.49901	132.773	9.75e-08	1.39e-05	NA	NA.	yes
MSTRG.15119	-0.850391	4.91957	132.354	9.92e-08	1.41e-05	NM_138649	Syt17.	yes
MSTRG.10995	-0.682057	4.65932	132.137	1e-07	1.41e-05	NM_028940	Clvs1.	yes
NM_033601	3.34897	-0.688153	131.139	1.04e-07	1.44e-05	NM_033601	Bcl3.	yes
MSTRG.12484	2.80276	0.404054	131.119	1.04e-07	1.44e-05	NM_001033415	Shisa3.	yes
MSTRG.16833	-0.686885	8.18038	130.968	1.05e-07	1.44e-05	NM_001293673	Nptn.	yes
MSTRG.8186	-1.10592	5.80246	130.507	1.07e-07	1.45e-05	NM_001112697	Chrm1.	yes
MSTRG.2262	1.20255	2.0773	129.714	1.11e-07	1.49e-05	NM_153393	Col23a1.	yes
MSTRG.2972	-1.59225	1.6586	127.937	1.19e-07	1.59e-05	NM_172946	Krt222.	yes
MSTRG.17068	1.03387	3.78304	127.58	1.21e-07	1.6e-05	NM_019864	Atr.	yes
MSTRG.16486	-0.898373	5.44642	127.286	1.23e-07	1.61e-05	NM_001310750	Pde4a.	yes
MSTRG.5737	-0.890454	4.3311	125.702	1.31e-07	1.7e-05	NM_007583	Cacng2.	yes
NM_001170332	5.83844	-1.05793	123.732	1.43e-07	1.81e-05	NM_001170332	Clec4a2.	yes
NM_001170333	5.83844	-1.05793	123.732	1.43e-07	1.81e-05	NM_001170333	Clec4a2.	yes
NM_011999	5.83844	-1.05793	123.732	1.43e-07	1.81e-05	NM_011999	Clec4a2.	yes
MSTRG.8461	1.49179	2.08165	123.474	1.44e-07	1.82e-05	NM_031376	Pik3ap1.	yes
MSTRG.25	-1.37336	5.87961	123.235	1.46e-07	1.82e-05	NM_178399	3110035E14Rik.	yes
MSTRG.3674	1.01822	2.68006	123.073	1.47e-07	1.82e-05	NM_001313977	Prkch.	yes
MSTRG.5276	1.74194	3.31992	122.732	1.49e-07	1.83e-05	NM_001247984	Lcp1.	yes
MSTRG.10785	-1.07689	5.6713	122.291	1.52e-07	1.86e-05	NM_001305451	Plppr5.	yes
MSTRG.1919	0.610003	5.95442	121.485	1.57e-07	1.91e-05	NM_010272	Gdf11.	yes
MSTRG.1363	1.25241	1.95777	120.904	1.62e-07	1.94e-05	NM_001081127	Adamts14.	yes
MSTRG.333	-1.22216	4.33842	120.318	1.66e-07	1.98e-05	NM_175564	Tmem169.	yes
MSTRG.3499	0.612995	5.52289	119.471	1.72e-07	2.04e-05	NM_153198	Hbp1.	yes
MSTRG.17849	-0.850711	4.53093	119.132	1.75e-07	2.05e-05	NM_010078	Drp2.	yes
MSTRG.1257	-2.20711	0.560681	118.868	1.77e-07	2.05e-05	NM_199058	Gpr6.	yes
MSTRG.10652	1.53558	2.80802	118.819	1.77e-07	2.05e-05	NM_001013026	Ttf2.	yes
MSTRG.2515	-0.865011	3.54967	117.653	1.87e-07	2.15e-05	NM_001291104	Fgf11.	yes
MSTRG.4321	1.85578	1.7538	117.462	1.89e-07	2.15e-05	NM_001198977	Syk.	yes
MSTRG.17425	1.66698	1.97728	117.267	1.9e-07	2.16e-05	NM_007807	Cybb.	yes
MSTRG.5099	0.764118	4.83824	116.82	1.94e-07	2.19e-05	NM_001029855	Psme2.	yes
MSTRG.13999	-0.777982	3.84642	116.492	1.97e-07	2.19e-05	NM_001167694	Gpr19.	yes
MSTRG.1253	0.864096	4.67921	116.379	1.98e-07	2.19e-05	NM_001168304	Cdk19.	yes
MSTRG.15629	-1.62627	2.89303	116.289	1.99e-07	2.19e-05	NM_001206849	Smim18.	yes
MSTRG.1342	-0.720902	5.95264	115.911	2.03e-07	2.22e-05	NM_001033259	Mcu.	yes
MSTRG.17297	0.881294	3.76716	115.205	2.09e-07	2.27e-05	NM_001313757	Acvr2b.	yes
MSTRG.4318	-0.790861	7.13333	115.128	2.1e-07	2.27e-05	NM_001024474	Diras2.	yes
MSTRG.2416	3.58989	-0.590186	114.867	2.13e-07	2.28e-05	NM_027817	Grap.	yes
MSTRG.17486	-0.672312	6.95002	114.626	2.15e-07	2.29e-05	NM_028325	Zcchc12.	yes
NM_001199940	2.57432	-0.313719	114.068	2.21e-07	2.33e-05	NM_001199940	Serpina3i.	yes
MSTRG.8801	0.739581	3.8885	112.617	2.36e-07	2.48e-05	NM_001290413	Traf2.	yes
MSTRG.14211	0.975782	3.87034	112.358	2.39e-07	2.5e-05	NM_001083188	Lig1.	yes
MSTRG.11607	-1.04921	7.45202	111.243	2.52e-07	2.62e-05	NM_174998	Hpcal4.	yes
MSTRG.9332	-0.79019	4.46499	110.871	2.57e-07	2.65e-05	NM_001142335	Lmo2.	yes
MSTRG.2748	1.61062	1.2415	110.413	2.63e-07	2.68e-05	NM_013653	Ccl5.	yes
MSTRG.2754	2.26596	-0.336476	110.264	2.64e-07	2.68e-05	NM_013652	Ccl4.	yes
MSTRG.5120	1.0072	2.64889	110.21	2.65e-07	2.68e-05	NM_001014996	Cenpj.	yes
MSTRG.12736	-0.680901	5.13863	109.109	2.8e-07	2.8e-05	NM_177292	Wscd2.	yes
MSTRG.2943	-0.869293	6.505	109.024	2.81e-07	2.8e-05	NM_001159319	Cacnb1.	yes
MSTRG.8308	0.7811	4.98477	108.539	2.88e-07	2.85e-05	NM_017375	Ostf1.	yes
MSTRG.17885	-0.817845	7.74881	108.316	2.91e-07	2.87e-05	NM_001035509	Zcchc18.	yes
MSTRG.4277	-0.671544	5.96036	107.905	2.97e-07	2.91e-05	NM_026056	Cap2.	yes
MSTRG.9727	1.90083	0.553606	106.807	3.13e-07	3.05e-05	NM_010407	Hck.	yes
MSTRG.8258	2.31076	1.36619	106.648	3.16e-07	3.06e-05	NM_026835	Ms4a6d.	yes
MSTRG.11800	-0.891967	4.67934	106.25	3.22e-07	3.1e-05	NM_001285845	Paqr7.	yes
MSTRG.8840	-1.69178	-0.139349	105.831	3.29e-07	3.14e-05	NM_138942	Dbh.	yes
MSTRG.13270	-0.644777	4.97485	105.633	3.32e-07	3.14e-05	NM_001330666	Gpr85.	yes
MSTRG.15388	-0.972545	7.70764	105.623	3.32e-07	3.14e-05	NM_001177576	Slc25a22.	yes
MSTRG.747	-0.82559	4.56207	105.166	3.4e-07	3.19e-05	NM_026380	Rgs8.	yes
MSTRG.16393	2.83216	0.174893	104.855	3.46e-07	3.2e-05	NM_007609	Casp4.	yes
MSTRG.3699	-0.887991	6.28434	104.832	3.46e-07	3.2e-05	NM_134050	Rab15.	yes
MSTRG.1552	1.05007	5.54139	104.653	3.49e-07	3.2e-05	NM_183426	Sbno2.	yes
MSTRG.3165	-0.980945	5.40008	104.644	3.49e-07	3.2e-05	NM_001042606	Sstr2.	yes
MSTRG.9017	0.616704	6.84495	104.509	3.52e-07	3.21e-05	NM_001159631	Nek6.	yes
MSTRG.7903	1.07323	2.0668	104.234	3.57e-07	3.23e-05	NM_053261	Impa2.	yes
MSTRG.13601	1.19117	4.13953	103.538	3.7e-07	3.33e-05	NM_013820	Hk2.	yes
MSTRG.345	2.00268	0.854703	103.367	3.73e-07	3.33e-05	NM_013612	Slc11a1.	yes
MSTRG.4500	1.66136	1.52957	103.328	3.74e-07	3.33e-05	NM_027182	Trip13.	yes
MSTRG.5784	1.17855	5.32582	103.006	3.8e-07	3.34e-05	NM_001205345	Sun2.	yes
MSTRG.120	-0.666376	4.6125	102.961	3.81e-07	3.34e-05	NM_033570	Cnnm4.	yes
MSTRG.7345	2.20748	1.19675	102.925	3.81e-07	3.34e-05	NM_001163815	Vav1.	yes
MSTRG.10433	-0.610493	9.22493	102.34	3.93e-07	3.42e-05	NM_018804	Syt11.	yes
MSTRG.13803	-0.930884	4.86971	102.225	3.95e-07	3.42e-05	NM_001289699	Prrt3.	yes
MSTRG.15715	1.14459	2.52571	102.157	3.97e-07	3.42e-05	NM_021788	Sap30.	yes
MSTRG.1888	1.1688	1.67328	102.064	3.99e-07	3.42e-05	NM_001136082	Timeless.	yes
MSTRG.6083	-0.696578	4.96927	101.833	4.03e-07	3.44e-05	NM_001285890	Pde1b.	yes
MSTRG.17759	-0.696287	6.93343	101.349	4.14e-07	3.51e-05	NM_172932	Nlgn3.	yes
MSTRG.11867	-0.786478	6.39647	101.215	4.17e-07	3.52e-05	NM_025451	Camk2n1.	yes
MSTRG.2800	0.565243	5.18836	100.958	4.22e-07	3.55e-05	NM_026191	Dhx40.	yes
MSTRG.8029	1.95213	1.99952	100.611	4.3e-07	3.59e-05	NM_001161428	Unc93b1.	yes
MSTRG.655	-0.58973	5.29609	100.451	4.34e-07	3.6e-05	NM_016749	Mybph.	yes
MSTRG.13009	0.790683	4.70035	100.041	4.43e-07	3.66e-05	NM_172541	Tmem120a.	yes
MSTRG.10309	1.61868	4.17459	99.8611	4.47e-07	3.68e-05	NM_008987	Ptx3.	yes
MSTRG.17014	-0.797721	5.83973	99.4759	4.57e-07	3.71e-05	NM_148941	Elovl4.	yes
MSTRG.2554	-0.591929	4.91505	99.4756	4.57e-07	3.71e-05	NM_001316728	Rnf167.	yes
MSTRG.13925	-0.727085	7.22812	99.395	4.59e-07	3.71e-05	NM_013533	Gpr162.	yes
MSTRG.10184	2.27745	0.304136	99.0896	4.66e-07	3.74e-05	NM_008006	Fgf2.	yes
MSTRG.17117	0.877265	4.88616	99.0768	4.66e-07	3.74e-05	NM_133977	Trf.	yes
MSTRG.5244	0.694672	4.68832	98.991	4.69e-07	3.74e-05	NM_001164082	Polr3d.	yes
MSTRG.10612	-1.54126	4.97381	98.5082	4.81e-07	3.8e-05	NM_001024851	Ankrd34a.	yes
MSTRG.11369	0.719748	4.56161	98.4797	4.82e-07	3.8e-05	NM_024433	Mtap.	yes
MSTRG.11584	0.885159	6.43407	98.13	4.91e-07	3.85e-05	NM_016748	Ctps.	yes
MSTRG.9278	-1.22414	3.84778	97.6777	5.03e-07	3.93e-05	NM_030725	Syt13.	yes
MSTRG.15347	-0.736259	5.43433	97.2609	5.14e-07	4e-05	NM_177469	Adgra1.	yes
MSTRG.7178	-0.699584	9.19779	96.8596	5.25e-07	4.06e-05	NM_019439	Gabbr1.	yes
MSTRG.16362	-1.7064	4.22047	96.8178	5.27e-07	4.06e-05	NM_175561	Pcnx2.	yes
MSTRG.7746	-0.691152	5.43016	96.6824	5.31e-07	4.07e-05	NM_011898	Spry4.	yes
NM_001268286	1.92406	0.885125	96.5345	5.35e-07	4.08e-05	NM_001268286	Ptprc.	yes
MSTRG.613	1.49429	2.00984	96.2477	5.43e-07	4.13e-05	NM_019777	Ikbke.	yes
MSTRG.12026	-0.829774	5.65417	95.8951	5.54e-07	4.17e-05	NM_173774	Slc45a1.	yes
MSTRG.14119	-0.675729	3.68581	95.8151	5.56e-07	4.17e-05	NR_033548	D030047H15Rik.	yes
NM_011210	1.92406	0.886381	95.7847	5.57e-07	4.17e-05	NM_011210	Ptprc.	yes
NM_001161715	2.09013	0.162113	95.3287	5.71e-07	4.25e-05	NM_001161715	Tgm1.	yes
MSTRG.10034	-0.942466	4.86901	95.2455	5.74e-07	4.25e-05	NM_015730	Chrna4.	yes
MSTRG.8522	0.804321	4.10617	95.1916	5.76e-07	4.25e-05	NM_008723	Npm3.	yes
NM_001111316	1.90938	0.887906	94.9261	5.84e-07	4.29e-05	NM_001111316	Ptprc.	yes
MSTRG.6951	0.724112	4.56846	94.4375	6e-07	4.38e-05	NM_010220	Fkbp5.	yes
MSTRG.16399	2.5473	-0.547542	94.1604	6.1e-07	4.38e-05	NM_010809	Mmp3.	yes
NM_001161714	2.10596	0.156109	94.0539	6.13e-07	4.38e-05	NM_001161714	Tgm1.	yes
MSTRG.10465	-0.866305	5.68258	93.9216	6.18e-07	4.38e-05	NM_001310640	Pmvk.	yes
MSTRG.4351	2.8689	0.598132	93.888	6.19e-07	4.38e-05	NA	NA.	yes
MSTRG.2558	-0.792284	7.89604	93.8383	6.21e-07	4.38e-05	NM_001190376	Camta2.	yes
MSTRG.9271	-1.11185	3.988	93.83	6.21e-07	4.38e-05	NA	NA.	yes
MSTRG.8485	-0.908085	6.901	93.8208	6.21e-07	4.38e-05	NM_001141983	Golga7b.	yes
MSTRG.17231	0.641231	6.6099	93.7454	6.24e-07	4.38e-05	NM_009211	Smarcc1.	yes
MSTRG.546	0.561541	4.79883	93.7346	6.24e-07	4.38e-05	NM_001316750	Kdsr.	yes
NM_019984	2.05597	0.149325	93.2932	6.4e-07	4.45e-05	NM_019984	Tgm1.	yes
MSTRG.6046	-1.88955	5.89442	93.2082	6.43e-07	4.45e-05	NM_010444	Nr4a1.	yes
MSTRG.9405	-1.0631	2.83223	93.1881	6.44e-07	4.45e-05	NM_201367	Gpr176.	yes
MSTRG.2755	2.24951	-0.113637	93.0787	6.48e-07	4.45e-05	NM_001081957	Wfdc17.	yes
MSTRG.14107	-0.887135	6.1861	93.0284	6.5e-07	4.45e-05	NR_126426	3300002P13Rik.	yes
MSTRG.5251	-0.664226	4.9538	92.9902	6.51e-07	4.45e-05	NM_001302094	Gfra2.	yes
MSTRG.2684	-0.778077	6.13114	92.6347	6.64e-07	4.52e-05	NM_001168521	Sarm1.	yes
MSTRG.13359	-0.519455	5.88244	92.3573	6.75e-07	4.58e-05	NM_007563	Bpgm.	yes
MSTRG.12586	1.0812	2.17848	91.781	6.97e-07	4.69e-05	NM_175096	Stbd1.	yes
MSTRG.10185	0.986036	2.16156	91.7795	6.97e-07	4.69e-05	NM_001291044	Nudt6.	yes
MSTRG.10132	-1.7536	0.492727	91.1202	7.24e-07	4.85e-05	NM_029690	Actrt3.	yes
MSTRG.3	0.938412	1.46489	90.9845	7.3e-07	4.87e-05	NA	NA.	yes
MSTRG.2402	1.21575	2.18651	90.8234	7.36e-07	4.89e-05	NM_009171	Shmt1.	yes
MSTRG.3056	1.03899	3.00028	90.4962	7.51e-07	4.96e-05	NM_001159382	Gjc1.	yes
MSTRG.16505	1.47891	1.18708	90.4244	7.54e-07	4.96e-05	NM_026282	Spc24.	yes
MSTRG.5481	-0.619925	7.59243	90.1971	7.64e-07	5.01e-05	NM_020332	Ank.	yes
MSTRG.3269	0.906694	2.6275	89.4762	7.96e-07	5.17e-05	NM_007623	Cbx2.	yes
MSTRG.11537	-0.67566	4.78505	89.4693	7.97e-07	5.17e-05	NM_001313916	Plk3.	yes
NM_011887	-2.0792	0.0284216	89.4356	7.98e-07	5.17e-05	NM_011887	Scn11a.	yes
MSTRG.14997	-0.829753	6.69508	89.3092	8.04e-07	5.19e-05	NM_001008548	Pde2a.	yes
MSTRG.17616	0.803654	5.12619	89.1602	8.11e-07	5.21e-05	NM_001293623	Hmgb3.	yes
MSTRG.12277	-0.813934	5.68302	88.9775	8.2e-07	5.24e-05	NM_027652	Ept1.	yes
MSTRG.17394	-0.684659	5.47155	88.9158	8.23e-07	5.24e-05	NM_138602	Praf2.	yes
MSTRG.12252	-0.702769	7.22252	88.717	8.33e-07	5.28e-05	NM_001136060	Dpp6.	yes
MSTRG.14106	-0.722604	7.03131	88.4882	8.44e-07	5.34e-05	NM_133190	Cacng8.	yes
MSTRG.7338	-0.932913	9.37514	88.3789	8.49e-07	5.35e-05	NM_009451	Tubb4a.	yes
MSTRG.455	-0.568067	6.53665	87.9697	8.7e-07	5.45e-05	NM_001111314	Ngef.	yes
MSTRG.3168	0.72963	3.38983	87.9235	8.72e-07	5.45e-05	NM_177777	D11Wsu47e.	yes
MSTRG.1042	1.21771	1.33009	87.6552	8.86e-07	5.52e-05	NM_198654	Nsl1.	yes
MSTRG.8380	1.27133	1.34286	87.4367	8.98e-07	5.57e-05	NM_021893	Cd274.	yes
MSTRG.8108	1.26088	1.9982	87.2213	9.1e-07	5.62e-05	NR_003513	Neat1.	yes
MSTRG.3897	1.5372	6.36203	86.9225	9.26e-07	5.68e-05	NM_009252	Serpina3n.	yes
MSTRG.15072	1.00035	3.67379	86.8501	9.3e-07	5.68e-05	NM_009516	Wee1.	yes
MSTRG.5237	-0.972845	6.38157	86.7773	9.34e-07	5.68e-05	NM_021328	Bin3.	yes
MSTRG.11738	0.817089	5.48279	86.7771	9.34e-07	5.68e-05	NM_001128606	Epb41.	yes
MSTRG.1892	-0.489321	8.16445	86.383	9.57e-07	5.79e-05	NM_026444	Cs.	yes
MSTRG.9763	0.803769	4.68278	86.2832	9.62e-07	5.81e-05	NM_001291111	Gss.	yes
MSTRG.9276	-1.3261	6.7036	86.0983	9.73e-07	5.85e-05	NM_023850	Chst1.	yes
MSTRG.2705	-0.925881	3.151	86.0005	9.79e-07	5.86e-05	NM_019409	Omg.	yes
MSTRG.9594	-1.07864	1.90315	85.6428	1e-06	5.95e-05	NM_001111075	Cdc25b.	yes
MSTRG.14268	-0.874295	6.78634	85.6269	1e-06	5.95e-05	NM_001162996	Eml2.	yes
MSTRG.16800	0.735044	5.32095	85.3995	1.02e-06	6.01e-05	NM_001110350	Sin3a.	yes
MSTRG.2740	1.78021	1.80711	85.2698	1.02e-06	6.04e-05	NM_011408	Slfn2.	yes
MSTRG.13847	1.16806	5.01045	85.1726	1.03e-06	6.05e-05	NM_001012477	Cxcl12.	yes
MSTRG.11308	-0.542162	7.35057	85.0037	1.04e-06	6.08e-05	NM_001161782	Trim32.	yes
MSTRG.10807	1.08981	3.35087	84.9699	1.04e-06	6.08e-05	NM_153422	Pde5a.	yes
MSTRG.3879	-0.849342	6.05379	84.7992	1.05e-06	6.1e-05	NM_007693	Chga.	yes
MSTRG.11851	-0.916289	6.47712	84.7959	1.05e-06	6.1e-05	NM_001081155	Rap1gap.	yes
MSTRG.9080	0.806751	3.28587	84.5564	1.07e-06	6.17e-05	NM_001159636	Wdsub1.	yes
MSTRG.7073	0.996762	2.65023	84.3387	1.08e-06	6.19e-05	NM_001142706	Cfb.	yes
NM_178676	-1.82697	0.253514	84.329	1.08e-06	6.19e-05	NM_178676	Entpd3.	yes
MSTRG.7265	-1.59382	2.80569	84.3279	1.08e-06	6.19e-05	NM_001272078	Trem2.	yes
MSTRG.15756	-0.640659	5.46581	84.2241	1.09e-06	6.2e-05	NM_199364	Lzts1.	yes
MSTRG.3637	-0.988921	6.4997	84.178	1.09e-06	6.2e-05	NM_178628	Atl1.	yes
MSTRG.2517	-0.490688	8.16977	83.8732	1.11e-06	6.28e-05	NM_198862	Nlgn2.	yes
MSTRG.515	0.533476	4.68833	83.8624	1.12e-06	6.28e-05	NM_001310761	Thap4.	yes
MSTRG.2184	-1.05073	6.19845	83.7994	1.12e-06	6.28e-05	NM_008073	Gabrg2.	yes
MSTRG.14055	-0.816914	5.39432	83.6034	1.13e-06	6.33e-05	NM_001024468	Bcat1.	yes
MSTRG.1600	-0.688125	7.80459	82.8273	1.19e-06	6.61e-05	NM_178662	Atcay.	yes
MSTRG.2470	1.99408	5.73499	82.8015	1.19e-06	6.61e-05	NM_008744	Ntn1.	yes
MSTRG.4231	-0.980701	6.19813	82.6686	1.2e-06	6.64e-05	NM_153529	Nrn1.	yes
MSTRG.16099	0.739385	3.78852	82.5694	1.21e-06	6.66e-05	NM_001033161	Tradd.	yes
MSTRG.10424	0.665725	5.2206	82.2954	1.23e-06	6.75e-05	NM_001029890	Mex3a.	yes
MSTRG.9543	0.877851	3.7692	82.1801	1.24e-06	6.76e-05	NM_001284410	Bcl2l11.	yes
MSTRG.17256	-0.731231	8.04555	82.1659	1.24e-06	6.76e-05	NM_001081960	Clasp2.	yes
MSTRG.4808	0.500701	4.96404	82.1062	1.24e-06	6.77e-05	NM_011584	Nr1d2.	yes
MSTRG.12804	-1.20305	4.47254	81.9935	1.25e-06	6.77e-05	NM_008712	Nos1.	yes
MSTRG.13459	-0.638538	8.61942	81.9457	1.26e-06	6.77e-05	NM_133764	Atp6v0e2.	yes
MSTRG.4381	-0.852237	5.3192	81.9133	1.26e-06	6.77e-05	NM_001195075	Klhl3.	yes
MSTRG.9251	1.91372	1.31862	81.8269	1.27e-06	6.77e-05	NM_011355	Spi1.	yes
MSTRG.12316	0.667131	3.6543	81.8154	1.27e-06	6.77e-05	NM_001205132	Yes1.	yes
MSTRG.7845	-2.14392	2.7939	81.6482	1.28e-06	6.82e-05	NM_201353	Slc6a7.	yes
MSTRG.16678	-0.825085	5.96535	81.1545	1.32e-06	7.02e-05	NM_001014761	Scn2b.	yes
MSTRG.13312	-0.512896	6.1148	80.9288	1.34e-06	7.09e-05	NM_138682	Lrrc4.	yes
MSTRG.15989	0.444929	6.85062	80.8892	1.34e-06	7.09e-05	NM_001168591	Lonp2.	yes
MSTRG.16024	-0.591139	9.80262	80.7417	1.36e-06	7.13e-05	NM_001113384	Gnao1.	yes
MSTRG.1832	0.759108	4.68909	80.673	1.36e-06	7.14e-05	NM_138956	Rassf3.	yes
MSTRG.13370	-0.696852	5.90947	80.6023	1.37e-06	7.15e-05	NM_008973	Ptn.	yes
MSTRG.8442	-1.07057	6.50373	80.473	1.38e-06	7.19e-05	NM_020278	Lgi1.	yes
MSTRG.8487	-0.862938	6.83362	80.2267	1.4e-06	7.28e-05	NM_145123	Crtac1.	yes
MSTRG.10130	0.987688	5.16527	80.0456	1.42e-06	7.33e-05	NM_177586	Eif5a2.	yes
MSTRG.14376	-0.655061	8.42658	80.0095	1.42e-06	7.33e-05	NM_001317355	Pld3.	yes
MSTRG.8812	-0.955885	3.44263	79.9416	1.43e-06	7.34e-05	NM_001164564	Egfl7.	yes
MSTRG.6878	-0.982081	1.05382	79.755	1.45e-06	7.4e-05	NM_018857	Msln.	yes
MSTRG.3036	-0.790598	7.0324	79.5744	1.46e-06	7.44e-05	NM_016695	Mpp2.	yes
MSTRG.14891	0.954026	1.58665	79.574	1.46e-06	7.44e-05	NR_038175	2610206C17Rik.	yes
MSTRG.16809	-0.750783	8.63861	79.4792	1.47e-06	7.46e-05	NM_001301634	Scamp5.	yes
MSTRG.114	0.585979	4.76585	79.2158	1.5e-06	7.57e-05	NM_001172205	Arid5a.	yes
MSTRG.11286	0.944826	3.20188	79.145	1.5e-06	7.57e-05	NM_001290518	Slc31a2.	yes
MSTRG.17402	-0.634802	5.36271	79.095	1.51e-06	7.57e-05	NM_138606	Pim2.	yes
MSTRG.11594	1.89335	1.12552	79.0362	1.52e-06	7.57e-05	NM_001005788	Zfp69.	yes
MSTRG.10764	1.59254	6.78322	79.0208	1.52e-06	7.57e-05	NM_011693	Vcam1.	yes
MSTRG.4840	0.53669	4.76252	78.9308	1.53e-06	7.59e-05	NM_001243041	Adk.	yes
MSTRG.15295	-0.489952	6.93767	78.7542	1.54e-06	7.65e-05	NM_001004468	Tacc2.	yes
MSTRG.14815	-1.72326	2.32297	78.6272	1.56e-06	7.69e-05	NA	NA.	yes
MSTRG.5791	-0.70907	5.49193	78.5443	1.56e-06	7.71e-05	NM_011057	Pdgfb.	yes
MSTRG.14498	-1.25334	3.71142	78.337	1.59e-06	7.79e-05	NM_022007	Fxyd7.	yes
MSTRG.8153	-0.795399	9.34953	77.9865	1.62e-06	7.95e-05	NM_001205234	Nrxn2.	yes
MSTRG.6664	-1.35849	4.96761	77.8463	1.64e-06	8e-05	NM_001113351	Synj2.	yes
MSTRG.8848	-0.669944	8.81351	77.6482	1.66e-06	8.06e-05	NM_001038612	Olfm1.	yes
MSTRG.8164	1.3433	1.27952	77.6438	1.66e-06	8.06e-05	NM_153795	Fermt3.	yes
MSTRG.17429	-0.57017	9.39886	77.4321	1.68e-06	8.15e-05	NM_019634	Tspan7.	yes
MSTRG.12638	-1.08389	7.69223	77.2324	1.71e-06	8.23e-05	NM_010097	Sparcl1.	yes
MSTRG.1650	1.87256	0.621552	77.1767	1.71e-06	8.24e-05	NA	NA.	yes
MSTRG.10391	1.48048	3.69076	76.9655	1.74e-06	8.33e-05	NM_030707	Fcrls.	yes
MSTRG.10110	0.839166	4.11373	76.8086	1.76e-06	8.33e-05	NM_009210	Hltf.	yes
MSTRG.4018	-0.657801	4.5561	76.8054	1.76e-06	8.33e-05	NM_001145900	Btbd6.	yes
MSTRG.3097	-0.497897	5.1199	76.8051	1.76e-06	8.33e-05	NM_007805	Cyb561.	yes
MSTRG.17858	-0.523087	6.45351	76.7811	1.76e-06	8.33e-05	NM_027870	Armcx3.	yes
MSTRG.14486	-1.52392	0.624167	76.7366	1.76e-06	8.33e-05	NM_001290627	Atp4a.	yes
MSTRG.7067	0.854277	3.17856	76.4307	1.8e-06	8.48e-05	NM_198886	Zbtb12.	yes
MSTRG.5246	-0.78888	7.35577	76.2853	1.82e-06	8.53e-05	NM_145981	Phyhip.	yes
MSTRG.4285	0.577091	5.10387	76.244	1.82e-06	8.53e-05	NM_172262	Kdm1b.	yes
MSTRG.13007	-0.485351	5.78268	76.1926	1.83e-06	8.54e-05	NM_146002	Rhbdd2.	yes
MSTRG.5926	-0.633862	5.1639	75.9689	1.86e-06	8.64e-05	NM_009713	Arsa.	yes
MSTRG.15265	-0.694146	8.47047	75.8891	1.87e-06	8.66e-05	NM_024414	Stx1b.	yes
MSTRG.3272	-0.522238	5.95441	75.8049	1.88e-06	8.66e-05	NM_007625	Cbx4.	yes
MSTRG.17389	-0.794727	9.82368	75.8014	1.88e-06	8.66e-05	NM_009305	Syp.	yes
MSTRG.10894	1.4129	3.31787	75.7077	1.89e-06	8.69e-05	NM_001083312	Gbp7.	yes
MSTRG.336	-0.541121	5.35883	75.6765	1.89e-06	8.69e-05	NM_018817	Smarcal1.	yes
MSTRG.15031	-1.86941	2.29887	75.6214	1.9e-06	8.69e-05	NM_007627	Cckbr.	yes
MSTRG.2463	0.752654	3.2397	75.2483	1.95e-06	8.87e-05	NM_001040026	Sco1.	yes
MSTRG.171	-0.833353	2.94935	75.2173	1.95e-06	8.87e-05	NM_053107	Gpr45.	yes
MSTRG.5249	1.16567	1.97393	75.1675	1.96e-06	8.87e-05	NM_180588	Reep4.	yes
MSTRG.335	-0.898155	5.37132	75.0443	1.98e-06	8.87e-05	NM_001045533	March4.	yes
MSTRG.7072	0.57056	4.94502	75.0422	1.98e-06	8.87e-05	NM_001045863	Nelfe.	yes
MSTRG.10731	-0.667514	3.30098	75.0163	1.98e-06	8.87e-05	NM_001305461	Gpr61.	yes
MSTRG.180	0.536663	5.59666	75.0096	1.98e-06	8.87e-05	NM_026430	Uxs1.	yes
MSTRG.2356	-1.1407	3.91951	74.988	1.98e-06	8.87e-05	NM_030082	Hist3h2ba.	yes
MSTRG.11057	-0.911346	3.40804	74.8656	2e-06	8.92e-05	NM_030733	Gpr63.	yes
MSTRG.3807	-0.744445	4.87858	74.7142	2.02e-06	8.99e-05	NM_172583	Tmem63c.	yes
MSTRG.3677	-0.719545	5.97516	74.6076	2.04e-06	9.03e-05	NM_172804	Syt16.	yes
MSTRG.3905	-1.22574	6.18181	74.5536	2.04e-06	9.04e-05	NR_045047	Tunar.	yes
NM_009578	2.66859	-0.264469	74.472	2.06e-06	9.05e-05	NM_009578	Ikzf1.	yes
MSTRG.7823	0.676689	5.59428	74.446	2.06e-06	9.05e-05	NM_028447	Prrc1.	yes
MSTRG.6312	1.09477	4.51399	74.2635	2.09e-06	9.14e-05	NM_001159317	Il1rap.	yes
MSTRG.4092	0.741048	3.46049	74.2165	2.09e-06	9.15e-05	NM_178640	B3galnt2.	yes
MSTRG.9228	-0.785533	5.12384	74.076	2.11e-06	9.21e-05	NM_001033346	Lrrc55.	yes
MSTRG.15387	-0.742918	6.71829	73.9818	2.13e-06	9.25e-05	NM_021316	Cend1.	yes
MSTRG.4357	-1.57195	2.34574	73.8369	2.15e-06	9.3e-05	NM_016758	Rgs14.	yes
MSTRG.658	-0.927407	6.23812	73.7882	2.16e-06	9.3e-05	NM_001144855	Ppfia4.	yes
MSTRG.7046	-0.807733	4.25211	73.7786	2.16e-06	9.3e-05	NM_010386	H2-DMa.	yes
MSTRG.12735	-0.651247	6.46567	73.7383	2.16e-06	9.3e-05	NM_001162965	Sgsm1.	yes
MSTRG.11343	1.28773	1.07001	73.7051	2.17e-06	9.3e-05	NM_001081012	Ccdc171.	yes
MSTRG.14975	-0.441242	6.87905	73.5076	2.2e-06	9.4e-05	NM_028292	Ppme1.	yes
MSTRG.8575	0.557171	5.56545	73.4267	2.21e-06	9.42e-05	NM_001008542	Mxi1.	yes
MSTRG.15221	-0.684455	7.636	73.3688	2.22e-06	9.42e-05	NM_080638	Mvp.	yes
MSTRG.11481	-0.679039	7.23689	73.3515	2.22e-06	9.42e-05	NM_001159964	Eps15.	yes
NM_001301866	2.66722	-0.303796	73.2592	2.24e-06	9.42e-05	NM_001301866	Ikzf1.	yes
MSTRG.8069	-1.41766	5.70697	73.2362	2.24e-06	9.42e-05	NM_153553	Npas4.	yes
NM_001025597	2.69471	-0.236599	73.1709	2.25e-06	9.42e-05	NM_001025597	Ikzf1.	yes
NM_001301868	2.69471	-0.236599	73.1709	2.25e-06	9.42e-05	NM_001301868	Ikzf1.	yes
MSTRG.15178	1.76312	2.14097	73.0897	2.26e-06	9.42e-05	NM_001008700	Il4ra.	yes
NM_001301865	2.67213	-0.301076	73.0732	2.27e-06	9.42e-05	NM_001301865	Ikzf1.	yes
MSTRG.14331	-0.707789	7.75154	73.0515	2.27e-06	9.42e-05	NM_008168	Grik5.	yes
MSTRG.2937	-0.789372	4.11885	73.0127	2.27e-06	9.42e-05	NM_001080935	B230217C12Rik.	yes
MSTRG.2391	0.559173	5.59138	72.9861	2.28e-06	9.42e-05	NM_025757	Gid4.	yes
MSTRG.16304	-0.958543	4.63251	72.9756	2.28e-06	9.42e-05	NA	NA.	yes
MSTRG.1913	-0.492291	7.3831	72.879	2.3e-06	9.44e-05	NM_177411	Rab5b.	yes
MSTRG.718	-0.674809	5.31662	72.8226	2.31e-06	9.44e-05	NM_009061	Rgs2.	yes
MSTRG.4899	0.553738	4.44748	72.7393	2.32e-06	9.44e-05	NM_001166531	Sfmbt1.	yes
MSTRG.6726	0.64338	4.7301	72.7014	2.32e-06	9.44e-05	NM_022315	Smoc2.	yes
MSTRG.13104	1.76668	2.77438	72.6823	2.33e-06	9.44e-05	NM_174850	Micall2.	yes
MSTRG.7573	0.875469	5.16397	72.635	2.34e-06	9.44e-05	NM_001161369	Ss18.	yes
MSTRG.3691	0.875546	4.14461	72.6202	2.34e-06	9.44e-05	NM_178744	Zbtb1.	yes
MSTRG.4041	1.12377	1.48499	72.6092	2.34e-06	9.44e-05	NM_146040	Cdca7l.	yes
NM_001310635	1.48661	1.24631	72.5855	2.34e-06	9.44e-05	NM_001310635	Crispld2.	yes
NM_030209	1.48661	1.24631	72.5855	2.34e-06	9.44e-05	NM_030209	Crispld2.	yes
MSTRG.16715	-0.605181	9.32251	72.5202	2.35e-06	9.46e-05	NM_001081445	Ncam1.	yes
MSTRG.12532	1.40895	3.44067	72.4394	2.37e-06	9.49e-05	NM_011263	Rest.	yes
MSTRG.16407	1.74549	1.11537	72.4071	2.37e-06	9.49e-05	NM_007464	Birc3.	yes
MSTRG.8757	-1.43046	2.50213	72.3053	2.39e-06	9.53e-05	NM_080462	Hnmt.	yes
MSTRG.6451	-0.640713	7.39089	71.9849	2.44e-06	9.72e-05	NM_010818	Cd200.	yes
MSTRG.3864	-0.576676	4.72834	71.936	2.45e-06	9.73e-05	NM_001177673	Gpr68.	yes
MSTRG.15823	0.936273	5.92854	71.7198	2.49e-06	9.86e-05	NM_001142322	Myo9b.	yes
MSTRG.1339	0.555825	4.58203	71.6468	2.5e-06	9.89e-05	NM_172939	Sowahc.	yes
MSTRG.11788	2.37786	1.31163	71.5933	2.51e-06	9.9e-05	NM_013706	Cd52.	yes
MSTRG.7517	1.75558	1.55643	71.5147	2.53e-06	9.93e-05	NM_007746	Map3k8.	yes
MSTRG.2959	-0.57141	6.18268	71.3758	2.55e-06	0.000100039	NM_011869	Med24.	yes
MSTRG.13285	-0.942053	5.31832	71.3324	2.56e-06	0.000100101	NM_019697	Kcnd2.	yes
MSTRG.15868	-0.44015	6.42943	71.0886	2.61e-06	0.000101609	NM_144534	Tmem38a.	yes
MSTRG.13466	1.56203	4.49597	70.8576	2.65e-06	0.000103049	NM_001098271	Tmem176a.	yes
MSTRG.12831	-0.507653	6.07683	70.7758	2.66e-06	0.000103402	NM_001302344	Rph3a.	yes
MSTRG.15614	-1.32694	0.814331	70.6637	2.69e-06	0.000103924	NM_025869	Dusp26.	yes
MSTRG.16855	-0.924706	3.69828	70.6176	2.7e-06	0.000103924	NM_026235	Larp6.	yes
MSTRG.12442	1.05848	2.27698	70.604	2.7e-06	0.000103924	NM_025951	Pi4k2b.	yes
MSTRG.11547	-0.493248	4.34266	70.5647	2.71e-06	0.000103966	NM_023178	Dmap1.	yes
MSTRG.2146	0.718373	6.6284	70.2531	2.77e-06	0.00010597	NM_177364	Sh3pxd2b.	yes
NM_153408	2.20981	-0.707034	70.2328	2.77e-06	0.00010597	NM_153408	Neurl3.	yes
MSTRG.15741	0.796034	3.53353	70.1992	2.78e-06	0.000105973	NM_001163747	Tmem192.	yes
MSTRG.8000	0.516437	6.62992	70.1528	2.79e-06	0.000106074	NM_001289531	Cndp2.	yes
MSTRG.10036	-0.635882	8.87273	70.0793	2.8e-06	0.000106363	NM_007906	Eef1a2.	yes
MSTRG.10440	-0.728589	7.45871	70.049	2.81e-06	0.000106363	NM_001083807	Rusc1.	yes
MSTRG.5976	-0.479777	7.9386	69.801	2.86e-06	0.000108036	NM_001163487	Pfkm.	yes
MSTRG.5872	0.854467	3.41888	69.7223	2.88e-06	0.000108397	NM_001081166	Phf21b.	yes
MSTRG.14662	-0.865962	3.13196	69.6673	2.89e-06	0.000108454	NM_001204411	Kcnj11.	yes
MSTRG.17472	2.01191	3.35801	69.6498	2.89e-06	0.000108454	NM_001044384	Timp1.	yes
MSTRG.8202	-1.04398	6.86638	69.4777	2.93e-06	0.000109418	NM_010316	Gng3.	yes
MSTRG.12032	2.5373	-0.140422	69.45	2.93e-06	0.000109418	NM_001077508	Tnfrsf9.	yes
MSTRG.9553	0.633379	4.11798	69.4314	2.94e-06	0.000109418	NM_009086	Polr1b.	yes
MSTRG.2577	0.537782	6.17736	69.3646	2.95e-06	0.00010959	NM_016776	Mybbp1a.	yes
MSTRG.1870	-0.44621	7.14006	69.3457	2.96e-06	0.00010959	NM_001168292	R3hdm2.	yes
MSTRG.2231	0.836854	3.85533	69.2893	2.97e-06	0.000109787	NM_001114679	9930111J21Rik1.	yes
MSTRG.12730	-0.706589	8.13417	69.03	3.02e-06	0.000111437	NR_045396	1700034G24Rik.	yes
MSTRG.9328	0.941494	4.33763	69.022	3.03e-06	0.000111437	NM_178890	Abtb2.	yes
MSTRG.8873	-0.627025	7.24256	68.981	3.04e-06	0.000111514	NM_011989	Slc27a4.	yes
MSTRG.16220	0.491143	5.42435	68.7559	3.09e-06	0.00011301	NM_001048143	Mon1b.	yes
MSTRG.7950	-0.425541	5.42082	68.7368	3.09e-06	0.00011301	NM_027727	Dym.	yes
MSTRG.5194	0.94361	3.3939	68.6752	3.1e-06	0.000113263	NM_199029	Zfp395.	yes
NM_001301863	2.65552	-0.271867	68.5668	3.13e-06	0.0001139	NM_001301863	Ikzf1.	yes
MSTRG.2641	-0.511893	7.89111	68.5238	3.14e-06	0.0001139	NM_001291186	Abr.	yes
MSTRG.5819	-0.570952	7.97856	68.5018	3.14e-06	0.0001139	NM_001146174	Rangap1.	yes
MSTRG.8785	-0.498564	8.66176	68.475	3.15e-06	0.0001139	NM_175300	Anapc2.	yes
MSTRG.930	-0.467928	8.73469	68.4376	3.16e-06	0.000113955	NM_010045	Ackr1.	yes
MSTRG.6605	0.491075	6.02164	68.3593	3.18e-06	0.000114297	NM_010256	Gart.	yes
MSTRG.5861	-1.1113	3.96959	68.3326	3.18e-06	0.000114297	NM_172610	Mpped1.	yes
MSTRG.7209	0.925495	3.341	68.3052	3.19e-06	0.000114297	NM_001304956	Nfkbie.	yes
MSTRG.14326	-0.662915	8.25431	67.7489	3.33e-06	0.000118849	NM_001130150	Arhgef1.	yes
MSTRG.2491	-0.542675	8.30406	67.6889	3.34e-06	0.000119114	NM_007911	Efnb3.	yes
MSTRG.10845	-0.779231	3.32758	67.4786	3.39e-06	0.000120729	NM_001244952	Col25a1.	yes
MSTRG.6160	-0.678957	5.73141	67.4037	3.41e-06	0.000121133	NM_001174086	Shisa9.	yes
NM_001146201	2.62148	-0.19901	67.3742	3.42e-06	0.000121133	NM_001146201	Pik3cg.	yes
MSTRG.19	0.582014	4.8274	67.2062	3.46e-06	0.000122389	NM_021511	Rrs1.	yes
MSTRG.14377	-0.662035	6.1112	67.1772	3.47e-06	0.000122389	NA	NA.	yes
MSTRG.13053	-0.576565	5.87971	67.132	3.48e-06	0.000122532	NM_001303266	Agfg2.	yes
MSTRG.15403	-0.529024	7.12188	67.0149	3.51e-06	0.000123343	NM_008748	Dusp8.	yes
MSTRG.7773	1.05028	3.16637	66.9542	3.53e-06	0.000123634	NM_001170855	Trim36.	yes
MSTRG.13356	0.476013	5.22318	66.8963	3.54e-06	0.0001239	NM_009658	Akr1b3.	yes
MSTRG.15914	-0.69729	8.43203	66.7504	3.58e-06	0.000124997	NM_027179	Tecr.	yes
MSTRG.7062	-1.21414	7.02296	66.7177	3.59e-06	0.000125031	NM_030890	Prrt1.	yes
MSTRG.9362	-0.676026	6.76226	66.6605	3.61e-06	0.000125298	NM_001048139	Bdnf.	yes
MSTRG.15919	0.556377	4.7433	66.6004	3.62e-06	0.000125593	NM_197982	Ddx39.	yes
MSTRG.12964	-0.545101	4.19045	66.5114	3.65e-06	0.000126166	NM_172509	Kctd7.	yes
NM_001146200	2.60991	-0.20626	66.4465	3.67e-06	0.000126513	NM_001146200	Pik3cg.	yes
MSTRG.598	0.508863	4.69735	66.3856	3.68e-06	0.000126584	NM_001313695	Mcm6.	yes
MSTRG.1384	-0.418212	6.9928	66.381	3.69e-06	0.000126584	NM_028197	Kif1bp.	yes
MSTRG.3878	0.593508	4.40322	66.3534	3.69e-06	0.000126584	NM_001199004	Golga5.	yes
MSTRG.5350	-0.574467	6.23955	66.1873	3.74e-06	0.000127914	NM_011897	Spry2.	yes
MSTRG.282	-0.663621	7.50055	66.119	3.76e-06	0.00012811	NM_001198570	Abi2.	yes
MSTRG.6325	0.692987	4.00969	66.1014	3.76e-06	0.00012811	NM_178069	Lsg1.	yes
MSTRG.11775	-0.588452	5.91904	66.0712	3.77e-06	0.00012811	NR_039582	Mir5122.	yes
MSTRG.15191	0.982945	3.27643	66.0544	3.78e-06	0.00012811	NM_030566	Rabep2.	yes
MSTRG.1044	1.24992	3.16131	65.9035	3.82e-06	0.000129317	NM_007498	Atf3.	yes
MSTRG.13753	0.6487	2.60527	65.778	3.86e-06	0.000130263	NM_181590	Shq1.	yes
MSTRG.3806	-0.766419	3.91914	65.7524	3.87e-06	0.000130263	NM_001080943	Zdhhc22.	yes
MSTRG.15700	0.660265	3.34169	65.6389	3.9e-06	0.00013112	NM_001161515	Dctd.	yes
MSTRG.8340	-0.701113	3.49586	65.4493	3.96e-06	0.000132593	NM_008846	Pip5k1b.	yes
MSTRG.11723	-1.178	4.27281	65.4381	3.96e-06	0.000132593	NM_010174	Fabp3.	yes
MSTRG.4993	1.0865	1.8602	65.0983	4.07e-06	0.000135821	NM_008102	Gch1.	yes
NM_020272	2.58919	-0.196391	65.0486	4.08e-06	0.000135959	NM_020272	Pik3cg.	yes
MSTRG.2664	-0.474524	7.79249	65.0307	4.09e-06	0.000135959	NM_183286	Dhrs13.	yes
MSTRG.5255	-0.88538	7.0847	64.9443	4.11e-06	0.000136584	NM_001252662	Dmtn.	yes
MSTRG.5762	1.05642	4.21587	64.8861	4.13e-06	0.000136912	NM_015738	Galr3.	yes
MSTRG.3421	-0.579886	5.1997	64.8193	4.15e-06	0.000137336	NM_144551	Trib2.	yes
MSTRG.17755	-0.546402	6.92693	64.7534	4.18e-06	0.000137751	NM_001177778	Dlg3.	yes
MSTRG.6507	0.573824	3.93188	64.6309	4.21e-06	0.000138777	NM_025910	Mina.	yes
MSTRG.12308	-0.513563	4.75813	64.5768	4.23e-06	0.000138923	NM_009206	Slc4a1ap.	yes
MSTRG.11310	-0.709211	5.11793	64.5641	4.24e-06	0.000138923	NM_019967	Brinp1.	yes
MSTRG.9801	0.789535	2.08746	64.5201	4.25e-06	0.000139111	NM_025853	Dsn1.	yes
MSTRG.12339	0.693456	5.3096	64.4454	4.28e-06	0.000139634	NM_010753	Mxd4.	yes
MSTRG.6836	-0.480946	5.0618	64.3507	4.31e-06	0.000140379	NM_001252463	Mlst8.	yes
MSTRG.13485	0.909066	3.57862	64.1473	4.38e-06	0.000142332	NM_018773	Skap2.	yes
MSTRG.7124	-0.93168	7.38435	64.006	4.43e-06	0.000143619	NM_023179	Atp6v1g2.	yes
MSTRG.10220	0.479783	5.22234	63.8916	4.47e-06	0.000144616	NM_001291059	Elf2.	yes
MSTRG.396	-0.51868	3.81893	63.8611	4.48e-06	0.000144666	NM_001081210	Mrpl44.	yes
MSTRG.5999	-0.457185	7.02242	63.7393	4.52e-06	0.000145759	NM_001289791	Asic1.	yes
MSTRG.5807	-1.39746	0.828361	63.6433	4.55e-06	0.000146482	NM_145132	Mchr1.	yes
MSTRG.16615	-0.794044	4.82174	63.6154	4.56e-06	0.000146482	NM_133733	Clmp.	yes
MSTRG.15246	-0.503858	5.09986	63.5991	4.57e-06	0.000146482	NM_026888	Phkg2.	yes
MSTRG.15264	-0.515707	8.41125	63.5458	4.59e-06	0.000146516	NM_001040684	Hsd3b7.	yes
NM_001128151	0.984197	2.36858	63.5203	4.6e-06	0.000146516	NM_001128151	Cecr2.	yes
MSTRG.15427	0.941126	1.69227	63.5194	4.6e-06	0.000146516	NM_001311145	Tnfrsf22.	yes
MSTRG.14532	0.899164	3.33657	63.4604	4.62e-06	0.000146904	NM_007633	Ccne1.	yes
MSTRG.2093	0.671036	3.4691	63.1204	4.74e-06	0.000150602	NM_145425	Wdpcp.	yes
MSTRG.374	-0.712937	8.5935	63.0852	4.76e-06	0.000150721	NM_008985	Ptprn.	yes
MSTRG.662	-0.470847	5.03561	62.973	4.8e-06	0.000151767	NM_001311136	Klhl12.	yes
MSTRG.15271	1.28735	2.2994	62.918	4.82e-06	0.000152127	NM_001082960	Itgam.	yes
MSTRG.8786	-0.654022	9.05241	62.8568	4.85e-06	0.00015246	NM_001177656	Grin1.	yes
MSTRG.7086	1.0999	2.34109	62.7941	4.87e-06	0.00015246	NM_146248	Cchcr1.	yes
MSTRG.2860	0.43684	7.55181	62.7937	4.87e-06	0.00015246	NM_133807	Lrrc59.	yes
MSTRG.7700	0.749829	3.81699	62.7909	4.87e-06	0.00015246	NM_026464	Wdr55.	yes
MSTRG.5091	-1.02465	3.72882	62.5598	4.96e-06	0.000154988	NM_001136057	Cpne6.	yes
MSTRG.2699	0.74325	5.52768	62.4725	5e-06	0.000155765	NM_001042565	Wsb1.	yes
MSTRG.7760	-0.914975	7.22922	62.3536	5.04e-06	0.000156945	NM_028392	Ppp2r2b.	yes
MSTRG.8053	0.901822	7.33156	62.3148	5.06e-06	0.000157126	NM_001162946	Pcx.	yes
MSTRG.5436	0.488405	4.99067	62.1217	5.14e-06	0.000159267	NM_001040395	Nadk2.	yes
MSTRG.5829	-0.484921	6.2334	62.0556	5.17e-06	0.00015965	NM_134095	Desi1.	yes
MSTRG.8617	-0.597595	3.82076	62.0432	5.17e-06	0.00015965	NR_002863	Emx2os.	yes
MSTRG.8246	1.98287	0.544344	61.9209	5.22e-06	0.00016072	NM_001025610	Ms4a7.	yes
MSTRG.12388	-0.67854	7.90256	61.9119	5.23e-06	0.00016072	NM_001289535	Stx18.	yes
MSTRG.8836	-0.759994	2.72611	61.6315	5.35e-06	0.000163855	NM_029981	Adamtsl2.	yes
NM_001286037	1.93415	0.427724	61.6007	5.36e-06	0.000163855	NM_001286037	Ncf1.	yes
NM_010876	1.93415	0.427724	61.6007	5.36e-06	0.000163855	NM_010876	Ncf1.	yes
MSTRG.17524	-0.519573	4.79299	61.5407	5.38e-06	0.000164336	NM_001290708	Smarca1.	yes
MSTRG.5067	-0.450688	6.96263	61.504	5.4e-06	0.000164458	NM_016972	Slc7a8.	yes
NM_145437	1.96479	-0.132576	61.4705	5.42e-06	0.000164458	NM_145437	Cd300ld.	yes
MSTRG.17643	-0.646114	8.60669	61.4605	5.42e-06	0.000164458	NM_008478	L1cam.	yes
MSTRG.13789	-0.505909	6.90015	61.1752	5.55e-06	0.000167763	NM_177763	Lhfpl4.	yes
MSTRG.15134	1.6157	0.25598	61.1684	5.55e-06	0.000167763	NM_001004187	2610020H08Rik.	yes
MSTRG.17968	-0.534638	6.38864	61.1293	5.57e-06	0.000167979	NM_001290684	Shroom2.	yes
MSTRG.1027	0.550352	4.02777	61.0804	5.59e-06	0.000168043	NM_026367	Gpatch2.	yes
MSTRG.11417	-1.02334	7.43525	61.078	5.59e-06	0.000168043	NM_001164583	Dnajc6.	yes
MSTRG.6351	-1.05405	7.05887	60.8462	5.7e-06	0.000170927	NM_011638	Tfrc.	yes
MSTRG.14327	-0.678332	11.1966	60.8	5.72e-06	0.000171251	NM_001290469	Atp1a3.	yes
MSTRG.8957	1.22047	3.51906	60.7223	5.76e-06	0.000171616	NM_178595	Ptrh1.	yes
MSTRG.4060	-0.481744	5.97294	60.7206	5.76e-06	0.000171616	NM_145131	Pitrm1.	yes
MSTRG.17860	-0.401662	6.7235	60.705	5.76e-06	0.000171616	NM_001166397	Armcx2.	yes
MSTRG.7438	1.45835	5.96242	60.6444	5.79e-06	0.000171953	NM_009994	Cyp1b1.	yes
MSTRG.6453	-0.784244	7.0292	60.6354	5.8e-06	0.000171953	NM_019754	Tagln3.	yes
MSTRG.7139	1.31565	3.29743	60.6032	5.81e-06	0.000172085	NM_133662	Ier3.	yes
MSTRG.4040	-1.25504	3.52087	60.5781	5.82e-06	0.000172119	NM_175930	Rapgef5.	yes
MSTRG.437	0.840616	1.98809	60.4734	5.87e-06	0.000173282	NM_145222	B3gnt7.	yes
MSTRG.6313	1.71523	1.36607	60.438	5.89e-06	0.000173465	NR_105063	Gm20319.	yes
MSTRG.8358	0.47922	5.74139	60.3399	5.94e-06	0.000174546	NM_177474	Pum3.	yes
NM_001311790	1.48926	0.287374	60.2788	5.97e-06	0.000175102	NM_001311790	Ctsc.	yes
MSTRG.5423	1.28356	2.008	60.1415	6.04e-06	0.000176769	NM_001278269	Fyb.	yes
MSTRG.12039	0.814873	5.14063	59.957	6.13e-06	0.000179156	NM_172705	Phf13.	yes
MSTRG.11613	0.556376	3.31539	59.9269	6.15e-06	0.000179273	NM_019660	Mycbp.	yes
MSTRG.11405	-0.698353	3.74832	59.9001	6.16e-06	0.000179341	NM_001145967	Atg4c.	yes
MSTRG.3589	1.05005	4.86635	59.7904	6.22e-06	0.000180647	NM_010907	Nfkbia.	yes
MSTRG.12091	-0.96626	4.13589	59.6995	6.26e-06	0.000181683	NM_001101506	Tmem240.	yes
MSTRG.3070	-0.792751	2.64422	59.6517	6.29e-06	0.000182073	NM_001130515	Hexim2.	yes
MSTRG.2185	-0.799132	4.23505	59.6233	6.3e-06	0.000182171	NM_010250	Gabra1.	yes
MSTRG.10892	1.25292	1.89238	59.4904	6.37e-06	0.000183418	NM_153564	Gbp5.	yes
NM_029075	1.47453	0.568912	59.4899	6.37e-06	0.000183418	NM_029075	Stx11.	yes
MSTRG.7457	-1.11864	3.5254	59.4628	6.39e-06	0.000183418	NA	NA.	yes
MSTRG.5110	0.4672	4.82697	59.4542	6.39e-06	0.000183418	NM_026403	Nop9.	yes
MSTRG.8744	1.79838	1.08226	59.3764	6.43e-06	0.000184278	NM_019456	Apbb1ip.	yes
MSTRG.8248	-0.854872	9.64284	59.3125	6.47e-06	0.00018493	NM_133804	Tmem132a.	yes
MSTRG.18001	0.599428	3.45503	59.2373	6.51e-06	0.000185533	NM_001177878	Phka2.	yes
MSTRG.2683	-0.613463	4.1117	59.2083	6.52e-06	0.000185533	NM_026740	Slc46a1.	yes
MSTRG.16546	-0.574196	6.94142	59.2044	6.53e-06	0.000185533	NM_001310766	B3gat1.	yes
MSTRG.6624	-1.14252	3.16353	59.1877	6.54e-06	0.000185533	NA	NA.	yes
MSTRG.7839	1.78097	0.914112	59.0418	6.62e-06	0.000187479	NM_001042605	Cd74.	yes
MSTRG.13702	0.607914	3.88865	59.0175	6.63e-06	0.000187526	NM_001178059	Txnrd3.	yes
MSTRG.5402	0.675116	3.0304	58.8542	6.72e-06	0.000189669	NM_028651	Tmtc4.	yes
MSTRG.11161	-0.514348	4.73345	58.8399	6.73e-06	0.000189669	NM_001305386	Pigo.	yes
MSTRG.6109	-0.530474	5.64259	58.8173	6.74e-06	0.000189688	NM_001136066	Hmox2.	yes
MSTRG.3351	-0.863791	1.98187	58.7965	6.75e-06	0.000189688	NM_001038699	Fn3k.	yes
MSTRG.17892	0.639503	2.98804	58.7264	6.79e-06	0.000190474	NM_001193309	Morc4.	yes
MSTRG.9928	-1.60967	4.45149	58.6016	6.87e-06	0.000192149	NM_001081134	Kcng1.	yes
MSTRG.5561	-0.533126	6.45067	58.5621	6.89e-06	0.000192452	NM_001032727	Sybu.	yes
MSTRG.1315	0.822052	2.17222	58.5346	6.9e-06	0.000192518	NM_027830	Mcm9.	yes
MSTRG.15568	0.510355	5.21637	58.5164	6.91e-06	0.000192518	NM_001159774	Ikbkb.	yes
MSTRG.1150	1.07687	2.69139	58.484	6.93e-06	0.000192675	NM_001166402	Tnfaip3.	yes
MSTRG.17726	-0.511578	4.78519	58.4653	6.94e-06	0.000192675	NM_008179	Gspt2.	yes
MSTRG.15710	-0.658482	9.71685	58.3715	7e-06	0.000193871	NM_001253754	Gpm6a.	yes
MSTRG.7128	1.61915	4.92454	58.214	7.09e-06	0.000196134	NM_010390	H2-Q1.	yes
MSTRG.1413	-0.526138	5.48611	58.1785	7.12e-06	0.000196384	NM_001143776	Fam13c.	yes
MSTRG.2160	-0.709676	3.52088	58.1006	7.16e-06	0.000197345	NM_001190885	Kcnip1.	yes
MSTRG.8574	-0.396546	7.01494	58.0713	7.18e-06	0.000197495	NM_001164099	Add3.	yes
MSTRG.8365	-0.653377	6.34931	57.9077	7.28e-06	0.000199918	NM_009199	Slc1a1.	yes
MSTRG.506	0.797845	1.86022	57.8814	7.3e-06	0.00020002	NM_080850	Pask.	yes
MSTRG.656	-0.440448	7.74664	57.8197	7.34e-06	0.000200404	NM_001008533	Adora1.	yes
MSTRG.4977	0.600561	3.35812	57.8185	7.34e-06	0.000200404	NM_019637	Styx.	yes
MSTRG.13557	0.568073	4.88125	57.7859	7.36e-06	0.000200618	NM_001038695	Kdm3a.	yes
MSTRG.9541	0.469173	4.50473	57.7583	7.37e-06	0.000200747	NM_001291012	Nphp1.	yes
MSTRG.17928	-0.617394	4.93889	57.6515	7.44e-06	0.000202241	NM_008312	Htr2c.	yes
MSTRG.8960	-0.649928	9.53773	57.6169	7.46e-06	0.000202493	NM_001113569	Stxbp1.	yes
MSTRG.4226	0.74157	2.29684	57.585	7.48e-06	0.000202701	NM_145938	Rpp40.	yes
MSTRG.11131	-0.596548	6.26327	57.5468	7.51e-06	0.000203018	NR_045726	Fam219aos.	yes
MSTRG.7826	0.482057	5.03293	57.4746	7.56e-06	0.000203932	NM_025478	Isoc1.	yes
MSTRG.1387	0.619911	5.89489	57.2623	7.69e-06	0.000207162	NM_019553	Ddx21.	yes
MSTRG.15353	-0.742137	6.84212	57.2522	7.7e-06	0.000207162	NM_001190385	Caly.	yes
MSTRG.5331	0.823332	3.39851	57.0781	7.82e-06	0.000209668	NM_001081278	Tbc1d4.	yes
MSTRG.7493	0.497982	4.41928	57.0317	7.85e-06	0.000209668	NM_008628	Msh2.	yes
MSTRG.15410	-1.64154	0.171669	57.028	7.85e-06	0.000209668	NR_033261	Prr33.	yes
MSTRG.970	-0.587522	4.55945	57.0223	7.86e-06	0.000209668	NM_001128605	Psen2.	yes
MSTRG.12616	-0.880381	6.06738	57.0148	7.86e-06	0.000209668	NM_182841	Tmem150c.	yes
MSTRG.5449	0.386824	5.95571	56.9913	7.88e-06	0.000209693	NM_033074	Tars.	yes
MSTRG.15786	0.726053	6.13385	56.9746	7.89e-06	0.000209693	NM_001146153	Homer3.	yes
NM_001163590	1.46417	0.557304	56.8566	7.97e-06	0.000211081	NM_001163590	Stx11.	yes
MSTRG.6935	-0.74372	7.3054	56.8462	7.98e-06	0.000211081	NM_001286743	Pacsin1.	yes
MSTRG.16435	-1.04593	1.29186	56.8404	7.98e-06	0.000211081	NM_001310734	Gpr83.	yes
MSTRG.1080	0.728836	4.69636	56.7791	8.02e-06	0.000211531	NM_001033253	Plekhg1.	yes
NM_001005508	1.8327	0.0161793	56.7616	8.04e-06	0.000211531	NM_001005508	Arhgap30.	yes
MSTRG.12389	-0.667226	9.0283	56.7582	8.04e-06	0.000211531	NM_010942	Nsg1.	yes
MSTRG.15639	0.52706	4.0948	56.7318	8.06e-06	0.000211666	NM_026067	Eri1.	yes
MSTRG.2483	-0.988688	1.43214	56.6714	8.1e-06	0.000212292	NM_011786	Aloxe3.	yes
MSTRG.12474	0.818709	3.88932	56.6597	8.11e-06	0.000212292	NM_001024917	N4bp2.	yes
MSTRG.8167	-0.908323	5.13224	56.6285	8.13e-06	0.000212517	NM_201411	Flrt1.	yes
MSTRG.6761	0.511528	4.31674	56.6051	8.14e-06	0.000212598	NM_025934	Riok2.	yes
MSTRG.4484	0.492092	5.9964	56.5699	8.17e-06	0.000212661	NM_145354	Nsun2.	yes
MSTRG.9676	-0.985818	3.82602	56.5639	8.17e-06	0.000212661	NM_001085521	Syndig1.	yes
MSTRG.6258	-1.30883	2.29603	56.4784	8.24e-06	0.000213899	NM_001144953	Vwa5b2.	yes
MSTRG.5836	-0.573707	5.98162	56.4108	8.28e-06	0.000214542	NR_037697	1500009C09Rik.	yes
MSTRG.16541	0.647965	4.74294	56.4064	8.29e-06	0.000214542	NM_172920	Dpy19l1.	yes
MSTRG.10056	-1.0197	4.1218	56.2934	8.37e-06	0.000216315	NM_001252565	Oprl1.	yes
MSTRG.17609	-0.608219	8.64461	56.2577	8.4e-06	0.000216637	NM_010498	Ids.	yes
MSTRG.3293	-0.770949	7.17415	56.1706	8.46e-06	0.000217938	NM_001198785	Aatk.	yes
MSTRG.10082	-0.468166	5.45217	56.1273	8.49e-06	0.000218286	NM_001310433	Impa1.	yes
MSTRG.14597	-0.501826	8.17914	56.1153	8.5e-06	0.000218286	NM_001077264	Ap2a1.	yes
MSTRG.11595	-0.474459	7.19424	56.0689	8.53e-06	0.000218748	NM_133716	Smap2.	yes
MSTRG.9690	0.642458	3.03659	56.0414	8.56e-06	0.000218748	NM_207204	Ninl.	yes
MSTRG.1238	1.29594	4.24329	55.9977	8.59e-06	0.000218748	NM_010681	Lama4.	yes
MSTRG.6186	1.06055	3.56298	55.9865	8.6e-06	0.000218748	NM_146068	Spidr.	yes
MSTRG.184	-0.498827	4.14822	55.9842	8.6e-06	0.000218748	NM_144558	Bivm.	yes
MSTRG.9136	0.537284	4.27402	55.9759	8.6e-06	0.000218748	NM_026115	Hat1.	yes
MSTRG.11941	1.45719	2.6176	55.9627	8.61e-06	0.000218748	NM_011610	Tnfrsf1b.	yes
MSTRG.5952	-0.8568	4.14031	55.9375	8.63e-06	0.000218881	NM_001033217	Prickle1.	yes
MSTRG.1746	-0.469487	6.96647	55.8739	8.68e-06	0.000219755	NM_026268	Dusp6.	yes
MSTRG.3288	-0.791129	7.41795	55.8222	8.72e-06	0.000220188	NM_008730	Nptx1.	yes
MSTRG.5478	-0.807726	1.97804	55.8153	8.73e-06	0.000220188	NM_001310774	March11.	yes
MSTRG.15822	0.536227	3.72054	55.6814	8.83e-06	0.000222445	NM_001163042	Haus8.	yes
MSTRG.16335	-0.524994	5.01584	55.6321	8.87e-06	0.00022306	NM_009003	Rab4a.	yes
MSTRG.9192	-0.748662	3.76226	55.5592	8.93e-06	0.000224143	NM_011356	Frzb.	yes
MSTRG.5790	0.684282	2.79704	55.5126	8.96e-06	0.00022451	NM_144811	Cbx7.	yes
NM_007525	1.35842	0.571486	55.505	8.97e-06	0.00022451	NM_007525	Bard1.	yes
MSTRG.3081	-0.632466	9.4648	55.4307	9.03e-06	0.000225632	NM_008740	Nsf.	yes
MSTRG.17344	-1.07736	1.40241	55.402	9.05e-06	0.000225849	NM_011606	Clec3b.	yes
MSTRG.12617	-0.9164	3.4496	55.3827	9.07e-06	0.000225881	NR_045993	Tmem150cos.	yes
MSTRG.17847	-0.658925	6.77544	55.2605	9.17e-06	0.000227551	NM_026239	Tmem35a.	yes
MSTRG.10190	-0.92233	3.80949	55.2544	9.17e-06	0.000227551	NA	NA.	yes
MSTRG.15709	-0.931976	2.74361	55.2465	9.18e-06	0.000227551	NA	NA.	yes
MSTRG.7266	-0.760873	5.21438	55.1794	9.23e-06	0.000228552	NM_027452	Lrfn2.	yes
MSTRG.9697	-0.973349	6.98111	55.1093	9.29e-06	0.000229441	NM_001291076	Snph.	yes
MSTRG.16014	0.512913	5.34453	55.1007	9.3e-06	0.000229441	NM_001282000	Rbl2.	yes
MSTRG.17114	-0.649379	3.50429	55.0813	9.31e-06	0.000229479	NM_033314	Slco2a1.	yes
NR_045868	-2.05157	-0.385887	55.0471	9.34e-06	0.000229821	NR_045868	Gm9866.	yes
NM_001302351	-1.26668	2.26817	55.0059	9.37e-06	0.000229953	NM_001302351	Kcnt1.	yes
NM_175462	-1.26668	2.26817	55.0059	9.37e-06	0.000229953	NM_175462	Kcnt1.	yes
MSTRG.10216	0.956733	2.20949	54.9718	9.4e-06	0.000230295	NM_130448	Pcdh18.	yes
MSTRG.3549	0.85273	3.70907	54.93	9.44e-06	0.000230767	NM_008858	Prkd1.	yes
MSTRG.15397	-0.403349	7.45722	54.9143	9.45e-06	0.000230767	NM_023764	Tollip.	yes
MSTRG.9045	-0.395746	5.27404	54.8681	9.49e-06	0.000231291	NM_172663	Epc2.	yes
MSTRG.13645	-0.736958	6.84889	54.8544	9.5e-06	0.000231291	NM_001001160	Fbxo41.	yes
MSTRG.11978	0.883126	2.35659	54.8173	9.53e-06	0.000231702	NM_010244	Fv1.	yes
NM_001163591	1.48899	0.540782	54.7643	9.58e-06	0.000232446	NM_001163591	Stx11.	yes
MSTRG.13113	0.519067	4.69569	54.6931	9.64e-06	0.000233394	NM_172277	Snx8.	yes
MSTRG.2187	0.642975	4.23056	54.6846	9.65e-06	0.000233394	NM_001131054	Pttg1.	yes
MSTRG.9888	-0.622771	7.91708	54.4887	9.82e-06	0.000237117	NM_020333	Slc12a5.	yes
MSTRG.1193	0.869125	6.23462	54.474	9.83e-06	0.000237117	NM_001199265	Epb41l2.	yes
MSTRG.16826	-0.733248	6.24953	54.446	9.86e-06	0.000237353	NM_176921	6030419C18Rik.	yes
MSTRG.13712	-0.751482	6.24134	54.4177	9.88e-06	0.000237597	NM_144919	Hdac11.	yes
MSTRG.9217	-0.875448	1.97602	54.2717	1e-05	0.000240373	NM_001005342	Ypel4.	yes
MSTRG.11834	-0.410294	6.7391	54.1999	1.01e-05	0.000241566	NM_009557	Zfp46.	yes
MSTRG.13734	0.925247	6.06619	54.182	1.01e-05	0.000241591	NM_008377	Lrig1.	yes
MSTRG.10646	1.1885	1.36137	54.0458	1.02e-05	0.00024421	NM_001142952	Fam46c.	yes
MSTRG.5247	-1.2861	1.41305	53.9957	1.03e-05	0.000244739	NM_145219	Lgi3.	yes
MSTRG.10264	0.398535	6.28381	53.9886	1.03e-05	0.000244739	NM_030685	Serp1.	yes
MSTRG.4597	-0.600747	3.15639	53.869	1.04e-05	0.000247032	NM_001170669	Pde8b.	yes
MSTRG.5532	-0.548247	4.31442	53.7185	1.05e-05	0.000249734	NM_001289471	Klf10.	yes
MSTRG.777	-1.14506	6.38525	53.716	1.05e-05	0.000249734	NM_207583	Brinp2.	yes
MSTRG.14619	-0.90286	9.21681	53.6968	1.05e-05	0.000249734	NM_182993	Slc17a7.	yes
MSTRG.2096	-0.581367	5.63185	53.6832	1.06e-05	0.000249734	NM_001252515	Ehbp1.	yes
NM_001145403	-1.25174	2.26977	53.6309	1.06e-05	0.000250202	NM_001145403	Kcnt1.	yes
MSTRG.9666	0.676927	3.98677	53.6298	1.06e-05	0.000250202	NM_001033298	Kiz.	yes
MSTRG.17434	-0.614744	7.60485	53.5535	1.07e-05	0.000251174	NM_027439	Atp6ap2.	yes
MSTRG.16064	1.03974	1.59753	53.5305	1.07e-05	0.000251174	NM_030198	Gins3.	yes
MSTRG.6093	-0.481055	6.77288	53.5249	1.07e-05	0.000251174	NM_001290689	Naa60.	yes
MSTRG.6915	0.948746	3.81964	53.5221	1.07e-05	0.000251174	NM_029870	Crebrf.	yes
MSTRG.10744	-0.651119	3.98225	53.4807	1.08e-05	0.000251751	NM_001033304	5330417C22Rik.	yes
MSTRG.16866	-0.530298	7.45205	53.4523	1.08e-05	0.000252031	NM_010193	Fem1b.	yes
MSTRG.6103	1.09472	1.70233	53.4241	1.08e-05	0.000252308	NM_031182	Tfap4.	yes
MSTRG.5565	-1.04327	4.73044	53.3928	1.08e-05	0.00025266	NM_026200	Kcnv1.	yes
MSTRG.13908	1.86625	2.6955	53.3262	1.09e-05	0.000253827	NM_023143	C1ra.	yes
MSTRG.16363	-0.395513	6.3608	53.3042	1.09e-05	0.000253885	NM_008430	Kcnk1.	yes
MSTRG.4677	0.441411	4.9977	53.2917	1.09e-05	0.000253885	NM_027934	Rnf180.	yes
MSTRG.11247	0.734688	3.70403	53.2428	1.1e-05	0.000254628	NM_001301412	Smc2.	yes
MSTRG.4482	-0.746866	4.37775	53.2278	1.1e-05	0.000254628	NM_175283	Srd5a1.	yes
NR_045870	-2.04753	-0.444836	53.1468	1.11e-05	0.000256149	NR_045870	Gm9866.	yes
MSTRG.9296	-1.19192	3.84231	53.0835	1.12e-05	0.000257265	NM_001145034	Gm13889.	yes
MSTRG.5846	-1.0614	2.17522	53.0487	1.12e-05	0.000257713	NA	NA.	yes
MSTRG.6256	-1.00128	1.26942	52.9814	1.13e-05	0.000258363	NR_030670	Gm15760.	yes
MSTRG.6496	0.954881	2.74006	52.9792	1.13e-05	0.000258363	NM_025599	Cmss1.	yes
MSTRG.152	-0.50819	5.5912	52.974	1.13e-05	0.000258363	NM_145142	Chst10.	yes
MSTRG.15923	-0.40887	7.40775	52.9299	1.13e-05	0.000259038	NM_001277898	Prkaca.	yes
MSTRG.3498	-1.50176	3.91737	52.8821	1.14e-05	0.000259654	NM_175191	Gpr22.	yes
MSTRG.1939	-0.821037	5.00802	52.8727	1.14e-05	0.000259654	NM_172439	Inpp5j.	yes
MSTRG.9852	-0.722083	6.25093	52.8122	1.14e-05	0.000260728	NM_144891	Gdap1l1.	yes
MSTRG.13436	0.761791	3.56452	52.7777	1.15e-05	0.000261091	NM_001146689	Ezh2.	yes
MSTRG.7117	1.27607	0.292943	52.7586	1.15e-05	0.000261091	NM_010734	Lst1.	yes
NM_134163	1.58543	-0.169869	52.7504	1.15e-05	0.000261091	NM_134163	Mbnl3.	yes
MSTRG.8171	-0.424019	6.27101	52.6719	1.16e-05	0.000262614	NM_001080388	Mark2.	yes
MSTRG.9159	-0.865364	4.55942	52.5902	1.17e-05	0.000264225	NR_040623	Chn1os3.	yes
MSTRG.12851	-1.18527	2.67462	52.5677	1.17e-05	0.000264399	NM_001289809	Ccdc63.	yes
MSTRG.14314	-0.477507	7.35519	52.54	1.17e-05	0.000264506	NM_153134	Irgq.	yes
NM_001291804	-1.46828	-0.478027	52.5172	1.18e-05	0.000264506	NM_001291804	Dsc1.	yes
NM_013504	-1.46828	-0.478027	52.5172	1.18e-05	0.000264506	NM_013504	Dsc1.	yes
MSTRG.16239	-0.438649	8.79734	52.4902	1.18e-05	0.000264793	NM_001163262	Cmip.	yes
MSTRG.8896	-0.559367	5.9546	52.3885	1.19e-05	0.000266921	NM_001242407	Miga2.	yes
MSTRG.7206	-0.851958	4.53707	52.309	1.2e-05	0.000268518	NM_013688	Tcte1.	yes
NM_001285918	1.30662	0.259263	52.2927	1.2e-05	0.000268545	NM_001285918	Gmnc.	yes
MSTRG.13236	0.814832	5.22836	52.2411	1.21e-05	0.000269454	NM_001040611	Peg10.	yes
MSTRG.12991	0.69136	3.45109	52.2132	1.21e-05	0.000269774	NM_024479	Wbscr27.	yes
MSTRG.8886	-0.360237	6.22765	52.1845	1.21e-05	0.000270116	NM_146252	Tbc1d13.	yes
MSTRG.10609	0.993853	3.2789	52.0955	1.22e-05	0.000271981	NR_040409	Gm15441.	yes
MSTRG.13767	0.749223	5.23752	52.0394	1.23e-05	0.000273023	NM_145937	Sumf1.	yes
MSTRG.3783	-1.01842	4.29707	52.011	1.23e-05	0.000273365	NM_146244	Rps6kl1.	yes
MSTRG.12510	0.460874	4.39686	51.9924	1.23e-05	0.000273456	NM_001114660	Scfd2.	yes
MSTRG.13037	-0.85608	5.27047	51.8727	1.25e-05	0.000276146	NM_001290010	Ache.	yes
MSTRG.16900	-0.349805	6.71536	51.8173	1.25e-05	0.000277194	NM_001301307	Oaz2.	yes
MSTRG.4650	-0.51813	4.19234	51.7826	1.26e-05	0.000277708	NM_001190264	Mrps36.	yes
MSTRG.7959	0.442499	5.65423	51.619	1.28e-05	0.000281609	NM_001252481	Smad2.	yes
MSTRG.6921	0.964073	1.83123	51.4825	1.29e-05	0.000284847	NM_053173	Kifc5b.	yes
MSTRG.7137	-0.607131	10.4776	51.4366	1.3e-05	0.000285683	NM_011655	Tubb5.	yes
MSTRG.12569	0.816286	5.26346	51.4091	1.3e-05	0.000286028	NM_145562	Parm1.	yes
MSTRG.16607	0.920781	5.1478	51.3775	1.31e-05	0.000286485	NM_001145957	Vwa5a.	yes
MSTRG.12190	0.599348	4.33902	51.3264	1.31e-05	0.000287353	NM_177869	Fam185a.	yes
MSTRG.15217	-0.453789	4.92263	51.3162	1.31e-05	0.000287353	NM_026827	Tmem219.	yes
MSTRG.17778	0.772102	3.529	51.2617	1.32e-05	0.000288436	NM_008832	Phka1.	yes
MSTRG.3920	-0.542885	6.4754	51.2175	1.33e-05	0.000289245	NM_010010	Cyp46a1.	yes
MSTRG.10471	0.948798	3.51984	51.1858	1.33e-05	0.000289714	NM_001310676	Il6ra.	yes
MSTRG.6068	-0.357871	7.5081	50.9462	1.36e-05	0.000295958	NM_001163643	Map3k12.	yes
MSTRG.3474	0.62392	2.46456	50.9008	1.37e-05	0.000296828	NM_001286865	Rnaseh1.	yes
MSTRG.6226	-0.777318	5.05367	50.8412	1.38e-05	0.000298107	NM_022982	Rtn4r.	yes
MSTRG.2209	-1.3247	2.08353	50.7454	1.39e-05	0.000300326	NM_177075	Fndc9.	yes
MSTRG.11197	0.506259	4.34812	50.7346	1.39e-05	0.000300326	NM_001285800	Polr1e.	yes
MSTRG.7187	0.64122	3.74582	50.6522	1.4e-05	0.000301883	NM_009847	Cd2ap.	yes
MSTRG.7456	-0.704365	5.04563	50.6517	1.4e-05	0.000301883	NM_026516	Tmem178.	yes
MSTRG.13175	1.26863	5.70834	50.5721	1.41e-05	0.000303773	NM_023142	Arpc1b.	yes
MSTRG.16538	0.518219	4.12972	50.4263	1.43e-05	0.000307619	NM_178415	Bbs9.	yes
MSTRG.13967	-0.64664	6.25433	50.3329	1.44e-05	0.000309964	NM_201371	Prmt8.	yes
MSTRG.10772	0.486204	4.47181	50.1274	1.47e-05	0.000315713	NM_010022	Dbt.	yes
MSTRG.9750	0.451817	6.43117	50.0828	1.48e-05	0.000316604	NM_001139511	Raly.	yes
MSTRG.16789	-0.688123	6.22743	50.07	1.48e-05	0.000316604	NA	NA.	yes
MSTRG.17969	-0.412961	5.43622	49.9723	1.49e-05	0.000319168	NM_023788	Mageh1.	yes
MSTRG.17218	1.22974	5.10707	49.9184	1.5e-05	0.000320402	NM_007738	Col7a1.	yes
MSTRG.6437	-0.546914	9.1404	49.7304	1.53e-05	0.00032584	NM_007508	Atp6v1a.	yes
MSTRG.4520	0.676735	3.3633	49.6629	1.54e-05	0.000327535	NM_138953	Ell2.	yes
MSTRG.8038	-0.686518	7.22167	49.5744	1.55e-05	0.000329917	NM_008851	Pitpnm1.	yes
MSTRG.12631	-0.804073	7.39163	49.5475	1.56e-05	0.000330339	NM_001081567	Mapk10.	yes
MSTRG.4429	1.35049	0.169975	49.4902	1.57e-05	0.000331739	NA	NA.	yes
MSTRG.15216	-0.439281	7.28323	49.4385	1.57e-05	0.000332965	NM_026638	Cdipt.	yes
NM_001100449	0.843524	1.89154	49.3639	1.59e-05	0.000334946	NM_001100449	Taf4b.	yes
MSTRG.17782	-0.664671	5.45988	49.3496	1.59e-05	0.000334966	NM_008671	Nap1l2.	yes
MSTRG.16038	1.33255	2.28123	49.3108	1.59e-05	0.00033579	NM_001033207	Nlrc5.	yes
MSTRG.2968	-0.708167	3.60687	49.2671	1.6e-05	0.000336776	NM_001176528	Rara.	yes
MSTRG.2408	-0.804076	2.51116	49.2257	1.61e-05	0.000337692	NM_001267593	Kcnj12.	yes
MSTRG.6110	-0.414898	7.49053	49.2045	1.61e-05	0.000337943	NM_025670	Cdip1.	yes
MSTRG.7977	0.862528	4.79785	49.1598	1.62e-05	0.000338975	NM_053117	Pard6g.	yes
MSTRG.18023	1.45079	1.80639	49.1289	1.62e-05	0.000339153	NM_001308489	Vegfd.	yes
MSTRG.14256	-0.403807	7.20356	49.1263	1.62e-05	0.000339153	NM_001029877	Nova2.	yes
MSTRG.14221	-1.16189	1.26214	49.114	1.62e-05	0.000339153	NA	NA.	yes
MSTRG.2238	-0.445493	7.25206	49.0854	1.63e-05	0.000339654	NM_001163671	Mapk9.	yes
MSTRG.5900	0.782775	4.58106	49	1.64e-05	0.000341827	NM_029720	Creld2.	yes
MSTRG.9891	-0.867592	3.91128	48.9816	1.65e-05	0.000341827	NM_174988	Cdh22.	yes
MSTRG.17594	-1.58433	0.0436308	48.9709	1.65e-05	0.000341827	NA	NA.	yes
MSTRG.17752	1.05909	1.70423	48.9641	1.65e-05	0.000341827	NM_008446	Kif4.	yes
NR_045869	-2.06479	-0.422945	48.9535	1.65e-05	0.000341827	NR_045869	Gm9866.	yes
MSTRG.16608	1.11163	1.33321	48.9141	1.66e-05	0.000342702	NA	NA.	yes
MSTRG.6185	1.40245	5.16175	48.8391	1.67e-05	0.000344785	NM_007679	Cebpd.	yes
MSTRG.9093	0.551557	3.98141	48.7485	1.68e-05	0.00034742	NM_145523	Gca.	yes
MSTRG.12639	-1.49749	6.61277	48.6584	1.7e-05	0.000349473	NM_001204201	Spp1.	yes
MSTRG.3074	0.92511	3.07361	48.6577	1.7e-05	0.000349473	NM_016896	Map3k14.	yes
MSTRG.5475	-0.545585	5.21239	48.6491	1.7e-05	0.000349473	NM_001034851	Fam134b.	yes
MSTRG.11832	1.31969	3.17461	48.4791	1.73e-05	0.000354928	NM_001008232	Asap3.	yes
MSTRG.3011	0.530231	4.77397	48.4443	1.73e-05	0.000355451	NM_007970	Ezh1.	yes
MSTRG.13364	-0.530343	5.06006	48.4381	1.74e-05	0.000355451	NM_001164411	Cnot4.	yes
MSTRG.15698	0.462558	3.5764	48.4204	1.74e-05	0.000355616	NM_172407	Cdkn2aip.	yes
NM_001310515	1.55479	-0.186153	48.3836	1.75e-05	0.000356454	NM_001310515	Mbnl3.	yes
MSTRG.2942	-1.02741	1.49794	48.2868	1.76e-05	0.000359427	NM_146028	Stac2.	yes
NM_001277149	1.00922	3.33272	48.2593	1.77e-05	0.000359896	NM_001277149	Chd7.	yes
MSTRG.3118	0.924078	3.08412	48.2478	1.77e-05	0.000359896	NM_023913	Ern1.	yes
MSTRG.16136	0.438187	4.35544	48.1796	1.78e-05	0.000361877	NM_178798	Slc7a6.	yes
NM_024495	1.93191	-0.75912	48.1664	1.78e-05	0.000361887	NM_024495	Car13.	yes
MSTRG.1664	0.411934	4.82494	48.0574	1.8e-05	0.000365075	NM_133993	Pwp1.	yes
NM_001173553	0.796975	1.64541	48.0526	1.8e-05	0.000365075	NM_001173553	Cdc14a.	yes
MSTRG.5013	-1.15513	2.81811	48.0022	1.81e-05	0.00036621	NM_029238	Slc35f4.	yes
NM_001080818	0.796975	1.64612	47.9959	1.81e-05	0.00036621	NM_001080818	Cdc14a.	yes
MSTRG.11476	-0.586484	5.41021	47.8814	1.83e-05	0.000369755	NM_023537	Rab3b.	yes
MSTRG.8884	-0.387416	6.57617	47.8739	1.84e-05	0.000369755	NM_001290503	Zer1.	yes
NM_001285916	1.25588	0.220559	47.8227	1.85e-05	0.000371014	NM_001285916	Gmnc.	yes
MSTRG.3579	1.43141	1.54761	47.8105	1.85e-05	0.000371014	NM_013815	Baz1a.	yes
MSTRG.17747	-0.5061	7.41651	47.7897	1.85e-05	0.000371014	NM_001083110	Pja1.	yes
MSTRG.9091	-0.759241	5.90413	47.7858	1.85e-05	0.000371014	NM_001242378	Slc4a10.	yes
MSTRG.8686	1.54115	0.34188	47.7766	1.85e-05	0.000371014	NR_040369	Gm13293.	yes
MSTRG.14028	0.918766	5.25158	47.7195	1.86e-05	0.000372537	NM_019946	Mgst1.	yes
MSTRG.12649	-0.41013	5.81249	47.6947	1.87e-05	0.000372537	NM_001122768	Lrrc8d.	yes
MSTRG.1598	-0.68374	3.51254	47.6917	1.87e-05	0.000372537	NR_015477	Atcayos.	yes
MSTRG.6896	-0.394525	6.71032	47.6854	1.87e-05	0.000372537	NM_001291025	Pigq.	yes
MSTRG.572	-1.14289	1.93943	47.5247	1.9e-05	0.000377755	NM_207233	C1ql2.	yes
MSTRG.2651	-0.583376	5.43789	47.5107	1.9e-05	0.000377755	NM_001291190	Ssh2.	yes
MSTRG.14041	-0.742267	4.92338	47.5094	1.9e-05	0.000377755	NM_001177772	Slco1c1.	yes
MSTRG.11280	0.547167	5.13347	47.4843	1.91e-05	0.000378236	NM_144904	Ptbp3.	yes
MSTRG.11298	1.11557	2.44447	47.4647	1.91e-05	0.00037851	NM_001045514	Akna.	yes
MSTRG.13390	-0.776606	5.05729	47.3484	1.94e-05	0.000382493	NM_001101507	Clec2l.	yes
MSTRG.4174	1.26666	1.0542	47.3136	1.94e-05	0.00038336	NM_020567	Gmnn.	yes
NM_001013761	1.30208	0.282469	47.2907	1.95e-05	0.000383769	NM_001013761	Gmnc.	yes
MSTRG.761	-0.906704	6.16412	47.2638	1.95e-05	0.000384336	NM_177838	Fam163a.	yes
MSTRG.14373	0.984701	3.07977	47.1788	1.97e-05	0.000387166	NM_001290525	Blvrb.	yes
MSTRG.7141	-0.589771	9.85749	47.139	1.98e-05	0.000388247	NA	NA.	yes
MSTRG.16392	1.09661	0.964467	47.0851	1.99e-05	0.000389283	NM_009807	Casp1.	yes
MSTRG.5204	-0.483997	7.2463	47.0768	1.99e-05	0.000389283	NM_001162365	Ptk2b.	yes
MSTRG.14274	0.459621	4.74376	47.0761	1.99e-05	0.000389283	NM_145822	Cd3eap.	yes
MSTRG.5681	0.617168	5.90354	47.0611	1.99e-05	0.000389392	NM_001310542	Scrib.	yes
MSTRG.144	0.695606	2.80118	47.0306	2e-05	0.000390117	NM_026913	Mitd1.	yes
MSTRG.3359	-0.564999	8.18106	47.0135	2e-05	0.000390316	NM_008445	Kif3c.	yes
MSTRG.15120	1.29253	3.99598	46.9742	2.01e-05	0.000391393	NM_001033380	Itpripl2.	yes
MSTRG.9160	-0.83165	6.91689	46.9196	2.02e-05	0.000393086	NM_001113246	Chn1.	yes
MSTRG.2066	-0.542122	8.25899	46.8955	2.03e-05	0.000393156	NM_024459	Ppp3r1.	yes
MSTRG.9890	1.51774	0.87999	46.8917	2.03e-05	0.000393156	NM_011611	Cd40.	yes
MSTRG.9538	-0.697963	5.23389	46.8781	2.03e-05	0.000393156	NM_001111331	Kcnip3.	yes
MSTRG.8401	-0.427545	6.92826	46.8651	2.03e-05	0.000393156	NM_026487	Atad1.	yes
MSTRG.7127	1.53254	7.00107	46.8468	2.04e-05	0.000393156	NM_010380	H2-D1.	yes
MSTRG.14251	-0.741367	5.16416	46.8437	2.04e-05	0.000393156	NA	NA.	yes
MSTRG.6147	-0.617486	6.95581	46.8338	2.04e-05	0.000393156	NM_009223	Snn.	yes
MSTRG.1468	-0.683686	6.3487	46.791	2.05e-05	0.000394393	NM_001024837	Adarb1.	yes
MSTRG.10770	1.40026	2.46827	46.7681	2.05e-05	0.000394832	NM_022427	Gpr88.	yes
MSTRG.15706	0.567381	5.57287	46.755	2.06e-05	0.000394881	NM_029701	Spcs3.	yes
MSTRG.2255	1.4548	3.51734	46.678	2.07e-05	0.000397167	NM_175643	Adamts2.	yes
MSTRG.7825	0.600817	6.20606	46.6746	2.07e-05	0.000397167	NM_009194	Slc12a2.	yes
MSTRG.6019	0.900088	3.29508	46.6362	2.08e-05	0.000397496	NM_001310622	Fmnl3.	yes
MSTRG.8839	-1.43319	5.76019	46.624	2.08e-05	0.000397496	NM_175427	Fam163b.	yes
MSTRG.5749	-0.70704	6.7909	46.6154	2.08e-05	0.000397496	NM_183141	Elfn2.	yes
MSTRG.7618	-0.868403	5.27547	46.6135	2.09e-05	0.000397496	NM_009065	Rit2.	yes
MSTRG.5441	0.534665	4.55503	46.5966	2.09e-05	0.000397496	NM_026396	Brix1.	yes
MSTRG.5370	0.553693	3.31079	46.5958	2.09e-05	0.000397496	NM_001033336	Abcc4.	yes
MSTRG.8862	0.580097	3.14678	46.5688	2.09e-05	0.000398115	NM_001033294	Ddx31.	yes
MSTRG.3814	-0.392051	5.25429	46.5368	2.1e-05	0.000398524	NM_027744	Noxred1.	yes
MSTRG.3235	1.41426	2.52715	46.5354	2.1e-05	0.000398524	NM_001167680	Rhbdf2.	yes
MSTRG.5787	-0.521592	10.1278	46.5038	2.11e-05	0.000398976	NM_028763	Cbx6.	yes
MSTRG.2309	-0.585392	5.88275	46.5009	2.11e-05	0.000398976	NM_001033597	Acsl6.	yes
MSTRG.11616	0.404895	4.19461	46.4135	2.13e-05	0.000402086	NM_026031	Utp11l.	yes
MSTRG.6438	0.513283	6.46932	46.3847	2.13e-05	0.000402793	NM_028108	Naa50.	yes
MSTRG.13819	0.56205	3.63598	46.3723	2.14e-05	0.000402825	NM_026894	Tamm41.	yes
MSTRG.10045	0.457636	5.01699	46.3202	2.15e-05	0.000404504	NM_027656	Zbtb46.	yes
MSTRG.12160	0.60238	5.19578	46.3019	2.15e-05	0.000404786	NM_023733	Crot.	yes
MSTRG.9655	-0.549106	7.1052	46.2821	2.16e-05	0.000405128	NM_053195	Slc24a3.	yes
MSTRG.12935	-1.36102	0.362214	46.247	2.16e-05	0.000406109	NA	NA.	yes
MSTRG.7609	0.496922	5.19263	46.2259	2.17e-05	0.000406513	NM_001289654	Fhod3.	yes
MSTRG.16887	-0.415451	6.57953	46.1538	2.19e-05	0.000409053	NM_001134399	Megf11.	yes
MSTRG.6940	0.466328	5.77502	46.0741	2.2e-05	0.000411942	NM_001286040	Anks1.	yes
NR_104383	1.7954	-0.260742	46.0412	2.21e-05	0.000412853	NR_104383	Ncf1.	yes
MSTRG.832	-0.604284	9.9317	45.9433	2.23e-05	0.000416557	NM_009721	Atp1b1.	yes
MSTRG.13678	-0.951178	1.51777	45.8963	2.24e-05	0.000417329	NM_001159697	Efcc1.	yes
MSTRG.13126	0.533634	4.62332	45.8922	2.25e-05	0.000417329	NM_172725	Ap5z1.	yes
MSTRG.11263	-0.777229	7.04	45.8913	2.25e-05	0.000417329	NM_001142965	Frrs1l.	yes
MSTRG.3913	0.518881	3.45311	45.7945	2.27e-05	0.000421037	NM_001029843	Vrk1.	yes
MSTRG.2164	1.61921	0.942985	45.7739	2.27e-05	0.000421445	NM_033374	Dock2.	yes
MSTRG.11498	-1.28922	1.13527	45.7381	2.28e-05	0.000422166	NM_001003947	Cyp4x1.	yes
MSTRG.13822	-0.546687	3.92067	45.7196	2.29e-05	0.000422166	NM_080639	Timp4.	yes
MSTRG.6267	-0.725518	8.07307	45.7126	2.29e-05	0.000422166	NM_133778	Fam131a.	yes
MSTRG.12791	-1.08991	1.25171	45.7124	2.29e-05	0.000422166	NA	NA.	yes
MSTRG.1778	-0.913475	2.77328	45.6557	2.3e-05	0.000424168	NM_001025581	Kcnc2.	yes
MSTRG.3159	-0.927115	2.44166	45.5776	2.32e-05	0.000427125	NM_001252207	Kcnj16.	yes
MSTRG.8931	-0.717591	8.77061	45.5494	2.33e-05	0.000427883	NM_001301737	Dnm1.	yes
MSTRG.17399	-0.527652	5.68603	45.4462	2.35e-05	0.000432006	NM_001290455	Gripap1.	yes
MSTRG.1687	-0.745841	2.36336	45.3962	2.36e-05	0.00043339	NM_001310710	Slc17a8.	yes
MSTRG.847	0.629795	5.85959	45.3842	2.37e-05	0.00043339	NM_001142948	Pogk.	yes
MSTRG.2966	-0.935974	6.63086	45.3669	2.37e-05	0.00043339	NM_001080925	Rapgefl1.	yes
MSTRG.6441	0.562781	3.31404	45.3643	2.37e-05	0.00043339	NM_144550	Spice1.	yes
MSTRG.2547	1.44114	1.71134	45.3602	2.37e-05	0.00043339	NM_023158	Cxcl16.	yes
MSTRG.1848	0.654414	4.20078	45.3393	2.38e-05	0.000433623	NM_010792	Mettl1.	yes
MSTRG.920	-0.736799	3.63382	45.3331	2.38e-05	0.000433623	NM_008429	Kcnj9.	yes
MSTRG.12162	0.845983	2.07408	45.3088	2.39e-05	0.000434226	NM_001081029	Tmem243.	yes
MSTRG.15803	1.34046	0.541978	45.2305	2.41e-05	0.000437293	NM_153074	Lrrc25.	yes
MSTRG.10896	0.946647	3.66027	45.1824	2.42e-05	0.000438471	NM_010260	Gbp2.	yes
MSTRG.15197	1.12403	3.3843	45.1721	2.42e-05	0.000438471	NM_019738	Nupr1.	yes
MSTRG.1613	0.71497	4.00134	45.172	2.42e-05	0.000438471	NM_001163165	Hmg20b.	yes
MSTRG.850	-0.685009	5.17258	45.1394	2.43e-05	0.00043947	NM_001160261	Fam78b.	yes
MSTRG.3664	-0.635987	10.4582	45.0742	2.45e-05	0.00044198	NM_001007596	Rtn1.	yes
MSTRG.3914	-0.644088	4.98166	45.0301	2.46e-05	0.000443052	NM_001079883	Bcl11b.	yes
MSTRG.9954	0.425593	5.90848	45.0295	2.46e-05	0.000443052	NM_024436	Rab22a.	yes
MSTRG.2338	0.640445	5.04264	45.0033	2.46e-05	0.000443765	NM_001166669	Gemin5.	yes
MSTRG.1070	-0.764321	3.77578	44.9661	2.47e-05	0.000445001	NM_001044751	Hsd11b1.	yes
MSTRG.2568	-0.777884	6.8997	44.894	2.49e-05	0.000447796	NM_177618	Wscd1.	yes
MSTRG.15337	-0.471198	6.06749	44.885	2.49e-05	0.000447796	NM_026391	Ppp2r2d.	yes
MSTRG.8335	-0.562665	8.01501	44.8508	2.5e-05	0.000448457	NM_177034	Apba1.	yes
MSTRG.68	1.09482	3.74325	44.8496	2.5e-05	0.000448457	NM_008563	Mcm3.	yes
NM_016977	1.04858	0.196245	44.8024	2.52e-05	0.000450183	NM_016977	Mc4r.	yes
MSTRG.9329	0.4691	5.17969	44.7851	2.52e-05	0.000450497	NM_153126	Nat10.	yes
MSTRG.1963	-0.862427	4.71122	44.7011	2.54e-05	0.000453999	NM_026443	Mtfp1.	yes
MSTRG.1275	0.372044	5.66165	44.6694	2.55e-05	0.000455008	NM_172416	Ostm1.	yes
MSTRG.16685	-0.413071	7.1274	44.6368	2.56e-05	0.00045577	NM_001145947	Bace1.	yes
MSTRG.10672	0.586078	3.14574	44.6324	2.56e-05	0.00045577	NM_001025312	Dclre1b.	yes
MSTRG.16044	-0.773315	0.700561	44.595	2.57e-05	0.000457065	NM_026385	Pllp.	yes
MSTRG.730	0.621984	1.86258	44.5713	2.58e-05	0.000457699	NM_025819	Swt1.	yes
MSTRG.17072	0.624417	4.27908	44.5434	2.59e-05	0.000458514	NM_001184706	Tfdp2.	yes
MSTRG.11410	1.4908	3.37538	44.5334	2.59e-05	0.000458514	NM_001312690	Ror1.	yes
MSTRG.15739	-0.544317	7.12582	44.4654	2.61e-05	0.000461319	NM_025436	Msmo1.	yes
MSTRG.15034	-0.514531	8.59951	44.3751	2.63e-05	0.00046524	NM_001253885	Apbb1.	yes
MSTRG.10708	-0.72038	5.26146	44.3621	2.64e-05	0.000465369	NM_008417	Kcna2.	yes
MSTRG.14683	0.549412	4.41431	44.3335	2.64e-05	0.000466265	NM_133740	Prmt3.	yes
MSTRG.8525	-0.893649	6.26104	44.2944	2.66e-05	0.000467687	NM_001276358	Kcnip2.	yes
MSTRG.17896	-0.479226	6.15839	44.2541	2.67e-05	0.000469181	NM_021463	Prps1.	yes
MSTRG.10769	-0.375334	5.54839	44.1951	2.68e-05	0.000471616	NM_001163514	Extl2.	yes
MSTRG.5155	0.590348	5.07649	44.157	2.69e-05	0.000473011	NM_001033272	Spata13.	yes
MSTRG.17888	-0.837692	5.27393	44.0985	2.71e-05	0.000475138	NM_001254761	Rnf128.	yes
NM_001145192	-1.74349	-0.550282	44.0913	2.71e-05	0.000475138	NM_001145192	Akain1.	yes
MSTRG.3742	-0.417894	6.95568	44.0839	2.72e-05	0.000475138	NM_001033149	Ttc9.	yes
MSTRG.11576	-0.861799	3.76907	44.065	2.72e-05	0.000475209	NM_177572	Rimkla.	yes
MSTRG.13289	-0.426006	6.11818	44.0619	2.72e-05	0.000475209	NM_138587	Fam3c.	yes
MSTRG.7808	0.979772	4.30373	44.0243	2.73e-05	0.0004766	NM_008908	Ppic.	yes
MSTRG.17943	-0.621777	7.81336	43.9782	2.75e-05	0.000478433	NM_001168600	Gnl3l.	yes
NM_001024720	1.6984	1.86134	43.9538	2.75e-05	0.000479155	NM_001024720	Hmcn1.	yes
MSTRG.1766	-0.617646	8.51751	43.906	2.77e-05	0.00048109	NM_001252341	Syt1.	yes
MSTRG.9025	0.474152	4.19619	43.8839	2.77e-05	0.000481128	NM_001290649	Golga1.	yes
MSTRG.12286	-0.467932	6.88942	43.878	2.78e-05	0.000481128	NM_001310516	Mapre3.	yes
MSTRG.13145	-1.10534	0.247988	43.8746	2.78e-05	0.000481128	NM_001159321	Grid2ip.	yes
MSTRG.17862	-0.758497	1.38722	43.8536	2.78e-05	0.00048127	NM_025355	Tceal6.	yes
MSTRG.11007	0.406599	6.23372	43.8515	2.78e-05	0.00048127	NM_001033453	Pdp1.	yes
MSTRG.7663	-1.16557	7.92133	43.8226	2.79e-05	0.000482239	NM_007913	Egr1.	yes
MSTRG.16508	0.673846	2.49866	43.7679	2.81e-05	0.000484554	NM_177030	Dock6.	yes
MSTRG.3162	-0.62821	2.7508	43.7083	2.83e-05	0.000487143	NR_015556	2610035D17Rik.	yes
MSTRG.14913	0.499471	3.63868	43.6429	2.85e-05	0.00049005	NM_001162918	Ccdc90b.	yes
MSTRG.12940	-1.12514	5.37575	43.6142	2.86e-05	0.000491037	NM_001081388	Rimbp2.	yes
MSTRG.9595	-0.662566	3.64808	43.5648	2.87e-05	0.000493123	NM_001291031	Ap5s1.	yes
MSTRG.11439	-0.450481	7.95559	43.5104	2.89e-05	0.000495327	NM_053272	Dhcr24.	yes
MSTRG.12384	0.913518	3.36279	43.4924	2.89e-05	0.000495327	NM_145920	Evc2.	yes
MSTRG.11657	0.567331	3.23389	43.4855	2.9e-05	0.000495327	NM_153177	Ago4.	yes
MSTRG.8506	0.880583	5.91797	43.4835	2.9e-05	0.000495327	NM_001081225	Fam178a.	yes
MSTRG.1851	0.412684	6.27425	43.4286	2.91e-05	0.000497733	NM_009870	Cdk4.	yes
MSTRG.1756	0.82033	1.69418	43.4149	2.92e-05	0.000497939	NM_177368	Tmtc2.	yes
MSTRG.9906	-0.430946	5.86316	43.4007	2.92e-05	0.00049817	NM_023565	Cse1l.	yes
MSTRG.17731	-0.63291	6.81403	43.3556	2.94e-05	0.000500068	NM_001033329	Arhgef9.	yes
MSTRG.11690	-1.14689	3.65587	43.3347	2.94e-05	0.000500663	NM_027402	Fndc5.	yes
MSTRG.6339	-0.792452	1.10627	43.3079	2.95e-05	0.000501177	NM_146069	Nrros.	yes
MSTRG.8535	1.20991	4.63417	43.2987	2.95e-05	0.000501177	NM_001177369	Nfkb2.	yes
MSTRG.729	0.372553	7.16619	43.2956	2.96e-05	0.000501177	NM_001039511	Ivns1abp.	yes
MSTRG.14726	-1.11124	2.05121	43.2472	2.97e-05	0.000503277	NA	NA.	yes
MSTRG.7716	-0.374678	5.17297	43.209	2.98e-05	0.000504831	NM_053131	Pcdhb6.	yes
MSTRG.7881	-0.648933	6.86144	43.1497	3e-05	0.000507551	NM_009182	St8sia3.	yes
NM_013484	1.10401	0.425796	43.1037	3.02e-05	0.000509551	NM_013484	C2.	yes
MSTRG.1117	-1.11041	3.91105	43.0841	3.02e-05	0.000509984	NM_001114333	Grm1.	yes
MSTRG.14167	-1.44187	1.28922	43.0764	3.03e-05	0.000509984	NM_001134752	Smim17.	yes
MSTRG.3027	0.884513	2.46784	43.0338	3.04e-05	0.000511808	NM_009764	Brca1.	yes
MSTRG.5585	0.734124	3.47197	42.9733	3.06e-05	0.000514458	NM_001037937	Deptor.	yes
MSTRG.12644	1.44998	1.39901	42.9596	3.07e-05	0.000514458	NM_172777	Gbp9.	yes
MSTRG.2412	-1.1949	5.24882	42.9476	3.07e-05	0.000514458	NM_001291024	Rnf112.	yes
MSTRG.4601	-1.22882	0.0893371	42.9472	3.07e-05	0.000514458	NM_010170	F2rl2.	yes
MSTRG.15561	0.568439	3.76174	42.938	3.07e-05	0.000514458	NM_181325	Slc25a15.	yes
MSTRG.3120	1.54149	0.00549565	42.9026	3.09e-05	0.000515903	NM_001033435	Milr1.	yes
MSTRG.5443	0.740213	4.79211	42.8526	3.1e-05	0.000517315	NM_001166408	Rai14.	yes
MSTRG.4274	-0.445812	5.30413	42.8519	3.1e-05	0.000517315	NM_001199304	Atxn1.	yes
MSTRG.15302	0.358079	6.25514	42.8487	3.1e-05	0.000517315	NM_025826	Acadsb.	yes
MSTRG.2567	-0.723159	5.19475	42.789	3.12e-05	0.000519522	NM_134022	6330403K07Rik.	yes
MSTRG.16680	-0.497541	8.42969	42.7787	3.13e-05	0.000519522	NM_022004	Fxyd6.	yes
MSTRG.17349	0.990545	4.01539	42.7717	3.13e-05	0.000519522	NM_013860	Limd1.	yes
MSTRG.8287	0.411401	7.23194	42.7714	3.13e-05	0.000519522	NR_015503	A330040F15Rik.	yes
MSTRG.10561	-0.746018	6.6161	42.7521	3.14e-05	0.000520081	NR_108026	Gm16740.	yes
MSTRG.10167	0.470374	3.98538	42.7409	3.14e-05	0.000520173	NM_023644	Mccc1.	yes
MSTRG.14463	-0.521887	9.25195	42.659	3.17e-05	0.000524318	NM_001081114	Clip3.	yes
MSTRG.10310	0.38945	4.5165	42.6289	3.18e-05	0.000525502	NM_025822	Rsrc1.	yes
MSTRG.14985	0.710728	2.87818	42.6107	3.19e-05	0.00052573	NM_177073	Relt.	yes
MSTRG.17716	-0.60188	6.57277	42.6028	3.19e-05	0.00052573	NM_177546	Pcyt1b.	yes
MSTRG.6465	0.82831	2.20506	42.5966	3.19e-05	0.00052573	NM_172616	C330027C09Rik.	yes
MSTRG.15527	-0.99494	2.78206	42.5629	3.2e-05	0.000526921	NA	NA.	yes
MSTRG.12257	-0.406029	7.30459	42.5468	3.21e-05	0.000526921	NM_153526	Insig1.	yes
MSTRG.2298	0.998596	3.95581	42.5303	3.21e-05	0.000526921	NM_001159393	Irf1.	yes
MSTRG.8006	-0.707137	5.05865	42.5303	3.21e-05	0.000526921	NM_144946	Neto1.	yes
MSTRG.2916	-0.403402	7.3998	42.5288	3.21e-05	0.000526921	NM_008942	Npepps.	yes
MSTRG.11241	-0.471448	6.49159	42.4946	3.23e-05	0.000528364	NM_025944	Tmem246.	yes
MSTRG.14936	0.426068	5.17452	42.4838	3.23e-05	0.000528448	NM_027256	Ints4.	yes
MSTRG.16920	-1.01281	4.13578	42.4692	3.24e-05	0.000528753	NM_001081314	C2cd4b.	yes
MSTRG.6737	0.386248	6.11123	42.4386	3.25e-05	0.000529992	NR_027905	LOC106740.	yes
MSTRG.16898	0.349684	5.75907	42.4074	3.26e-05	0.000531267	NM_027134	Mtfmt.	yes
MSTRG.14375	-0.959425	0.930466	42.3948	3.26e-05	0.000531458	NM_001033315	Hipk4.	yes
MSTRG.10610	0.868474	4.76374	42.3826	3.27e-05	0.000531628	NM_001009935	Txnip.	yes
MSTRG.9385	-0.378958	4.79324	42.3636	3.27e-05	0.000532199	NM_010290	Gjd2.	yes
NM_019455	1.01691	0.513777	42.2159	3.33e-05	0.000540401	NM_019455	Hpgds.	yes
MSTRG.13856	-0.762131	6.07054	42.1786	3.34e-05	0.000541753	NM_001316749	Rasgef1a.	yes
MSTRG.9622	0.792461	4.14514	42.1748	3.34e-05	0.000541753	NM_013829	Plcb4.	yes
MSTRG.7202	0.648141	4.16127	42.0378	3.39e-05	0.000549342	NR_130960	B230354K17Rik.	yes
MSTRG.8457	1.44131	0.600309	42.0309	3.4e-05	0.000549342	NM_008528	Blnk.	yes
MSTRG.3270	-0.50163	7.09971	41.9924	3.41e-05	0.000550151	NM_001024931	Rbfox3.	yes
MSTRG.11990	-0.557863	5.79617	41.9875	3.41e-05	0.000550151	NM_001161851	Fbxo44.	yes
MSTRG.7039	1.58266	7.06085	41.9827	3.41e-05	0.000550151	NM_001001892	H2-K1.	yes
MSTRG.3707	-0.430534	7.04977	41.981	3.41e-05	0.000550151	NM_023721	Atp6v1d.	yes
MSTRG.7568	-0.440795	5.66161	41.8997	3.45e-05	0.000554586	NM_001252489	Osbpl1a.	yes
MSTRG.12997	-0.453787	5.15507	41.8743	3.46e-05	0.000555215	NM_025362	Dnajc30.	yes
MSTRG.1568	0.884409	4.81574	41.8685	3.46e-05	0.000555215	NM_001204931	Reep6.	yes
MSTRG.15528	-0.963057	3.68338	41.8622	3.46e-05	0.000555215	NA	NA.	yes
MSTRG.13909	1.86235	3.54713	41.8381	3.47e-05	0.000556148	NM_001097617	C1s1.	yes
MSTRG.3369	-0.400189	6.05621	41.8193	3.48e-05	0.000556476	NM_001159536	Adcy3.	yes
MSTRG.7214	-0.368413	7.54064	41.8147	3.48e-05	0.000556476	NM_198167	Tmem63b.	yes
MSTRG.17537	-0.643593	4.51964	41.8044	3.48e-05	0.000556552	NM_001166450	Slc25a14.	yes
MSTRG.77	-0.710407	6.09953	41.7761	3.49e-05	0.000557415	NM_001012623	Rims1.	yes
MSTRG.12810	-0.564414	6.69115	41.7725	3.49e-05	0.000557415	NM_001109902	Rnft2.	yes
MSTRG.13419	-0.687875	7.06944	41.756	3.5e-05	0.000557878	NM_001113327	Fam131b.	yes
MSTRG.10463	0.642263	3.27521	41.7222	3.51e-05	0.000558931	NM_016904	Cks1b.	yes
MSTRG.4025	1.08393	2.79929	41.7212	3.51e-05	0.000558931	NM_134041	4930427A07Rik.	yes
MSTRG.15738	-0.409722	8.39177	41.6998	3.52e-05	0.000559706	NA	NA.	yes
MSTRG.359	0.454275	4.42483	41.6805	3.53e-05	0.00056035	NM_175031	Stk36.	yes
MSTRG.99	0.502559	3.14319	41.6654	3.54e-05	0.00056074	NM_008922	Prim2.	yes
NM_001081224	1.34326	0.326809	41.5989	3.56e-05	0.000564361	NM_001081224	Prr16.	yes
MSTRG.5357	-0.382943	6.47626	41.5464	3.58e-05	0.000566845	NM_198865	Slitrk5.	yes
MSTRG.11282	0.810638	2.95395	41.5419	3.59e-05	0.000566845	NM_001015681	E130308A19Rik.	yes
MSTRG.17028	-0.685226	8.76037	41.4966	3.6e-05	0.000568202	NM_001277982	Snap91.	yes
MSTRG.17201	-0.536486	4.22824	41.4877	3.61e-05	0.000568202	NM_023247	Ndufaf3.	yes
MSTRG.6302	0.602981	4.64061	41.4869	3.61e-05	0.000568202	NM_001252505	St6gal1.	yes
MSTRG.13516	-0.559656	6.88634	41.4851	3.61e-05	0.000568202	NM_133737	Lancl2.	yes
MSTRG.14831	0.710229	4.51545	41.4661	3.62e-05	0.000568301	NM_001291275	Cib1.	yes
MSTRG.5020	0.424848	5.83902	41.4658	3.62e-05	0.000568301	NM_009687	Apex1.	yes
MSTRG.11503	0.94829	1.87562	41.4546	3.62e-05	0.000568457	NM_175308	Mob3c.	yes
MSTRG.4608	-0.42119	5.48416	41.4286	3.63e-05	0.000569556	NM_001164222	Col4a3bp.	yes
MSTRG.16354	-0.361201	5.37058	41.4141	3.64e-05	0.000569917	NM_198103	Exoc8.	yes
MSTRG.12719	-1.06889	1.84854	41.3852	3.65e-05	0.00057121	NR_015546	C130026L21Rik.	yes
MSTRG.7693	1.4434	2.5915	41.3511	3.66e-05	0.000572838	NM_009841	Cd14.	yes
MSTRG.4380	-0.702556	6.60885	41.3251	3.67e-05	0.000573949	NM_001166463	Spock1.	yes
MSTRG.11283	0.482509	3.77843	41.2737	3.7e-05	0.000576538	NM_001013577	Inip.	yes
MSTRG.2746	-0.485619	9.87461	41.2677	3.7e-05	0.000576538	NM_001035854	Ap2b1.	yes
MSTRG.688	-0.984329	3.09099	41.2418	3.71e-05	0.000577507	NM_001101516	Gpr25.	yes
MSTRG.14834	-0.522039	4.79644	41.2354	3.71e-05	0.000577507	NM_031375	Ngrn.	yes
MSTRG.12101	-0.373359	4.35162	41.1983	3.73e-05	0.000579356	NM_024472	Cptp.	yes
MSTRG.12231	-0.403777	5.40164	41.1854	3.73e-05	0.000579632	NM_029020	Abcb8.	yes
MSTRG.9412	-0.411351	7.90479	41.16	3.74e-05	0.000580372	NM_001033254	Pak6.	yes
MSTRG.16084	-1.18388	3.45481	41.1568	3.74e-05	0.000580372	NM_001141922	Bean1.	yes
MSTRG.2092	-0.449416	8.37466	41.1139	3.76e-05	0.000582123	NM_001316675	Mdh1.	yes
MSTRG.9800	-0.503718	8.14018	41.1128	3.76e-05	0.000582123	NM_013865	Ndrg3.	yes
MSTRG.13774	0.830032	6.75727	41.0874	3.77e-05	0.000583192	NM_010585	Itpr1.	yes
MSTRG.13216	1.17328	3.12823	41.0714	3.78e-05	0.000583192	NM_027519	Medag.	yes
MSTRG.17405	0.505171	4.80397	41.0708	3.78e-05	0.000583192	NM_001313693	Timm17b.	yes
MSTRG.8684	0.993675	4.39936	41.0486	3.79e-05	0.000584085	NM_172471	Itih5.	yes
MSTRG.12004	-0.371714	7.24427	41.0331	3.8e-05	0.000584545	NM_022022	Ube4b.	yes
MSTRG.11812	0.876246	5.47929	41.0049	3.81e-05	0.000585844	NM_013885	Clic4.	yes
MSTRG.5942	-0.717144	8.92175	40.9957	3.81e-05	0.000585891	NM_001159647	Cntn1.	yes
MSTRG.1006	0.677635	3.008	40.9779	3.82e-05	0.000586501	NM_001277957	Taf1a.	yes
MSTRG.13424	-0.576133	8.49	40.9647	3.83e-05	0.000586814	NM_029930	Tcaf1.	yes
MSTRG.17995	0.682071	2.91048	40.9494	3.83e-05	0.000587266	NM_001033472	A830080D01Rik.	yes
MSTRG.2764	0.603871	3.66343	40.9373	3.84e-05	0.000587502	NM_145433	Mrm1.	yes
MSTRG.14531	0.379165	5.47343	40.9276	3.84e-05	0.000587584	NM_011274	Uri1.	yes
MSTRG.107	-0.354488	6.75212	40.9157	3.85e-05	0.00058781	NM_183019	Arhgef4.	yes
MSTRG.7002	-0.767153	3.35708	40.8525	3.88e-05	0.000591116	NM_001267583	Zfp811.	yes
MSTRG.3254	0.766314	4.30829	40.8494	3.88e-05	0.000591116	NM_027827	Afmid.	yes
MSTRG.8543	0.744408	1.77288	40.8095	3.9e-05	0.000593225	NM_053196	Sfxn2.	yes
MSTRG.4192	0.679663	6.21993	40.7941	3.9e-05	0.000593695	NM_009238	Sox4.	yes
MSTRG.7049	1.23741	2.84086	40.7784	3.91e-05	0.000594188	NM_010724	Psmb8.	yes
MSTRG.4957	-0.625989	3.27654	40.7384	3.93e-05	0.000595496	NM_130878	Cdhr1.	yes
MSTRG.9758	-0.3848	8.01959	40.7352	3.93e-05	0.000595496	NM_178111	Trp53inp2.	yes
MSTRG.5716	0.881973	2.21194	40.7334	3.93e-05	0.000595496	NM_028064	Slc39a4.	yes
MSTRG.16930	0.568442	5.3781	40.7141	3.94e-05	0.000595496	NM_001008238	Bnip2.	yes
MSTRG.15755	-0.509957	8.80746	40.714	3.94e-05	0.000595496	NM_007509	Atp6v1b2.	yes
MSTRG.831	-0.570808	6.14449	40.701	3.94e-05	0.000595496	NM_001293313	Nme7.	yes
NM_008863	-1.08704	1.37513	40.7004	3.94e-05	0.000595496	NM_008863	Pkib.	yes
MSTRG.165	0.457946	4.10681	40.5938	3.99e-05	0.000602203	NM_172499	Mfsd9.	yes
NM_001039051	-1.08704	1.37257	40.5482	4.01e-05	0.0006044	NM_001039051	Pkib.	yes
MSTRG.11759	0.753508	3.32079	40.5453	4.01e-05	0.0006044	NM_011284	Rpa2.	yes
MSTRG.13813	-0.647278	8.0422	40.5181	4.03e-05	0.000605701	NM_001036684	Atp2b2.	yes
MSTRG.13464	-0.958758	3.07553	40.497	4.04e-05	0.000606371	NR_027236	AI854703.	yes
NM_007496	1.1665	1.47209	40.4919	4.04e-05	0.000606371	NM_007496	Zfhx3.	yes
MSTRG.6831	-0.835382	7.68313	40.4686	4.05e-05	0.000606568	NM_011522	Syngr3.	yes
MSTRG.7418	0.519703	4.33082	40.4615	4.05e-05	0.000606568	NM_152817	Ttc27.	yes
MSTRG.13103	-0.56111	6.31621	40.4599	4.05e-05	0.000606568	NM_001159908	Zfand2a.	yes
MSTRG.17614	-0.381201	6.6576	40.4561	4.06e-05	0.000606568	NM_001199349	Cd99l2.	yes
MSTRG.16613	0.627157	2.24882	40.4272	4.07e-05	0.000608002	NM_030713	Zfp202.	yes
MSTRG.14394	0.438496	5.53666	40.4041	4.08e-05	0.000608857	NM_007991	Fbl.	yes
MSTRG.1681	-1.17356	1.04644	40.3917	4.09e-05	0.000608857	NA	NA.	yes
MSTRG.2974	-1.05438	1.00192	40.3903	4.09e-05	0.000608857	NM_010661	Krt12.	yes
MSTRG.12931	0.520447	5.87544	40.344	4.11e-05	0.00061152	NM_175432	Tmem132c.	yes
MSTRG.740	1.14686	1.15461	40.3204	4.12e-05	0.000612603	NM_010877	Ncf2.	yes
MSTRG.7144	0.373733	5.32757	40.2424	4.16e-05	0.000617536	NM_026987	Dhx16.	yes
MSTRG.9272	-0.587991	7.34571	40.2218	4.17e-05	0.000618423	NM_001166597	Dgkz.	yes
MSTRG.467	1.55283	-0.158217	40.1643	4.19e-05	0.000621275	NA	NA.	yes
MSTRG.4050	0.551467	4.91713	40.1629	4.19e-05	0.000621275	NM_134063	Fam208b.	yes
MSTRG.8142	1.1644	1.00261	40.157	4.2e-05	0.000621275	NM_011224	Pygm.	yes
MSTRG.13298	-0.372599	5.34936	40.1494	4.2e-05	0.000621275	NM_001167745	Wasl.	yes
MSTRG.5772	1.09807	4.234	40.1362	4.21e-05	0.000621638	NM_001304830	Maff.	yes
MSTRG.215	-0.512851	6.0634	40.11	4.22e-05	0.000622934	NM_133829	Mfsd6.	yes
MSTRG.1052	-0.433426	4.53417	40.0955	4.23e-05	0.000623402	NM_001306203	Ints7.	yes
MSTRG.17639	-0.501148	4.45871	40.0835	4.23e-05	0.000623682	NM_007435	Abcd1.	yes
MSTRG.16660	-0.552247	4.42787	40.0536	4.25e-05	0.00062522	NM_001293630	Slc37a4.	yes
MSTRG.15033	-0.561071	6.98199	40.0393	4.25e-05	0.00062522	NM_011421	Smpd1.	yes
MSTRG.13365	0.437042	5.03541	40.038	4.25e-05	0.00062522	NM_027513	Nup205.	yes
MSTRG.9324	1.25852	5.76858	40.0285	4.26e-05	0.000625328	NM_001039150	Cd44.	yes
MSTRG.1665	0.408664	5.1268	40.0099	4.27e-05	0.000625589	NM_001302886	Prdm4.	yes
MSTRG.13554	-0.406534	5.1887	40.0089	4.27e-05	0.000625589	NM_001308303	Rnf103.	yes
MSTRG.13558	-0.419128	7.7805	39.9786	4.28e-05	0.000626345	NM_178608	Reep1.	yes
MSTRG.4905	0.515046	4.20422	39.9756	4.29e-05	0.000626345	NM_153547	Gnl3.	yes
MSTRG.17323	0.683971	2.85095	39.9745	4.29e-05	0.000626345	NM_028384	Ccdc13.	yes
MSTRG.15570	-0.350128	7.05058	39.9608	4.29e-05	0.00062676	NM_001122820	Ap3m2.	yes
MSTRG.5223	0.985462	3.42771	39.9064	4.32e-05	0.000630133	NM_026331	Slc25a37.	yes
MSTRG.8727	0.381484	4.8018	39.8188	4.36e-05	0.000635973	NM_008845	Pip4k2a.	yes
MSTRG.4702	0.630181	3.8226	39.754	4.4e-05	0.000640185	NM_011945	Map3k1.	yes
MSTRG.15229	0.805293	3.6862	39.7358	4.41e-05	0.000640949	NM_023203	Dctpp1.	yes
NM_177152	1.22658	1.1731	39.6941	4.43e-05	0.000643469	NM_177152	Lrig3.	yes
MSTRG.16203	0.560798	4.57856	39.6798	4.44e-05	0.000643949	NM_146218	Rfwd3.	yes
MSTRG.2155	0.345444	7.61608	39.6306	4.46e-05	0.000647053	NM_001252260	Npm1.	yes
MSTRG.10789	0.743707	2.25827	39.6007	4.48e-05	0.000648711	NM_170778	Dpyd.	yes
MSTRG.3071	-0.599136	5.71848	39.5609	4.5e-05	0.000650983	NM_001077698	Fmnl1.	yes
NM_010134	1.17079	1.2783	39.5424	4.51e-05	0.000650983	NM_010134	En2.	yes
MSTRG.16242	1.19963	2.15741	39.5393	4.51e-05	0.000650983	NM_172285	Plcg2.	yes
MSTRG.11793	0.517074	3.76285	39.5273	4.51e-05	0.000650983	NM_024215	Zfp593.	yes
MSTRG.9459	0.54951	3.26311	39.5251	4.52e-05	0.000650983	NM_001177792	Snap23.	yes
MSTRG.11227	-0.54472	7.42093	39.5238	4.52e-05	0.000650983	NM_019998	Alg2.	yes
MSTRG.8047	-0.368743	7.23203	39.4244	4.57e-05	0.00065798	NM_001290818	Adrbk1.	yes
MSTRG.977	0.769185	1.95164	39.3548	4.61e-05	0.000662573	NM_001103182	Lin9.	yes
MSTRG.376	0.633452	6.32083	39.3429	4.61e-05	0.000662573	NM_001110831	Dnpep.	yes
NM_001111022	1.71295	2.0064	39.3416	4.61e-05	0.000662573	NM_001111022	Runx1.	yes
NM_001313765	1.03871	1.80172	39.2791	4.65e-05	0.000666841	NM_001313765	Shroom4.	yes
MSTRG.12934	-1.26415	1.35525	39.2397	4.67e-05	0.000669089	NM_177005	Glt1d1.	yes
MSTRG.1258	-0.801622	7.6662	39.2349	4.67e-05	0.000669089	NM_031877	Wasf1.	yes
MSTRG.10872	0.957495	4.56695	39.206	4.69e-05	0.000670755	NM_008689	Nfkb1.	yes
MSTRG.8864	0.621879	3.1447	39.151	4.72e-05	0.000674494	NM_009442	Ttf1.	yes
MSTRG.2045	-0.762069	2.00684	39.1315	4.73e-05	0.000675437	NM_001190448	Ddc.	yes
MSTRG.2802	-0.56112	5.97393	39.1215	4.73e-05	0.000675617	NM_025638	Gdpd1.	yes
MSTRG.15050	0.836764	1.42019	39.0861	4.75e-05	0.000677825	NM_001163557	Ppfibp2.	yes
MSTRG.7218	-0.623973	4.38688	39.0628	4.77e-05	0.000679077	NM_029338	Rsph9.	yes
MSTRG.17041	1.59199	0.403935	39.0422	4.78e-05	0.000679782	NM_007534	Bcl2a1b.	yes
MSTRG.9868	1.11977	7.14232	39.0335	4.78e-05	0.000679782	NM_011521	Sdc4.	yes
MSTRG.17597	-0.875096	1.38099	39.0269	4.79e-05	0.000679782	NA	NA.	yes
NM_001003963	1.13026	-0.0364819	39.0184	4.79e-05	0.000679782	NM_001003963	Dnmt3b.	yes
MSTRG.13746	0.520142	3.65896	39.016	4.79e-05	0.000679782	NM_145148	Frmd4b.	yes
MSTRG.413	-0.437102	9.0704	38.9802	4.81e-05	0.000682044	NM_152915	Dner.	yes
MSTRG.748	0.881325	4.11315	38.9203	4.85e-05	0.000685594	NM_011267	Rgs16.	yes
MSTRG.17467	-0.436864	8.23962	38.9025	4.86e-05	0.000685594	NM_001310456	Cdk16.	yes
MSTRG.3151	-0.353392	9.25961	38.8886	4.87e-05	0.000685594	NM_001313973	Prkar1a.	yes
MSTRG.11505	-0.763313	6.62675	38.8772	4.87e-05	0.000685594	NM_010173	Faah.	yes
NM_001039052	-1.09234	1.36193	38.8758	4.87e-05	0.000685594	NM_001039052	Pkib.	yes
NM_001039053	-1.09234	1.36193	38.8758	4.87e-05	0.000685594	NM_001039053	Pkib.	yes
NM_001039050	-1.09234	1.36193	38.8758	4.87e-05	0.000685594	NM_001039050	Pkib.	yes
NM_001190402	-1.09234	1.36193	38.8758	4.87e-05	0.000685594	NM_001190402	Pkib.	yes
MSTRG.10996	-0.414571	7.2809	38.867	4.88e-05	0.000685706	NM_001177849	Asph.	yes
NM_001111021	1.70695	2.01714	38.8372	4.9e-05	0.00068751	NM_001111021	Runx1.	yes
MSTRG.7997	0.71083	4.90388	38.8262	4.9e-05	0.000687801	NM_001081300	Tshz1.	yes
MSTRG.12537	1.29255	5.77044	38.7656	4.94e-05	0.000692132	NM_001159518	Igfbp7.	yes
MSTRG.15488	1.49385	-0.230549	38.7254	4.96e-05	0.000694823	NM_011227	Rab20.	yes
NM_001313764	1.05463	1.82709	38.7047	4.97e-05	0.000695917	NM_001313764	Shroom4.	yes
MSTRG.17118	0.453862	5.07576	38.6903	4.98e-05	0.000696489	NM_176979	Topbp1.	yes
NM_009821	1.68377	2.33502	38.6642	5e-05	0.000698	NM_009821	Runx1.	yes
MSTRG.5551	0.499402	3.89085	38.6572	5e-05	0.000698	NM_172815	Rspo2.	yes
MSTRG.16972	0.362993	6.65746	38.6104	5.03e-05	0.000700882	NM_015806	Mapk6.	yes
MSTRG.17357	0.727307	3.75339	38.6041	5.03e-05	0.000700882	NM_001110253	Fyco1.	yes
NM_001271746	1.13026	-0.0388549	38.5946	5.04e-05	0.000700882	NM_001271746	Dnmt3b.	yes
MSTRG.6017	-1.00319	0.216569	38.5929	5.04e-05	0.000700882	NM_001081254	Fam186b.	yes
MSTRG.8505	-1.06808	0.6235	38.5826	5.05e-05	0.000701129	NA	NA.	yes
MSTRG.14026	-0.474288	7.59359	38.5502	5.06e-05	0.000702697	NM_001164401	Ptpro.	yes
MSTRG.17239	0.450515	3.73783	38.5491	5.07e-05	0.000702697	NM_001163569	Kif9.	yes
MSTRG.10562	-0.729435	9.43336	38.5321	5.08e-05	0.000703497	NM_019914	Mllt11.	yes
MSTRG.1740	0.643364	4.83341	38.4929	5.1e-05	0.000706172	NM_007569	Btg1.	yes
MSTRG.9712	-1.66041	0.607299	38.476	5.11e-05	0.00070698	NM_001009948	Nrsn2.	yes
MSTRG.1475	-0.385398	4.78063	38.4603	5.12e-05	0.000707684	NM_145152	Lrrc3.	yes
MSTRG.635	-0.652444	5.92997	38.4449	5.13e-05	0.000707796	NA	NA.	yes
MSTRG.12327	0.386831	4.23195	38.4433	5.13e-05	0.000707796	NM_001289724	Slbp.	yes
NM_001040459	1.05035	1.83084	38.4371	5.13e-05	0.000707796	NM_001040459	Shroom4.	yes
MSTRG.13752	-0.375348	6.41001	38.4205	5.14e-05	0.000708577	NM_019743	Rybp.	yes
MSTRG.12083	0.434982	6.50474	38.389	5.16e-05	0.000710624	NM_001159637	Nadk.	yes
MSTRG.4345	-0.78627	7.23939	38.376	5.17e-05	0.000711115	NM_001311128	Unc5a.	yes
MSTRG.7983	-0.922948	2.46789	38.3432	5.19e-05	0.000713044	NM_001190373	Kcng2.	yes
MSTRG.3164	0.459913	6.05754	38.3388	5.19e-05	0.000713044	NM_001166503	Slc39a11.	yes
MSTRG.918	-0.567951	5.41536	38.3253	5.2e-05	0.000713575	NM_178405	Atp1a2.	yes
MSTRG.14047	0.383183	5.04885	38.3113	5.21e-05	0.000714152	NM_025872	Golt1b.	yes
MSTRG.11677	-0.830044	2.12826	38.2946	5.22e-05	0.000714964	NM_001134733	CK137956.	yes
MSTRG.17962	-0.414354	4.61002	38.2741	5.23e-05	0.000715606	NM_001313748	Gpr173.	yes
NM_001111023	1.67924	2.34356	38.2666	5.24e-05	0.000715606	NM_001111023	Runx1.	yes
MSTRG.12138	-0.478318	6.35578	38.2655	5.24e-05	0.000715606	NM_001310448	Cdk14.	yes
MSTRG.17030	0.713011	2.80511	38.2228	5.27e-05	0.000718645	NM_199316	Cep162.	yes
MSTRG.14199	-0.595329	4.53022	38.2081	5.28e-05	0.000719295	NM_001024699	Zbtb45.	yes
MSTRG.2938	-1.03936	1.21149	38.1592	5.31e-05	0.00072248	NA	NA.	yes
MSTRG.15023	1.07368	2.67741	38.1569	5.31e-05	0.00072248	NM_001146007	Trim12c.	yes
MSTRG.15084	-0.914782	7.97787	38.1154	5.33e-05	0.00072546	NM_001193305	Mical2.	yes
MSTRG.8173	-0.469559	9.85842	38.1005	5.34e-05	0.000726138	NM_001033139	AI846148.	yes
MSTRG.9421	0.502853	2.89975	38.0584	5.37e-05	0.000729197	NM_173450	Rpusd2.	yes
MSTRG.813	0.43665	3.31254	38.0025	5.41e-05	0.000731427	NM_001313738	Gorab.	yes
MSTRG.5659	-0.647997	7.78277	38.0009	5.41e-05	0.000731427	NM_174991	Adgrb1.	yes
MSTRG.7082	2.25288	-0.121798	37.9984	5.41e-05	0.000731427	NM_010391	H2-Q10.	yes
MSTRG.3750	0.487741	5.16642	37.9917	5.41e-05	0.000731427	NM_001165256	Dcaf4.	yes
MSTRG.16827	-0.364321	4.73546	37.9888	5.42e-05	0.000731427	NM_133983	Cd276.	yes
MSTRG.5440	0.46282	3.40451	37.9878	5.42e-05	0.000731427	NM_030046	Dnajc21.	yes
NM_022018	1.23091	0.857763	37.9833	5.42e-05	0.000731427	NM_022018	Fam129a.	yes
MSTRG.15736	-0.390909	11.1721	37.9554	5.44e-05	0.000732922	NM_013494	Cpe.	yes
MSTRG.3587	1.18651	0.592355	37.9522	5.44e-05	0.000732922	NR_035430	Mir1198.	yes
MSTRG.8035	-0.416212	5.92599	37.9367	5.45e-05	0.00073367	NM_013541	Gstp1.	yes
MSTRG.6253	-0.341889	6.31176	37.9139	5.47e-05	0.000734712	NM_172265	Eif2b5.	yes
MSTRG.8705	-0.444249	5.82934	37.91	5.47e-05	0.000734712	NM_011484	Stam.	yes
MSTRG.9316	0.865045	1.62799	37.9027	5.47e-05	0.000734712	NM_001083810	Prr5l.	yes
MSTRG.4435	0.651439	2.64084	37.8921	5.48e-05	0.000734712	NM_001122989	Cdc14b.	yes
NM_175406	-1.34412	0.290811	37.8897	5.48e-05	0.000734712	NM_175406	Atp6v0d2.	yes
MSTRG.2467	0.455323	3.61215	37.8749	5.49e-05	0.000735407	NM_027963	Cfap52.	yes
MSTRG.807	0.395376	4.0424	37.826	5.52e-05	0.000738718	NM_144877	Mettl13.	yes
MSTRG.2896	0.347222	4.92142	37.8169	5.53e-05	0.000738718	NM_001163389	Snx11.	yes
MSTRG.16981	-0.744725	1.064	37.8167	5.53e-05	0.000738718	NM_198962	Hcrtr2.	yes
MSTRG.6427	-0.667276	9.78075	37.7904	5.55e-05	0.000740235	NM_008083	Gap43.	yes
MSTRG.8152	-1.89282	1.87176	37.7801	5.55e-05	0.000740235	NM_008431	Kcnk4.	yes
MSTRG.4518	-1.2586	4.15529	37.7788	5.56e-05	0.000740235	NM_013628	Pcsk1.	yes
MSTRG.714	-0.841654	3.59916	37.7499	5.57e-05	0.000742204	NM_020025	B3galt2.	yes
MSTRG.16481	-0.768616	7.91036	37.703	5.61e-05	0.000745801	NM_008319	Icam5.	yes
MSTRG.4330	-0.711662	9.24271	37.6894	5.62e-05	0.000746234	NM_009946	Cplx2.	yes
MSTRG.13035	1.05859	4.3864	37.6843	5.62e-05	0.000746234	NM_201373	Trim56.	yes
MSTRG.5078	-0.820484	2.45933	37.6761	5.62e-05	0.000746349	NM_026066	Cmtm5.	yes
MSTRG.3360	-0.491977	5.77374	37.6554	5.64e-05	0.000747599	NR_030694	1110002L01Rik.	yes
MSTRG.8561	0.445456	6.02973	37.6387	5.65e-05	0.000748494	NM_010362	Gsto1.	yes
MSTRG.6663	0.62662	3.69432	37.6057	5.67e-05	0.00075086	NM_025664	Snx9.	yes
MSTRG.17468	-0.399289	6.72884	37.5504	5.71e-05	0.00075485	NM_145628	Usp11.	yes
MSTRG.5538	-0.904834	4.7095	37.5483	5.71e-05	0.00075485	NM_080640	Baalc.	yes
MSTRG.10717	1.52199	7.36993	37.5124	5.74e-05	0.000757519	NM_001113529	Csf1.	yes
MSTRG.5858	1.26125	3.29553	37.5031	5.74e-05	0.000757742	NM_009775	Tspo.	yes
MSTRG.4703	0.84741	7.15747	37.3707	5.84e-05	0.000769275	NM_010560	Il6st.	yes
MSTRG.14956	-0.446691	6.26614	37.3653	5.84e-05	0.000769275	NM_026384	Dgat2.	yes
NM_001313890	1.2231	-0.308406	37.3524	5.85e-05	0.000769847	NM_001313890	Il7.	yes
MSTRG.9252	-0.339631	6.01646	37.3162	5.88e-05	0.000772614	NM_007387	Acp2.	yes
MSTRG.3727	-1.22921	1.48109	37.2842	5.9e-05	0.00077499	NM_001177503	Plekhd1.	yes
MSTRG.10919	0.878172	0.535528	37.2404	5.93e-05	0.000778507	NM_001316756	Spata1.	yes
MSTRG.18017	-0.377667	5.31154	37.2227	5.94e-05	0.000779538	NM_009453	Zrsr2.	yes
MSTRG.13501	-0.353002	7.52903	37.2083	5.95e-05	0.000780275	NM_180678	Gars.	yes
MSTRG.15726	-0.75662	5.65689	37.1961	5.96e-05	0.000780306	NM_021506	Sh3rf1.	yes
MSTRG.13299	-0.521814	3.98213	37.1944	5.96e-05	0.000780306	NM_177013	Tmem229a.	yes
NM_010068	1.13026	-0.0410388	37.1873	5.97e-05	0.000780343	NM_010068	Dnmt3b.	yes
MSTRG.16043	-0.324713	6.54144	37.1268	6.01e-05	0.000784689	NM_024191	Arl2bp.	yes
MSTRG.16433	0.652936	3.1763	37.1223	6.02e-05	0.000784689	NM_001310728	Mre11a.	yes
MSTRG.10435	-0.705943	3.8911	37.1166	6.02e-05	0.000784689	NR_015498	1500004A13Rik.	yes
MSTRG.7408	0.77645	3.36228	37.1151	6.02e-05	0.000784689	NM_011723	Xdh.	yes
MSTRG.1141	0.459639	5.03653	37.0677	6.06e-05	0.000788611	NM_001033432	Heca.	yes
MSTRG.14669	0.568474	3.71516	37.0197	6.09e-05	0.000792613	NM_001005247	Hps5.	yes
MSTRG.5001	0.377091	3.91662	36.9963	6.11e-05	0.000794249	NM_172599	Atg14.	yes
MSTRG.6384	0.494089	2.61472	36.9485	6.15e-05	0.00079762	NM_175111	Hspbap1.	yes
MSTRG.9206	-0.562004	7.59896	36.9485	6.15e-05	0.00079762	NM_175514	Fam171b.	yes
MSTRG.7915	0.889251	3.03583	36.9006	6.18e-05	0.000800913	NM_027556	Cep192.	yes
MSTRG.11225	0.49177	4.5982	36.8955	6.19e-05	0.000800913	NM_001312868	Tgfbr1.	yes
MSTRG.2132	0.496227	3.77711	36.8816	6.2e-05	0.000800913	NM_011491	Stc2.	yes
MSTRG.4388	0.476861	3.9881	36.8791	6.2e-05	0.000800913	NM_019832	Gkap1.	yes
NM_001271747	1.13026	-0.0434191	36.8787	6.2e-05	0.000800913	NM_001271747	Dnmt3b.	yes
MSTRG.16634	-0.384412	6.60551	36.8701	6.21e-05	0.000800913	NM_021424	Nectin1.	yes
MSTRG.14906	1.54303	4.18648	36.8657	6.21e-05	0.000800913	NM_001040085	Sytl2.	yes
MSTRG.11487	-0.798453	4.88822	36.862	6.21e-05	0.000800913	NM_001038698	Elavl4.	yes
MSTRG.8062	0.545811	5.98308	36.8248	6.24e-05	0.000803574	NM_019861	Ctsf.	yes
MSTRG.4258	-0.724423	6.63683	36.8219	6.24e-05	0.000803574	NM_001005740	Phactr1.	yes
MSTRG.5311	-1.08555	1.99635	36.7691	6.28e-05	0.000808164	NM_001030294	Olfm4.	yes
MSTRG.16864	-0.362919	7.39009	36.7471	6.3e-05	0.000809709	NM_175484	Coro2b.	yes
MSTRG.3405	-1.03391	6.81072	36.6963	6.34e-05	0.000814146	NM_012038	Vsnl1.	yes
MSTRG.9929	-0.845783	4.55168	36.6641	6.37e-05	0.000816733	NM_001037177	Nfatc2.	yes
MSTRG.9402	-0.696748	3.7966	36.6575	6.37e-05	0.000816737	NM_011246	Rasgrp1.	yes
MSTRG.17416	-0.389774	5.56952	36.6393	6.39e-05	0.000817917	NM_001308474	Porcn.	yes
MSTRG.465	1.09145	3.27929	36.6311	6.39e-05	0.000818091	NM_201645	Ugt1a1.	yes
MSTRG.11423	-0.638441	7.64582	36.6127	6.41e-05	0.000819286	NM_001285852	Sgip1.	yes
NM_177260	1.44593	0.142167	36.6021	6.42e-05	0.000819709	NM_177260	Tmem154.	yes
MSTRG.16115	-0.306908	6.9655	36.5882	6.43e-05	0.000820452	NM_001081241	Fam65a.	yes
MSTRG.12018	-0.37752	10.0022	36.5495	6.46e-05	0.000823734	NM_001290989	Clstn1.	yes
MSTRG.6853	0.570297	5.69573	36.5214	6.48e-05	0.000825945	NM_011956	Nubp2.	yes
MSTRG.16197	-0.329906	8.13872	36.5144	6.49e-05	0.000826002	NM_146217	Aars.	yes
MSTRG.14804	0.472904	7.06555	36.5018	6.5e-05	0.000826422	NM_001162939	Aen.	yes
MSTRG.16635	-0.646828	8.76458	36.4885	6.51e-05	0.000826422	NM_009382	Thy1.	yes
MSTRG.15659	1.08489	2.29297	36.4857	6.51e-05	0.000826422	NA	NA.	yes
MSTRG.8502	-0.71741	7.27048	36.4845	6.51e-05	0.000826422	NM_009127	Scd1.	yes
MSTRG.9589	-0.731156	4.20506	36.4568	6.53e-05	0.00082861	NM_001136063	Gfra4.	yes
MSTRG.1414	-0.522322	6.7738	36.4113	6.57e-05	0.000832637	NM_001162846	Phyhipl.	yes
MSTRG.189	1.04918	7.01456	36.4031	6.58e-05	0.000832824	NM_009930	Col3a1.	yes
MSTRG.8529	0.408225	5.09239	36.3724	6.6e-05	0.000835338	NM_001081214	Pprc1.	yes
MSTRG.11485	-0.335096	5.11179	36.3234	6.64e-05	0.000839658	NM_007983	Faf1.	yes
MSTRG.17501	-0.844217	6.93119	36.3131	6.65e-05	0.000839658	NM_001177323	Sept6.	yes
MSTRG.2990	-0.314133	7.08777	36.3118	6.65e-05	0.000839658	NM_019795	Dnajc7.	yes
MSTRG.9426	1.20735	-0.00640932	36.2982	6.66e-05	0.00084042	NM_177157	Gchfr.	yes
MSTRG.8231	-0.470027	6.71733	36.2857	6.67e-05	0.000840733	NM_018801	Syt7.	yes
MSTRG.16394	0.948635	2.43641	36.2824	6.68e-05	0.000840733	NM_009808	Casp12.	yes
MSTRG.9501	-0.390098	4.85334	36.2418	6.71e-05	0.000843536	NM_019788	Bloc1s6.	yes
MSTRG.14969	0.456629	3.55923	36.2379	6.71e-05	0.000843536	NM_133692	Pold3.	yes
MSTRG.11001	0.6415	2.71528	36.2335	6.72e-05	0.000843536	NM_001037134	Ccne2.	yes
MSTRG.15910	0.539937	4.4927	36.2303	6.72e-05	0.000843536	NM_001170691	Elmod2.	yes
MSTRG.2816	-1.02315	0.00375949	36.1983	6.75e-05	0.000846248	NM_080420	Lpo.	yes
MSTRG.5579	1.18222	1.24769	36.1786	6.76e-05	0.00084766	NM_008764	Tnfrsf11b.	yes
MSTRG.7311	-0.350282	6.52346	36.1491	6.79e-05	0.000850125	NM_010192	Fem1a.	yes
MSTRG.14270	0.720513	5.62912	36.0517	6.87e-05	0.000859803	NM_001282021	Vasp.	yes
MSTRG.4390	0.882104	3.0167	36.0432	6.88e-05	0.000859803	NM_027335	2210016F16Rik.	yes
MSTRG.6246	0.504719	6.42535	36.0397	6.88e-05	0.000859803	NM_029436	Klhl24.	yes
MSTRG.12054	-0.722583	6.72955	36.0335	6.89e-05	0.000859803	NM_001252654	Kcnab2.	yes
MSTRG.6941	0.978896	2.12421	35.9967	6.92e-05	0.000862805	NM_001085555	Tcp11.	yes
MSTRG.10922	-0.473492	8.61623	35.9931	6.92e-05	0.000862805	NM_001164198	Prkacb.	yes
MSTRG.3704	-0.512045	6.26606	35.936	6.97e-05	0.000868331	NM_145965	Gphn.	yes
MSTRG.14935	-0.525367	4.00106	35.9212	6.98e-05	0.00086926	NM_009381	Thrsp.	yes
MSTRG.7027	1.13483	3.31994	35.9122	6.99e-05	0.000869564	NM_001195298	Kifc1.	yes
NM_145419	-1.14948	0.37189	35.8824	7.02e-05	0.000872142	NM_145419	Hkdc1.	yes
MSTRG.9721	1.01895	2.96879	35.8569	7.04e-05	0.00087427	NM_001141975	Tpx2.	yes
MSTRG.9090	-0.435682	4.7031	35.8467	7.05e-05	0.000874702	NM_009322	Tbr1.	yes
MSTRG.12850	-0.559147	4.17218	35.8119	7.08e-05	0.000877861	NM_001312908	Cux2.	yes
MSTRG.10649	-0.379663	4.49443	35.784	7.11e-05	0.000879673	NM_010269	Gdap2.	yes
MSTRG.15670	-1.82634	0.569601	35.7831	7.11e-05	0.000879673	NA	NA.	yes
MSTRG.11424	-0.602728	4.47855	35.7711	7.12e-05	0.000880317	NR_040444	Gm12709.	yes
MSTRG.6768	-0.461061	9.89193	35.762	7.13e-05	0.000880646	NM_016891	Ppp2r1a.	yes
MSTRG.17808	-0.382854	4.88391	35.7326	7.15e-05	0.000882632	NM_001001176	Taf9b.	yes
MSTRG.3069	-0.589922	3.1755	35.7316	7.15e-05	0.000882632	NM_025988	Acbd4.	yes
MSTRG.4203	0.454144	4.42759	35.7256	7.16e-05	0.000882632	NM_146041	Gmds.	yes
MSTRG.849	-0.707969	2.79933	35.6916	7.19e-05	0.000885736	NR_037988	Gm16701.	yes
NM_001081363	1.26959	2.10997	35.6771	7.2e-05	0.000886676	NM_001081363	Cenpf.	yes
MSTRG.12345	0.663492	2.85483	35.6313	7.24e-05	0.000890453	NM_139064	Tnip2.	yes
MSTRG.1490	-0.400455	6.56934	35.628	7.25e-05	0.000890453	NM_172134	Pdxk.	yes
MSTRG.16480	1.38011	6.15384	35.6251	7.25e-05	0.000890453	NM_010493	Icam1.	yes
MSTRG.15091	-0.403727	4.31659	35.611	7.26e-05	0.000891349	NM_145584	Spon1.	yes
MSTRG.12015	0.337915	5.52157	35.5978	7.27e-05	0.000891533	NM_026963	Lzic.	yes
MSTRG.232	0.533916	4.27465	35.5971	7.27e-05	0.000891533	NM_001039710	Coq10b.	yes
MSTRG.5524	-0.388709	7.44348	35.5648	7.3e-05	0.000894037	NM_175134	Ankrd46.	yes
MSTRG.14727	-0.860735	4.73608	35.5628	7.31e-05	0.000894037	NR_045727	B230209E15Rik.	yes
MSTRG.14534	1.44232	2.98284	35.5403	7.33e-05	0.0008957	NM_024413	Plekhf1.	yes
MSTRG.1125	0.557602	3.9099	35.536	7.33e-05	0.0008957	NM_181470	Ltv1.	yes
MSTRG.15969	-0.382934	7.92888	35.5134	7.35e-05	0.000897577	NM_001122843	Tnpo2.	yes
MSTRG.9439	0.579917	2.47684	35.4816	7.38e-05	0.00089962	NM_001042652	Nusap1.	yes
MSTRG.8993	-0.928294	1.56295	35.4774	7.39e-05	0.00089962	NR_045894	Gm13446.	yes
NM_001313888	1.32068	-0.136761	35.4663	7.4e-05	0.00089962	NM_001313888	Il7.	yes
NM_001313889	1.32068	-0.136761	35.4663	7.4e-05	0.00089962	NM_001313889	Il7.	yes
MSTRG.3779	0.584171	3.74859	35.4639	7.4e-05	0.00089962	NM_028632	Fcf1.	yes
MSTRG.13612	-0.410593	4.18899	35.4591	7.4e-05	0.00089962	NM_008638	Mthfd2.	yes
MSTRG.17635	-0.585839	6.80907	35.418	7.44e-05	0.000903637	NM_001310537	Atp2b3.	yes
MSTRG.8906	1.04757	3.42858	35.4104	7.45e-05	0.000903819	NM_022415	Ptges.	yes
MSTRG.11221	-0.532524	7.97137	35.3988	7.46e-05	0.00090446	NM_001081141	Gabbr2.	yes
MSTRG.8466	-0.763068	7.19009	35.3694	7.49e-05	0.000907158	NM_015748	Slit1.	yes
MSTRG.17032	-0.407119	5.07755	35.362	7.5e-05	0.000907314	NM_172926	Snx14.	yes
NM_013673	1.54881	-0.382107	35.3422	7.51e-05	0.000908917	NM_013673	Sp100.	yes
MSTRG.12760	0.546406	3.88573	35.329	7.53e-05	0.000909747	NM_029992	Tchp.	yes
MSTRG.9265	-0.294135	5.61829	35.317	7.54e-05	0.000910448	NM_145528	Atg13.	yes
MSTRG.15155	0.465327	3.45003	35.3083	7.55e-05	0.000910759	NM_026140	Ears2.	yes
MSTRG.12814	0.887882	1.27965	35.2804	7.57e-05	0.000913308	NR_045793	Gm10390.	yes
MSTRG.13928	-0.516059	10.0123	35.2677	7.59e-05	0.000914096	NM_026988	Ptms.	yes
MSTRG.1268	0.554271	4.65146	35.2608	7.59e-05	0.000914204	NM_001013370	Sesn1.	yes
MSTRG.16874	-0.295192	6.35215	35.2397	7.61e-05	0.000915968	NM_025857	Aagab.	yes
MSTRG.17470	-0.695208	8.6806	35.2225	7.63e-05	0.0009172	NM_001110780	Syn1.	yes
MSTRG.561	1.509	2.62755	35.2173	7.63e-05	0.0009172	NM_023755	Tfcp2l1.	yes
MSTRG.845	-0.483373	6.30917	35.1975	7.65e-05	0.000918827	NM_001164528	Ildr2.	yes
MSTRG.17937	-0.971492	1.72141	35.1862	7.67e-05	0.000919281	NA	NA.	yes
MSTRG.3560	0.836904	3.91236	35.1789	7.67e-05	0.000919281	NM_177171	Heatr5a.	yes
MSTRG.2667	-0.38243	5.39605	35.1759	7.68e-05	0.000919281	NM_145430	Fam222b.	yes
MSTRG.6041	-0.415561	6.06192	35.1101	7.74e-05	0.000925923	NM_007395	Acvr1b.	yes
MSTRG.9475	-0.558644	5.45486	35.1077	7.74e-05	0.000925923	NM_178795	Ppip5k1.	yes
MSTRG.224	1.10672	2.88763	35.0667	7.78e-05	0.000929988	NM_133810	Stk17b.	yes
MSTRG.13677	-0.993403	1.57249	35.0617	7.79e-05	0.000929988	NA	NA.	yes
MSTRG.15432	-0.623874	6.57064	35.0282	7.82e-05	0.000933289	NM_007856	Dhcr7.	yes
MSTRG.14512	0.385789	5.59379	35.0096	7.84e-05	0.000934597	NM_008820	Pepd.	yes
MSTRG.16632	-0.613673	5.69316	35.0028	7.85e-05	0.000934597	NM_175481	Grik4.	yes
MSTRG.2602	-0.662172	5.85935	34.9997	7.85e-05	0.000934597	NM_177708	Rtn4rl1.	yes
MSTRG.3665	-0.58573	8.0475	34.9806	7.87e-05	0.000936185	NA	NA.	yes
MSTRG.15211	-0.650915	6.58478	34.9355	7.92e-05	0.000940824	NM_001146347	Fam57b.	yes
MSTRG.9315	0.394241	4.21643	34.9266	7.92e-05	0.000940824	NM_001303273	Traf6.	yes
MSTRG.8914	-0.317077	7.94565	34.9245	7.93e-05	0.000940824	NM_019681	Ncs1.	yes
MSTRG.16614	-0.352495	6.83457	34.9054	7.95e-05	0.000942439	NM_001083917	Scn3b.	yes
MSTRG.3990	0.70432	4.5509	34.8662	7.99e-05	0.000946485	NM_001099792	Trmt61a.	yes
MSTRG.211	0.780509	5.88548	34.8471	8.01e-05	0.000948105	NM_001205313	Stat1.	yes
MSTRG.3313	0.47995	5.67796	34.8279	8.03e-05	0.00094974	NM_013770	Slc25a10.	yes
MSTRG.10144	-0.929754	0.556798	34.7139	8.14e-05	0.000963072	NM_028231	Kcnmb2.	yes
MSTRG.14583	0.654896	3.0229	34.6934	8.17e-05	0.000964862	NM_011131	Pold1.	yes
MSTRG.13893	0.40847	6.49437	34.688	8.17e-05	0.000964862	NM_010749	M6pr.	yes
MSTRG.15586	-0.463423	4.24806	34.658	8.2e-05	0.00096789	NM_001293703	Plpp5.	yes
MSTRG.17115	-0.57841	9.5292	34.6497	8.21e-05	0.000968202	NM_173781	Rab6b.	yes
MSTRG.11794	0.526514	3.1788	34.6351	8.23e-05	0.000969311	NR_040435	E130218I03Rik.	yes
MSTRG.13917	-0.322054	7.89103	34.6245	8.24e-05	0.000969921	NM_007881	Atn1.	yes
MSTRG.3136	0.558799	5.2707	34.6045	8.26e-05	0.000970796	NM_019431	Cacng4.	yes
MSTRG.4105	-0.967557	1.04706	34.6005	8.26e-05	0.000970796	NA	NA.	yes
MSTRG.4175	-0.468432	5.5099	34.5969	8.27e-05	0.000970796	NM_001080381	Fam65b.	yes
MSTRG.5765	0.506114	6.4752	34.5946	8.27e-05	0.000970796	NM_177461	Micall1.	yes
MSTRG.6852	0.635729	5.27886	34.5556	8.31e-05	0.000974989	NM_198937	Hn1l.	yes
MSTRG.4739	-0.489905	3.86044	34.5265	8.34e-05	0.000976806	NM_175538	Nim1k.	yes
MSTRG.9119	-0.564329	6.82528	34.5243	8.35e-05	0.000976806	NM_177784	Klhl23.	yes
MSTRG.8368	-0.408059	4.28366	34.5241	8.35e-05	0.000976806	NM_028922	Plpp6.	yes
MSTRG.4641	0.459689	3.83308	34.4863	8.39e-05	0.000980761	NM_022011	Gtf2h2.	yes
MSTRG.15792	-0.635293	6.77877	34.4816	8.39e-05	0.000980761	NM_182991	Tmem59l.	yes
MSTRG.5503	-0.493482	4.82986	34.4582	8.42e-05	0.000983022	NM_001085421	Tspyl5.	yes
MSTRG.609	0.589849	5.86497	34.4408	8.44e-05	0.000984517	NM_008551	Mapkapk2.	yes
MSTRG.6393	0.500277	3.06058	34.4119	8.47e-05	0.000987286	NM_001159421	Ccdc58.	yes
MSTRG.13898	0.844578	4.01539	34.4078	8.47e-05	0.000987286	NM_001134391	Apobec1.	yes
MSTRG.9761	-0.517981	4.90596	34.3977	8.48e-05	0.000987863	NM_019811	Acss2.	yes
NM_008371	1.29632	-0.148619	34.3834	8.5e-05	0.000988971	NM_008371	Il7.	yes
MSTRG.11281	0.54661	4.92739	34.374	8.51e-05	0.000989454	NM_001301367	Hsdl2.	yes
MSTRG.13465	1.14452	6.28239	34.3087	8.58e-05	0.000997173	NM_001164207	Tmem176b.	yes
MSTRG.17437	-0.463257	6.13035	34.2989	8.59e-05	0.000997709	NM_001048208	Med14.	yes
MSTRG.7636	-0.415703	7.52599	34.2871	8.61e-05	0.000998303	NM_001083334	Bin1.	yes
MSTRG.8037	0.363864	6.34904	34.2831	8.61e-05	0.000998303	NM_011778	Coro1b.	yes
MSTRG.634	-0.614952	8.09196	34.2499	8.65e-05	0.0010019	NM_010732	Lrrn2.	yes
MSTRG.17957	-0.631596	4.07227	34.2421	8.66e-05	0.00100219	NR_040269	Kantr.	yes
MSTRG.89	-0.396496	5.90778	34.1625	8.75e-05	0.00101192	NM_175642	Adgrb3.	yes
MSTRG.15124	-0.44689	7.41915	34.0977	8.82e-05	0.00101977	NM_019580	Gde1.	yes
MSTRG.11986	0.802258	3.88886	34.0911	8.83e-05	0.00101988	NM_001301281	Agtrap.	yes
MSTRG.2999	0.579932	7.43678	34.0858	8.84e-05	0.00101988	NM_011486	Stat3.	yes
MSTRG.13494	-0.689181	6.48074	34.08	8.84e-05	0.00101991	NM_001167860	Wipf3.	yes
NM_009982	1.02526	1.97189	34.0506	8.88e-05	0.00102311	NM_009982	Ctsc.	yes
MSTRG.8159	0.536929	5.38113	34.0152	8.92e-05	0.00102711	NM_008889	Ppp1r14b.	yes
MSTRG.8446	0.468848	3.9412	34.0086	8.93e-05	0.00102715	NM_021315	Noc3l.	yes
MSTRG.5990	-0.457999	10.133	34.0038	8.93e-05	0.00102715	NM_007478	Arf3.	yes
MSTRG.6133	0.836308	6.83333	33.972	8.97e-05	0.0010307	NM_025821	Carhsp1.	yes
MSTRG.3638	0.45798	4.52335	33.9597	8.98e-05	0.00103162	NM_022028	Sav1.	yes
MSTRG.8678	0.406429	3.916	33.9338	9.01e-05	0.00103439	NM_027748	Taf3.	yes
MSTRG.5785	1.2777	-0.114172	33.9067	9.05e-05	0.00103727	NR_045069	Gm16576.	yes
MSTRG.6837	-0.519803	4.13188	33.8982	9.06e-05	0.00103727	NM_175682	Bricd5.	yes
MSTRG.4579	0.52024	3.4947	33.8935	9.06e-05	0.00103727	NM_173392	Zfyve16.	yes
MSTRG.3423	-1.47049	0.444808	33.8906	9.07e-05	0.00103727	NM_008747	Ntsr2.	yes
MSTRG.6169	0.336997	6.47897	33.8808	9.08e-05	0.00103783	NM_001039533	Pdxdc1.	yes
MSTRG.4738	-0.705952	9.96346	33.8755	9.08e-05	0.00103783	NM_001291439	Hmgcs1.	yes
MSTRG.9099	-0.728143	5.13602	33.8346	9.13e-05	0.00104268	NM_018732	Scn3a.	yes
MSTRG.1700	0.808398	2.43143	33.8244	9.14e-05	0.0010429	NM_008682	Nedd1.	yes
MSTRG.14793	-0.617831	7.33769	33.8221	9.15e-05	0.0010429	NM_001109753	Sv2b.	yes
MSTRG.4635	0.376674	4.64912	33.8125	9.16e-05	0.00104346	NM_030026	Mccc2.	yes
MSTRG.8490	-0.621248	7.02532	33.805	9.17e-05	0.00104375	NM_010324	Got1.	yes
MSTRG.1105	0.608575	3.11041	33.7759	9.2e-05	0.00104701	NM_011835	Katna1.	yes
NM_021362	1.43118	2.59579	33.7538	9.23e-05	0.0010493	NM_021362	Pappa.	yes
MSTRG.4663	0.83235	1.12614	33.7405	9.25e-05	0.00105039	NA	NA.	yes
MSTRG.12986	-0.618067	2.5945	33.7335	9.25e-05	0.00105061	NM_001013751	Syna.	yes
MSTRG.5400	-0.737448	2.67398	33.6926	9.31e-05	0.00105504	NA	NA.	yes
MSTRG.7135	1.78605	0.470254	33.6908	9.31e-05	0.00105504	NM_001198560	H2-Q7.	yes
MSTRG.15462	-0.38268	7.03546	33.6797	9.32e-05	0.00105584	NM_207203	Prr36.	yes
MSTRG.15685	-0.427172	9.50796	33.6403	9.37e-05	0.00106059	NM_007450	Slc25a4.	yes
MSTRG.6380	1.01705	2.12036	33.6284	9.38e-05	0.00106149	NM_028295	Pdia5.	yes
MSTRG.5898	0.502876	3.95692	33.6048	9.41e-05	0.00106405	NM_181412	Zbed4.	yes
MSTRG.14599	0.408126	7.11306	33.593	9.43e-05	0.00106495	NM_001252476	Prmt1.	yes
MSTRG.3414	-0.782886	4.7305	33.5686	9.46e-05	0.00106764	NM_008709	Mycn.	yes
MSTRG.9773	0.673539	4.7774	33.5598	9.47e-05	0.00106813	NM_001129999	Cep250.	yes
MSTRG.6508	0.57375	2.91279	33.5465	9.49e-05	0.00106924	NM_174848	Crybg3.	yes
MSTRG.666	1.00892	1.21399	33.5332	9.5e-05	0.00107037	NM_001278115	Ube2t.	yes
MSTRG.5064	-0.35027	6.68686	33.5237	9.52e-05	0.00107096	NM_001313906	Prmt5.	yes
MSTRG.2297	0.679495	4.11881	33.4767	9.57e-05	0.00107632	NM_009012	Rad50.	yes
MSTRG.2502	-0.424647	7.81099	33.4754	9.58e-05	0.00107632	NM_013415	Atp1b2.	yes
MSTRG.13282	0.449443	3.60753	33.4508	9.61e-05	0.00107907	NA	NA.	yes
MSTRG.3861	0.405324	4.2572	33.4419	9.62e-05	0.00107958	NM_001330702	Rps6ka5.	yes
MSTRG.9767	0.476522	4.39034	33.4248	9.64e-05	0.00108127	NM_145537	Edem2.	yes
MSTRG.4499	-0.746326	6.72322	33.4103	9.66e-05	0.00108259	NM_182839	Tppp.	yes
MSTRG.10335	0.960943	0.960105	33.3964	9.68e-05	0.00108318	NR_040556	Gm6634.	yes
MSTRG.1106	0.511735	4.86224	33.3956	9.68e-05	0.00108318	NM_145418	Ginm1.	yes
MSTRG.11305	1.71161	7.51387	33.3784	9.7e-05	0.0010849	NM_011607	Tnc.	yes
MSTRG.16004	1.04236	2.52356	33.3093	9.79e-05	0.00109414	NM_001163660	Nkd1.	yes
MSTRG.7616	0.347707	5.118	33.2944	9.81e-05	0.00109513	NM_181414	Pik3c3.	yes
MSTRG.5855	0.475043	5.51493	33.2919	9.81e-05	0.00109513	NM_001159509	Pacsin2.	yes
MSTRG.4078	0.593974	4.56842	33.2799	9.83e-05	0.00109577	NM_144835	Heatr1.	yes
MSTRG.16287	0.80413	4.83232	33.2738	9.84e-05	0.00109577	NM_009569	Zfpm1.	yes
MSTRG.7901	0.497073	4.36982	33.2678	9.84e-05	0.00109577	NM_024190	Chmp1b.	yes
MSTRG.2994	-0.349535	6.31581	33.2665	9.85e-05	0.00109577	NM_001038010	Kat2a.	yes
MSTRG.14742	-0.634745	5.08581	33.2431	9.88e-05	0.00109842	NM_130880	Otud7a.	yes
MSTRG.9267	-0.658717	4.46105	33.2151	9.91e-05	0.00110176	NM_007699	Chrm4.	yes
MSTRG.5576	0.47222	3.61669	33.2071	9.92e-05	0.00110217	NM_027212	Med30.	yes
MSTRG.17252	-0.965351	7.05998	33.1912	9.95e-05	0.00110301	NM_001177615	Arpp21.	yes
MSTRG.6749	0.56789	4.5907	33.1839	9.96e-05	0.00110301	NM_007690	Chd1.	yes
MSTRG.5629	1.38732	1.10635	33.1759	9.97e-05	0.00110301	NM_001029841	Sla.	yes
MSTRG.13728	-0.816051	6.15642	33.1736	9.97e-05	0.00110301	NM_001081146	Prickle2.	yes
MSTRG.5817	-0.379625	5.00938	33.1715	9.97e-05	0.00110301	NM_001289711	L3mbtl2.	yes
MSTRG.11550	0.426706	4.45106	33.1669	9.98e-05	0.00110301	NM_008135	Slc6a9.	yes
MSTRG.7405	-0.511682	7.1745	33.1648	9.98e-05	0.00110301	NM_020578	Ehd3.	yes
MSTRG.12461	0.388762	4.73005	33.1441	0.000100082	0.0011053	NM_001289514	Tbc1d1.	yes
MSTRG.4256	0.521432	6.03086	33.1268	0.000100314	0.00110708	NM_007772	Hivep1.	yes
MSTRG.1492	0.553408	3.9401	33.1151	0.000100471	0.00110804	NM_173751	Ilvbl.	yes
MSTRG.9415	-0.436207	7.82864	33.0923	0.000100778	0.00111065	NM_170593	Disp2.	yes
MSTRG.5891	0.804312	5.81824	33.0864	0.000100858	0.00111076	NM_009886	Celsr1.	yes
NM_010203	-0.91078	0.688322	33.0788	0.00010096	0.00111112	NM_010203	Fgf5.	yes
MSTRG.281	0.423034	3.90868	33.065	0.000101147	0.0011124	NM_001313721	Cyp20a1.	yes
MSTRG.13496	0.561272	3.70126	33.0492	0.000101362	0.001114	NM_001001335	Plekha8.	yes
MSTRG.5143	0.36948	4.77418	33.0238	0.000101707	0.00111702	NM_029492	Zdhhc20.	yes
MSTRG.9862	-0.41006	9.1893	33.0173	0.000101795	0.00111721	NM_018753	Ywhab.	yes
MSTRG.9222	-0.822562	6.48127	32.9473	0.000102756	0.00112698	NM_199223	Rtn4rl2.	yes
MSTRG.9357	-0.620714	5.26599	32.9246	0.000103069	0.00112963	NM_021275	Kcna4.	yes
MSTRG.13068	0.687359	5.18283	32.9081	0.000103299	0.00113062	NM_008568	Mcm7.	yes
MSTRG.4665	-0.804957	5.49818	32.9064	0.000103322	0.00113062	NM_144838	Sgtb.	yes
MSTRG.12077	-0.590409	7.08322	32.9027	0.000103373	0.00113062	NM_001039079	Prkcz.	yes
MSTRG.4316	0.853524	1.88458	32.8881	0.000103577	0.00113207	NM_025415	Cks2.	yes
MSTRG.9103	-1.19823	3.5014	32.8467	0.000104155	0.0011376	NM_001313997	Scn1a.	yes
NM_008314	-1.68137	-0.313653	32.8362	0.000104302	0.00113825	NM_008314	Htr5a.	yes
MSTRG.3236	-0.635238	5.05103	32.8323	0.000104357	0.00113825	NM_030206	Cygb.	yes
MSTRG.8431	-0.474738	5.37268	32.8198	0.000104533	0.00113908	NM_001290826	Cpeb3.	yes
MSTRG.4405	0.366302	7.15632	32.8123	0.000104638	0.00113908	NM_001285917	Dapk1.	yes
MSTRG.9717	-0.356803	6.84648	32.8115	0.000104649	0.00113908	NM_001159551	H13.	yes
MSTRG.3880	-0.48066	5.29492	32.7713	0.000105219	0.0011445	NM_172584	Itpk1.	yes
MSTRG.11859	-0.914513	4.10231	32.7393	0.000105673	0.00114865	NM_001099631	Sh2d5.	yes
MSTRG.16998	1.32706	6.68486	32.7126	0.000106055	0.00115162	NM_001290308	Col12a1.	yes
MSTRG.6920	-0.403516	7.32959	32.71	0.000106092	0.00115162	NM_007523	Bak1.	yes
MSTRG.14562	-0.359312	5.47595	32.691	0.000106365	0.00115311	NM_001164518	Iglon5.	yes
MSTRG.16512	-0.406266	3.45698	32.6904	0.000106374	0.00115311	NM_025870	Swsap1.	yes
MSTRG.10895	0.8971	3.74685	32.6451	0.000107026	0.00115904	NM_001289492	Gbp3.	yes
MSTRG.812	1.02662	3.30208	32.6423	0.000107067	0.00115904	NM_001025570	Prrx1.	yes
MSTRG.10491	-0.342752	6.70258	32.6341	0.000107185	0.00115925	NM_145540	Ints3.	yes
MSTRG.13997	0.943792	3.7061	32.6309	0.000107232	0.00115925	NM_001048054	Dusp16.	yes
MSTRG.464	0.798845	3.38725	32.6209	0.000107377	0.00116002	NM_001033291	Usp40.	yes
MSTRG.6684	-0.376088	5.8123	32.5981	0.00010771	0.00116282	NM_001033442	Gm1604b.	yes
MSTRG.8440	1.23865	4.78217	32.5631	0.00010822	0.00116675	NM_001099634	Myof.	yes
NM_001277268	-0.901305	0.683909	32.5631	0.000108221	0.00116675	NM_001277268	Fgf5.	yes
MSTRG.13542	1.05378	3.43116	32.54	0.000108561	0.00116962	NM_007836	Gadd45a.	yes
MSTRG.4343	0.481546	4.97131	32.5254	0.000108776	0.00117114	NM_028841	Tspan17.	yes
MSTRG.1980	-0.638514	5.88068	32.5053	0.000109073	0.00117355	NM_008698	Nipsnap1.	yes
MSTRG.12925	0.468789	4.97575	32.4881	0.000109327	0.00117549	NM_203319	Dhx37.	yes
MSTRG.7634	1.37917	2.55402	32.4674	0.000109634	0.00117799	NM_001048207	Gypc.	yes
MSTRG.6708	-0.305402	6.27842	32.4601	0.000109743	0.00117837	NM_026644	Agpat4.	yes
MSTRG.15284	-0.500909	8.18864	32.4374	0.000110082	0.00118121	NM_178641	Inpp5f.	yes
MSTRG.39	-0.803017	5.69584	32.3633	0.000111198	0.00119237	NM_001160369	A830018L16Rik.	yes
MSTRG.8409	1.12617	4.16164	32.3576	0.000111284	0.00119249	NM_001146708	Fas.	yes
MSTRG.4322	-0.401411	5.0503	32.3396	0.000111556	0.0011939	NM_016709	Auh.	yes
MSTRG.14250	-0.82705	2.84008	32.339	0.000111566	0.0011939	NA	NA.	yes
MSTRG.3802	0.421069	3.58256	32.3243	0.000111789	0.00119531	NM_144524	Angel1.	yes
MSTRG.12598	0.632451	1.50097	32.3204	0.000111849	0.00119531	NA	NA.	yes
MSTRG.7833	0.91459	3.42382	32.2919	0.000112284	0.00119915	NM_134133	Smim3.	yes
NM_009428	-0.915239	2.30388	32.2471	0.000112972	0.00120385	NM_009428	Trpc5.	yes
NM_001033355	0.830038	2.55018	32.2373	0.000113124	0.00120385	NM_001033355	Zfp568.	yes
NM_001167872	0.830038	2.55018	32.2373	0.000113124	0.00120385	NM_001167872	Zfp568.	yes
NM_001167873	0.830038	2.55018	32.2373	0.000113124	0.00120385	NM_001167873	Zfp568.	yes
MSTRG.14472	-0.786535	1.78049	32.2369	0.00011313	0.00120385	NM_172898	Kirrel2.	yes
MSTRG.1571	-0.323366	7.86919	32.2337	0.000113179	0.00120385	NM_007460	Ap3d1.	yes
MSTRG.1806	0.701102	6.6763	32.2148	0.000113471	0.00120616	NM_001288586	Mdm2.	yes
MSTRG.10617	-0.62177	1.87388	32.1905	0.000113849	0.00120936	NM_001081139	Ankrd35.	yes
MSTRG.1721	-0.460854	5.45677	32.1722	0.000114134	0.00121158	NR_029764	Mir331.	yes
MSTRG.15099	0.484957	3.30102	32.1626	0.000114284	0.00121236	NM_011055	Pde3b.	yes
MSTRG.12763	0.520867	5.42874	32.1394	0.000114647	0.0012154	NM_026718	Ankrd13a.	yes
MSTRG.17884	-0.418061	3.93594	32.116	0.000115015	0.00121848	NM_001082412	Slc25a53.	yes
MSTRG.9659	0.422822	4.44941	32.0771	0.000115629	0.00122417	NM_025820	Crnkl1.	yes
MSTRG.1454	0.766639	3.79148	32.0486	0.000116083	0.00122815	NM_001282992	Pcnt.	yes
MSTRG.12092	0.419368	5.65209	32.0256	0.000116449	0.00123121	NM_179203	Atad3a.	yes
MSTRG.7447	-0.393182	6.18883	32.0204	0.000116533	0.00123127	NM_001163759	Dhx57.	yes
MSTRG.5904	-0.680296	6.28163	31.9967	0.000116911	0.00123445	NM_001002005	Panx2.	yes
MSTRG.6510	0.368856	4.68052	31.9508	0.000117652	0.00124074	NM_019665	Arl6.	yes
MSTRG.6804	-0.502842	5.82971	31.95	0.000117664	0.00124074	NM_181821	Hcfc1r1.	yes
MSTRG.6056	0.417912	5.3779	31.9374	0.000117869	0.00124208	NM_001289690	Zfp740.	yes
MSTRG.11549	0.407447	3.70686	31.9043	0.000118406	0.00124692	NM_026344	Dph2.	yes
MSTRG.1855	-0.579285	6.97169	31.8898	0.000118642	0.00124851	NM_001244617	B4galnt1.	yes
MSTRG.9059	-0.65823	5.30537	31.8854	0.000118715	0.00124851	NM_001037099	Cacnb4.	yes
MSTRG.15210	-0.385189	9.78313	31.8705	0.000118958	0.00125024	NM_001177307	Aldoa.	yes
MSTRG.8838	-0.857475	5.34504	31.8612	0.00011911	0.00125047	NM_001177627	Slc2a6.	yes
MSTRG.481	0.27895	6.16555	31.8596	0.000119137	0.00125047	NM_001111311	Lrrfip1.	yes
MSTRG.15252	0.52991	4.6116	31.8036	0.00012006	0.00125932	NM_172749	Zfp646.	yes
MSTRG.16979	-0.384693	7.42731	31.7787	0.000120474	0.00126214	NM_001164790	Scg3.	yes
MSTRG.2586	1.68214	-0.0946787	31.7778	0.000120488	0.00126214	NM_010353	Gsg2.	yes
MSTRG.13680	0.366997	5.10676	31.7595	0.000120792	0.0012645	NM_001039394	Rab43.	yes
MSTRG.2485	-0.597837	7.88843	31.7413	0.000121097	0.00126607	NA	NA.	yes
MSTRG.9514	-0.899437	2.45423	31.7384	0.000121145	0.00126607	NM_199022	Shc4.	yes
MSTRG.7802	1.13034	7.39403	31.7362	0.000121183	0.00126607	NM_001286181	Lox.	yes
MSTRG.15106	-0.330713	6.6094	31.7234	0.000121396	0.00126747	NM_019772	1110004F10Rik.	yes
MSTRG.7966	-0.59643	6.06197	31.7066	0.000121678	0.00126958	NM_001164504	Rnf165.	yes
NM_172964	1.16846	1.50267	31.6739	0.00012223	0.0012745	NM_172964	Arhgap28.	yes
MSTRG.4770	-0.553319	5.19451	31.6681	0.000122329	0.0012747	NM_001331064	Abhd6.	yes
MSTRG.17876	-0.361304	4.32974	31.6543	0.000122563	0.00127629	NM_146236	Tceal1.	yes
MSTRG.9789	-0.550276	8.44342	31.6493	0.000122646	0.00127633	NM_001006664	Epb41l1.	yes
MSTRG.16170	1.63022	-0.0494894	31.6276	0.000123016	0.00127933	NM_001329965	Hp.	yes
MSTRG.17317	-0.742568	3.11001	31.6027	0.000123441	0.00128291	NM_011703	Vipr1.	yes
MSTRG.5599	0.379423	6.07657	31.5939	0.000123592	0.00128365	NM_145959	Fam91a1.	yes
MSTRG.11167	-0.471647	7.71677	31.5422	0.000124482	0.00129204	NM_001037709	Rusc2.	yes
NM_172450	-0.841794	0.247602	31.5347	0.00012461	0.00129253	NM_172450	4930539E08Rik.	yes
MSTRG.2065	-0.62642	6.9017	31.4972	0.000125261	0.00129759	NM_029861	Cnrip1.	yes
MSTRG.5431	0.389788	4.50416	31.4972	0.000125262	0.00129759	NM_133227	Nup155.	yes
MSTRG.11038	0.902904	1.97702	31.448	0.000126121	0.00130564	NM_001329751	Ripk2.	yes
MSTRG.3459	0.451963	3.72022	31.4362	0.000126328	0.00130693	NM_178357	Klf11.	yes
MSTRG.15714	-1.01948	1.01695	31.4131	0.000126735	0.00131028	NM_009136	Scrg1.	yes
NM_001289683	1.41182	-0.0012434	31.3535	0.000127791	0.00131849	NM_001289683	Prrg1.	yes
NM_027322	1.41182	-0.0012434	31.3535	0.000127791	0.00131849	NM_027322	Prrg1.	yes
NM_020259	-1.25917	1.28595	31.3521	0.000127817	0.00131849	NM_020259	Hhip.	yes
MSTRG.7864	0.343507	7.26925	31.3496	0.000127861	0.00131849	NM_001164491	Ablim3.	yes
MSTRG.16413	0.551124	4.13058	31.3342	0.000128137	0.00132008	NM_027823	Arhgap42.	yes
MSTRG.17583	-0.991939	1.14233	31.3309	0.000128196	0.00132008	NM_001289730	Mcf2.	yes
MSTRG.3791	-0.789907	6.43226	31.3264	0.000128275	0.00132008	NM_010234	Fos.	yes
MSTRG.12472	-0.365943	7.0291	31.3224	0.000128348	0.00132008	NM_001310618	Ube2k.	yes
MSTRG.16709	0.60161	4.41663	31.3116	0.00012854	0.0013212	NM_175482	Usp28.	yes
MSTRG.12470	0.467297	4.9953	31.3048	0.000128662	0.0013216	NM_009466	Ugdh.	yes
MSTRG.9835	0.404726	6.36262	31.2925	0.000128884	0.00132302	NM_021280	Plcg1.	yes
MSTRG.72	-0.530257	3.32147	31.2718	0.000129257	0.00132599	NM_001290679	Tmem14a.	yes
MSTRG.14585	0.483514	5.46504	31.2593	0.000129483	0.00132745	NM_001285517	Nr1h2.	yes
MSTRG.15777	-0.499702	8.46021	31.2286	0.000130039	0.00133229	NM_007789	Ncan.	yes
MSTRG.12913	0.581323	4.62794	31.2034	0.000130499	0.00133614	NM_021430	Rilpl1.	yes
MSTRG.13094	-0.737336	7.6463	31.1861	0.000130816	0.00133852	NM_172723	Adap1.	yes
MSTRG.6715	-0.72967	5.10433	31.1751	0.000131016	0.00133971	NM_008552	Mas1.	yes
MSTRG.9637	0.693609	3.18759	31.1599	0.000131296	0.0013417	NM_001081133	Kif16b.	yes
NM_001178049	0.797985	1.54773	31.1546	0.000131394	0.00134184	NM_001178049	Mitf.	yes
MSTRG.6481	0.534203	3.16449	31.0859	0.000132665	0.00135395	NM_001159364	Cep97.	yes
MSTRG.3116	0.423374	3.64646	31.0507	0.000133323	0.00135979	NM_001130187	Smarcd2.	yes
MSTRG.15021	1.19914	1.50604	31.0339	0.000133637	0.00136211	NM_023835	Trim12a.	yes
MSTRG.17400	-0.492123	3.5177	31.0247	0.000133809	0.001363	NM_008423	Kcnd1.	yes
MSTRG.16839	-0.328055	7.6352	31.0137	0.000134018	0.00136425	NM_001042752	Neo1.	yes
MSTRG.7982	-0.518648	4.88758	30.9874	0.000134513	0.00136841	NM_001164420	Pqlc1.	yes
MSTRG.312	-1.06257	3.7959	30.9635	0.000134966	0.00137199	NM_007774	Cryga.	yes
MSTRG.7426	0.563827	2.40063	30.9598	0.000135038	0.00137199	NA	NA.	yes
MSTRG.5090	-0.77111	5.98178	30.9327	0.000135554	0.00137635	NA	NA.	yes
MSTRG.13493	-0.427799	4.88404	30.8839	0.000136489	0.00138496	NR_033635	9130019P16Rik.	yes
NM_001290651	0.855118	0.594495	30.8782	0.000136597	0.00138517	NM_001290651	Scml2.	yes
MSTRG.4602	1.20532	4.62803	30.865	0.000136853	0.00138688	NM_029210	Sv2c.	yes
MSTRG.1956	-0.588774	5.84158	30.8507	0.00013713	0.0013888	NM_001302630	Osbp2.	yes
MSTRG.14113	-0.304538	5.28314	30.8213	0.000137699	0.00139312	NM_146176	Cnot3.	yes
MSTRG.319	0.508697	2.7398	30.8164	0.000137795	0.00139312	NM_001122738	Kansl1l.	yes
MSTRG.17182	-0.299038	7.53161	30.8151	0.00013782	0.00139312	NM_013785	Ip6k1.	yes
MSTRG.9346	0.75806	6.27017	30.7914	0.000138283	0.00139692	NM_009037	Rcn1.	yes
MSTRG.2548	1.3451	-0.313452	30.7668	0.000138764	0.00140088	NM_001029929	Zmynd15.	yes
MSTRG.5459	1.06651	2.69561	30.7214	0.000139658	0.00140865	NM_007666	Cdh6.	yes
MSTRG.9219	1.28522	4.37228	30.7187	0.000139712	0.00140865	NM_009776	Serping1.	yes
MSTRG.3204	0.692372	3.6378	30.7075	0.000139934	0.00141	NM_029557	Tsen54.	yes
MSTRG.6552	0.70925	5.71316	30.6943	0.000140195	0.00141174	NM_139134	Chodl.	yes
MSTRG.14239	-0.312821	7.33037	30.6837	0.000140406	0.00141297	NM_001039878	Strn4.	yes
NM_001003961	1.06442	-0.00200972	30.6792	0.000140496	0.00141297	NM_001003961	Dnmt3b.	yes
MSTRG.15964	0.501783	3.93452	30.6611	0.000140856	0.0014157	NM_001167991	Hook2.	yes
MSTRG.9860	1.4105	6.98784	30.6531	0.000141017	0.00141642	NM_016873	Wisp2.	yes
MSTRG.8126	-0.364314	5.19344	30.6356	0.000141366	0.00141845	NM_026246	Mrpl49.	yes
MSTRG.14754	-0.397512	4.85481	30.634	0.000141398	0.00141845	NM_172310	Tarsl2.	yes
MSTRG.5462	-1.03157	2.7344	30.6168	0.000141745	0.00141903	NM_009869	Cdh9.	yes
MSTRG.1040	1.86595	-0.477662	30.6139	0.000141802	0.00141903	NM_030060	Batf3.	yes
MSTRG.12084	-0.411778	4.83459	30.6036	0.00014201	0.00141903	NM_177186	Slc35e2.	yes
MSTRG.16404	0.740459	4.60785	30.6021	0.000142041	0.00141903	NM_133739	Tmem123.	yes
MSTRG.5944	0.655271	4.31688	30.5999	0.000142085	0.00141903	NM_001033275	Gxylt1.	yes
MSTRG.11004	0.703917	3.55329	30.5957	0.000142169	0.00141903	NM_001081201	Dpy19l4.	yes
MSTRG.7033	-0.421298	4.97057	30.5938	0.000142208	0.00141903	NM_001185182	Pfdn6.	yes
MSTRG.15183	0.424656	4.86227	30.5916	0.000142252	0.00141903	NM_001081022	D430042O09Rik.	yes
NM_001290652	0.855118	0.593034	30.5912	0.000142261	0.00141903	NM_001290652	Scml2.	yes
MSTRG.8507	0.995384	1.30824	30.5666	0.000142759	0.00142311	NR_040294	4930414N06Rik.	yes
MSTRG.17079	-0.364737	6.35491	30.5162	0.000143784	0.00143243	NM_001289645	Pxylp1.	yes
MSTRG.9490	1.17597	7.68331	30.501	0.000144097	0.00143433	NM_009735	B2m.	yes
MSTRG.8074	-0.75604	7.01834	30.4981	0.000144156	0.00143433	NM_001001885	Tmem151a.	yes
MSTRG.2359	-0.555282	6.03955	30.4898	0.000144326	0.00143512	NM_178218	Hist3h2a.	yes
MSTRG.8425	-0.72537	3.67847	30.4806	0.000144516	0.00143611	NR_033510	1500017E21Rik.	yes
MSTRG.17413	0.411005	4.04554	30.4717	0.000144698	0.00143618	NR_033561	Rbm3os.	yes
MSTRG.13836	-0.423901	5.74649	30.4714	0.000144704	0.00143618	NM_177412	Tmcc1.	yes
MSTRG.7026	0.485487	3.914	30.4616	0.000144906	0.00143723	NM_001305169	Cd320.	yes
MSTRG.2874	-0.373881	5.42933	30.4575	0.000144991	0.00143723	NM_016752	Slc35b1.	yes
MSTRG.9947	-0.835371	1.29799	30.4282	0.000145598	0.00144125	NM_001159696	Tfap2c.	yes
MSTRG.14095	-0.615787	4.77324	30.4265	0.000145634	0.00144125	NM_001112796	Bicd1.	yes
MSTRG.415	-1.14031	3.95415	30.4248	0.000145669	0.00144125	NM_027921	Slc16a14.	yes
MSTRG.12508	-0.393291	6.48086	30.416	0.000145852	0.00144216	NM_177561	Usp46.	yes
MSTRG.5619	-0.424291	6.51298	30.4029	0.000146125	0.00144396	NM_144846	Fam49b.	yes
MSTRG.14685	-0.566731	6.33914	30.3885	0.000146426	0.00144604	NM_001037906	Nell1.	yes
MSTRG.1452	-0.735007	2.14414	30.3711	0.000146788	0.00144871	NM_009115	S100b.	yes
NM_001113198	0.782312	1.58581	30.3438	0.000147363	0.00145348	NM_001113198	Mitf.	yes
MSTRG.11115	1.02365	4.29298	30.3027	0.000148232	0.00145852	NM_022305	B4galt1.	yes
MSTRG.12153	0.772298	1.58585	30.3016	0.000148255	0.00145852	NM_001190717	Dbf4.	yes
MSTRG.8533	-0.574189	4.7505	30.2981	0.000148329	0.00145852	NM_029186	Mfsd13a.	yes
NM_001122997	1.06442	-0.00432821	30.2979	0.000148333	0.00145852	NM_001122997	Dnmt3b.	yes
NM_001271744	1.06442	-0.00432821	30.2979	0.000148333	0.00145852	NM_001271744	Dnmt3b.	yes
MSTRG.14598	-0.427663	6.60041	30.272	0.000148884	0.00146303	NM_001252470	Cpt1c.	yes
MSTRG.12178	0.580459	6.07593	30.2446	0.000149468	0.00146786	NM_013657	Sema3c.	yes
MSTRG.2285	-0.981542	1.68658	30.2336	0.000149705	0.00146927	NA	NA.	yes
MSTRG.3276	0.463407	3.59863	30.2269	0.000149848	0.00146977	NM_175430	Ccdc40.	yes
MSTRG.3257	1.06008	3.49321	30.2195	0.000150007	0.00147042	NM_007707	Socs3.	yes
MSTRG.2084	-0.425196	5.92604	30.2037	0.000150347	0.00147234	NM_173752	Lgalsl.	yes
MSTRG.7061	-0.412352	5.21998	30.2001	0.000150425	0.00147234	NM_001302393	Ppt2.	yes
MSTRG.4012	0.507251	4.5913	30.1913	0.000150615	0.00147234	NM_145450	BC022687.	yes
MSTRG.10351	0.427414	5.11238	30.1901	0.00015064	0.00147234	NM_025794	Etfdh.	yes
MSTRG.5764	-0.29328	6.75844	30.1889	0.000150667	0.00147234	NM_145139	Eif3l.	yes
MSTRG.14652	0.546191	4.94078	30.174	0.00015099	0.00147459	NM_153419	Grwd1.	yes
MSTRG.3341	0.381165	4.10506	30.1564	0.00015137	0.0014774	NM_001252548	BC017643.	yes
MSTRG.9378	-0.305209	6.32183	30.1506	0.000151498	0.0014777	NM_133749	Emc7.	yes
MSTRG.5870	-0.305901	6.61272	30.1452	0.000151614	0.0014777	NM_177630	Ldoc1l.	yes
MSTRG.8230	-0.54557	6.56508	30.1422	0.00015168	0.0014777	NM_198114	Dagla.	yes
MSTRG.11041	0.812776	4.38109	30.1282	0.000151986	0.00147812	NM_027769	Cpne3.	yes
MSTRG.9471	0.684847	3.08439	30.1278	0.000151995	0.00147812	NM_001290819	Zscan29.	yes
MSTRG.13816	0.645772	2.00027	30.1274	0.000152003	0.00147812	NM_001252642	Hrh1.	yes
MSTRG.9916	-0.38786	6.01241	30.1193	0.00015218	0.00147894	NM_170756	Spata2.	yes
MSTRG.9087	0.667601	3.83086	30.1135	0.000152307	0.00147926	NM_001141931	Rbms1.	yes
MSTRG.13331	-0.390489	7.44797	30.0947	0.000152719	0.00148236	NM_001311087	Klhdc10.	yes
MSTRG.12767	0.398931	6.25672	30.0772	0.000153103	0.00148517	NM_175352	Unc119b.	yes
MSTRG.16334	0.326558	4.89187	30.0706	0.000153249	0.00148568	NM_133955	Rhou.	yes
MSTRG.13499	0.809081	1.88695	30.06	0.000153482	0.00148703	NM_001171007	Nod1.	yes
MSTRG.1696	0.525881	5.29011	30.0483	0.000153742	0.00148864	NM_001042558	Apaf1.	yes
MSTRG.13241	-0.681407	6.4287	29.9857	0.000155133	0.00150027	NM_001191023	Dync1i1.	yes
MSTRG.5710	-0.357606	6.03886	29.9847	0.000155156	0.00150027	NM_001007568	Zfp251.	yes
MSTRG.468	0.491026	6.44797	29.9815	0.000155227	0.00150027	NM_177305	Arl4c.	yes
MSTRG.17601	0.50056	3.11518	29.9757	0.000155358	0.00150063	NA	NA.	yes
MSTRG.11230	-0.620352	8.4963	29.9659	0.000155578	0.00150184	NM_001307989	Nr4a3.	yes
MSTRG.14674	0.441147	3.72989	29.9173	0.000156671	0.00151147	NM_001040695	Uevld.	yes
MSTRG.10897	1.06533	-0.0693992	29.8834	0.000157441	0.00151385	NR_105802	Mir6381.	yes
MSTRG.8220	0.53652	3.76496	29.8825	0.000157462	0.00151385	NM_016692	Incenp.	yes
MSTRG.12465	0.541713	5.90283	29.8759	0.000157611	0.00151385	NM_175174	Klhl5.	yes
MSTRG.9708	1.28139	0.260249	29.8755	0.000157621	0.00151385	NM_175093	Trib3.	yes
MSTRG.6368	1.18903	6.86355	29.8751	0.000157629	0.00151385	NM_175256	Heg1.	yes
MSTRG.5127	-0.474315	5.90653	29.8735	0.000157667	0.00151385	NM_029498	Zmym2.	yes
MSTRG.10719	-0.337308	6.07703	29.8671	0.000157813	0.00151385	NR_015459	4933431E20Rik.	yes
MSTRG.7832	0.852384	2.64225	29.8666	0.000157823	0.00151385	NM_001146275	Iigp1.	yes
MSTRG.13218	-0.297947	7.61078	29.8657	0.000157844	0.00151385	NM_013559	Hsph1.	yes
MSTRG.10994	0.334018	4.8072	29.8645	0.000157872	0.00151385	NM_026005	2610301B20Rik.	yes
MSTRG.8140	1.10743	5.76548	29.8498	0.000158208	0.0015153	NM_001033342	Cdc42bpg.	yes
MSTRG.5466	-0.407305	5.76381	29.8495	0.000158214	0.0015153	NM_001316758	Cdh10.	yes
MSTRG.6719	-0.535363	6.60049	29.8358	0.000158529	0.00151741	NM_009338	Acat2.	yes
MSTRG.14293	0.775528	3.82679	29.8247	0.000158783	0.00151892	NM_001290457	Relb.	yes
MSTRG.4181	-0.883502	4.87294	29.8125	0.000159064	0.00152017	NM_009513	Nrsn1.	yes
MSTRG.11569	0.853079	4.33123	29.8107	0.000159105	0.00152017	NM_001042411	P3h1.	yes
MSTRG.10186	0.419866	3.67214	29.7912	0.000159555	0.00152355	NM_001163511	Spata5.	yes
MSTRG.16454	0.822198	2.41033	29.7805	0.000159803	0.001525	NM_028935	Zfp558.	yes
MSTRG.17165	-0.558182	4.03125	29.7754	0.000159922	0.00152522	NM_018879	Nprl2.	yes
MSTRG.15374	1.33971	1.09915	29.7677	0.0001601	0.001526	NM_025886	Rassf7.	yes
MSTRG.4355	-0.365091	6.90144	29.7581	0.000160323	0.00152609	NM_025596	Prelid1.	yes
MSTRG.9382	0.907494	4.23229	29.7571	0.000160345	0.00152609	NM_181416	Arhgap11a.	yes
MSTRG.10408	-0.318169	7.29323	29.7495	0.000160522	0.00152609	NM_001310587	Mef2d.	yes
MSTRG.17505	-0.567361	2.96602	29.7491	0.000160532	0.00152609	NM_153503	Rnf113a1.	yes
MSTRG.9770	-0.364594	5.62668	29.7466	0.000160591	0.00152609	NR_015528	BC029722.	yes
MSTRG.13708	-0.679675	2.53289	29.7229	0.000161144	0.00153043	NM_001037493	Slc41a3.	yes
MSTRG.564	0.679484	4.01639	29.6932	0.000161839	0.00153558	NM_001113416	Epb41l5.	yes
MSTRG.7365	0.472493	6.21112	29.6915	0.00016188	0.00153558	NM_023053	Twsg1.	yes
MSTRG.485	0.463962	4.90405	29.6817	0.000162109	0.00153684	NM_011066	Per2.	yes
MSTRG.3998	-0.770176	5.49159	29.6516	0.00016282	0.00154266	NM_178915	Tmem179.	yes
MSTRG.7781	-0.571525	4.38253	29.6446	0.000162987	0.00154332	NM_033037	Cdo1.	yes
MSTRG.14582	-0.49967	2.81181	29.6187	0.000163601	0.00154771	NM_146189	Mybpc2.	yes
MSTRG.1741	0.951899	4.42683	29.6168	0.000163646	0.00154771	NM_001190451	Dcn.	yes
MSTRG.5717	-0.742984	7.2178	29.6124	0.000163751	0.00154778	NM_010630	Kifc2.	yes
MSTRG.3435	0.556026	7.4655	29.599	0.000164071	0.00154989	NM_013614	Odc1.	yes
NM_001081333	1.0164	0.446726	29.5917	0.000164246	0.00155061	NM_001081333	Plekhg4.	yes
MSTRG.6503	0.366439	5.05809	29.5771	0.000164594	0.00155298	NM_007757	Cpox.	yes
MSTRG.8597	-0.523258	2.43155	29.5652	0.000164881	0.00155476	NR_040316	B230217O12Rik.	yes
MSTRG.14883	1.25971	7.28904	29.5592	0.000165025	0.0015549	NM_030728	Cemip.	yes
MSTRG.592	0.287109	6.60233	29.5564	0.000165092	0.0015549	NM_026390	Ubxn4.	yes
MSTRG.6564	0.35079	7.03468	29.533	0.000165657	0.00155929	NM_009621	Adamts1.	yes
MSTRG.5958	-0.611157	9.72626	29.523	0.000165897	0.00156063	NM_001289653	Nell2.	yes
MSTRG.9846	0.365042	4.32235	29.5078	0.000166266	0.00156318	NM_172150	Ift52.	yes
MSTRG.9819	1.32836	3.70019	29.4945	0.000166588	0.00156527	NM_009373	Tgm2.	yes
MSTRG.10158	1.03294	1.61444	29.4552	0.000167548	0.00157291	NA	NA.	yes
MSTRG.10974	-0.571951	4.89467	29.4531	0.000167598	0.00157291	NM_028097	Tmem68.	yes
MSTRG.5130	-0.654689	2.83713	29.4454	0.000167787	0.00157299	NM_030004	Cryl1.	yes
MSTRG.6517	0.517036	3.61879	29.44	0.000167919	0.00157299	NM_026577	Arl13b.	yes
MSTRG.1476	-0.972708	3.08044	29.4382	0.000167963	0.00157299	NM_138301	Trpm2.	yes
NM_001003960	1.06442	-0.0064594	29.4366	0.000168004	0.00157299	NM_001003960	Dnmt3b.	yes
MSTRG.15604	0.443842	7.11146	29.4297	0.000168173	0.00157365	NM_153592	Erlin2.	yes
MSTRG.2484	-0.57215	9.52494	29.4255	0.000168275	0.00157367	NM_025838	Tmem107.	yes
MSTRG.14381	-0.773109	6.22296	29.4033	0.000168823	0.00157738	NM_028417	Ttc9b.	yes
MSTRG.17920	0.912444	3.84724	29.4014	0.00016887	0.00157738	NM_001114385	Chrdl1.	yes
MSTRG.14984	-0.413698	7.72384	29.3866	0.000169235	0.00157956	NM_178764	Fam168a.	yes
NM_001164275	1.38536	-0.00306832	29.3839	0.000169303	0.00157956	NM_001164275	Prrg1.	yes
MSTRG.3916	-0.839103	0.829855	29.3681	0.000169695	0.00158229	NA	NA.	yes
NM_197997	0.616399	1.3922	29.3561	0.000169992	0.00158413	NM_197997	Zgrf1.	yes
MSTRG.14976	0.63202	4.61559	29.3317	0.000170601	0.00158887	NM_001017985	C2cd3.	yes
MSTRG.10986	0.470022	4.57562	29.3245	0.000170781	0.00158961	NM_010945	Nsmaf.	yes
MSTRG.9425	-0.375869	5.91403	29.2959	0.0001715	0.00159452	NM_172269	Vps18.	yes
MSTRG.6807	-0.425883	5.86939	29.2955	0.000171509	0.00159452	NM_023824	Paqr4.	yes
MSTRG.16748	0.464426	4.4967	29.2892	0.000171667	0.00159505	NM_029936	Ddx10.	yes
MSTRG.5593	0.48536	2.35817	29.2803	0.000171892	0.00159622	NM_001081396	Tbc1d31.	yes
MSTRG.4712	0.461094	5.50027	29.2086	0.000173712	0.00161217	NM_172594	Dhx29.	yes
MSTRG.9189	0.760579	5.58164	29.1979	0.000173986	0.00161313	NM_080558	Ssfa2.	yes
MSTRG.3380	-0.725986	1.41519	29.1966	0.000174018	0.00161313	NM_028376	Pfn4.	yes
MSTRG.14248	-0.547305	10.971	29.1889	0.000174215	0.00161313	NM_007590	Calm3.	yes
MSTRG.12697	-0.433361	5.45567	29.1887	0.000174222	0.00161313	NM_001289577	Chfr.	yes
MSTRG.8373	0.538046	4.4824	29.1729	0.000174627	0.00161592	NM_021525	Rcl1.	yes
MSTRG.5759	0.565279	5.96805	29.169	0.000174727	0.00161592	NM_001024716	Triobp.	yes
MSTRG.12865	0.692434	3.04043	29.165	0.000174829	0.00161592	NM_001310718	P2rx4.	yes
MSTRG.10154	-0.533686	3.93454	29.142	0.000175422	0.00161983	NM_001013024	Usp13.	yes
MSTRG.16029	-0.470178	5.41015	29.1407	0.000175456	0.00161983	NM_001093757	Ogfod1.	yes
NM_001271745	1.06442	-0.00878496	29.1366	0.000175562	0.00161987	NM_001271745	Dnmt3b.	yes
MSTRG.17480	-0.596211	4.13722	29.1167	0.000176077	0.00162367	NM_001305675	Wdr44.	yes
MSTRG.4213	0.782336	3.81892	29.0913	0.000176738	0.00162882	NM_009068	Ripk1.	yes
MSTRG.17871	-1.19843	-0.15647	29.0752	0.000177156	0.00163148	NM_001127169	Tceal7.	yes
MSTRG.14031	-1.39731	5.26163	29.0723	0.000177232	0.00163148	NM_207222	Lmo3.	yes
MSTRG.12365	0.438141	6.70755	29.0561	0.000177656	0.00163444	NM_027373	Afap1.	yes
MSTRG.2798	-0.444938	6.86833	29.049	0.000177842	0.00163454	NM_001098810	Ptrh2.	yes
MSTRG.9667	0.32253	5.96746	29.0478	0.000177874	0.00163454	NM_011917	Xrn2.	yes
MSTRG.16046	-0.928978	1.05589	29.0401	0.000178076	0.00163545	NA	NA.	yes
MSTRG.4880	0.594849	2.92005	29.033	0.000178263	0.00163623	NM_134437	Il17rd.	yes
MSTRG.15088	-0.303033	5.84429	29.0015	0.000179094	0.0016429	NM_133700	Btbd10.	yes
MSTRG.6440	-1.00363	3.5749	28.9962	0.000179236	0.00164326	NM_001159419	Sidt1.	yes
MSTRG.17049	0.942973	3.21467	28.9496	0.000180475	0.00165366	NM_001003911	Adamts7.	yes
MSTRG.2575	1.2604	2.17298	28.9417	0.000180686	0.00165463	NM_001037713	Xaf1.	yes
MSTRG.996	0.49162	4.93041	28.895	0.00018194	0.00166432	NM_173378	Trp53bp2.	yes
MSTRG.5810	0.347146	5.61598	28.8945	0.000181953	0.00166432	NM_011399	Slc25a17.	yes
MSTRG.4818	-0.610253	9.15696	28.8857	0.00018219	0.00166552	NM_001038637	Gng2.	yes
MSTRG.3553	0.503618	3.50038	28.8616	0.000182844	0.00167034	NM_001015099	G2e3.	yes
MSTRG.14518	0.594855	2.59302	28.8585	0.000182927	0.00167034	NM_027897	Rhpn2.	yes
MSTRG.13864	-0.609557	5.05505	28.8382	0.000183477	0.0016744	NM_001172207	Lrtm2.	yes
MSTRG.362	-0.964006	7.86475	28.8205	0.000183961	0.00167727	NM_009872	Cdk5r2.	yes
MSTRG.11796	-0.601696	3.21165	28.819	0.000184002	0.00167727	NM_019578	Extl1.	yes
MSTRG.8141	-0.420471	6.30027	28.8016	0.000184478	0.00168064	NM_001168488	Men1.	yes
MSTRG.17270	-0.470001	2.82731	28.7887	0.00018483	0.0016823	NM_148958	Osbpl10.	yes
MSTRG.7615	-0.479248	8.46066	28.7865	0.000184892	0.0016823	NM_001146292	Celf4.	yes
MSTRG.2331	-0.330149	5.70195	28.7833	0.000184979	0.0016823	NM_145426	Mfap3.	yes
MSTRG.4198	-0.393409	3.69542	28.7759	0.000185183	0.0016832	NM_001037955	Dusp22.	yes
MSTRG.860	-0.374246	6.55724	28.7626	0.000185549	0.00168556	NM_001291508	Pbx1.	yes
MSTRG.17559	0.692925	2.517	28.7466	0.000185993	0.00168683	NM_001166365	Fam122b.	yes
MSTRG.3777	1.67391	4.12275	28.7452	0.000186031	0.00168683	NR_028577	D030025P21Rik.	yes
MSTRG.2829	0.325896	6.13073	28.745	0.000186036	0.00168683	NM_001042541	Akap1.	yes
MSTRG.16875	0.906676	5.56893	28.7422	0.000186115	0.00168683	NM_016769	Smad3.	yes
MSTRG.9792	-1.03693	1.09672	28.7361	0.000186282	0.00168738	NR_040372	Gm14169.	yes
MSTRG.4273	-0.489404	4.46795	28.7183	0.000186777	0.00168989	NM_025508	Gmpr.	yes
MSTRG.10819	-0.361884	5.15446	28.7162	0.000186835	0.00168989	NM_146140	Tram1l1.	yes
MSTRG.2195	0.3405	6.14782	28.7147	0.000186878	0.00168989	NM_001166553	Rnf145.	yes
MSTRG.9861	-0.44235	6.21272	28.7063	0.00018711	0.00169048	NM_183023	Rims4.	yes
MSTRG.14037	0.525368	5.81654	28.7046	0.000187157	0.00169048	NM_001005605	Aebp2.	yes
MSTRG.2235	0.377173	5.39265	28.6967	0.000187377	0.00169151	NM_001290741	Cnot6.	yes
MSTRG.7948	-0.355884	6.96927	28.6793	0.000187866	0.00169419	NM_001001181	BC031181.	yes
MSTRG.7739	-0.57701	8.65089	28.6785	0.000187888	0.00169419	NM_029357	Pcdh1.	yes
MSTRG.14751	-0.529993	5.25686	28.6282	0.0001893	0.00170531	NA	NA.	yes
NM_009369	1.28809	0.42922	28.6254	0.000189379	0.00170531	NM_009369	Tgfbi.	yes
MSTRG.9520	1.28131	1.15274	28.6232	0.000189443	0.00170531	NM_008008	Fgf7.	yes
MSTRG.8982	-0.965957	1.46862	28.611	0.000189787	0.00170743	NA	NA.	yes
MSTRG.9934	1.02589	3.0884	28.6059	0.000189932	0.00170773	NM_001033299	Zfp217.	yes
MSTRG.14655	-0.684506	3.63066	28.5959	0.000190216	0.00170773	NM_008172	Grin2d.	yes
MSTRG.9922	1.13224	0.805612	28.5951	0.000190237	0.00170773	NM_001080708	Fam65c.	yes
MSTRG.301	0.443161	3.60938	28.5947	0.00019025	0.00170773	NM_172422	Fastkd2.	yes
MSTRG.15016	1.07913	2.18242	28.5803	0.000190661	0.00171045	NM_001082552	Trim21.	yes
MSTRG.5248	0.862282	6.27816	28.5633	0.000191143	0.00171381	NM_009755	Bmp1.	yes
MSTRG.12664	0.37437	5.7473	28.5545	0.000191396	0.00171439	NM_007964	Evi5.	yes
MSTRG.12213	-0.474848	6.67016	28.5535	0.000191424	0.00171439	NM_026984	Kmt2e.	yes
MSTRG.1262	0.388704	3.53311	28.5455	0.000191652	0.00171535	NM_001277229	Zbtb24.	yes
MSTRG.17229	-0.320061	9.03614	28.5422	0.000191747	0.00171535	NM_001205330	Map4.	yes
MSTRG.5426	1.24431	4.97669	28.5325	0.000192028	0.00171689	NM_001310469	Osmr.	yes
MSTRG.16319	-0.596126	4.93614	28.5025	0.00019289	0.00172363	NM_030176	Spata2l.	yes
MSTRG.3517	-0.463167	6.18317	28.4936	0.000193146	0.00172494	NM_025840	Bzw2.	yes
MSTRG.16329	-0.290744	5.72304	28.4895	0.000193266	0.00172504	NM_001253783	Def8.	yes
MSTRG.16398	-0.914161	2.42593	28.4847	0.000193403	0.0017253	NM_001320076	Mmp12.	yes
MSTRG.9636	-0.310556	5.0344	28.4787	0.000193579	0.0017259	NM_001172160	Flrt3.	yes
MSTRG.4448	-0.928257	-0.145084	28.4721	0.00019377	0.00172663	NM_001177750	Gm10767.	yes
MSTRG.1127	-0.350289	4.90053	28.4289	0.000195029	0.00173687	NM_001330198	Fuca2.	yes
MSTRG.14079	-0.735599	0.978563	28.3975	0.00019595	0.00174376	NM_008970	Pthlh.	yes
MSTRG.5529	-0.368555	8.50034	28.395	0.000196022	0.00174376	NM_001170866	Ncald.	yes
MSTRG.5598	1.15944	2.97719	28.3874	0.000196246	0.00174478	NM_026346	Fbxo32.	yes
MSTRG.5102	1.02904	2.10501	28.3752	0.000196606	0.00174699	NM_020002	Rec8.	yes
MSTRG.1024	0.538346	2.75626	28.297	0.00019893	0.00176666	NM_026041	Rrp15.	yes
MSTRG.16549	0.448234	4.56178	28.2859	0.000199263	0.00176862	NM_025862	Acad8.	yes
MSTRG.1116	1.04787	2.27687	28.2793	0.000199461	0.0017694	NM_026405	Rab32.	yes
MSTRG.7488	-0.373651	5.57432	28.2741	0.000199618	0.0017698	NM_019654	Socs5.	yes
MSTRG.16888	-0.477622	7.66904	28.243	0.000200555	0.00177711	NM_017382	Rab11a.	yes
MSTRG.17906	0.946146	2.75959	28.2269	0.000201041	0.00178042	NM_010572	Irs4.	yes
MSTRG.1328	-0.428594	9.37857	28.22	0.000201251	0.00178124	NM_019760	Serinc1.	yes
MSTRG.8028	-0.934666	1.46639	28.2165	0.000201358	0.00178124	NM_001177438	Aldh3b2.	yes
MSTRG.15142	-0.654306	2.26615	28.1715	0.000202728	0.00179236	NM_001040136	Pdzd9.	yes
MSTRG.1271	0.755736	6.77165	28.1602	0.000203076	0.00179433	NM_019740	Foxo3.	yes
MSTRG.3392	1.20716	6.11549	28.1569	0.000203177	0.00179433	NM_011519	Sdc1.	yes
MSTRG.5398	0.301631	4.69911	28.1415	0.00020365	0.00179751	NM_144844	Pcca.	yes
MSTRG.10241	1.01334	5.65457	28.1377	0.000203766	0.00179754	NM_001198765	Postn.	yes
MSTRG.187	0.770576	2.98957	28.0933	0.000205139	0.00180853	NM_028450	Gulp1.	yes
MSTRG.11170	0.770644	2.56763	28.09	0.00020524	0.00180853	NM_001110320	Cd72.	yes
MSTRG.13916	-0.447057	6.49312	28.084	0.000205427	0.00180917	NM_013535	Grcc10.	yes
MSTRG.12745	-0.433037	7.92217	28.0617	0.000206121	0.00181428	NM_026805	Svop.	yes
MSTRG.13884	0.538006	4.07301	28.0256	0.000207252	0.00182322	NM_007544	Bid.	yes
MSTRG.16279	0.361275	7.60514	27.9822	0.000208622	0.0018341	NM_011404	Slc7a5.	yes
MSTRG.7474	-0.314923	6.49833	27.9791	0.00020872	0.0018341	NM_001159496	Ppm1b.	yes
MSTRG.17053	0.958738	1.82407	27.9573	0.000209411	0.00183916	NM_011636	Plscr1.	yes
MSTRG.4005	1.45723	0.230218	27.9265	0.000210393	0.00184676	NM_178911	Pld4.	yes
MSTRG.3595	0.446392	4.0978	27.9166	0.000210709	0.00184847	NM_001164370	Mipol1.	yes
MSTRG.14511	-0.732809	4.77098	27.9131	0.000210821	0.00184847	NM_175140	Chst8.	yes
MSTRG.10041	-0.919493	8.86331	27.8769	0.000211985	0.00185764	NM_009133	Stmn3.	yes
MSTRG.3828	-0.491964	5.54549	27.8576	0.000212609	0.00186209	NM_001198587	Nrxn3.	yes
MSTRG.4733	0.559211	4.31349	27.8249	0.000213668	0.00187033	NM_001308506	Nnt.	yes
MSTRG.16142	0.423698	4.0487	27.8028	0.000214389	0.00187262	NM_011764	Zfp90.	yes
MSTRG.15747	1.01679	0.273726	27.8024	0.000214402	0.00187262	NM_001168577	Nat2.	yes
MSTRG.1119	0.567795	3.24223	27.8011	0.000214446	0.00187262	NM_001168297	Fbxo30.	yes
MSTRG.1549	0.945815	0.414252	27.7999	0.000214484	0.00187262	NM_001142701	Hmha1.	yes
MSTRG.4169	0.961082	1.87642	27.7988	0.00021452	0.00187262	NM_010424	Hfe.	yes
MSTRG.2189	-0.730561	3.72039	27.7939	0.000214681	0.001873	NM_001045530	Ccnjl.	yes
MSTRG.7242	-0.290377	8.62059	27.7884	0.00021486	0.00187353	NM_001163729	Klhdc3.	yes
MSTRG.1744	0.613547	3.21574	27.7812	0.000215096	0.00187456	NM_027740	Poc1b.	yes
MSTRG.12633	0.736623	4.67884	27.7753	0.000215289	0.00187521	NM_001080798	Aff1.	yes
MSTRG.6925	-0.583409	8.44174	27.7615	0.000215744	0.00187815	NM_001281491	Syngap1.	yes
NM_008601	0.748104	1.47793	27.7318	0.000216723	0.00188482	NM_008601	Mitf.	yes
MSTRG.9148	1.3135	1.03335	27.7311	0.000216748	0.00188482	NM_025866	Cdca7.	yes
MSTRG.2635	0.369932	3.91289	27.727	0.000216883	0.00188496	NM_177367	Gemin4.	yes
MSTRG.5544	0.336829	4.69433	27.7163	0.000217238	0.00188701	NM_198606	Dcaf13.	yes
MSTRG.610	0.345559	4.56121	27.7041	0.000217644	0.0018895	NM_145508	Dyrk3.	yes
MSTRG.5871	-0.388224	4.92603	27.6937	0.00021799	0.00189147	NM_146061	Prr5.	yes
MSTRG.15306	-1.24181	4.03005	27.6743	0.000218636	0.00189604	NM_173410	Gpr26.	yes
MSTRG.707	1.16767	4.22051	27.6659	0.00021892	0.00189746	NM_009888	Cfh.	yes
MSTRG.12247	-0.690562	2.18425	27.6605	0.000219099	0.00189798	NA	NA.	yes
MSTRG.5216	-0.473712	8.51278	27.6552	0.000219278	0.0018985	NM_010910	Nefl.	yes
MSTRG.17209	0.374255	5.10145	27.6476	0.000219531	0.00189965	NM_020520	Slc25a20.	yes
MSTRG.2130	0.404798	5.9136	27.6273	0.000220215	0.00190453	NM_134013	Psme4.	yes
MSTRG.16616	-0.597422	6.64435	27.621	0.000220427	0.00190532	NM_172768	Gramd1b.	yes
MSTRG.8203	-0.496794	5.95629	27.6022	0.000221065	0.0019098	NM_001136064	Bscl2.	yes
MSTRG.575	-1.12206	0.907723	27.5908	0.000221451	0.00191209	NM_010483	Htr5b.	yes
MSTRG.6283	0.932851	1.74365	27.5838	0.000221689	0.00191258	NM_183029	Igf2bp2.	yes
MSTRG.14089	0.719018	2.28892	27.582	0.000221748	0.00191258	NM_019643	Fam60a.	yes
MSTRG.11160	0.569216	2.83172	27.5602	0.00022249	0.00191671	NM_001163233	Fancg.	yes
MSTRG.596	-0.443395	7.0011	27.5586	0.000222545	0.00191671	NM_181750	R3hdm1.	yes
MSTRG.6272	-0.810505	2.85949	27.5573	0.000222589	0.00191671	NM_001278041	Chrd.	yes
MSTRG.14704	-0.680298	5.39555	27.5525	0.000222755	0.00191709	NR_033504	Gm9962.	yes
MSTRG.280	0.983252	3.55522	27.5451	0.000223007	0.00191822	NM_173444	Nbeal1.	yes
MSTRG.5214	-0.32269	6.73157	27.5257	0.000223671	0.00192289	NM_001205188	Ppp2r2a.	yes
MSTRG.6247	0.422667	5.05106	27.5087	0.000224257	0.00192608	NM_001033237	Yeats2.	yes
MSTRG.4298	0.68383	4.10448	27.5079	0.000224284	0.00192608	NM_015759	Fgd3.	yes
MSTRG.1841	-0.573822	6.09682	27.4995	0.000224574	0.00192656	NM_001252387	Fam19a2.	yes
MSTRG.2928	-0.302947	4.39448	27.4965	0.000224676	0.00192656	NM_026186	Cwc25.	yes
MSTRG.12159	0.69886	3.67727	27.4957	0.000224705	0.00192656	NM_011075	Abcb1b.	yes
MSTRG.7936	0.357711	4.34226	27.472	0.000225524	0.00193254	NM_172632	Mapk4.	yes
MSTRG.897	-0.292979	4.77159	27.4682	0.000225656	0.00193263	NM_001242580	Nit1.	yes
MSTRG.7095	0.368664	6.35508	27.4643	0.000225792	0.00193275	NM_011690	Vars.	yes
MSTRG.5141	0.657815	1.60187	27.4462	0.000226422	0.0019371	NM_198605	Ska3.	yes
MSTRG.11615	0.74359	2.932	27.4388	0.00022668	0.00193794	NM_011141	Pou3f1.	yes
MSTRG.2596	-0.407169	8.88396	27.4364	0.000226765	0.00193794	NM_013625	Pafah1b1.	yes
MSTRG.4477	-0.44539	2.68813	27.4303	0.000226977	0.00193871	NM_001330423	Fastkd3.	yes
MSTRG.17192	-0.289766	6.1722	27.4062	0.00022782	0.00194442	NM_001013814	Amt.	yes
MSTRG.15506	0.745943	1.90251	27.4042	0.000227891	0.00194442	NM_025768	Grtp1.	yes
NM_001113211	0.704775	2.03846	27.3916	0.000228335	0.00194717	NM_001113211	Nemp1.	yes
MSTRG.3670	1.00167	0.709202	27.3779	0.000228817	0.00194927	NM_011382	Six4.	yes
MSTRG.12195	-0.444824	3.31561	27.3776	0.000228827	0.00194927	NM_178728	Napepld.	yes
MSTRG.140	-0.937811	5.92134	27.3568	0.000229563	0.00195365	NM_028096	2010300C02Rik.	yes
MSTRG.14688	-0.958629	3.47481	27.3561	0.000229588	0.00195365	NM_080853	Slc17a6.	yes
MSTRG.6028	0.587561	3.22027	27.3357	0.000230312	0.00195876	NM_007497	Atf1.	yes
MSTRG.8128	-0.422267	6.73556	27.3024	0.000231497	0.00196779	NM_028454	Tm7sf2.	yes
MSTRG.10980	0.61723	3.9867	27.2494	0.0002334	0.0019829	NM_001190322	Chchd7.	yes
MSTRG.6121	1.28729	1.91807	27.2349	0.000233927	0.00198632	NM_008909	Ppl.	yes
MSTRG.7701	-0.318022	6.7413	27.2274	0.000234198	0.00198725	NM_173383	Dnd1.	yes
MSTRG.9044	-0.367196	6.95635	27.2249	0.000234288	0.00198725	NA	NA.	yes
MSTRG.9480	-0.51226	1.66231	27.1533	0.0002369	0.00200713	NM_145973	Ell3.	yes
MSTRG.3534	-0.590186	6.43177	27.1506	0.000237	0.00200713	NM_001271708	Lrrn3.	yes
MSTRG.1186	0.339656	4.98918	27.1503	0.00023701	0.00200713	NM_001166416	Med23.	yes
MSTRG.14960	0.457261	5.65875	27.1095	0.000238515	0.00201792	NM_201352	Gdpd5.	yes
MSTRG.6023	1.04915	5.26359	27.1089	0.000238539	0.00201792	NM_001113545	Lima1.	yes
MSTRG.15073	0.66878	4.06571	27.0972	0.000238974	0.00202052	NM_009302	Swap70.	yes
MSTRG.9624	-0.842715	8.30229	27.0887	0.000239289	0.00202194	NM_001291056	Snap25.	yes
MSTRG.12152	-0.397587	6.61921	27.0858	0.000239396	0.00202194	NM_001007220	Adam22.	yes
MSTRG.1424	-0.471604	8.86743	27.0669	0.000240099	0.00202679	NM_001293683	Zwint.	yes
MSTRG.778	-0.417302	7.92138	27.053	0.000240618	0.00203009	NM_001205204	Astn1.	yes
MSTRG.17856	-0.470699	4.68628	27.0467	0.000240857	0.00203034	NM_001166377	Armcx1.	yes
MSTRG.16085	0.335062	5.41008	27.0454	0.000240904	0.00203034	NM_021028	Tk2.	yes
MSTRG.4065	-0.588747	7.0853	27.042	0.000241033	0.00203036	NM_145360	Idi1.	yes
MSTRG.8312	0.946294	5.4219	27.0337	0.000241342	0.00203189	NM_010730	Anxa1.	yes
MSTRG.5215	0.499443	2.78733	27.0192	0.000241888	0.00203472	NM_001111028	Kctd9.	yes
MSTRG.6077	0.993784	4.52694	27.0155	0.000242027	0.00203472	NM_001314041	Itga5.	yes
MSTRG.721	0.997407	2.00138	27.0115	0.00024218	0.00203472	NM_001305632	Pla2g4a.	yes
MSTRG.14529	0.646495	2.87798	27.0083	0.000242299	0.00203472	NM_172298	Tshz3.	yes
MSTRG.13375	-0.693652	2.66848	27.0077	0.000242321	0.00203472	NA	NA.	yes
MSTRG.6280	-0.389005	4.01644	26.9894	0.000243014	0.00203947	NM_025693	Tmem41a.	yes
MSTRG.5032	0.768922	5.72042	26.9753	0.000243545	0.00204284	NM_001145921	Arhgef40.	yes
MSTRG.9055	0.962965	0.425367	26.9716	0.000243689	0.00204297	NM_009398	Tnfaip6.	yes
NM_011904	-1.26681	-0.156151	26.9367	0.000245016	0.00205301	NM_011904	Tll2.	yes
MSTRG.5527	-0.432369	9.59335	26.9331	0.000245156	0.0020531	NM_001253805	Ywhaz.	yes
MSTRG.16571	1.33703	3.30666	26.9166	0.000245784	0.00205728	NM_001038642	Ets1.	yes
MSTRG.14387	-0.634961	3.85607	26.9109	0.000246006	0.00205804	NA	NA.	yes
MSTRG.13376	-0.690144	2.68277	26.8845	0.00024702	0.00206544	NA	NA.	yes
MSTRG.7721	-0.716665	1.52723	26.8621	0.000247886	0.00207159	NM_053138	Pcdhb13.	yes
MSTRG.8296	-0.353089	8.07819	26.847	0.000248472	0.0020754	NM_008139	Gnaq.	yes
MSTRG.17299	1.58165	4.74335	26.8191	0.000249558	0.00208337	NM_001253860	Scn5a.	yes
MSTRG.3292	-0.445136	7.0469	26.8079	0.000249996	0.00208542	NM_001037754	Baiap2.	yes
MSTRG.8918	0.380636	3.42649	26.8061	0.000250066	0.00208542	NM_144886	Exosc2.	yes
NM_176846	1.00408	2.22271	26.7917	0.000250632	0.00208814	NM_176846	Exph5.	yes
MSTRG.7830	1.12733	1.4596	26.7911	0.000250655	0.00208814	NM_001033767	Gm4951.	yes
MSTRG.8894	0.430728	5.06308	26.7637	0.000251733	0.00209602	NM_198304	Nup188.	yes
NM_011015	0.824595	0.374074	26.753	0.000252156	0.00209843	NM_011015	Orc1.	yes
MSTRG.9145	0.590222	5.85073	26.74	0.000252671	0.00210162	NM_172665	Pdk1.	yes
MSTRG.2120	-0.573915	5.932	26.7329	0.000252951	0.00210285	NM_176841	Ccdc88a.	yes
MSTRG.3472	0.392411	6.55636	26.7281	0.000253143	0.00210334	NM_009234	Sox11.	yes
MSTRG.14246	-0.536899	8.86777	26.7105	0.000253843	0.00210805	NA	NA.	yes
MSTRG.4088	-0.685495	7.14972	26.7055	0.000254042	0.0021086	NM_001302997	Gng4.	yes
MSTRG.13347	0.551174	5.58285	26.6984	0.000254325	0.00210985	NM_013723	Podxl.	yes
MSTRG.15206	-0.643012	6.4134	26.6917	0.000254591	0.00211095	NM_001301374	Coro1a.	yes
MSTRG.9812	-0.570175	11.0237	26.6865	0.000254799	0.00211157	NM_001291128	Nnat.	yes
MSTRG.16982	-0.572214	3.03838	26.6815	0.000255002	0.00211215	NM_027150	Mlip.	yes
MSTRG.8548	-0.429776	7.87543	26.6308	0.000257039	0.00212764	NM_146100	Ina.	yes
MSTRG.13647	0.976464	2.98525	26.6283	0.00025714	0.00212764	NM_145223	Alms1.	yes
MSTRG.3419	0.606707	1.95527	26.6084	0.000257948	0.00213258	NA	NA.	yes
MSTRG.11635	0.374925	3.95789	26.6038	0.000258134	0.00213258	NM_175246	Snip1.	yes
MSTRG.17226	0.604767	2.35083	26.6037	0.00025814	0.00213258	NM_018757	Nme6.	yes
MSTRG.8961	0.834168	7.49353	26.579	0.000259144	0.00213885	NM_146119	Fam129b.	yes
MSTRG.7722	-0.483617	2.79246	26.5754	0.000259291	0.00213885	NM_053139	Pcdhb14.	yes
MSTRG.1674	-0.378147	6.80301	26.5751	0.000259303	0.00213885	NM_175331	Nt5dc3.	yes
MSTRG.1973	0.89712	2.85844	26.5626	0.000259817	0.00214197	NM_001039537	Lif.	yes
MSTRG.1151	0.704309	4.64526	26.5534	0.000260192	0.00214248	NM_010511	Ifngr1.	yes
MSTRG.7754	-0.841666	3.43837	26.5529	0.000260213	0.00214248	NA	NA.	yes
MSTRG.2970	1.21954	3.55556	26.5511	0.000260284	0.00214248	NM_011623	Top2a.	yes
MSTRG.10915	0.639559	2.38606	26.5461	0.00026049	0.00214306	NM_001166064	Syde2.	yes
MSTRG.1688	0.826575	4.9674	26.541	0.000260702	0.0021437	NM_175158	Utp20.	yes
MSTRG.13781	-0.527398	5.55306	26.5376	0.00026084	0.00214372	NM_177328	Grm7.	yes
MSTRG.796	0.883257	0.546703	26.5322	0.000261064	0.00214446	NM_001159930	Cenpl.	yes
MSTRG.12995	0.391328	4.81303	26.5253	0.000261348	0.00214568	NM_013763	Tbl2.	yes
MSTRG.14332	-0.446226	5.75275	26.519	0.000261607	0.0021467	NM_001168506	Zfp574.	yes
MSTRG.17050	0.637322	4.85623	26.5042	0.000262218	0.00215059	NM_194334	Tbc1d2b.	yes
MSTRG.5969	0.667132	5.58819	26.4966	0.000262534	0.00215208	NM_001177810	Rapgef3.	yes
NM_001293734	0.993745	0.0457095	26.4914	0.00026275	0.00215273	NM_001293734	Rorc.	yes
MSTRG.2661	-0.424091	8.04526	26.4776	0.000263323	0.00215632	NM_001291225	Sez6.	yes
MSTRG.9139	0.366409	3.87424	26.4726	0.000263529	0.00215689	NM_010053	Dlx1.	yes
MSTRG.8740	-0.647876	4.99963	26.4673	0.000263752	0.0021576	NM_001004761	Gpr158.	yes
MSTRG.9463	0.401052	4.1732	26.4426	0.000264782	0.00216241	NM_026891	Cdan1.	yes
MSTRG.2669	0.621023	2.67103	26.4422	0.000264799	0.00216241	NM_080849	Nek8.	yes
MSTRG.2839	-0.363067	7.14492	26.4386	0.00026495	0.00216241	NM_026178	Mmd.	yes
MSTRG.12861	0.2916	5.56147	26.4383	0.000264963	0.00216241	NM_019805	Anapc7.	yes
MSTRG.512	0.43282	3.60074	26.4345	0.00026512	0.00216241	NM_145519	Farp2.	yes
MSTRG.18013	0.27453	5.21373	26.4325	0.000265205	0.00216241	NM_025932	Syap1.	yes
MSTRG.9379	-0.644843	6.26262	26.4304	0.000265293	0.00216241	NM_009162	Scg5.	yes
MSTRG.7829	0.62006	2.00309	26.4266	0.000265451	0.00216258	NM_001081328	Chsy3.	yes
MSTRG.1130	-0.427918	5.53362	26.4208	0.000265697	0.00216348	NM_025446	Aig1.	yes
MSTRG.7152	1.31792	0.202145	26.4151	0.000265934	0.0021643	NM_001271005	H2-T-ps.	yes
MSTRG.7435	0.564472	2.26363	26.3878	0.000267085	0.00216977	NM_001316729	Qpct.	yes
NM_001109756	0.872506	0.702971	26.3862	0.000267153	0.00216977	NM_001109756	Adcy7.	yes
NM_001037723	0.872506	0.702971	26.3862	0.000267153	0.00216977	NM_001037723	Adcy7.	yes
NM_001037724	0.872506	0.702971	26.3862	0.000267153	0.00216977	NM_001037724	Adcy7.	yes
MSTRG.3439	0.478828	2.99048	26.3718	0.000267765	0.00217362	NA	NA.	yes
MSTRG.1361	-1.40418	1.51113	26.3414	0.000269058	0.00218186	NM_001017407	Tbata.	yes
MSTRG.6582	0.658644	3.7327	26.3407	0.000269089	0.00218186	NM_029497	Urb1.	yes
MSTRG.13921	-0.329496	8.5624	26.3382	0.000269193	0.00218186	NM_009415	Tpi1.	yes
MSTRG.17099	0.411397	3.99721	26.3259	0.000269719	0.00218501	NM_001324530	Nck1.	yes
MSTRG.16506	0.947675	4.36793	26.314	0.000270228	0.00218802	NM_145611	Kank2.	yes
MSTRG.9244	-1.09117	4.61147	26.293	0.000271131	0.00219413	NM_026161	C1qtnf4.	yes
MSTRG.7396	0.455602	4.76242	26.29	0.000271259	0.00219413	NR_028551	Snord53.	yes
MSTRG.11785	0.555584	5.40174	26.2799	0.000271697	0.00219545	NM_001285505	Rps6ka1.	yes
MSTRG.544	0.599227	5.51044	26.2798	0.000271699	0.00219545	NM_009741	Bcl2.	yes
MSTRG.4562	1.06996	5.49038	26.2734	0.000271976	0.00219657	NM_001081249	Vcan.	yes
MSTRG.5348	-0.492958	6.37017	26.2628	0.000272434	0.00219915	NM_001190989	Ndfip2.	yes
MSTRG.4728	-0.584571	2.83753	26.257	0.000272687	0.00220008	NM_010330	Emb.	yes
MSTRG.11372	0.890044	4.41466	26.2376	0.000273529	0.00220573	NM_007670	Cdkn2b.	yes
MSTRG.14549	-0.454363	4.00773	26.2344	0.000273666	0.00220573	NM_023363	Zfp788.	yes
MSTRG.10178	-0.855975	1.22368	26.2215	0.000274231	0.00220903	NM_019510	Trpc3.	yes
MSTRG.2597	0.327873	4.99225	26.2186	0.000274354	0.00220903	NM_026197	Mettl16.	yes
MSTRG.12720	-0.815782	0.811308	26.2076	0.000274835	0.00221178	NR_045832	E130006D01Rik.	yes
MSTRG.6888	-0.34006	5.11003	26.2009	0.000275129	0.00221302	NM_173741	Wdr24.	yes
MSTRG.4342	-0.481052	8.16447	26.1458	0.000277553	0.00223139	NM_033610	Sncb.	yes
MSTRG.8920	-1.22995	3.42371	26.1377	0.000277911	0.00223205	NM_178887	Fibcd1.	yes
MSTRG.11638	0.897849	5.7421	26.1376	0.000277917	0.00223205	NM_001081097	Grik3.	yes
MSTRG.17974	-0.346678	7.98806	26.134	0.000278075	0.0022322	NM_018798	Ubqln2.	yes
MSTRG.10061	-0.65117	1.60558	26.1259	0.000278433	0.00223394	NA	NA.	yes
MSTRG.2888	-0.523198	6.31297	26.1088	0.000279197	0.00223894	NM_001161419	Atp5g1.	yes
MSTRG.879	-0.708684	2.17342	26.1043	0.000279397	0.00223941	NM_010188	Fcgr3.	yes
MSTRG.3262	-0.457036	5.40475	26.0948	0.000279819	0.00224166	NM_001112699	Cyth1.	yes
MSTRG.7921	0.662649	2.00263	26.0665	0.000281085	0.00225067	NM_172967	4930503L19Rik.	yes
MSTRG.2901	0.393732	5.27219	26.0583	0.000281455	0.00225249	NM_001308183	Cdk5rap3.	yes
MSTRG.15938	0.464922	5.06016	26.0368	0.000282424	0.00225911	NM_172503	Zswim4.	yes
MSTRG.9056	0.796853	3.60095	26.0305	0.000282707	0.0022599	NM_175238	Rif1.	yes
MSTRG.11349	0.703784	2.35021	26.0283	0.000282808	0.0022599	NM_175275	Cntln.	yes
NM_007406	0.870037	0.710011	26.0145	0.000283434	0.00226376	NM_007406	Adcy7.	yes
MSTRG.17971	-0.522557	5.73585	25.998	0.000284183	0.00226805	NM_001004154	Rragb.	yes
MSTRG.2369	-0.389224	5.08237	25.9963	0.000284257	0.00226805	NM_001205068	Jmjd4.	yes
NM_028474	0.929664	2.59023	25.9915	0.000284478	0.00226868	NM_028474	Ptchd4.	yes
NM_147218	1.04863	0.534282	25.9727	0.000285333	0.00227435	NM_147218	Abca6.	yes
MSTRG.2686	-0.738916	1.11286	25.9578	0.000286018	0.00227867	NM_008759	Sebox.	yes
MSTRG.6173	-0.470489	7.88823	25.9255	0.000287502	0.00228838	NM_144518	2900011O08Rik.	yes
MSTRG.248	-0.661631	1.32013	25.925	0.000287526	0.00228838	NA	NA.	yes
MSTRG.15607	-0.390008	3.98253	25.8972	0.000288808	0.00229702	NM_025686	Brf2.	yes
MSTRG.12187	0.654158	2.38543	25.8952	0.0002889	0.00229702	NM_175437	Gsap.	yes
NR_121656	0.999453	0.0497851	25.864	0.000290352	0.00230702	NR_121656	Rorc.	yes
MSTRG.7100	0.609478	5.90462	25.8612	0.000290481	0.00230702	NM_001190449	Ddah2.	yes
[truncated: 13,872 more rows]
