# Supplementary material for: Tet1 Isoforms Differentially Regulate Gene Expression, Synaptic Transmission, and Memory in the Mammalian Brain
Source: J Neurosci. 2021 Jan 27;41(4):578–93. doi: 10.1523/JNEUROSCI.1821-20.2020 (PMC7842754; doi:10.1523/JNEUROSCI.1821-20.2020)
Supplement: Extended Data Figure 5-2 — DEGs significantly downregulated by AAV1-Tet1FL-SID4X relative to -Tet1FL-NFD. The subset of genes that were downregulated by repression of Tet1FL. To the right, the significantly enriched (Benjamini–Hochberg adjusted ps < 0.05) DAVID GO-enriched terms for BP (top) and KEGG pathways (bottom). Top 10 terms included in the main figure are bolded. Column headings: category, GO set utilized; Term, GO term title; Count, number of genes in gene set present in the genes that comprise the ontology term; %, percent of genes in the list of genes for a GO term; p value, probability value; Bonferroni, Bonferroni-corrected p value; Benjamini, Benjamini-corrected p value. Download Figure 5-2, XLSX file. [file ns-JN-RM-1821-20-s04.xlsx]

## Sheet: Down DEGS FL & BP_KEGG 
Figure 5-2
MSTRG	logFC	logCPM	F	PValue	FDR	Refseq	OGS	Sig		MSTRG – Stringtie ID or Refseq ID of gene (if gene prediction matches annotation exactly); logFC = log2 fold-change; logCPM = average log2 counts per million; F – F statistic; PValue = probability value before multiple hypothesis correction; FDR = false discovery rate; Refseq = best matching Refseq gene ID that best matches the stringtie predicted transcript; OGS – official gene symbol with perio…			Category	Term	RT	Genes	Count	%	P-Value	Bonferroni	Benjamini		DAVID GO enriched terms for biological process (top) and KEGG pathways (bottom). Top ten terms included in the main figure are bolded. Column headings: Category – gene ontology set utilized; Term – gene ontology term title; Count – number of genes in gene set present in the genes that comprise the ontology term; % - percent of genes in the list of genes for a gene ontology term; P-Value – probabi…
MSTRG.13907	-1.60558	8.08952	698.215	8.56e-12	6.8e-08	NM_153508	Clstn3.	yes				1	GOTERM_BP_DIRECT	transport	RT		376	14.4	1.7e-30	7.9e-27	7.9e-27
MSTRG.8080	-1.72723	5.32416	451.717	1.04e-10	3.31e-07	NM_001024717	Gal3st3.	yes				2	GOTERM_BP_DIRECT	ion transport	RT		156	6	1.4e-23	6.5e-20	3.3e-20
MSTRG.3010	-1.4269	5.3039	275.751	1.71e-09	1.74e-06	NM_016782	Cntnap1.	yes				3	GOTERM_BP_DIRECT	nervous system development	RT		110	4.2	6.5e-20	3e-16	1e-16
MSTRG.1072	-1.40053	5.2551	266.661	2.07e-09	1.74e-06	NM_144817	Camk1g.	yes				4	GOTERM_BP_DIRECT	learning	RT		35	1.3	3.2e-15	1.5e-11	3.6e-12
MSTRG.9476	-1.3234	5.6076	250.373	2.95e-09	1.74e-06	NM_009897	Ckmt1.	yes				5	GOTERM_BP_DIRECT	chemical synaptic transmission	RT		60	2.3	7e-15	3.3e-11	6.5e-12
MSTRG.9760	-1.24356	6.11215	262.875	2.24e-09	1.74e-06	NM_144786	Ggt7.	yes				6	GOTERM_BP_DIRECT	potassium ion transport	RT		46	1.8	3e-12	1.4e-08	2.4e-09
MSTRG.13900	-1.16683	7.1876	264.17	2.18e-09	1.74e-06	NM_011401	Slc2a3.	yes				7	GOTERM_BP_DIRECT	positive regulation of synapse assembly	RT		32	1.2	9.1e-12	4.3e-08	5.3e-09
MSTRG.13170	-1.16445	6.89669	260.062	2.38e-09	1.74e-06	NM_177735	Tmem130.	yes				8	GOTERM_BP_DIRECT	regulation of ion transmembrane transport	RT		47	1.8	8.5e-12	4e-08	5.7e-09
MSTRG.4061	-0.991977	7.65781	264.937	2.15e-09	1.74e-06	NM_001291071	Pfkp.	yes				9	GOTERM_BP_DIRECT	long-term synaptic potentiation	RT		25	1	1.5e-10	7e-07	7.8e-08
MSTRG.9729	-0.958331	4.21132	248.06	3.1e-09	1.74e-06	NM_198617	Tspyl3.	yes				10	GOTERM_BP_DIRECT	axonogenesis	RT		38	1.5	5.7e-10	2.6e-06	2.6e-07
MSTRG.10596	-0.950504	8.2923	249.478	3.01e-09	1.74e-06	NM_022030	Sv2a.	yes					GOTERM_BP_DIRECT	locomotory behavior	RT		38	1.5	7.6e-10	3.6e-06	3.2e-07
MSTRG.10419	-0.749036	6.72923	242.365	3.54e-09	1.87e-06	NM_001145876	Slc25a44.	yes					GOTERM_BP_DIRECT	regulation of neuronal synaptic plasticity	RT		17	0.7	9.4e-10	4.4e-06	3.7e-07
MSTRG.5664	-1.14413	5.62514	236.683	4.04e-09	2.07e-06	NM_001164036	Ly6e.	yes					GOTERM_BP_DIRECT	exocytosis	RT		36	1.4	5e-09	2.3e-05	1.8e-06
MSTRG.14942	-0.724091	7.19853	227.486	5.04e-09	2.35e-06	NM_011035	Pak1.	yes					GOTERM_BP_DIRECT	regulation of synaptic plasticity	RT		21	0.8	9.5e-09	4.5e-05	3.2e-06
MSTRG.109	-0.776483	7.76931	225.234	5.33e-09	2.41e-06	NM_145516	Plekhb2.	yes					GOTERM_BP_DIRECT	potassium ion transmembrane transport	RT		32	1.2	1.5e-08	7.2e-05	4.8e-06
MSTRG.4776	-1.36445	3.94673	217.389	6.49e-09	2.67e-06	NM_183187	Fam107a.	yes					GOTERM_BP_DIRECT	sterol biosynthetic process	RT		16	0.6	4.9e-08	0.00023	1.3e-05
MSTRG.15220	-1.05262	8.60914	218.078	6.38e-09	2.67e-06	NM_001252566	Sez6l2.	yes					GOTERM_BP_DIRECT	neuron projection development	RT		41	1.6	4.6e-08	0.00022	1.4e-05
MSTRG.5658	-1.96338	5.27745	198.893	1.06e-08	3.67e-06	NM_001276684	Arc.	yes					GOTERM_BP_DIRECT	calcium ion transport	RT		41	1.6	7.1e-08	0.00033	1.8e-05
MSTRG.16045	-0.996863	7.88426	199.43	1.05e-08	3.67e-06	NM_009142	Cx3cl1.	yes					GOTERM_BP_DIRECT	small GTPase mediated signal transduction	RT		58	2.2	7.7e-08	0.00036	1.8e-05
MSTRG.14222	-1.05289	7.95585	183.224	1.68e-08	5.21e-06	NM_148946	Slc8a2.	yes					GOTERM_BP_DIRECT	visual learning	RT		25	1	7.1e-08	0.00033	1.9e-05
MSTRG.2536	-0.919524	9.30413	183.918	1.64e-08	5.21e-06	NM_001109752	Dlg4.	yes					GOTERM_BP_DIRECT	transmembrane transport	RT		79	3	9.4e-08	0.00044	2e-05
MSTRG.2680	-1.27029	7.35462	174.834	2.17e-08	6.42e-06	NM_001303423	Aldoc.	yes					GOTERM_BP_DIRECT	hippocampus development	RT		27	1	1e-07	0.00047	2.1e-05
MSTRG.7662	-0.997057	6.571	175.672	2.11e-08	6.42e-06	NM_001204914	Reep2.	yes					GOTERM_BP_DIRECT	regulation of long-term neuronal synaptic plasticity	RT		16	0.6	9.3e-08	0.00044	2.1e-05
MSTRG.5997	-1.22337	6.21081	170.939	2.46e-08	6.55e-06	NM_001038658	Faim2.	yes					GOTERM_BP_DIRECT	calcium ion transmembrane transport	RT		30	1.1	1.3e-07	0.00063	2.6e-05
MSTRG.2429	-1.00438	3.21363	172.52	2.34e-08	6.55e-06	NM_011706	Trpv2.	yes					GOTERM_BP_DIRECT	synapse assembly	RT		20	0.8	2.4e-07	0.0011	4.4e-05
MSTRG.14103	-0.987458	8.6392	172.164	2.36e-08	6.55e-06	NM_001093764	Myadm.	yes					GOTERM_BP_DIRECT	synapse organization	RT		18	0.7	2.4e-07	0.0011	4.5e-05
MSTRG.998	-0.862756	6.03375	173.23	2.28e-08	6.55e-06	NM_144796	Susd4.	yes					GOTERM_BP_DIRECT	neuromuscular process controlling balance	RT		23	0.9	2.7e-07	0.0013	4.7e-05
MSTRG.13563	-0.806274	5.73814	170.678	2.48e-08	6.55e-06	NM_001035228	St3gal5.	yes					GOTERM_BP_DIRECT	brain development	RT		53	2	3.2e-07	0.0015	5.3e-05
MSTRG.5745	-1.22806	4.65381	168.463	2.66e-08	6.81e-06	NM_009218	Sstr3.	yes					GOTERM_BP_DIRECT	positive regulation of excitatory postsynaptic potential	RT		15	0.6	7.7e-07	0.0036	0.00012
MSTRG.5063	-1.89577	2.09788	166.595	2.83e-08	7.02e-06	NM_080726	Rem2.	yes					GOTERM_BP_DIRECT	calcium ion-regulated exocytosis of neurotransmitter	RT		15	0.6	7.7e-07	0.0036	0.00012
MSTRG.16065	-1.10304	9.48686	164.08	3.08e-08	7.4e-06	NM_001195006	Ndrg4.	yes					GOTERM_BP_DIRECT	neurotransmitter secretion	RT		15	0.6	7.7e-07	0.0036	0.00012
MSTRG.14651	-1.25192	2.50732	162.281	3.27e-08	7.72e-06	NM_017465	Sult2b1.	yes					GOTERM_BP_DIRECT	dendrite development	RT		17	0.7	9.4e-07	0.0044	0.00015
MSTRG.15358	-1.19173	5.51045	161.512	3.35e-08	7.72e-06	NM_183147	Sprn.	yes					GOTERM_BP_DIRECT	neurotransmitter transport	RT		19	0.7	1.3e-06	0.0062	0.0002
MSTRG.16648	-0.950192	5.55074	159.903	3.54e-08	7.83e-06	NM_138955	Abcg4.	yes					GOTERM_BP_DIRECT	cholesterol biosynthetic process	RT		15	0.6	5.7e-06	0.026	0.00083
MSTRG.8661	-1.10491	3.47604	156.462	3.99e-08	8.45e-06	NM_001113558	Ucma.	yes					GOTERM_BP_DIRECT	memory	RT		26	1	6.1e-06	0.028	0.00086
MSTRG.3000	-0.742931	9.14184	155.357	4.15e-08	8.58e-06	NM_001243049	Atp6v0a1.	yes					GOTERM_BP_DIRECT	cell adhesion	RT		91	3.5	7.2e-06	0.033	0.001
MSTRG.1222	-1.53914	2.09864	154.445	4.29e-08	8.72e-06	NM_175448	Clvs2.	yes					GOTERM_BP_DIRECT	regulation of alpha-amino-3-hydroxy-5-methyl-4-isoxazole propionate selective glutamate receptor activity	RT		11	0.4	9e-06	0.041	0.0012
MSTRG.10361	-0.99427	6.58891	152.595	4.58e-08	9.08e-06	NM_001161796	Gucy1b3.	yes					GOTERM_BP_DIRECT	behavioral fear response	RT		17	0.7	1.1e-05	0.049	0.0014
MSTRG.13919	-1.16584	5.28534	152.153	4.65e-08	9.11e-06	NM_001145926	Pianp.	yes					GOTERM_BP_DIRECT	synaptic transmission, GABAergic	RT		9	0.3	1.2e-05	0.053	0.0015
MSTRG.18042	-1.33705	2.37202	150.826	4.88e-08	9.43e-06	NM_001030293	Spry3.	yes					GOTERM_BP_DIRECT	regulation of membrane potential	RT		28	1.1	1.3e-05	0.061	0.0016
MSTRG.17870	-0.960599	4.68286	148.505	5.31e-08	1e-05	NM_177919	Tceal5.	yes					GOTERM_BP_DIRECT	vesicle-mediated transport	RT		48	1.8	1.4e-05	0.065	0.0017
MSTRG.9611	-0.902043	7.1214	147.611	5.49e-08	1.02e-05	NM_028637	1110034G24Rik.	yes					GOTERM_BP_DIRECT	lipid metabolic process	RT		86	3.3	1.4e-05	0.063	0.0017
MSTRG.9300	-0.959103	4.79597	145.472	5.94e-08	1.08e-05	NR_030431	Mir670.	yes					GOTERM_BP_DIRECT	steroid biosynthetic process	RT		21	0.8	1.6e-05	0.074	0.0019
MSTRG.10420	-2.0038	3.99997	144.261	6.22e-08	1.1e-05	NM_001163489	Sema4a.	yes					GOTERM_BP_DIRECT	synaptic vesicle exocytosis	RT		11	0.4	1.7e-05	0.077	0.0019
MSTRG.4573	-1.12009	4.503	142.929	6.54e-08	1.1e-05	NM_009027	Rasgrf2.	yes					GOTERM_BP_DIRECT	protein localization to synapse	RT		10	0.4	2.3e-05	0.1	0.0025
MSTRG.15219	-0.792355	5.13282	142.857	6.56e-08	1.1e-05	NM_001039645	Asphd1.	yes					GOTERM_BP_DIRECT	social behavior	RT		19	0.7	2.6e-05	0.12	0.0028
MSTRG.12876	-1.12622	5.48124	141.102	7.01e-08	1.14e-05	NM_175092	Rhof.	yes					GOTERM_BP_DIRECT	glycolytic process	RT		15	0.6	2.9e-05	0.13	0.003
MSTRG.13918	-0.91288	7.45071	140.449	7.19e-08	1.15e-05	NM_001302642	Eno2.	yes					GOTERM_BP_DIRECT	excitatory postsynaptic potential	RT		15	0.6	2.9e-05	0.13	0.003
MSTRG.17044	-1.3382	2.69863	139.861	7.36e-08	1.16e-05	NM_001039655	Rasgrf1.	yes					GOTERM_BP_DIRECT	ATP hydrolysis coupled proton transport	RT		14	0.5	4.8e-05	0.2	0.0048
NM_009374	-1.29727	1.39337	139.43	7.48e-08	1.16e-05	NM_009374	Tgm3.	yes					GOTERM_BP_DIRECT	substantia nigra development	RT		15	0.6	5.9e-05	0.24	0.0058
MSTRG.9424	-1.09146	2.53883	139.814	7.37e-08	1.16e-05	NM_145530	Rhov.	yes					GOTERM_BP_DIRECT	adult behavior	RT		15	0.6	5.9e-05	0.24	0.0058
MSTRG.14118	-0.815353	6.61413	136.903	8.26e-08	1.26e-05	NM_001001454	Ttyh1.	yes					GOTERM_BP_DIRECT	cellular calcium ion homeostasis	RT		27	1	6.9e-05	0.28	0.0063
MSTRG.16851	-2.01256	2.0499	135.994	8.57e-08	1.28e-05	NM_001040426	Thsd4.	yes					GOTERM_BP_DIRECT	dendrite morphogenesis	RT		16	0.6	6.7e-05	0.27	0.0064
MSTRG.15430	-0.722791	4.26334	133.611	9.43e-08	1.36e-05	NM_175534	Mrgpre.	yes					GOTERM_BP_DIRECT	neuronal action potential	RT		14	0.5	6.9e-05	0.28	0.0064
MSTRG.12797	-0.669814	5.59624	133.645	9.41e-08	1.36e-05	NM_001081308	Taok3.	yes					GOTERM_BP_DIRECT	intracellular protein transport	RT		49	1.9	6.7e-05	0.27	0.0065
MSTRG.15977	-2.11543	2.49901	132.773	9.75e-08	1.39e-05	NA	NA.	yes					GOTERM_BP_DIRECT	protein transport	RT		102	3.9	7.5e-05	0.3	0.0067
MSTRG.15119	-0.850391	4.91957	132.354	9.92e-08	1.41e-05	NM_138649	Syt17.	yes					GOTERM_BP_DIRECT	neuron migration	RT		31	1.2	8.5e-05	0.33	0.0074
MSTRG.10995	-0.682057	4.65932	132.137	1e-07	1.41e-05	NM_028940	Clvs1.	yes					GOTERM_BP_DIRECT	neuromuscular process	RT		12	0.5	8.4e-05	0.33	0.0074
MSTRG.16833	-0.686885	8.18038	130.968	1.05e-07	1.44e-05	NM_001293673	Nptn.	yes					GOTERM_BP_DIRECT	adult locomotory behavior	RT		21	0.8	9.2e-05	0.35	0.0078
MSTRG.8186	-1.10592	5.80246	130.507	1.07e-07	1.45e-05	NM_001112697	Chrm1.	yes					GOTERM_BP_DIRECT	positive regulation of axon extension	RT		15	0.6	0.00011	0.41	0.0093
MSTRG.2972	-1.59225	1.6586	127.937	1.19e-07	1.59e-05	NM_172946	Krt222.	yes					GOTERM_BP_DIRECT	positive regulation of synaptic transmission	RT		12	0.5	0.00013	0.45	0.01
MSTRG.16486	-0.898373	5.44642	127.286	1.23e-07	1.61e-05	NM_001310750	Pde4a.	yes					GOTERM_BP_DIRECT	homophilic cell adhesion via plasma membrane adhesion molecules	RT		37	1.4	0.00013	0.47	0.011
MSTRG.5737	-0.890454	4.3311	125.702	1.31e-07	1.7e-05	NM_007583	Cacng2.	yes					GOTERM_BP_DIRECT	sensory perception of pain	RT		22	0.8	0.00016	0.53	0.013
MSTRG.25	-1.37336	5.87961	123.235	1.46e-07	1.82e-05	NM_178399	3110035E14Rik.	yes					GOTERM_BP_DIRECT	phosphorylation	RT		103	3.9	0.00017	0.55	0.013
MSTRG.10785	-1.07689	5.6713	122.291	1.52e-07	1.86e-05	NM_001305451	Plppr5.	yes					GOTERM_BP_DIRECT	receptor clustering	RT		12	0.5	0.00019	0.58	0.014
MSTRG.333	-1.22216	4.33842	120.318	1.66e-07	1.98e-05	NM_175564	Tmem169.	yes					GOTERM_BP_DIRECT	regulation of N-methyl-D-aspartate selective glutamate receptor activity	RT		9	0.3	0.0002	0.6	0.015
MSTRG.1257	-2.20711	0.560681	118.868	1.77e-07	2.05e-05	NM_199058	Gpr6.	yes					GOTERM_BP_DIRECT	chloride transmembrane transport	RT		15	0.6	0.0002	0.61	0.015
MSTRG.17849	-0.850711	4.53093	119.132	1.75e-07	2.05e-05	NM_010078	Drp2.	yes					GOTERM_BP_DIRECT	steroid metabolic process	RT		23	0.9	0.00022	0.64	0.016
MSTRG.2515	-0.865011	3.54967	117.653	1.87e-07	2.15e-05	NM_001291104	Fgf11.	yes					GOTERM_BP_DIRECT	axon guidance	RT		34	1.3	0.00024	0.67	0.017
MSTRG.15629	-1.62627	2.89303	116.289	1.99e-07	2.19e-05	NM_001206849	Smim18.	yes					GOTERM_BP_DIRECT	proton transport	RT		18	0.7	0.00026	0.71	0.018
MSTRG.13999	-0.777982	3.84642	116.492	1.97e-07	2.19e-05	NM_001167694	Gpr19.	yes					GOTERM_BP_DIRECT	synaptic transmission, glutamatergic	RT		12	0.5	0.00027	0.72	0.019
MSTRG.1342	-0.720902	5.95264	115.911	2.03e-07	2.22e-05	NM_001033259	Mcu.	yes					GOTERM_BP_DIRECT	gamma-aminobutyric acid signaling pathway	RT		11	0.4	0.00031	0.76	0.021
MSTRG.4318	-0.790861	7.13333	115.128	2.1e-07	2.27e-05	NM_001024474	Diras2.	yes					GOTERM_BP_DIRECT	long-term memory	RT		13	0.5	0.00031	0.77	0.021
MSTRG.17486	-0.672312	6.95002	114.626	2.15e-07	2.29e-05	NM_028325	Zcchc12.	yes					GOTERM_BP_DIRECT	response to amphetamine	RT		13	0.5	0.00031	0.77	0.021
MSTRG.11607	-1.04921	7.45202	111.243	2.52e-07	2.62e-05	NM_174998	Hpcal4.	yes					GOTERM_BP_DIRECT	regulation of G-protein coupled receptor protein signaling pathway	RT		13	0.5	0.00031	0.77	0.021
MSTRG.9332	-0.79019	4.46499	110.871	2.57e-07	2.65e-05	NM_001142335	Lmo2.	yes					GOTERM_BP_DIRECT	isoprenoid biosynthetic process	RT		9	0.3	0.00033	0.79	0.022
MSTRG.2943	-0.869293	6.505	109.024	2.81e-07	2.8e-05	NM_001159319	Cacnb1.	yes					GOTERM_BP_DIRECT	long term synaptic depression	RT		9	0.3	0.00033	0.79	0.022
MSTRG.12736	-0.680901	5.13863	109.109	2.8e-07	2.8e-05	NM_177292	Wscd2.	yes					GOTERM_BP_DIRECT	regulation of short-term neuronal synaptic plasticity	RT		9	0.3	0.00033	0.79	0.022
MSTRG.17885	-0.817845	7.74881	108.316	2.91e-07	2.87e-05	NM_001035509	Zcchc18.	yes					GOTERM_BP_DIRECT	positive regulation of calcium ion-dependent exocytosis	RT		9	0.3	0.00033	0.79	0.022
MSTRG.4277	-0.671544	5.96036	107.905	2.97e-07	2.91e-05	NM_026056	Cap2.	yes					GOTERM_BP_DIRECT	synaptic vesicle endocytosis	RT		9	0.3	0.00033	0.79	0.022
MSTRG.11800	-0.891967	4.67934	106.25	3.22e-07	3.1e-05	NM_001285845	Paqr7.	yes					GOTERM_BP_DIRECT	neuron cell-cell adhesion	RT		7	0.3	0.00037	0.82	0.024
MSTRG.8840	-1.69178	-0.139349	105.831	3.29e-07	3.14e-05	NM_138942	Dbh.	yes					GOTERM_BP_DIRECT	receptor localization to synapse	RT		7	0.3	0.00037	0.82	0.024
MSTRG.15388	-0.972545	7.70764	105.623	3.32e-07	3.14e-05	NM_001177576	Slc25a22.	yes					GOTERM_BP_DIRECT	regulation of cytosolic calcium ion concentration	RT		13	0.5	0.00043	0.87	0.027
MSTRG.13270	-0.644777	4.97485	105.633	3.32e-07	3.14e-05	NM_001330666	Gpr85.	yes					GOTERM_BP_DIRECT	potassium ion import	RT		11	0.4	0.00045	0.88	0.028
MSTRG.747	-0.82559	4.56207	105.166	3.4e-07	3.19e-05	NM_026380	Rgs8.	yes					GOTERM_BP_DIRECT	vocalization behavior	RT		8	0.3	0.0005	0.91	0.031
MSTRG.3165	-0.980945	5.40008	104.644	3.49e-07	3.2e-05	NM_001042606	Sstr2.	yes					GOTERM_BP_DIRECT	synaptic vesicle transport	RT		8	0.3	0.0005	0.91	0.031
MSTRG.3699	-0.887991	6.28434	104.832	3.46e-07	3.2e-05	NM_134050	Rab15.	yes					GOTERM_BP_DIRECT	ionotropic glutamate receptor signaling pathway	RT		8	0.3	0.0005	0.91	0.031
MSTRG.120	-0.666376	4.6125	102.961	3.81e-07	3.34e-05	NM_033570	Cnnm4.	yes					GOTERM_BP_DIRECT	protein localization to plasma membrane	RT		18	0.7	0.00062	0.94	0.038
MSTRG.13803	-0.930884	4.86971	102.225	3.95e-07	3.42e-05	NM_001289699	Prrt3.	yes					GOTERM_BP_DIRECT	positive regulation of synapse maturation	RT		7	0.3	0.00073	0.97	0.044
MSTRG.10433	-0.610493	9.22493	102.34	3.93e-07	3.42e-05	NM_018804	Syt11.	yes					GOTERM_BP_DIRECT	negative regulation of microtubule polymerization	RT		7	0.3	0.00073	0.97	0.044
MSTRG.6083	-0.696578	4.96927	101.833	4.03e-07	3.44e-05	NM_001285890	Pde1b.	yes					GOTERM_BP_DIRECT	adult walking behavior	RT		14	0.5	0.00076	0.97	0.045
MSTRG.17759	-0.696287	6.93343	101.349	4.14e-07	3.51e-05	NM_172932	Nlgn3.	yes
MSTRG.11867	-0.786478	6.39647	101.215	4.17e-07	3.52e-05	NM_025451	Camk2n1.	yes
MSTRG.655	-0.58973	5.29609	100.451	4.34e-07	3.6e-05	NM_016749	Mybph.	yes
MSTRG.17014	-0.797721	5.83973	99.4759	4.57e-07	3.71e-05	NM_148941	Elovl4.	yes
MSTRG.13925	-0.727085	7.22812	99.395	4.59e-07	3.71e-05	NM_013533	Gpr162.	yes					Category	Term	RT	Genes	Count	%	P-Value	Bonferroni	Benjamini
MSTRG.2554	-0.591929	4.91505	99.4756	4.57e-07	3.71e-05	NM_001316728	Rnf167.	yes				1	KEGG_PATHWAY	Glutamatergic synapse	RT		47	1.8	5.9e-16	1.5e-13	1.5e-13
MSTRG.10612	-1.54126	4.97381	98.5082	4.81e-07	3.8e-05	NM_001024851	Ankrd34a.	yes				2	KEGG_PATHWAY	Morphine addiction	RT		41	1.6	2.5e-15	6.7e-13	3.3e-13
MSTRG.9278	-1.22414	3.84778	97.6777	5.03e-07	3.93e-05	NM_030725	Syt13.	yes				3	KEGG_PATHWAY	Retrograde endocannabinoid signaling	RT		43	1.6	5e-15	1.4e-12	4.5e-13
MSTRG.15347	-0.736259	5.43433	97.2609	5.14e-07	4e-05	NM_177469	Adgra1.	yes				4	KEGG_PATHWAY	Synaptic vesicle cycle	RT		32	1.2	2.2e-14	6e-12	1.2e-12
MSTRG.16362	-1.7064	4.22047	96.8178	5.27e-07	4.06e-05	NM_175561	Pcnx2.	yes				5	KEGG_PATHWAY	Dopaminergic synapse	RT		49	1.9	2.2e-14	6e-12	1.5e-12
MSTRG.7178	-0.699584	9.19779	96.8596	5.25e-07	4.06e-05	NM_019439	Gabbr1.	yes				6	KEGG_PATHWAY	Adrenergic signaling in cardiomyocytes	RT		46	1.8	1.9e-11	5.3e-09	8.9e-10
MSTRG.7746	-0.691152	5.43016	96.6824	5.31e-07	4.07e-05	NM_011898	Spry4.	yes				7	KEGG_PATHWAY	MAPK signaling pathway	RT		64	2.5	1.6e-10	4.3e-08	6.2e-09
MSTRG.12026	-0.829774	5.65417	95.8951	5.54e-07	4.17e-05	NM_173774	Slc45a1.	yes				8	KEGG_PATHWAY	Oxytocin signaling pathway	RT		45	1.7	5.5e-10	1.5e-07	1.9e-08
MSTRG.14119	-0.675729	3.68581	95.8151	5.56e-07	4.17e-05	NR_033548	D030047H15Rik.	yes				9	KEGG_PATHWAY	Calcium signaling pathway	RT		50	1.9	9.9e-10	2.7e-07	3e-08
MSTRG.10034	-0.942466	4.86901	95.2455	5.74e-07	4.25e-05	NM_015730	Chrna4.	yes				10	KEGG_PATHWAY	Circadian entrainment	RT		34	1.3	1.7e-09	4.7e-07	4.7e-08
MSTRG.9271	-1.11185	3.988	93.83	6.21e-07	4.38e-05	NA	NA.	yes					KEGG_PATHWAY	GABAergic synapse	RT		31	1.2	5e-09	1.4e-06	1.2e-07
MSTRG.8485	-0.908085	6.901	93.8208	6.21e-07	4.38e-05	NM_001141983	Golga7b.	yes					KEGG_PATHWAY	Amphetamine addiction	RT		26	1	1.6e-08	4.3e-06	3.5e-07
MSTRG.10465	-0.866305	5.68258	93.9216	6.18e-07	4.38e-05	NM_001310640	Pmvk.	yes					KEGG_PATHWAY	Cholinergic synapse	RT		34	1.3	9.1e-08	2.5e-05	1.9e-06
MSTRG.2558	-0.792284	7.89604	93.8383	6.21e-07	4.38e-05	NM_001190376	Camta2.	yes					KEGG_PATHWAY	Metabolic pathways	RT		197	7.5	1.1e-07	2.9e-05	2.1e-06
MSTRG.6046	-1.88955	5.89442	93.2082	6.43e-07	4.45e-05	NM_010444	Nr4a1.	yes					KEGG_PATHWAY	Alzheimer's disease	RT		45	1.7	1.3e-07	3.7e-05	2.4e-06
MSTRG.9405	-1.0631	2.83223	93.1881	6.44e-07	4.45e-05	NM_201367	Gpr176.	yes					KEGG_PATHWAY	cGMP-PKG signaling pathway	RT		41	1.6	7.2e-07	0.0002	1.2e-05
MSTRG.14107	-0.887135	6.1861	93.0284	6.5e-07	4.45e-05	NR_126426	3300002P13Rik.	yes					KEGG_PATHWAY	Axon guidance	RT		35	1.3	8.5e-07	0.00023	1.3e-05
MSTRG.5251	-0.664226	4.9538	92.9902	6.51e-07	4.45e-05	NM_001302094	Gfra2.	yes					KEGG_PATHWAY	Oocyte meiosis	RT		32	1.2	8.2e-07	0.00023	1.3e-05
MSTRG.2684	-0.778077	6.13114	92.6347	6.64e-07	4.52e-05	NM_001168521	Sarm1.	yes					KEGG_PATHWAY	Insulin secretion	RT		27	1	1e-06	0.00028	1.5e-05
MSTRG.13359	-0.519455	5.88244	92.3573	6.75e-07	4.58e-05	NM_007563	Bpgm.	yes					KEGG_PATHWAY	Long-term potentiation	RT		23	0.9	1.1e-06	0.0003	1.5e-05
MSTRG.10132	-1.7536	0.492727	91.1202	7.24e-07	4.85e-05	NM_029690	Actrt3.	yes					KEGG_PATHWAY	Endocrine and other factor-regulated calcium reabsorption	RT		20	0.8	1.2e-06	0.00033	1.6e-05
MSTRG.5481	-0.619925	7.59243	90.1971	7.64e-07	5.01e-05	NM_020332	Ank.	yes					KEGG_PATHWAY	cAMP signaling pathway	RT		46	1.8	1.3e-06	0.00035	1.6e-05
NM_011887	-2.0792	0.0284216	89.4356	7.98e-07	5.17e-05	NM_011887	Scn11a.	yes					KEGG_PATHWAY	Salivary secretion	RT		25	1	1.4e-06	0.00039	1.7e-05
MSTRG.11537	-0.67566	4.78505	89.4693	7.97e-07	5.17e-05	NM_001313916	Plk3.	yes					KEGG_PATHWAY	Nicotine addiction	RT		17	0.7	2.1e-06	0.00058	2.4e-05
MSTRG.14997	-0.829753	6.69508	89.3092	8.04e-07	5.19e-05	NM_001008548	Pde2a.	yes					KEGG_PATHWAY	Endocytosis	RT		55	2.1	3e-06	0.00083	3.3e-05
MSTRG.12277	-0.813934	5.68302	88.9775	8.2e-07	5.24e-05	NM_027652	Ept1.	yes					KEGG_PATHWAY	Serotonergic synapse	RT		34	1.3	4.4e-06	0.0012	4.6e-05
MSTRG.17394	-0.684659	5.47155	88.9158	8.23e-07	5.24e-05	NM_138602	Praf2.	yes					KEGG_PATHWAY	Estrogen signaling pathway	RT		28	1.1	4.6e-06	0.0013	4.7e-05
MSTRG.12252	-0.702769	7.22252	88.717	8.33e-07	5.28e-05	NM_001136060	Dpp6.	yes					KEGG_PATHWAY	Gastric acid secretion	RT		23	0.9	5.7e-06	0.0015	5.5e-05
MSTRG.14106	-0.722604	7.03131	88.4882	8.44e-07	5.34e-05	NM_133190	Cacng8.	yes					KEGG_PATHWAY	Cocaine addiction	RT		18	0.7	1e-05	0.0027	9.4e-05
MSTRG.7338	-0.932913	9.37514	88.3789	8.49e-07	5.35e-05	NM_009451	Tubb4a.	yes					KEGG_PATHWAY	Oxidative phosphorylation	RT		34	1.3	1.4e-05	0.0039	0.00013
MSTRG.455	-0.568067	6.53665	87.9697	8.7e-07	5.45e-05	NM_001111314	Ngef.	yes					KEGG_PATHWAY	Neuroactive ligand-receptor interaction	RT		56	2.1	2.1e-05	0.0058	0.00019
MSTRG.5237	-0.972845	6.38157	86.7773	9.34e-07	5.68e-05	NM_021328	Bin3.	yes					KEGG_PATHWAY	Biosynthesis of antibiotics	RT		45	1.7	3e-05	0.008	0.00025
MSTRG.1892	-0.489321	8.16445	86.383	9.57e-07	5.79e-05	NM_026444	Cs.	yes					KEGG_PATHWAY	Ras signaling pathway	RT		47	1.8	3.6e-05	0.0098	0.00029
MSTRG.9276	-1.3261	6.7036	86.0983	9.73e-07	5.85e-05	NM_023850	Chst1.	yes					KEGG_PATHWAY	Phosphatidylinositol signaling system	RT		26	1	3.6e-05	0.0098	0.0003
MSTRG.2705	-0.925881	3.151	86.0005	9.79e-07	5.86e-05	NM_019409	Omg.	yes					KEGG_PATHWAY	Aldosterone synthesis and secretion	RT		24	0.9	3.9e-05	0.011	0.00031
MSTRG.9594	-1.07864	1.90315	85.6428	1e-06	5.95e-05	NM_001111075	Cdc25b.	yes					KEGG_PATHWAY	Gap junction	RT		24	0.9	3.9e-05	0.011	0.00031
MSTRG.14268	-0.874295	6.78634	85.6269	1e-06	5.95e-05	NM_001162996	Eml2.	yes					KEGG_PATHWAY	Cardiac muscle contraction	RT		22	0.8	6.2e-05	0.017	0.00045
MSTRG.11308	-0.542162	7.35057	85.0037	1.04e-06	6.08e-05	NM_001161782	Trim32.	yes					KEGG_PATHWAY	Glycolysis / Gluconeogenesis	RT		20	0.8	6.1e-05	0.017	0.00046
MSTRG.11851	-0.916289	6.47712	84.7959	1.05e-06	6.1e-05	NM_001081155	Rap1gap.	yes					KEGG_PATHWAY	Carbon metabolism	RT		28	1.1	0.00012	0.033	0.00087
MSTRG.3879	-0.849342	6.05379	84.7992	1.05e-06	6.1e-05	NM_007693	Chga.	yes					KEGG_PATHWAY	Inositol phosphate metabolism	RT		20	0.8	0.00015	0.039	0.001
NM_178676	-1.82697	0.253514	84.329	1.08e-06	6.19e-05	NM_178676	Entpd3.	yes					KEGG_PATHWAY	Long-term depression	RT		18	0.7	0.00023	0.061	0.0016
MSTRG.7265	-1.59382	2.80569	84.3279	1.08e-06	6.19e-05	NM_001272078	Trem2.	yes					KEGG_PATHWAY	Regulation of actin cytoskeleton	RT		42	1.6	0.00025	0.066	0.0017
MSTRG.3637	-0.988921	6.4997	84.178	1.09e-06	6.2e-05	NM_178628	Atl1.	yes					KEGG_PATHWAY	Collecting duct acid secretion	RT		11	0.4	0.00038	0.098	0.0025
MSTRG.15756	-0.640659	5.46581	84.2241	1.09e-06	6.2e-05	NM_199364	Lzts1.	yes					KEGG_PATHWAY	GnRH signaling pathway	RT		22	0.8	0.00047	0.12	0.0029
MSTRG.2184	-1.05073	6.19845	83.7994	1.12e-06	6.28e-05	NM_008073	Gabrg2.	yes					KEGG_PATHWAY	Terpenoid backbone biosynthesis	RT		10	0.4	0.00046	0.12	0.0029
MSTRG.2517	-0.490688	8.16977	83.8732	1.11e-06	6.28e-05	NM_198862	Nlgn2.	yes					KEGG_PATHWAY	Renin secretion	RT		19	0.7	0.00054	0.14	0.0032
MSTRG.14055	-0.816914	5.39432	83.6034	1.13e-06	6.33e-05	NM_001024468	Bcat1.	yes					KEGG_PATHWAY	Steroid biosynthesis	RT		9	0.3	0.00054	0.14	0.0033
MSTRG.1600	-0.688125	7.80459	82.8273	1.19e-06	6.61e-05	NM_178662	Atcay.	yes					KEGG_PATHWAY	Sphingolipid signaling pathway	RT		27	1	0.0009	0.22	0.0051
MSTRG.4231	-0.980701	6.19813	82.6686	1.2e-06	6.64e-05	NM_153529	Nrn1.	yes					KEGG_PATHWAY	Huntington's disease	RT		38	1.5	0.00089	0.22	0.0051
MSTRG.17256	-0.731231	8.04555	82.1659	1.24e-06	6.76e-05	NM_001081960	Clasp2.	yes					KEGG_PATHWAY	Glucagon signaling pathway	RT		23	0.9	0.0011	0.27	0.0063
MSTRG.12804	-1.20305	4.47254	81.9935	1.25e-06	6.77e-05	NM_008712	Nos1.	yes					KEGG_PATHWAY	Alcoholism	RT		38	1.5	0.0013	0.3	0.0071
MSTRG.4381	-0.852237	5.3192	81.9133	1.26e-06	6.77e-05	NM_001195075	Klhl3.	yes					KEGG_PATHWAY	Parkinson's disease	RT		30	1.1	0.0016	0.36	0.0087
MSTRG.13459	-0.638538	8.61942	81.9457	1.26e-06	6.77e-05	NM_133764	Atp6v0e2.	yes					KEGG_PATHWAY	Melanogenesis	RT		22	0.8	0.0023	0.47	0.012
MSTRG.7845	-2.14392	2.7939	81.6482	1.28e-06	6.82e-05	NM_201353	Slc6a7.	yes					KEGG_PATHWAY	Fc gamma R-mediated phagocytosis	RT		19	0.7	0.0042	0.68	0.021
MSTRG.16678	-0.825085	5.96535	81.1545	1.32e-06	7.02e-05	NM_001014761	Scn2b.	yes					KEGG_PATHWAY	Insulin signaling pathway	RT		27	1	0.0053	0.77	0.027
MSTRG.13312	-0.512896	6.1148	80.9288	1.34e-06	7.09e-05	NM_138682	Lrrc4.	yes					KEGG_PATHWAY	ErbB signaling pathway	RT		19	0.7	0.0061	0.81	0.03
MSTRG.16024	-0.591139	9.80262	80.7417	1.36e-06	7.13e-05	NM_001113384	Gnao1.	yes					KEGG_PATHWAY	Rap1 signaling pathway	RT		37	1.4	0.0065	0.83	0.031
MSTRG.13370	-0.696852	5.90947	80.6023	1.37e-06	7.15e-05	NM_008973	Ptn.	yes					KEGG_PATHWAY	Purine metabolism	RT		32	1.2	0.0073	0.86	0.034
MSTRG.8442	-1.07057	6.50373	80.473	1.38e-06	7.19e-05	NM_020278	Lgi1.	yes					KEGG_PATHWAY	Biosynthesis of amino acids	RT		17	0.7	0.008	0.89	0.037
MSTRG.8487	-0.862938	6.83362	80.2267	1.4e-06	7.28e-05	NM_145123	Crtac1.	yes					KEGG_PATHWAY	Amyotrophic lateral sclerosis (ALS)	RT		13	0.5	0.0084	0.9	0.038
MSTRG.14376	-0.655061	8.42658	80.0095	1.42e-06	7.33e-05	NM_001317355	Pld3.	yes					KEGG_PATHWAY	Fatty acid metabolism	RT		13	0.5	0.0084	0.9	0.038
MSTRG.8812	-0.955885	3.44263	79.9416	1.43e-06	7.34e-05	NM_001164564	Egfl7.	yes
MSTRG.6878	-0.982081	1.05382	79.755	1.45e-06	7.4e-05	NM_018857	Msln.	yes
MSTRG.3036	-0.790598	7.0324	79.5744	1.46e-06	7.44e-05	NM_016695	Mpp2.	yes
MSTRG.16809	-0.750783	8.63861	79.4792	1.47e-06	7.46e-05	NM_001301634	Scamp5.	yes
MSTRG.17402	-0.634802	5.36271	79.095	1.51e-06	7.57e-05	NM_138606	Pim2.	yes
MSTRG.15295	-0.489952	6.93767	78.7542	1.54e-06	7.65e-05	NM_001004468	Tacc2.	yes
MSTRG.14815	-1.72326	2.32297	78.6272	1.56e-06	7.69e-05	NA	NA.	yes
MSTRG.5791	-0.70907	5.49193	78.5443	1.56e-06	7.71e-05	NM_011057	Pdgfb.	yes
MSTRG.14498	-1.25334	3.71142	78.337	1.59e-06	7.79e-05	NM_022007	Fxyd7.	yes
MSTRG.8153	-0.795399	9.34953	77.9865	1.62e-06	7.95e-05	NM_001205234	Nrxn2.	yes
MSTRG.6664	-1.35849	4.96761	77.8463	1.64e-06	8e-05	NM_001113351	Synj2.	yes
MSTRG.8848	-0.669944	8.81351	77.6482	1.66e-06	8.06e-05	NM_001038612	Olfm1.	yes
MSTRG.17429	-0.57017	9.39886	77.4321	1.68e-06	8.15e-05	NM_019634	Tspan7.	yes
MSTRG.12638	-1.08389	7.69223	77.2324	1.71e-06	8.23e-05	NM_010097	Sparcl1.	yes
MSTRG.14486	-1.52392	0.624167	76.7366	1.76e-06	8.33e-05	NM_001290627	Atp4a.	yes
MSTRG.4018	-0.657801	4.5561	76.8054	1.76e-06	8.33e-05	NM_001145900	Btbd6.	yes
MSTRG.17858	-0.523087	6.45351	76.7811	1.76e-06	8.33e-05	NM_027870	Armcx3.	yes
MSTRG.3097	-0.497897	5.1199	76.8051	1.76e-06	8.33e-05	NM_007805	Cyb561.	yes
MSTRG.5246	-0.78888	7.35577	76.2853	1.82e-06	8.53e-05	NM_145981	Phyhip.	yes
MSTRG.13007	-0.485351	5.78268	76.1926	1.83e-06	8.54e-05	NM_146002	Rhbdd2.	yes
MSTRG.5926	-0.633862	5.1639	75.9689	1.86e-06	8.64e-05	NM_009713	Arsa.	yes
MSTRG.17389	-0.794727	9.82368	75.8014	1.88e-06	8.66e-05	NM_009305	Syp.	yes
MSTRG.15265	-0.694146	8.47047	75.8891	1.87e-06	8.66e-05	NM_024414	Stx1b.	yes
MSTRG.3272	-0.522238	5.95441	75.8049	1.88e-06	8.66e-05	NM_007625	Cbx4.	yes
MSTRG.15031	-1.86941	2.29887	75.6214	1.9e-06	8.69e-05	NM_007627	Cckbr.	yes
MSTRG.336	-0.541121	5.35883	75.6765	1.89e-06	8.69e-05	NM_018817	Smarcal1.	yes
MSTRG.2356	-1.1407	3.91951	74.988	1.98e-06	8.87e-05	NM_030082	Hist3h2ba.	yes
MSTRG.335	-0.898155	5.37132	75.0443	1.98e-06	8.87e-05	NM_001045533	March4.	yes
MSTRG.171	-0.833353	2.94935	75.2173	1.95e-06	8.87e-05	NM_053107	Gpr45.	yes
MSTRG.10731	-0.667514	3.30098	75.0163	1.98e-06	8.87e-05	NM_001305461	Gpr61.	yes
MSTRG.11057	-0.911346	3.40804	74.8656	2e-06	8.92e-05	NM_030733	Gpr63.	yes
MSTRG.3807	-0.744445	4.87858	74.7142	2.02e-06	8.99e-05	NM_172583	Tmem63c.	yes
MSTRG.3677	-0.719545	5.97516	74.6076	2.04e-06	9.03e-05	NM_172804	Syt16.	yes
MSTRG.3905	-1.22574	6.18181	74.5536	2.04e-06	9.04e-05	NR_045047	Tunar.	yes
MSTRG.9228	-0.785533	5.12384	74.076	2.11e-06	9.21e-05	NM_001033346	Lrrc55.	yes
MSTRG.15387	-0.742918	6.71829	73.9818	2.13e-06	9.25e-05	NM_021316	Cend1.	yes
MSTRG.4357	-1.57195	2.34574	73.8369	2.15e-06	9.3e-05	NM_016758	Rgs14.	yes
MSTRG.658	-0.927407	6.23812	73.7882	2.16e-06	9.3e-05	NM_001144855	Ppfia4.	yes
MSTRG.7046	-0.807733	4.25211	73.7786	2.16e-06	9.3e-05	NM_010386	H2-DMa.	yes
MSTRG.12735	-0.651247	6.46567	73.7383	2.16e-06	9.3e-05	NM_001162965	Sgsm1.	yes
MSTRG.14975	-0.441242	6.87905	73.5076	2.2e-06	9.4e-05	NM_028292	Ppme1.	yes
MSTRG.8069	-1.41766	5.70697	73.2362	2.24e-06	9.42e-05	NM_153553	Npas4.	yes
MSTRG.16304	-0.958543	4.63251	72.9756	2.28e-06	9.42e-05	NA	NA.	yes
MSTRG.2937	-0.789372	4.11885	73.0127	2.27e-06	9.42e-05	NM_001080935	B230217C12Rik.	yes
MSTRG.14331	-0.707789	7.75154	73.0515	2.27e-06	9.42e-05	NM_008168	Grik5.	yes
MSTRG.15221	-0.684455	7.636	73.3688	2.22e-06	9.42e-05	NM_080638	Mvp.	yes
MSTRG.11481	-0.679039	7.23689	73.3515	2.22e-06	9.42e-05	NM_001159964	Eps15.	yes
MSTRG.718	-0.674809	5.31662	72.8226	2.31e-06	9.44e-05	NM_009061	Rgs2.	yes
MSTRG.1913	-0.492291	7.3831	72.879	2.3e-06	9.44e-05	NM_177411	Rab5b.	yes
MSTRG.16715	-0.605181	9.32251	72.5202	2.35e-06	9.46e-05	NM_001081445	Ncam1.	yes
MSTRG.8757	-1.43046	2.50213	72.3053	2.39e-06	9.53e-05	NM_080462	Hnmt.	yes
MSTRG.6451	-0.640713	7.39089	71.9849	2.44e-06	9.72e-05	NM_010818	Cd200.	yes
MSTRG.3864	-0.576676	4.72834	71.936	2.45e-06	9.73e-05	NM_001177673	Gpr68.	yes
MSTRG.2959	-0.57141	6.18268	71.3758	2.55e-06	0.000100039	NM_011869	Med24.	yes
MSTRG.13285	-0.942053	5.31832	71.3324	2.56e-06	0.000100101	NM_019697	Kcnd2.	yes
MSTRG.15868	-0.44015	6.42943	71.0886	2.61e-06	0.000101609	NM_144534	Tmem38a.	yes
MSTRG.12831	-0.507653	6.07683	70.7758	2.66e-06	0.000103402	NM_001302344	Rph3a.	yes
MSTRG.15614	-1.32694	0.814331	70.6637	2.69e-06	0.000103924	NM_025869	Dusp26.	yes
MSTRG.16855	-0.924706	3.69828	70.6176	2.7e-06	0.000103924	NM_026235	Larp6.	yes
MSTRG.11547	-0.493248	4.34266	70.5647	2.71e-06	0.000103966	NM_023178	Dmap1.	yes
MSTRG.10440	-0.728589	7.45871	70.049	2.81e-06	0.000106363	NM_001083807	Rusc1.	yes
MSTRG.10036	-0.635882	8.87273	70.0793	2.8e-06	0.000106363	NM_007906	Eef1a2.	yes
MSTRG.5976	-0.479777	7.9386	69.801	2.86e-06	0.000108036	NM_001163487	Pfkm.	yes
MSTRG.14662	-0.865962	3.13196	69.6673	2.89e-06	0.000108454	NM_001204411	Kcnj11.	yes
MSTRG.8202	-1.04398	6.86638	69.4777	2.93e-06	0.000109418	NM_010316	Gng3.	yes
MSTRG.1870	-0.44621	7.14006	69.3457	2.96e-06	0.00010959	NM_001168292	R3hdm2.	yes
MSTRG.12730	-0.706589	8.13417	69.03	3.02e-06	0.000111437	NR_045396	1700034G24Rik.	yes
MSTRG.8873	-0.627025	7.24256	68.981	3.04e-06	0.000111514	NM_011989	Slc27a4.	yes
MSTRG.7950	-0.425541	5.42082	68.7368	3.09e-06	0.00011301	NM_027727	Dym.	yes
MSTRG.5819	-0.570952	7.97856	68.5018	3.14e-06	0.0001139	NM_001146174	Rangap1.	yes
MSTRG.2641	-0.511893	7.89111	68.5238	3.14e-06	0.0001139	NM_001291186	Abr.	yes
MSTRG.8785	-0.498564	8.66176	68.475	3.15e-06	0.0001139	NM_175300	Anapc2.	yes
MSTRG.930	-0.467928	8.73469	68.4376	3.16e-06	0.000113955	NM_010045	Ackr1.	yes
MSTRG.5861	-1.1113	3.96959	68.3326	3.18e-06	0.000114297	NM_172610	Mpped1.	yes
MSTRG.14326	-0.662915	8.25431	67.7489	3.33e-06	0.000118849	NM_001130150	Arhgef1.	yes
MSTRG.2491	-0.542675	8.30406	67.6889	3.34e-06	0.000119114	NM_007911	Efnb3.	yes
MSTRG.10845	-0.779231	3.32758	67.4786	3.39e-06	0.000120729	NM_001244952	Col25a1.	yes
MSTRG.6160	-0.678957	5.73141	67.4037	3.41e-06	0.000121133	NM_001174086	Shisa9.	yes
MSTRG.14377	-0.662035	6.1112	67.1772	3.47e-06	0.000122389	NA	NA.	yes
MSTRG.13053	-0.576565	5.87971	67.132	3.48e-06	0.000122532	NM_001303266	Agfg2.	yes
MSTRG.15403	-0.529024	7.12188	67.0149	3.51e-06	0.000123343	NM_008748	Dusp8.	yes
MSTRG.15914	-0.69729	8.43203	66.7504	3.58e-06	0.000124997	NM_027179	Tecr.	yes
MSTRG.7062	-1.21414	7.02296	66.7177	3.59e-06	0.000125031	NM_030890	Prrt1.	yes
MSTRG.9362	-0.676026	6.76226	66.6605	3.61e-06	0.000125298	NM_001048139	Bdnf.	yes
MSTRG.12964	-0.545101	4.19045	66.5114	3.65e-06	0.000126166	NM_172509	Kctd7.	yes
MSTRG.1384	-0.418212	6.9928	66.381	3.69e-06	0.000126584	NM_028197	Kif1bp.	yes
MSTRG.5350	-0.574467	6.23955	66.1873	3.74e-06	0.000127914	NM_011897	Spry2.	yes
MSTRG.282	-0.663621	7.50055	66.119	3.76e-06	0.00012811	NM_001198570	Abi2.	yes
MSTRG.11775	-0.588452	5.91904	66.0712	3.77e-06	0.00012811	NR_039582	Mir5122.	yes
MSTRG.3806	-0.766419	3.91914	65.7524	3.87e-06	0.000130263	NM_001080943	Zdhhc22.	yes
MSTRG.11723	-1.178	4.27281	65.4381	3.96e-06	0.000132593	NM_010174	Fabp3.	yes
MSTRG.8340	-0.701113	3.49586	65.4493	3.96e-06	0.000132593	NM_008846	Pip5k1b.	yes
MSTRG.2664	-0.474524	7.79249	65.0307	4.09e-06	0.000135959	NM_183286	Dhrs13.	yes
MSTRG.5255	-0.88538	7.0847	64.9443	4.11e-06	0.000136584	NM_001252662	Dmtn.	yes
MSTRG.3421	-0.579886	5.1997	64.8193	4.15e-06	0.000137336	NM_144551	Trib2.	yes
MSTRG.17755	-0.546402	6.92693	64.7534	4.18e-06	0.000137751	NM_001177778	Dlg3.	yes
MSTRG.11310	-0.709211	5.11793	64.5641	4.24e-06	0.000138923	NM_019967	Brinp1.	yes
MSTRG.12308	-0.513563	4.75813	64.5768	4.23e-06	0.000138923	NM_009206	Slc4a1ap.	yes
MSTRG.6836	-0.480946	5.0618	64.3507	4.31e-06	0.000140379	NM_001252463	Mlst8.	yes
MSTRG.7124	-0.93168	7.38435	64.006	4.43e-06	0.000143619	NM_023179	Atp6v1g2.	yes
MSTRG.396	-0.51868	3.81893	63.8611	4.48e-06	0.000144666	NM_001081210	Mrpl44.	yes
MSTRG.5999	-0.457185	7.02242	63.7393	4.52e-06	0.000145759	NM_001289791	Asic1.	yes
MSTRG.5807	-1.39746	0.828361	63.6433	4.55e-06	0.000146482	NM_145132	Mchr1.	yes
MSTRG.16615	-0.794044	4.82174	63.6154	4.56e-06	0.000146482	NM_133733	Clmp.	yes
MSTRG.15246	-0.503858	5.09986	63.5991	4.57e-06	0.000146482	NM_026888	Phkg2.	yes
MSTRG.15264	-0.515707	8.41125	63.5458	4.59e-06	0.000146516	NM_001040684	Hsd3b7.	yes
MSTRG.374	-0.712937	8.5935	63.0852	4.76e-06	0.000150721	NM_008985	Ptprn.	yes
MSTRG.662	-0.470847	5.03561	62.973	4.8e-06	0.000151767	NM_001311136	Klhl12.	yes
MSTRG.8786	-0.654022	9.05241	62.8568	4.85e-06	0.00015246	NM_001177656	Grin1.	yes
MSTRG.5091	-1.02465	3.72882	62.5598	4.96e-06	0.000154988	NM_001136057	Cpne6.	yes
MSTRG.7760	-0.914975	7.22922	62.3536	5.04e-06	0.000156945	NM_028392	Ppp2r2b.	yes
MSTRG.8617	-0.597595	3.82076	62.0432	5.17e-06	0.00015965	NR_002863	Emx2os.	yes
MSTRG.5829	-0.484921	6.2334	62.0556	5.17e-06	0.00015965	NM_134095	Desi1.	yes
MSTRG.12388	-0.67854	7.90256	61.9119	5.23e-06	0.00016072	NM_001289535	Stx18.	yes
MSTRG.8836	-0.759994	2.72611	61.6315	5.35e-06	0.000163855	NM_029981	Adamtsl2.	yes
MSTRG.17524	-0.519573	4.79299	61.5407	5.38e-06	0.000164336	NM_001290708	Smarca1.	yes
MSTRG.17643	-0.646114	8.60669	61.4605	5.42e-06	0.000164458	NM_008478	L1cam.	yes
MSTRG.5067	-0.450688	6.96263	61.504	5.4e-06	0.000164458	NM_016972	Slc7a8.	yes
MSTRG.13789	-0.505909	6.90015	61.1752	5.55e-06	0.000167763	NM_177763	Lhfpl4.	yes
MSTRG.17968	-0.534638	6.38864	61.1293	5.57e-06	0.000167979	NM_001290684	Shroom2.	yes
MSTRG.11417	-1.02334	7.43525	61.078	5.59e-06	0.000168043	NM_001164583	Dnajc6.	yes
MSTRG.6351	-1.05405	7.05887	60.8462	5.7e-06	0.000170927	NM_011638	Tfrc.	yes
MSTRG.14327	-0.678332	11.1966	60.8	5.72e-06	0.000171251	NM_001290469	Atp1a3.	yes
MSTRG.4060	-0.481744	5.97294	60.7206	5.76e-06	0.000171616	NM_145131	Pitrm1.	yes
MSTRG.17860	-0.401662	6.7235	60.705	5.76e-06	0.000171616	NM_001166397	Armcx2.	yes
MSTRG.6453	-0.784244	7.0292	60.6354	5.8e-06	0.000171953	NM_019754	Tagln3.	yes
MSTRG.4040	-1.25504	3.52087	60.5781	5.82e-06	0.000172119	NM_175930	Rapgef5.	yes
MSTRG.11405	-0.698353	3.74832	59.9001	6.16e-06	0.000179341	NM_001145967	Atg4c.	yes
MSTRG.12091	-0.96626	4.13589	59.6995	6.26e-06	0.000181683	NM_001101506	Tmem240.	yes
MSTRG.3070	-0.792751	2.64422	59.6517	6.29e-06	0.000182073	NM_001130515	Hexim2.	yes
MSTRG.2185	-0.799132	4.23505	59.6233	6.3e-06	0.000182171	NM_010250	Gabra1.	yes
MSTRG.7457	-1.11864	3.5254	59.4628	6.39e-06	0.000183418	NA	NA.	yes
MSTRG.8248	-0.854872	9.64284	59.3125	6.47e-06	0.00018493	NM_133804	Tmem132a.	yes
MSTRG.6624	-1.14252	3.16353	59.1877	6.54e-06	0.000185533	NA	NA.	yes
MSTRG.2683	-0.613463	4.1117	59.2083	6.52e-06	0.000185533	NM_026740	Slc46a1.	yes
MSTRG.16546	-0.574196	6.94142	59.2044	6.53e-06	0.000185533	NM_001310766	B3gat1.	yes
MSTRG.11161	-0.514348	4.73345	58.8399	6.73e-06	0.000189669	NM_001305386	Pigo.	yes
MSTRG.3351	-0.863791	1.98187	58.7965	6.75e-06	0.000189688	NM_001038699	Fn3k.	yes
MSTRG.6109	-0.530474	5.64259	58.8173	6.74e-06	0.000189688	NM_001136066	Hmox2.	yes
MSTRG.9928	-1.60967	4.45149	58.6016	6.87e-06	0.000192149	NM_001081134	Kcng1.	yes
MSTRG.5561	-0.533126	6.45067	58.5621	6.89e-06	0.000192452	NM_001032727	Sybu.	yes
MSTRG.17726	-0.511578	4.78519	58.4653	6.94e-06	0.000192675	NM_008179	Gspt2.	yes
MSTRG.15710	-0.658482	9.71685	58.3715	7e-06	0.000193871	NM_001253754	Gpm6a.	yes
MSTRG.1413	-0.526138	5.48611	58.1785	7.12e-06	0.000196384	NM_001143776	Fam13c.	yes
MSTRG.2160	-0.709676	3.52088	58.1006	7.16e-06	0.000197345	NM_001190885	Kcnip1.	yes
MSTRG.8574	-0.396546	7.01494	58.0713	7.18e-06	0.000197495	NM_001164099	Add3.	yes
MSTRG.8365	-0.653377	6.34931	57.9077	7.28e-06	0.000199918	NM_009199	Slc1a1.	yes
MSTRG.656	-0.440448	7.74664	57.8197	7.34e-06	0.000200404	NM_001008533	Adora1.	yes
MSTRG.17928	-0.617394	4.93889	57.6515	7.44e-06	0.000202241	NM_008312	Htr2c.	yes
MSTRG.8960	-0.649928	9.53773	57.6169	7.46e-06	0.000202493	NM_001113569	Stxbp1.	yes
MSTRG.11131	-0.596548	6.26327	57.5468	7.51e-06	0.000203018	NR_045726	Fam219aos.	yes
MSTRG.15353	-0.742137	6.84212	57.2522	7.7e-06	0.000207162	NM_001190385	Caly.	yes
MSTRG.15410	-1.64154	0.171669	57.028	7.85e-06	0.000209668	NR_033261	Prr33.	yes
MSTRG.12616	-0.880381	6.06738	57.0148	7.86e-06	0.000209668	NM_182841	Tmem150c.	yes
MSTRG.970	-0.587522	4.55945	57.0223	7.86e-06	0.000209668	NM_001128605	Psen2.	yes
MSTRG.16435	-1.04593	1.29186	56.8404	7.98e-06	0.000211081	NM_001310734	Gpr83.	yes
MSTRG.6935	-0.74372	7.3054	56.8462	7.98e-06	0.000211081	NM_001286743	Pacsin1.	yes
MSTRG.12389	-0.667226	9.0283	56.7582	8.04e-06	0.000211531	NM_010942	Nsg1.	yes
MSTRG.2483	-0.988688	1.43214	56.6714	8.1e-06	0.000212292	NM_011786	Aloxe3.	yes
MSTRG.8167	-0.908323	5.13224	56.6285	8.13e-06	0.000212517	NM_201411	Flrt1.	yes
MSTRG.9676	-0.985818	3.82602	56.5639	8.17e-06	0.000212661	NM_001085521	Syndig1.	yes
MSTRG.6258	-1.30883	2.29603	56.4784	8.24e-06	0.000213899	NM_001144953	Vwa5b2.	yes
MSTRG.5836	-0.573707	5.98162	56.4108	8.28e-06	0.000214542	NR_037697	1500009C09Rik.	yes
MSTRG.10056	-1.0197	4.1218	56.2934	8.37e-06	0.000216315	NM_001252565	Oprl1.	yes
MSTRG.17609	-0.608219	8.64461	56.2577	8.4e-06	0.000216637	NM_010498	Ids.	yes
MSTRG.3293	-0.770949	7.17415	56.1706	8.46e-06	0.000217938	NM_001198785	Aatk.	yes
MSTRG.14597	-0.501826	8.17914	56.1153	8.5e-06	0.000218286	NM_001077264	Ap2a1.	yes
MSTRG.10082	-0.468166	5.45217	56.1273	8.49e-06	0.000218286	NM_001310433	Impa1.	yes
MSTRG.184	-0.498827	4.14822	55.9842	8.6e-06	0.000218748	NM_144558	Bivm.	yes
MSTRG.11595	-0.474459	7.19424	56.0689	8.53e-06	0.000218748	NM_133716	Smap2.	yes
MSTRG.5952	-0.8568	4.14031	55.9375	8.63e-06	0.000218881	NM_001033217	Prickle1.	yes
MSTRG.1746	-0.469487	6.96647	55.8739	8.68e-06	0.000219755	NM_026268	Dusp6.	yes
MSTRG.5478	-0.807726	1.97804	55.8153	8.73e-06	0.000220188	NM_001310774	March11.	yes
MSTRG.3288	-0.791129	7.41795	55.8222	8.72e-06	0.000220188	NM_008730	Nptx1.	yes
MSTRG.16335	-0.524994	5.01584	55.6321	8.87e-06	0.00022306	NM_009003	Rab4a.	yes
MSTRG.9192	-0.748662	3.76226	55.5592	8.93e-06	0.000224143	NM_011356	Frzb.	yes
MSTRG.3081	-0.632466	9.4648	55.4307	9.03e-06	0.000225632	NM_008740	Nsf.	yes
MSTRG.17344	-1.07736	1.40241	55.402	9.05e-06	0.000225849	NM_011606	Clec3b.	yes
MSTRG.12617	-0.9164	3.4496	55.3827	9.07e-06	0.000225881	NR_045993	Tmem150cos.	yes
MSTRG.15709	-0.931976	2.74361	55.2465	9.18e-06	0.000227551	NA	NA.	yes
MSTRG.10190	-0.92233	3.80949	55.2544	9.17e-06	0.000227551	NA	NA.	yes
MSTRG.17847	-0.658925	6.77544	55.2605	9.17e-06	0.000227551	NM_026239	Tmem35a.	yes
MSTRG.7266	-0.760873	5.21438	55.1794	9.23e-06	0.000228552	NM_027452	Lrfn2.	yes
MSTRG.9697	-0.973349	6.98111	55.1093	9.29e-06	0.000229441	NM_001291076	Snph.	yes
MSTRG.17114	-0.649379	3.50429	55.0813	9.31e-06	0.000229479	NM_033314	Slco2a1.	yes
NR_045868	-2.05157	-0.385887	55.0471	9.34e-06	0.000229821	NR_045868	Gm9866.	yes
NM_001302351	-1.26668	2.26817	55.0059	9.37e-06	0.000229953	NM_001302351	Kcnt1.	yes
NM_175462	-1.26668	2.26817	55.0059	9.37e-06	0.000229953	NM_175462	Kcnt1.	yes
MSTRG.15397	-0.403349	7.45722	54.9143	9.45e-06	0.000230767	NM_023764	Tollip.	yes
MSTRG.13645	-0.736958	6.84889	54.8544	9.5e-06	0.000231291	NM_001001160	Fbxo41.	yes
MSTRG.9045	-0.395746	5.27404	54.8681	9.49e-06	0.000231291	NM_172663	Epc2.	yes
MSTRG.9888	-0.622771	7.91708	54.4887	9.82e-06	0.000237117	NM_020333	Slc12a5.	yes
MSTRG.16826	-0.733248	6.24953	54.446	9.86e-06	0.000237353	NM_176921	6030419C18Rik.	yes
MSTRG.13712	-0.751482	6.24134	54.4177	9.88e-06	0.000237597	NM_144919	Hdac11.	yes
MSTRG.9217	-0.875448	1.97602	54.2717	1e-05	0.000240373	NM_001005342	Ypel4.	yes
MSTRG.11834	-0.410294	6.7391	54.1999	1.01e-05	0.000241566	NM_009557	Zfp46.	yes
MSTRG.5247	-1.2861	1.41305	53.9957	1.03e-05	0.000244739	NM_145219	Lgi3.	yes
MSTRG.4597	-0.600747	3.15639	53.869	1.04e-05	0.000247032	NM_001170669	Pde8b.	yes
MSTRG.777	-1.14506	6.38525	53.716	1.05e-05	0.000249734	NM_207583	Brinp2.	yes
MSTRG.14619	-0.90286	9.21681	53.6968	1.05e-05	0.000249734	NM_182993	Slc17a7.	yes
MSTRG.2096	-0.581367	5.63185	53.6832	1.06e-05	0.000249734	NM_001252515	Ehbp1.	yes
MSTRG.5532	-0.548247	4.31442	53.7185	1.05e-05	0.000249734	NM_001289471	Klf10.	yes
NM_001145403	-1.25174	2.26977	53.6309	1.06e-05	0.000250202	NM_001145403	Kcnt1.	yes
MSTRG.17434	-0.614744	7.60485	53.5535	1.07e-05	0.000251174	NM_027439	Atp6ap2.	yes
MSTRG.6093	-0.481055	6.77288	53.5249	1.07e-05	0.000251174	NM_001290689	Naa60.	yes
MSTRG.10744	-0.651119	3.98225	53.4807	1.08e-05	0.000251751	NM_001033304	5330417C22Rik.	yes
MSTRG.16866	-0.530298	7.45205	53.4523	1.08e-05	0.000252031	NM_010193	Fem1b.	yes
MSTRG.5565	-1.04327	4.73044	53.3928	1.08e-05	0.00025266	NM_026200	Kcnv1.	yes
MSTRG.16363	-0.395513	6.3608	53.3042	1.09e-05	0.000253885	NM_008430	Kcnk1.	yes
MSTRG.4482	-0.746866	4.37775	53.2278	1.1e-05	0.000254628	NM_175283	Srd5a1.	yes
NR_045870	-2.04753	-0.444836	53.1468	1.11e-05	0.000256149	NR_045870	Gm9866.	yes
MSTRG.9296	-1.19192	3.84231	53.0835	1.12e-05	0.000257265	NM_001145034	Gm13889.	yes
MSTRG.5846	-1.0614	2.17522	53.0487	1.12e-05	0.000257713	NA	NA.	yes
MSTRG.6256	-1.00128	1.26942	52.9814	1.13e-05	0.000258363	NR_030670	Gm15760.	yes
MSTRG.152	-0.50819	5.5912	52.974	1.13e-05	0.000258363	NM_145142	Chst10.	yes
MSTRG.15923	-0.40887	7.40775	52.9299	1.13e-05	0.000259038	NM_001277898	Prkaca.	yes
MSTRG.3498	-1.50176	3.91737	52.8821	1.14e-05	0.000259654	NM_175191	Gpr22.	yes
MSTRG.1939	-0.821037	5.00802	52.8727	1.14e-05	0.000259654	NM_172439	Inpp5j.	yes
MSTRG.9852	-0.722083	6.25093	52.8122	1.14e-05	0.000260728	NM_144891	Gdap1l1.	yes
MSTRG.8171	-0.424019	6.27101	52.6719	1.16e-05	0.000262614	NM_001080388	Mark2.	yes
MSTRG.9159	-0.865364	4.55942	52.5902	1.17e-05	0.000264225	NR_040623	Chn1os3.	yes
MSTRG.12851	-1.18527	2.67462	52.5677	1.17e-05	0.000264399	NM_001289809	Ccdc63.	yes
NM_001291804	-1.46828	-0.478027	52.5172	1.18e-05	0.000264506	NM_001291804	Dsc1.	yes
NM_013504	-1.46828	-0.478027	52.5172	1.18e-05	0.000264506	NM_013504	Dsc1.	yes
MSTRG.14314	-0.477507	7.35519	52.54	1.17e-05	0.000264506	NM_153134	Irgq.	yes
MSTRG.16239	-0.438649	8.79734	52.4902	1.18e-05	0.000264793	NM_001163262	Cmip.	yes
MSTRG.8896	-0.559367	5.9546	52.3885	1.19e-05	0.000266921	NM_001242407	Miga2.	yes
MSTRG.7206	-0.851958	4.53707	52.309	1.2e-05	0.000268518	NM_013688	Tcte1.	yes
MSTRG.8886	-0.360237	6.22765	52.1845	1.21e-05	0.000270116	NM_146252	Tbc1d13.	yes
MSTRG.3783	-1.01842	4.29707	52.011	1.23e-05	0.000273365	NM_146244	Rps6kl1.	yes
MSTRG.13037	-0.85608	5.27047	51.8727	1.25e-05	0.000276146	NM_001290010	Ache.	yes
MSTRG.16900	-0.349805	6.71536	51.8173	1.25e-05	0.000277194	NM_001301307	Oaz2.	yes
MSTRG.4650	-0.51813	4.19234	51.7826	1.26e-05	0.000277708	NM_001190264	Mrps36.	yes
MSTRG.7137	-0.607131	10.4776	51.4366	1.3e-05	0.000285683	NM_011655	Tubb5.	yes
MSTRG.15217	-0.453789	4.92263	51.3162	1.31e-05	0.000287353	NM_026827	Tmem219.	yes
MSTRG.3920	-0.542885	6.4754	51.2175	1.33e-05	0.000289245	NM_010010	Cyp46a1.	yes
MSTRG.6068	-0.357871	7.5081	50.9462	1.36e-05	0.000295958	NM_001163643	Map3k12.	yes
MSTRG.6226	-0.777318	5.05367	50.8412	1.38e-05	0.000298107	NM_022982	Rtn4r.	yes
MSTRG.2209	-1.3247	2.08353	50.7454	1.39e-05	0.000300326	NM_177075	Fndc9.	yes
MSTRG.7456	-0.704365	5.04563	50.6517	1.4e-05	0.000301883	NM_026516	Tmem178.	yes
MSTRG.13967	-0.64664	6.25433	50.3329	1.44e-05	0.000309964	NM_201371	Prmt8.	yes
MSTRG.16789	-0.688123	6.22743	50.07	1.48e-05	0.000316604	NA	NA.	yes
MSTRG.17969	-0.412961	5.43622	49.9723	1.49e-05	0.000319168	NM_023788	Mageh1.	yes
MSTRG.6437	-0.546914	9.1404	49.7304	1.53e-05	0.00032584	NM_007508	Atp6v1a.	yes
MSTRG.8038	-0.686518	7.22167	49.5744	1.55e-05	0.000329917	NM_008851	Pitpnm1.	yes
MSTRG.12631	-0.804073	7.39163	49.5475	1.56e-05	0.000330339	NM_001081567	Mapk10.	yes
MSTRG.15216	-0.439281	7.28323	49.4385	1.57e-05	0.000332965	NM_026638	Cdipt.	yes
MSTRG.17782	-0.664671	5.45988	49.3496	1.59e-05	0.000334966	NM_008671	Nap1l2.	yes
MSTRG.2968	-0.708167	3.60687	49.2671	1.6e-05	0.000336776	NM_001176528	Rara.	yes
MSTRG.2408	-0.804076	2.51116	49.2257	1.61e-05	0.000337692	NM_001267593	Kcnj12.	yes
MSTRG.6110	-0.414898	7.49053	49.2045	1.61e-05	0.000337943	NM_025670	Cdip1.	yes
MSTRG.14221	-1.16189	1.26214	49.114	1.62e-05	0.000339153	NA	NA.	yes
MSTRG.14256	-0.403807	7.20356	49.1263	1.62e-05	0.000339153	NM_001029877	Nova2.	yes
MSTRG.2238	-0.445493	7.25206	49.0854	1.63e-05	0.000339654	NM_001163671	Mapk9.	yes
NR_045869	-2.06479	-0.422945	48.9535	1.65e-05	0.000341827	NR_045869	Gm9866.	yes
MSTRG.17594	-1.58433	0.0436308	48.9709	1.65e-05	0.000341827	NA	NA.	yes
MSTRG.9891	-0.867592	3.91128	48.9816	1.65e-05	0.000341827	NM_174988	Cdh22.	yes
MSTRG.12639	-1.49749	6.61277	48.6584	1.7e-05	0.000349473	NM_001204201	Spp1.	yes
MSTRG.5475	-0.545585	5.21239	48.6491	1.7e-05	0.000349473	NM_001034851	Fam134b.	yes
MSTRG.13364	-0.530343	5.06006	48.4381	1.74e-05	0.000355451	NM_001164411	Cnot4.	yes
MSTRG.2942	-1.02741	1.49794	48.2868	1.76e-05	0.000359427	NM_146028	Stac2.	yes
MSTRG.5013	-1.15513	2.81811	48.0022	1.81e-05	0.00036621	NM_029238	Slc35f4.	yes
MSTRG.11476	-0.586484	5.41021	47.8814	1.83e-05	0.000369755	NM_023537	Rab3b.	yes
MSTRG.8884	-0.387416	6.57617	47.8739	1.84e-05	0.000369755	NM_001290503	Zer1.	yes
MSTRG.9091	-0.759241	5.90413	47.7858	1.85e-05	0.000371014	NM_001242378	Slc4a10.	yes
MSTRG.17747	-0.5061	7.41651	47.7897	1.85e-05	0.000371014	NM_001083110	Pja1.	yes
MSTRG.1598	-0.68374	3.51254	47.6917	1.87e-05	0.000372537	NR_015477	Atcayos.	yes
MSTRG.12649	-0.41013	5.81249	47.6947	1.87e-05	0.000372537	NM_001122768	Lrrc8d.	yes
MSTRG.6896	-0.394525	6.71032	47.6854	1.87e-05	0.000372537	NM_001291025	Pigq.	yes
MSTRG.572	-1.14289	1.93943	47.5247	1.9e-05	0.000377755	NM_207233	C1ql2.	yes
MSTRG.14041	-0.742267	4.92338	47.5094	1.9e-05	0.000377755	NM_001177772	Slco1c1.	yes
MSTRG.2651	-0.583376	5.43789	47.5107	1.9e-05	0.000377755	NM_001291190	Ssh2.	yes
MSTRG.13390	-0.776606	5.05729	47.3484	1.94e-05	0.000382493	NM_001101507	Clec2l.	yes
MSTRG.761	-0.906704	6.16412	47.2638	1.95e-05	0.000384336	NM_177838	Fam163a.	yes
MSTRG.7141	-0.589771	9.85749	47.139	1.98e-05	0.000388247	NA	NA.	yes
MSTRG.5204	-0.483997	7.2463	47.0768	1.99e-05	0.000389283	NM_001162365	Ptk2b.	yes
MSTRG.3359	-0.564999	8.18106	47.0135	2e-05	0.000390316	NM_008445	Kif3c.	yes
MSTRG.9160	-0.83165	6.91689	46.9196	2.02e-05	0.000393086	NM_001113246	Chn1.	yes
MSTRG.14251	-0.741367	5.16416	46.8437	2.04e-05	0.000393156	NA	NA.	yes
MSTRG.9538	-0.697963	5.23389	46.8781	2.03e-05	0.000393156	NM_001111331	Kcnip3.	yes
MSTRG.6147	-0.617486	6.95581	46.8338	2.04e-05	0.000393156	NM_009223	Snn.	yes
MSTRG.2066	-0.542122	8.25899	46.8955	2.03e-05	0.000393156	NM_024459	Ppp3r1.	yes
MSTRG.8401	-0.427545	6.92826	46.8651	2.03e-05	0.000393156	NM_026487	Atad1.	yes
MSTRG.1468	-0.683686	6.3487	46.791	2.05e-05	0.000394393	NM_001024837	Adarb1.	yes
MSTRG.8839	-1.43319	5.76019	46.624	2.08e-05	0.000397496	NM_175427	Fam163b.	yes
MSTRG.7618	-0.868403	5.27547	46.6135	2.09e-05	0.000397496	NM_009065	Rit2.	yes
MSTRG.5749	-0.70704	6.7909	46.6154	2.08e-05	0.000397496	NM_183141	Elfn2.	yes
MSTRG.3814	-0.392051	5.25429	46.5368	2.1e-05	0.000398524	NM_027744	Noxred1.	yes
MSTRG.2309	-0.585392	5.88275	46.5009	2.11e-05	0.000398976	NM_001033597	Acsl6.	yes
MSTRG.5787	-0.521592	10.1278	46.5038	2.11e-05	0.000398976	NM_028763	Cbx6.	yes
MSTRG.9655	-0.549106	7.1052	46.2821	2.16e-05	0.000405128	NM_053195	Slc24a3.	yes
MSTRG.12935	-1.36102	0.362214	46.247	2.16e-05	0.000406109	NA	NA.	yes
MSTRG.16887	-0.415451	6.57953	46.1538	2.19e-05	0.000409053	NM_001134399	Megf11.	yes
MSTRG.832	-0.604284	9.9317	45.9433	2.23e-05	0.000416557	NM_009721	Atp1b1.	yes
MSTRG.13678	-0.951178	1.51777	45.8963	2.24e-05	0.000417329	NM_001159697	Efcc1.	yes
MSTRG.11263	-0.777229	7.04	45.8913	2.25e-05	0.000417329	NM_001142965	Frrs1l.	yes
MSTRG.11498	-1.28922	1.13527	45.7381	2.28e-05	0.000422166	NM_001003947	Cyp4x1.	yes
MSTRG.12791	-1.08991	1.25171	45.7124	2.29e-05	0.000422166	NA	NA.	yes
MSTRG.6267	-0.725518	8.07307	45.7126	2.29e-05	0.000422166	NM_133778	Fam131a.	yes
MSTRG.13822	-0.546687	3.92067	45.7196	2.29e-05	0.000422166	NM_080639	Timp4.	yes
MSTRG.1778	-0.913475	2.77328	45.6557	2.3e-05	0.000424168	NM_001025581	Kcnc2.	yes
MSTRG.3159	-0.927115	2.44166	45.5776	2.32e-05	0.000427125	NM_001252207	Kcnj16.	yes
MSTRG.8931	-0.717591	8.77061	45.5494	2.33e-05	0.000427883	NM_001301737	Dnm1.	yes
MSTRG.17399	-0.527652	5.68603	45.4462	2.35e-05	0.000432006	NM_001290455	Gripap1.	yes
MSTRG.2966	-0.935974	6.63086	45.3669	2.37e-05	0.00043339	NM_001080925	Rapgefl1.	yes
MSTRG.1687	-0.745841	2.36336	45.3962	2.36e-05	0.00043339	NM_001310710	Slc17a8.	yes
MSTRG.920	-0.736799	3.63382	45.3331	2.38e-05	0.000433623	NM_008429	Kcnj9.	yes
MSTRG.850	-0.685009	5.17258	45.1394	2.43e-05	0.00043947	NM_001160261	Fam78b.	yes
MSTRG.3664	-0.635987	10.4582	45.0742	2.45e-05	0.00044198	NM_001007596	Rtn1.	yes
MSTRG.3914	-0.644088	4.98166	45.0301	2.46e-05	0.000443052	NM_001079883	Bcl11b.	yes
MSTRG.1070	-0.764321	3.77578	44.9661	2.47e-05	0.000445001	NM_001044751	Hsd11b1.	yes
MSTRG.2568	-0.777884	6.8997	44.894	2.49e-05	0.000447796	NM_177618	Wscd1.	yes
MSTRG.15337	-0.471198	6.06749	44.885	2.49e-05	0.000447796	NM_026391	Ppp2r2d.	yes
MSTRG.8335	-0.562665	8.01501	44.8508	2.5e-05	0.000448457	NM_177034	Apba1.	yes
MSTRG.1963	-0.862427	4.71122	44.7011	2.54e-05	0.000453999	NM_026443	Mtfp1.	yes
MSTRG.16685	-0.413071	7.1274	44.6368	2.56e-05	0.00045577	NM_001145947	Bace1.	yes
MSTRG.16044	-0.773315	0.700561	44.595	2.57e-05	0.000457065	NM_026385	Pllp.	yes
MSTRG.15739	-0.544317	7.12582	44.4654	2.61e-05	0.000461319	NM_025436	Msmo1.	yes
MSTRG.15034	-0.514531	8.59951	44.3751	2.63e-05	0.00046524	NM_001253885	Apbb1.	yes
MSTRG.10708	-0.72038	5.26146	44.3621	2.64e-05	0.000465369	NM_008417	Kcna2.	yes
MSTRG.8525	-0.893649	6.26104	44.2944	2.66e-05	0.000467687	NM_001276358	Kcnip2.	yes
MSTRG.17896	-0.479226	6.15839	44.2541	2.67e-05	0.000469181	NM_021463	Prps1.	yes
MSTRG.10769	-0.375334	5.54839	44.1951	2.68e-05	0.000471616	NM_001163514	Extl2.	yes
NM_001145192	-1.74349	-0.550282	44.0913	2.71e-05	0.000475138	NM_001145192	Akain1.	yes
MSTRG.17888	-0.837692	5.27393	44.0985	2.71e-05	0.000475138	NM_001254761	Rnf128.	yes
MSTRG.3742	-0.417894	6.95568	44.0839	2.72e-05	0.000475138	NM_001033149	Ttc9.	yes
MSTRG.11576	-0.861799	3.76907	44.065	2.72e-05	0.000475209	NM_177572	Rimkla.	yes
MSTRG.13289	-0.426006	6.11818	44.0619	2.72e-05	0.000475209	NM_138587	Fam3c.	yes
MSTRG.17943	-0.621777	7.81336	43.9782	2.75e-05	0.000478433	NM_001168600	Gnl3l.	yes
MSTRG.1766	-0.617646	8.51751	43.906	2.77e-05	0.00048109	NM_001252341	Syt1.	yes
MSTRG.13145	-1.10534	0.247988	43.8746	2.78e-05	0.000481128	NM_001159321	Grid2ip.	yes
MSTRG.12286	-0.467932	6.88942	43.878	2.78e-05	0.000481128	NM_001310516	Mapre3.	yes
MSTRG.17862	-0.758497	1.38722	43.8536	2.78e-05	0.00048127	NM_025355	Tceal6.	yes
MSTRG.7663	-1.16557	7.92133	43.8226	2.79e-05	0.000482239	NM_007913	Egr1.	yes
MSTRG.3162	-0.62821	2.7508	43.7083	2.83e-05	0.000487143	NR_015556	2610035D17Rik.	yes
MSTRG.12940	-1.12514	5.37575	43.6142	2.86e-05	0.000491037	NM_001081388	Rimbp2.	yes
MSTRG.9595	-0.662566	3.64808	43.5648	2.87e-05	0.000493123	NM_001291031	Ap5s1.	yes
MSTRG.11439	-0.450481	7.95559	43.5104	2.89e-05	0.000495327	NM_053272	Dhcr24.	yes
MSTRG.9906	-0.430946	5.86316	43.4007	2.92e-05	0.00049817	NM_023565	Cse1l.	yes
MSTRG.17731	-0.63291	6.81403	43.3556	2.94e-05	0.000500068	NM_001033329	Arhgef9.	yes
MSTRG.11690	-1.14689	3.65587	43.3347	2.94e-05	0.000500663	NM_027402	Fndc5.	yes
MSTRG.6339	-0.792452	1.10627	43.3079	2.95e-05	0.000501177	NM_146069	Nrros.	yes
MSTRG.14726	-1.11124	2.05121	43.2472	2.97e-05	0.000503277	NA	NA.	yes
MSTRG.7716	-0.374678	5.17297	43.209	2.98e-05	0.000504831	NM_053131	Pcdhb6.	yes
MSTRG.7881	-0.648933	6.86144	43.1497	3e-05	0.000507551	NM_009182	St8sia3.	yes
MSTRG.14167	-1.44187	1.28922	43.0764	3.03e-05	0.000509984	NM_001134752	Smim17.	yes
MSTRG.1117	-1.11041	3.91105	43.0841	3.02e-05	0.000509984	NM_001114333	Grm1.	yes
MSTRG.4601	-1.22882	0.0893371	42.9472	3.07e-05	0.000514458	NM_010170	F2rl2.	yes
MSTRG.2412	-1.1949	5.24882	42.9476	3.07e-05	0.000514458	NM_001291024	Rnf112.	yes
MSTRG.4274	-0.445812	5.30413	42.8519	3.1e-05	0.000517315	NM_001199304	Atxn1.	yes
MSTRG.2567	-0.723159	5.19475	42.789	3.12e-05	0.000519522	NM_134022	6330403K07Rik.	yes
MSTRG.16680	-0.497541	8.42969	42.7787	3.13e-05	0.000519522	NM_022004	Fxyd6.	yes
MSTRG.10561	-0.746018	6.6161	42.7521	3.14e-05	0.000520081	NR_108026	Gm16740.	yes
MSTRG.14463	-0.521887	9.25195	42.659	3.17e-05	0.000524318	NM_001081114	Clip3.	yes
MSTRG.17716	-0.60188	6.57277	42.6028	3.19e-05	0.00052573	NM_177546	Pcyt1b.	yes
MSTRG.15527	-0.99494	2.78206	42.5629	3.2e-05	0.000526921	NA	NA.	yes
MSTRG.8006	-0.707137	5.05865	42.5303	3.21e-05	0.000526921	NM_144946	Neto1.	yes
MSTRG.12257	-0.406029	7.30459	42.5468	3.21e-05	0.000526921	NM_153526	Insig1.	yes
MSTRG.2916	-0.403402	7.3998	42.5288	3.21e-05	0.000526921	NM_008942	Npepps.	yes
MSTRG.11241	-0.471448	6.49159	42.4946	3.23e-05	0.000528364	NM_025944	Tmem246.	yes
MSTRG.16920	-1.01281	4.13578	42.4692	3.24e-05	0.000528753	NM_001081314	C2cd4b.	yes
MSTRG.14375	-0.959425	0.930466	42.3948	3.26e-05	0.000531458	NM_001033315	Hipk4.	yes
MSTRG.9385	-0.378958	4.79324	42.3636	3.27e-05	0.000532199	NM_010290	Gjd2.	yes
MSTRG.13856	-0.762131	6.07054	42.1786	3.34e-05	0.000541753	NM_001316749	Rasgef1a.	yes
MSTRG.11990	-0.557863	5.79617	41.9875	3.41e-05	0.000550151	NM_001161851	Fbxo44.	yes
MSTRG.3270	-0.50163	7.09971	41.9924	3.41e-05	0.000550151	NM_001024931	Rbfox3.	yes
MSTRG.3707	-0.430534	7.04977	41.981	3.41e-05	0.000550151	NM_023721	Atp6v1d.	yes
MSTRG.7568	-0.440795	5.66161	41.8997	3.45e-05	0.000554586	NM_001252489	Osbpl1a.	yes
MSTRG.15528	-0.963057	3.68338	41.8622	3.46e-05	0.000555215	NA	NA.	yes
MSTRG.12997	-0.453787	5.15507	41.8743	3.46e-05	0.000555215	NM_025362	Dnajc30.	yes
MSTRG.3369	-0.400189	6.05621	41.8193	3.48e-05	0.000556476	NM_001159536	Adcy3.	yes
MSTRG.7214	-0.368413	7.54064	41.8147	3.48e-05	0.000556476	NM_198167	Tmem63b.	yes
MSTRG.17537	-0.643593	4.51964	41.8044	3.48e-05	0.000556552	NM_001166450	Slc25a14.	yes
MSTRG.77	-0.710407	6.09953	41.7761	3.49e-05	0.000557415	NM_001012623	Rims1.	yes
MSTRG.12810	-0.564414	6.69115	41.7725	3.49e-05	0.000557415	NM_001109902	Rnft2.	yes
MSTRG.13419	-0.687875	7.06944	41.756	3.5e-05	0.000557878	NM_001113327	Fam131b.	yes
MSTRG.15738	-0.409722	8.39177	41.6998	3.52e-05	0.000559706	NA	NA.	yes
MSTRG.5357	-0.382943	6.47626	41.5464	3.58e-05	0.000566845	NM_198865	Slitrk5.	yes
MSTRG.17028	-0.685226	8.76037	41.4966	3.6e-05	0.000568202	NM_001277982	Snap91.	yes
MSTRG.13516	-0.559656	6.88634	41.4851	3.61e-05	0.000568202	NM_133737	Lancl2.	yes
MSTRG.17201	-0.536486	4.22824	41.4877	3.61e-05	0.000568202	NM_023247	Ndufaf3.	yes
MSTRG.4608	-0.42119	5.48416	41.4286	3.63e-05	0.000569556	NM_001164222	Col4a3bp.	yes
MSTRG.16354	-0.361201	5.37058	41.4141	3.64e-05	0.000569917	NM_198103	Exoc8.	yes
MSTRG.12719	-1.06889	1.84854	41.3852	3.65e-05	0.00057121	NR_015546	C130026L21Rik.	yes
MSTRG.4380	-0.702556	6.60885	41.3251	3.67e-05	0.000573949	NM_001166463	Spock1.	yes
MSTRG.2746	-0.485619	9.87461	41.2677	3.7e-05	0.000576538	NM_001035854	Ap2b1.	yes
MSTRG.688	-0.984329	3.09099	41.2418	3.71e-05	0.000577507	NM_001101516	Gpr25.	yes
MSTRG.14834	-0.522039	4.79644	41.2354	3.71e-05	0.000577507	NM_031375	Ngrn.	yes
MSTRG.12101	-0.373359	4.35162	41.1983	3.73e-05	0.000579356	NM_024472	Cptp.	yes
MSTRG.12231	-0.403777	5.40164	41.1854	3.73e-05	0.000579632	NM_029020	Abcb8.	yes
MSTRG.16084	-1.18388	3.45481	41.1568	3.74e-05	0.000580372	NM_001141922	Bean1.	yes
MSTRG.9412	-0.411351	7.90479	41.16	3.74e-05	0.000580372	NM_001033254	Pak6.	yes
MSTRG.9800	-0.503718	8.14018	41.1128	3.76e-05	0.000582123	NM_013865	Ndrg3.	yes
MSTRG.2092	-0.449416	8.37466	41.1139	3.76e-05	0.000582123	NM_001316675	Mdh1.	yes
MSTRG.12004	-0.371714	7.24427	41.0331	3.8e-05	0.000584545	NM_022022	Ube4b.	yes
MSTRG.5942	-0.717144	8.92175	40.9957	3.81e-05	0.000585891	NM_001159647	Cntn1.	yes
MSTRG.13424	-0.576133	8.49	40.9647	3.83e-05	0.000586814	NM_029930	Tcaf1.	yes
MSTRG.107	-0.354488	6.75212	40.9157	3.85e-05	0.00058781	NM_183019	Arhgef4.	yes
MSTRG.7002	-0.767153	3.35708	40.8525	3.88e-05	0.000591116	NM_001267583	Zfp811.	yes
NM_008863	-1.08704	1.37513	40.7004	3.94e-05	0.000595496	NM_008863	Pkib.	yes
MSTRG.4957	-0.625989	3.27654	40.7384	3.93e-05	0.000595496	NM_130878	Cdhr1.	yes
MSTRG.831	-0.570808	6.14449	40.701	3.94e-05	0.000595496	NM_001293313	Nme7.	yes
MSTRG.15755	-0.509957	8.80746	40.714	3.94e-05	0.000595496	NM_007509	Atp6v1b2.	yes
MSTRG.9758	-0.3848	8.01959	40.7352	3.93e-05	0.000595496	NM_178111	Trp53inp2.	yes
NM_001039051	-1.08704	1.37257	40.5482	4.01e-05	0.0006044	NM_001039051	Pkib.	yes
MSTRG.13813	-0.647278	8.0422	40.5181	4.03e-05	0.000605701	NM_001036684	Atp2b2.	yes
MSTRG.13464	-0.958758	3.07553	40.497	4.04e-05	0.000606371	NR_027236	AI854703.	yes
MSTRG.6831	-0.835382	7.68313	40.4686	4.05e-05	0.000606568	NM_011522	Syngr3.	yes
MSTRG.13103	-0.56111	6.31621	40.4599	4.05e-05	0.000606568	NM_001159908	Zfand2a.	yes
MSTRG.17614	-0.381201	6.6576	40.4561	4.06e-05	0.000606568	NM_001199349	Cd99l2.	yes
MSTRG.1681	-1.17356	1.04644	40.3917	4.09e-05	0.000608857	NA	NA.	yes
MSTRG.2974	-1.05438	1.00192	40.3903	4.09e-05	0.000608857	NM_010661	Krt12.	yes
MSTRG.9272	-0.587991	7.34571	40.2218	4.17e-05	0.000618423	NM_001166597	Dgkz.	yes
MSTRG.13298	-0.372599	5.34936	40.1494	4.2e-05	0.000621275	NM_001167745	Wasl.	yes
MSTRG.215	-0.512851	6.0634	40.11	4.22e-05	0.000622934	NM_133829	Mfsd6.	yes
MSTRG.1052	-0.433426	4.53417	40.0955	4.23e-05	0.000623402	NM_001306203	Ints7.	yes
MSTRG.17639	-0.501148	4.45871	40.0835	4.23e-05	0.000623682	NM_007435	Abcd1.	yes
MSTRG.15033	-0.561071	6.98199	40.0393	4.25e-05	0.00062522	NM_011421	Smpd1.	yes
MSTRG.16660	-0.552247	4.42787	40.0536	4.25e-05	0.00062522	NM_001293630	Slc37a4.	yes
MSTRG.13554	-0.406534	5.1887	40.0089	4.27e-05	0.000625589	NM_001308303	Rnf103.	yes
MSTRG.13558	-0.419128	7.7805	39.9786	4.28e-05	0.000626345	NM_178608	Reep1.	yes
MSTRG.15570	-0.350128	7.05058	39.9608	4.29e-05	0.00062676	NM_001122820	Ap3m2.	yes
MSTRG.3071	-0.599136	5.71848	39.5609	4.5e-05	0.000650983	NM_001077698	Fmnl1.	yes
MSTRG.11227	-0.54472	7.42093	39.5238	4.52e-05	0.000650983	NM_019998	Alg2.	yes
MSTRG.8047	-0.368743	7.23203	39.4244	4.57e-05	0.00065798	NM_001290818	Adrbk1.	yes
MSTRG.12934	-1.26415	1.35525	39.2397	4.67e-05	0.000669089	NM_177005	Glt1d1.	yes
MSTRG.1258	-0.801622	7.6662	39.2349	4.67e-05	0.000669089	NM_031877	Wasf1.	yes
MSTRG.2045	-0.762069	2.00684	39.1315	4.73e-05	0.000675437	NM_001190448	Ddc.	yes
MSTRG.2802	-0.56112	5.97393	39.1215	4.73e-05	0.000675617	NM_025638	Gdpd1.	yes
MSTRG.7218	-0.623973	4.38688	39.0628	4.77e-05	0.000679077	NM_029338	Rsph9.	yes
MSTRG.17597	-0.875096	1.38099	39.0269	4.79e-05	0.000679782	NA	NA.	yes
MSTRG.413	-0.437102	9.0704	38.9802	4.81e-05	0.000682044	NM_152915	Dner.	yes
NM_001039052	-1.09234	1.36193	38.8758	4.87e-05	0.000685594	NM_001039052	Pkib.	yes
NM_001039053	-1.09234	1.36193	38.8758	4.87e-05	0.000685594	NM_001039053	Pkib.	yes
NM_001039050	-1.09234	1.36193	38.8758	4.87e-05	0.000685594	NM_001039050	Pkib.	yes
NM_001190402	-1.09234	1.36193	38.8758	4.87e-05	0.000685594	NM_001190402	Pkib.	yes
MSTRG.11505	-0.763313	6.62675	38.8772	4.87e-05	0.000685594	NM_010173	Faah.	yes
MSTRG.17467	-0.436864	8.23962	38.9025	4.86e-05	0.000685594	NM_001310456	Cdk16.	yes
MSTRG.3151	-0.353392	9.25961	38.8886	4.87e-05	0.000685594	NM_001313973	Prkar1a.	yes
MSTRG.10996	-0.414571	7.2809	38.867	4.88e-05	0.000685706	NM_001177849	Asph.	yes
MSTRG.6017	-1.00319	0.216569	38.5929	5.04e-05	0.000700882	NM_001081254	Fam186b.	yes
MSTRG.8505	-1.06808	0.6235	38.5826	5.05e-05	0.000701129	NA	NA.	yes
MSTRG.14026	-0.474288	7.59359	38.5502	5.06e-05	0.000702697	NM_001164401	Ptpro.	yes
MSTRG.10562	-0.729435	9.43336	38.5321	5.08e-05	0.000703497	NM_019914	Mllt11.	yes
MSTRG.9712	-1.66041	0.607299	38.476	5.11e-05	0.00070698	NM_001009948	Nrsn2.	yes
MSTRG.1475	-0.385398	4.78063	38.4603	5.12e-05	0.000707684	NM_145152	Lrrc3.	yes
MSTRG.635	-0.652444	5.92997	38.4449	5.13e-05	0.000707796	NA	NA.	yes
MSTRG.13752	-0.375348	6.41001	38.4205	5.14e-05	0.000708577	NM_019743	Rybp.	yes
MSTRG.4345	-0.78627	7.23939	38.376	5.17e-05	0.000711115	NM_001311128	Unc5a.	yes
MSTRG.7983	-0.922948	2.46789	38.3432	5.19e-05	0.000713044	NM_001190373	Kcng2.	yes
MSTRG.918	-0.567951	5.41536	38.3253	5.2e-05	0.000713575	NM_178405	Atp1a2.	yes
MSTRG.11677	-0.830044	2.12826	38.2946	5.22e-05	0.000714964	NM_001134733	CK137956.	yes
MSTRG.12138	-0.478318	6.35578	38.2655	5.24e-05	0.000715606	NM_001310448	Cdk14.	yes
MSTRG.17962	-0.414354	4.61002	38.2741	5.23e-05	0.000715606	NM_001313748	Gpr173.	yes
MSTRG.14199	-0.595329	4.53022	38.2081	5.28e-05	0.000719295	NM_001024699	Zbtb45.	yes
MSTRG.2938	-1.03936	1.21149	38.1592	5.31e-05	0.00072248	NA	NA.	yes
MSTRG.15084	-0.914782	7.97787	38.1154	5.33e-05	0.00072546	NM_001193305	Mical2.	yes
MSTRG.8173	-0.469559	9.85842	38.1005	5.34e-05	0.000726138	NM_001033139	AI846148.	yes
MSTRG.5659	-0.647997	7.78277	38.0009	5.41e-05	0.000731427	NM_174991	Adgrb1.	yes
MSTRG.16827	-0.364321	4.73546	37.9888	5.42e-05	0.000731427	NM_133983	Cd276.	yes
MSTRG.15736	-0.390909	11.1721	37.9554	5.44e-05	0.000732922	NM_013494	Cpe.	yes
MSTRG.8035	-0.416212	5.92599	37.9367	5.45e-05	0.00073367	NM_013541	Gstp1.	yes
NM_175406	-1.34412	0.290811	37.8897	5.48e-05	0.000734712	NM_175406	Atp6v0d2.	yes
MSTRG.8705	-0.444249	5.82934	37.91	5.47e-05	0.000734712	NM_011484	Stam.	yes
MSTRG.6253	-0.341889	6.31176	37.9139	5.47e-05	0.000734712	NM_172265	Eif2b5.	yes
MSTRG.16981	-0.744725	1.064	37.8167	5.53e-05	0.000738718	NM_198962	Hcrtr2.	yes
MSTRG.8152	-1.89282	1.87176	37.7801	5.55e-05	0.000740235	NM_008431	Kcnk4.	yes
MSTRG.4518	-1.2586	4.15529	37.7788	5.56e-05	0.000740235	NM_013628	Pcsk1.	yes
MSTRG.6427	-0.667276	9.78075	37.7904	5.55e-05	0.000740235	NM_008083	Gap43.	yes
MSTRG.714	-0.841654	3.59916	37.7499	5.57e-05	0.000742204	NM_020025	B3galt2.	yes
MSTRG.16481	-0.768616	7.91036	37.703	5.61e-05	0.000745801	NM_008319	Icam5.	yes
MSTRG.4330	-0.711662	9.24271	37.6894	5.62e-05	0.000746234	NM_009946	Cplx2.	yes
MSTRG.5078	-0.820484	2.45933	37.6761	5.62e-05	0.000746349	NM_026066	Cmtm5.	yes
MSTRG.3360	-0.491977	5.77374	37.6554	5.64e-05	0.000747599	NR_030694	1110002L01Rik.	yes
MSTRG.5538	-0.904834	4.7095	37.5483	5.71e-05	0.00075485	NM_080640	Baalc.	yes
MSTRG.17468	-0.399289	6.72884	37.5504	5.71e-05	0.00075485	NM_145628	Usp11.	yes
MSTRG.14956	-0.446691	6.26614	37.3653	5.84e-05	0.000769275	NM_026384	Dgat2.	yes
MSTRG.9252	-0.339631	6.01646	37.3162	5.88e-05	0.000772614	NM_007387	Acp2.	yes
MSTRG.3727	-1.22921	1.48109	37.2842	5.9e-05	0.00077499	NM_001177503	Plekhd1.	yes
MSTRG.18017	-0.377667	5.31154	37.2227	5.94e-05	0.000779538	NM_009453	Zrsr2.	yes
MSTRG.13501	-0.353002	7.52903	37.2083	5.95e-05	0.000780275	NM_180678	Gars.	yes
MSTRG.15726	-0.75662	5.65689	37.1961	5.96e-05	0.000780306	NM_021506	Sh3rf1.	yes
MSTRG.13299	-0.521814	3.98213	37.1944	5.96e-05	0.000780306	NM_177013	Tmem229a.	yes
MSTRG.10435	-0.705943	3.8911	37.1166	6.02e-05	0.000784689	NR_015498	1500004A13Rik.	yes
MSTRG.16043	-0.324713	6.54144	37.1268	6.01e-05	0.000784689	NM_024191	Arl2bp.	yes
MSTRG.9206	-0.562004	7.59896	36.9485	6.15e-05	0.00079762	NM_175514	Fam171b.	yes
MSTRG.11487	-0.798453	4.88822	36.862	6.21e-05	0.000800913	NM_001038698	Elavl4.	yes
MSTRG.16634	-0.384412	6.60551	36.8701	6.21e-05	0.000800913	NM_021424	Nectin1.	yes
MSTRG.4258	-0.724423	6.63683	36.8219	6.24e-05	0.000803574	NM_001005740	Phactr1.	yes
MSTRG.5311	-1.08555	1.99635	36.7691	6.28e-05	0.000808164	NM_001030294	Olfm4.	yes
MSTRG.16864	-0.362919	7.39009	36.7471	6.3e-05	0.000809709	NM_175484	Coro2b.	yes
MSTRG.3405	-1.03391	6.81072	36.6963	6.34e-05	0.000814146	NM_012038	Vsnl1.	yes
MSTRG.9929	-0.845783	4.55168	36.6641	6.37e-05	0.000816733	NM_001037177	Nfatc2.	yes
MSTRG.9402	-0.696748	3.7966	36.6575	6.37e-05	0.000816737	NM_011246	Rasgrp1.	yes
MSTRG.17416	-0.389774	5.56952	36.6393	6.39e-05	0.000817917	NM_001308474	Porcn.	yes
MSTRG.11423	-0.638441	7.64582	36.6127	6.41e-05	0.000819286	NM_001285852	Sgip1.	yes
MSTRG.16115	-0.306908	6.9655	36.5882	6.43e-05	0.000820452	NM_001081241	Fam65a.	yes
MSTRG.12018	-0.37752	10.0022	36.5495	6.46e-05	0.000823734	NM_001290989	Clstn1.	yes
MSTRG.16197	-0.329906	8.13872	36.5144	6.49e-05	0.000826002	NM_146217	Aars.	yes
MSTRG.8502	-0.71741	7.27048	36.4845	6.51e-05	0.000826422	NM_009127	Scd1.	yes
MSTRG.16635	-0.646828	8.76458	36.4885	6.51e-05	0.000826422	NM_009382	Thy1.	yes
MSTRG.9589	-0.731156	4.20506	36.4568	6.53e-05	0.00082861	NM_001136063	Gfra4.	yes
MSTRG.1414	-0.522322	6.7738	36.4113	6.57e-05	0.000832637	NM_001162846	Phyhipl.	yes
MSTRG.17501	-0.844217	6.93119	36.3131	6.65e-05	0.000839658	NM_001177323	Sept6.	yes
MSTRG.11485	-0.335096	5.11179	36.3234	6.64e-05	0.000839658	NM_007983	Faf1.	yes
MSTRG.2990	-0.314133	7.08777	36.3118	6.65e-05	0.000839658	NM_019795	Dnajc7.	yes
MSTRG.8231	-0.470027	6.71733	36.2857	6.67e-05	0.000840733	NM_018801	Syt7.	yes
MSTRG.9501	-0.390098	4.85334	36.2418	6.71e-05	0.000843536	NM_019788	Bloc1s6.	yes
MSTRG.2816	-1.02315	0.00375949	36.1983	6.75e-05	0.000846248	NM_080420	Lpo.	yes
MSTRG.7311	-0.350282	6.52346	36.1491	6.79e-05	0.000850125	NM_010192	Fem1a.	yes
MSTRG.12054	-0.722583	6.72955	36.0335	6.89e-05	0.000859803	NM_001252654	Kcnab2.	yes
MSTRG.10922	-0.473492	8.61623	35.9931	6.92e-05	0.000862805	NM_001164198	Prkacb.	yes
MSTRG.3704	-0.512045	6.26606	35.936	6.97e-05	0.000868331	NM_145965	Gphn.	yes
MSTRG.14935	-0.525367	4.00106	35.9212	6.98e-05	0.00086926	NM_009381	Thrsp.	yes
NM_145419	-1.14948	0.37189	35.8824	7.02e-05	0.000872142	NM_145419	Hkdc1.	yes
MSTRG.9090	-0.435682	4.7031	35.8467	7.05e-05	0.000874702	NM_009322	Tbr1.	yes
MSTRG.12850	-0.559147	4.17218	35.8119	7.08e-05	0.000877861	NM_001312908	Cux2.	yes
MSTRG.15670	-1.82634	0.569601	35.7831	7.11e-05	0.000879673	NA	NA.	yes
MSTRG.10649	-0.379663	4.49443	35.784	7.11e-05	0.000879673	NM_010269	Gdap2.	yes
MSTRG.11424	-0.602728	4.47855	35.7711	7.12e-05	0.000880317	NR_040444	Gm12709.	yes
MSTRG.6768	-0.461061	9.89193	35.762	7.13e-05	0.000880646	NM_016891	Ppp2r1a.	yes
MSTRG.3069	-0.589922	3.1755	35.7316	7.15e-05	0.000882632	NM_025988	Acbd4.	yes
MSTRG.17808	-0.382854	4.88391	35.7326	7.15e-05	0.000882632	NM_001001176	Taf9b.	yes
MSTRG.849	-0.707969	2.79933	35.6916	7.19e-05	0.000885736	NR_037988	Gm16701.	yes
MSTRG.1490	-0.400455	6.56934	35.628	7.25e-05	0.000890453	NM_172134	Pdxk.	yes
MSTRG.15091	-0.403727	4.31659	35.611	7.26e-05	0.000891349	NM_145584	Spon1.	yes
MSTRG.14727	-0.860735	4.73608	35.5628	7.31e-05	0.000894037	NR_045727	B230209E15Rik.	yes
MSTRG.5524	-0.388709	7.44348	35.5648	7.3e-05	0.000894037	NM_175134	Ankrd46.	yes
MSTRG.15969	-0.382934	7.92888	35.5134	7.35e-05	0.000897577	NM_001122843	Tnpo2.	yes
MSTRG.8993	-0.928294	1.56295	35.4774	7.39e-05	0.00089962	NR_045894	Gm13446.	yes
MSTRG.13612	-0.410593	4.18899	35.4591	7.4e-05	0.00089962	NM_008638	Mthfd2.	yes
MSTRG.17635	-0.585839	6.80907	35.418	7.44e-05	0.000903637	NM_001310537	Atp2b3.	yes
MSTRG.11221	-0.532524	7.97137	35.3988	7.46e-05	0.00090446	NM_001081141	Gabbr2.	yes
MSTRG.8466	-0.763068	7.19009	35.3694	7.49e-05	0.000907158	NM_015748	Slit1.	yes
MSTRG.17032	-0.407119	5.07755	35.362	7.5e-05	0.000907314	NM_172926	Snx14.	yes
MSTRG.9265	-0.294135	5.61829	35.317	7.54e-05	0.000910448	NM_145528	Atg13.	yes
MSTRG.13928	-0.516059	10.0123	35.2677	7.59e-05	0.000914096	NM_026988	Ptms.	yes
MSTRG.16874	-0.295192	6.35215	35.2397	7.61e-05	0.000915968	NM_025857	Aagab.	yes
MSTRG.17470	-0.695208	8.6806	35.2225	7.63e-05	0.0009172	NM_001110780	Syn1.	yes
MSTRG.845	-0.483373	6.30917	35.1975	7.65e-05	0.000918827	NM_001164528	Ildr2.	yes
MSTRG.17937	-0.971492	1.72141	35.1862	7.67e-05	0.000919281	NA	NA.	yes
MSTRG.2667	-0.38243	5.39605	35.1759	7.68e-05	0.000919281	NM_145430	Fam222b.	yes
MSTRG.9475	-0.558644	5.45486	35.1077	7.74e-05	0.000925923	NM_178795	Ppip5k1.	yes
MSTRG.6041	-0.415561	6.06192	35.1101	7.74e-05	0.000925923	NM_007395	Acvr1b.	yes
MSTRG.13677	-0.993403	1.57249	35.0617	7.79e-05	0.000929988	NA	NA.	yes
MSTRG.15432	-0.623874	6.57064	35.0282	7.82e-05	0.000933289	NM_007856	Dhcr7.	yes
MSTRG.2602	-0.662172	5.85935	34.9997	7.85e-05	0.000934597	NM_177708	Rtn4rl1.	yes
MSTRG.16632	-0.613673	5.69316	35.0028	7.85e-05	0.000934597	NM_175481	Grik4.	yes
MSTRG.3665	-0.58573	8.0475	34.9806	7.87e-05	0.000936185	NA	NA.	yes
MSTRG.15211	-0.650915	6.58478	34.9355	7.92e-05	0.000940824	NM_001146347	Fam57b.	yes
MSTRG.8914	-0.317077	7.94565	34.9245	7.93e-05	0.000940824	NM_019681	Ncs1.	yes
MSTRG.16614	-0.352495	6.83457	34.9054	7.95e-05	0.000942439	NM_001083917	Scn3b.	yes
MSTRG.10144	-0.929754	0.556798	34.7139	8.14e-05	0.000963072	NM_028231	Kcnmb2.	yes
MSTRG.15586	-0.463423	4.24806	34.658	8.2e-05	0.00096789	NM_001293703	Plpp5.	yes
MSTRG.17115	-0.57841	9.5292	34.6497	8.21e-05	0.000968202	NM_173781	Rab6b.	yes
MSTRG.13917	-0.322054	7.89103	34.6245	8.24e-05	0.000969921	NM_007881	Atn1.	yes
MSTRG.4105	-0.967557	1.04706	34.6005	8.26e-05	0.000970796	NA	NA.	yes
MSTRG.4175	-0.468432	5.5099	34.5969	8.27e-05	0.000970796	NM_001080381	Fam65b.	yes
MSTRG.9119	-0.564329	6.82528	34.5243	8.35e-05	0.000976806	NM_177784	Klhl23.	yes
MSTRG.4739	-0.489905	3.86044	34.5265	8.34e-05	0.000976806	NM_175538	Nim1k.	yes
MSTRG.8368	-0.408059	4.28366	34.5241	8.35e-05	0.000976806	NM_028922	Plpp6.	yes
MSTRG.15792	-0.635293	6.77877	34.4816	8.39e-05	0.000980761	NM_182991	Tmem59l.	yes
MSTRG.5503	-0.493482	4.82986	34.4582	8.42e-05	0.000983022	NM_001085421	Tspyl5.	yes
MSTRG.9761	-0.517981	4.90596	34.3977	8.48e-05	0.000987863	NM_019811	Acss2.	yes
MSTRG.17437	-0.463257	6.13035	34.2989	8.59e-05	0.000997709	NM_001048208	Med14.	yes
MSTRG.7636	-0.415703	7.52599	34.2871	8.61e-05	0.000998303	NM_001083334	Bin1.	yes
MSTRG.634	-0.614952	8.09196	34.2499	8.65e-05	0.0010019	NM_010732	Lrrn2.	yes
MSTRG.17957	-0.631596	4.07227	34.2421	8.66e-05	0.00100219	NR_040269	Kantr.	yes
MSTRG.89	-0.396496	5.90778	34.1625	8.75e-05	0.00101192	NM_175642	Adgrb3.	yes
MSTRG.15124	-0.44689	7.41915	34.0977	8.82e-05	0.00101977	NM_019580	Gde1.	yes
MSTRG.13494	-0.689181	6.48074	34.08	8.84e-05	0.00101991	NM_001167860	Wipf3.	yes
MSTRG.5990	-0.457999	10.133	34.0038	8.93e-05	0.00102715	NM_007478	Arf3.	yes
MSTRG.3423	-1.47049	0.444808	33.8906	9.07e-05	0.00103727	NM_008747	Ntsr2.	yes
MSTRG.6837	-0.519803	4.13188	33.8982	9.06e-05	0.00103727	NM_175682	Bricd5.	yes
MSTRG.4738	-0.705952	9.96346	33.8755	9.08e-05	0.00103783	NM_001291439	Hmgcs1.	yes
MSTRG.9099	-0.728143	5.13602	33.8346	9.13e-05	0.00104268	NM_018732	Scn3a.	yes
MSTRG.14793	-0.617831	7.33769	33.8221	9.15e-05	0.0010429	NM_001109753	Sv2b.	yes
MSTRG.8490	-0.621248	7.02532	33.805	9.17e-05	0.00104375	NM_010324	Got1.	yes
MSTRG.12986	-0.618067	2.5945	33.7335	9.25e-05	0.00105061	NM_001013751	Syna.	yes
MSTRG.5400	-0.737448	2.67398	33.6926	9.31e-05	0.00105504	NA	NA.	yes
MSTRG.15462	-0.38268	7.03546	33.6797	9.32e-05	0.00105584	NM_207203	Prr36.	yes
MSTRG.15685	-0.427172	9.50796	33.6403	9.37e-05	0.00106059	NM_007450	Slc25a4.	yes
MSTRG.3414	-0.782886	4.7305	33.5686	9.46e-05	0.00106764	NM_008709	Mycn.	yes
MSTRG.5064	-0.35027	6.68686	33.5237	9.52e-05	0.00107096	NM_001313906	Prmt5.	yes
MSTRG.2502	-0.424647	7.81099	33.4754	9.58e-05	0.00107632	NM_013415	Atp1b2.	yes
MSTRG.4499	-0.746326	6.72322	33.4103	9.66e-05	0.00108259	NM_182839	Tppp.	yes
MSTRG.2994	-0.349535	6.31581	33.2665	9.85e-05	0.00109577	NM_001038010	Kat2a.	yes
MSTRG.14742	-0.634745	5.08581	33.2431	9.88e-05	0.00109842	NM_130880	Otud7a.	yes
MSTRG.9267	-0.658717	4.46105	33.2151	9.91e-05	0.00110176	NM_007699	Chrm4.	yes
MSTRG.17252	-0.965351	7.05998	33.1912	9.95e-05	0.00110301	NM_001177615	Arpp21.	yes
MSTRG.13728	-0.816051	6.15642	33.1736	9.97e-05	0.00110301	NM_001081146	Prickle2.	yes
MSTRG.7405	-0.511682	7.1745	33.1648	9.98e-05	0.00110301	NM_020578	Ehd3.	yes
MSTRG.5817	-0.379625	5.00938	33.1715	9.97e-05	0.00110301	NM_001289711	L3mbtl2.	yes
MSTRG.9415	-0.436207	7.82864	33.0923	0.000100778	0.00111065	NM_170593	Disp2.	yes
NM_010203	-0.91078	0.688322	33.0788	0.00010096	0.00111112	NM_010203	Fgf5.	yes
MSTRG.9862	-0.41006	9.1893	33.0173	0.000101795	0.00111721	NM_018753	Ywhab.	yes
MSTRG.9222	-0.822562	6.48127	32.9473	0.000102756	0.00112698	NM_199223	Rtn4rl2.	yes
MSTRG.9357	-0.620714	5.26599	32.9246	0.000103069	0.00112963	NM_021275	Kcna4.	yes
MSTRG.4665	-0.804957	5.49818	32.9064	0.000103322	0.00113062	NM_144838	Sgtb.	yes
MSTRG.12077	-0.590409	7.08322	32.9027	0.000103373	0.00113062	NM_001039079	Prkcz.	yes
MSTRG.9103	-1.19823	3.5014	32.8467	0.000104155	0.0011376	NM_001313997	Scn1a.	yes
NM_008314	-1.68137	-0.313653	32.8362	0.000104302	0.00113825	NM_008314	Htr5a.	yes
MSTRG.3236	-0.635238	5.05103	32.8323	0.000104357	0.00113825	NM_030206	Cygb.	yes
MSTRG.8431	-0.474738	5.37268	32.8198	0.000104533	0.00113908	NM_001290826	Cpeb3.	yes
MSTRG.9717	-0.356803	6.84648	32.8115	0.000104649	0.00113908	NM_001159551	H13.	yes
MSTRG.3880	-0.48066	5.29492	32.7713	0.000105219	0.0011445	NM_172584	Itpk1.	yes
MSTRG.11859	-0.914513	4.10231	32.7393	0.000105673	0.00114865	NM_001099631	Sh2d5.	yes
MSTRG.6920	-0.403516	7.32959	32.71	0.000106092	0.00115162	NM_007523	Bak1.	yes
MSTRG.16512	-0.406266	3.45698	32.6904	0.000106374	0.00115311	NM_025870	Swsap1.	yes
MSTRG.14562	-0.359312	5.47595	32.691	0.000106365	0.00115311	NM_001164518	Iglon5.	yes
MSTRG.10491	-0.342752	6.70258	32.6341	0.000107185	0.00115925	NM_145540	Ints3.	yes
MSTRG.6684	-0.376088	5.8123	32.5981	0.00010771	0.00116282	NM_001033442	Gm1604b.	yes
NM_001277268	-0.901305	0.683909	32.5631	0.000108221	0.00116675	NM_001277268	Fgf5.	yes
MSTRG.1980	-0.638514	5.88068	32.5053	0.000109073	0.00117355	NM_008698	Nipsnap1.	yes
MSTRG.6708	-0.305402	6.27842	32.4601	0.000109743	0.00117837	NM_026644	Agpat4.	yes
MSTRG.15284	-0.500909	8.18864	32.4374	0.000110082	0.00118121	NM_178641	Inpp5f.	yes
MSTRG.39	-0.803017	5.69584	32.3633	0.000111198	0.00119237	NM_001160369	A830018L16Rik.	yes
MSTRG.14250	-0.82705	2.84008	32.339	0.000111566	0.0011939	NA	NA.	yes
MSTRG.4322	-0.401411	5.0503	32.3396	0.000111556	0.0011939	NM_016709	Auh.	yes
NM_009428	-0.915239	2.30388	32.2471	0.000112972	0.00120385	NM_009428	Trpc5.	yes
MSTRG.14472	-0.786535	1.78049	32.2369	0.00011313	0.00120385	NM_172898	Kirrel2.	yes
MSTRG.1571	-0.323366	7.86919	32.2337	0.000113179	0.00120385	NM_007460	Ap3d1.	yes
MSTRG.10617	-0.62177	1.87388	32.1905	0.000113849	0.00120936	NM_001081139	Ankrd35.	yes
MSTRG.1721	-0.460854	5.45677	32.1722	0.000114134	0.00121158	NR_029764	Mir331.	yes
MSTRG.17884	-0.418061	3.93594	32.116	0.000115015	0.00121848	NM_001082412	Slc25a53.	yes
MSTRG.7447	-0.393182	6.18883	32.0204	0.000116533	0.00123127	NM_001163759	Dhx57.	yes
MSTRG.5904	-0.680296	6.28163	31.9967	0.000116911	0.00123445	NM_001002005	Panx2.	yes
MSTRG.6804	-0.502842	5.82971	31.95	0.000117664	0.00124074	NM_181821	Hcfc1r1.	yes
MSTRG.9059	-0.65823	5.30537	31.8854	0.000118715	0.00124851	NM_001037099	Cacnb4.	yes
MSTRG.1855	-0.579285	6.97169	31.8898	0.000118642	0.00124851	NM_001244617	B4galnt1.	yes
MSTRG.15210	-0.385189	9.78313	31.8705	0.000118958	0.00125024	NM_001177307	Aldoa.	yes
MSTRG.8838	-0.857475	5.34504	31.8612	0.00011911	0.00125047	NM_001177627	Slc2a6.	yes
MSTRG.16979	-0.384693	7.42731	31.7787	0.000120474	0.00126214	NM_001164790	Scg3.	yes
MSTRG.9514	-0.899437	2.45423	31.7384	0.000121145	0.00126607	NM_199022	Shc4.	yes
MSTRG.2485	-0.597837	7.88843	31.7413	0.000121097	0.00126607	NA	NA.	yes
MSTRG.15106	-0.330713	6.6094	31.7234	0.000121396	0.00126747	NM_019772	1110004F10Rik.	yes
MSTRG.7966	-0.59643	6.06197	31.7066	0.000121678	0.00126958	NM_001164504	Rnf165.	yes
MSTRG.4770	-0.553319	5.19451	31.6681	0.000122329	0.0012747	NM_001331064	Abhd6.	yes
MSTRG.17876	-0.361304	4.32974	31.6543	0.000122563	0.00127629	NM_146236	Tceal1.	yes
MSTRG.9789	-0.550276	8.44342	31.6493	0.000122646	0.00127633	NM_001006664	Epb41l1.	yes
MSTRG.17317	-0.742568	3.11001	31.6027	0.000123441	0.00128291	NM_011703	Vipr1.	yes
MSTRG.11167	-0.471647	7.71677	31.5422	0.000124482	0.00129204	NM_001037709	Rusc2.	yes
NM_172450	-0.841794	0.247602	31.5347	0.00012461	0.00129253	NM_172450	4930539E08Rik.	yes
MSTRG.2065	-0.62642	6.9017	31.4972	0.000125261	0.00129759	NM_029861	Cnrip1.	yes
MSTRG.15714	-1.01948	1.01695	31.4131	0.000126735	0.00131028	NM_009136	Scrg1.	yes
NM_020259	-1.25917	1.28595	31.3521	0.000127817	0.00131849	NM_020259	Hhip.	yes
MSTRG.17583	-0.991939	1.14233	31.3309	0.000128196	0.00132008	NM_001289730	Mcf2.	yes
MSTRG.3791	-0.789907	6.43226	31.3264	0.000128275	0.00132008	NM_010234	Fos.	yes
MSTRG.12472	-0.365943	7.0291	31.3224	0.000128348	0.00132008	NM_001310618	Ube2k.	yes
MSTRG.72	-0.530257	3.32147	31.2718	0.000129257	0.00132599	NM_001290679	Tmem14a.	yes
MSTRG.15777	-0.499702	8.46021	31.2286	0.000130039	0.00133229	NM_007789	Ncan.	yes
MSTRG.13094	-0.737336	7.6463	31.1861	0.000130816	0.00133852	NM_172723	Adap1.	yes
MSTRG.6715	-0.72967	5.10433	31.1751	0.000131016	0.00133971	NM_008552	Mas1.	yes
MSTRG.17400	-0.492123	3.5177	31.0247	0.000133809	0.001363	NM_008423	Kcnd1.	yes
MSTRG.16839	-0.328055	7.6352	31.0137	0.000134018	0.00136425	NM_001042752	Neo1.	yes
MSTRG.7982	-0.518648	4.88758	30.9874	0.000134513	0.00136841	NM_001164420	Pqlc1.	yes
MSTRG.312	-1.06257	3.7959	30.9635	0.000134966	0.00137199	NM_007774	Cryga.	yes
MSTRG.5090	-0.77111	5.98178	30.9327	0.000135554	0.00137635	NA	NA.	yes
MSTRG.13493	-0.427799	4.88404	30.8839	0.000136489	0.00138496	NR_033635	9130019P16Rik.	yes
MSTRG.1956	-0.588774	5.84158	30.8507	0.00013713	0.0013888	NM_001302630	Osbp2.	yes
MSTRG.14113	-0.304538	5.28314	30.8213	0.000137699	0.00139312	NM_146176	Cnot3.	yes
MSTRG.17182	-0.299038	7.53161	30.8151	0.00013782	0.00139312	NM_013785	Ip6k1.	yes
MSTRG.14239	-0.312821	7.33037	30.6837	0.000140406	0.00141297	NM_001039878	Strn4.	yes
MSTRG.14754	-0.397512	4.85481	30.634	0.000141398	0.00141845	NM_172310	Tarsl2.	yes
MSTRG.8126	-0.364314	5.19344	30.6356	0.000141366	0.00141845	NM_026246	Mrpl49.	yes
MSTRG.5462	-1.03157	2.7344	30.6168	0.000141745	0.00141903	NM_009869	Cdh9.	yes
MSTRG.7033	-0.421298	4.97057	30.5938	0.000142208	0.00141903	NM_001185182	Pfdn6.	yes
MSTRG.12084	-0.411778	4.83459	30.6036	0.00014201	0.00141903	NM_177186	Slc35e2.	yes
MSTRG.17079	-0.364737	6.35491	30.5162	0.000143784	0.00143243	NM_001289645	Pxylp1.	yes
MSTRG.8074	-0.75604	7.01834	30.4981	0.000144156	0.00143433	NM_001001885	Tmem151a.	yes
MSTRG.2359	-0.555282	6.03955	30.4898	0.000144326	0.00143512	NM_178218	Hist3h2a.	yes
MSTRG.8425	-0.72537	3.67847	30.4806	0.000144516	0.00143611	NR_033510	1500017E21Rik.	yes
MSTRG.13836	-0.423901	5.74649	30.4714	0.000144704	0.00143618	NM_177412	Tmcc1.	yes
MSTRG.2874	-0.373881	5.42933	30.4575	0.000144991	0.00143723	NM_016752	Slc35b1.	yes
MSTRG.415	-1.14031	3.95415	30.4248	0.000145669	0.00144125	NM_027921	Slc16a14.	yes
MSTRG.9947	-0.835371	1.29799	30.4282	0.000145598	0.00144125	NM_001159696	Tfap2c.	yes
MSTRG.14095	-0.615787	4.77324	30.4265	0.000145634	0.00144125	NM_001112796	Bicd1.	yes
MSTRG.12508	-0.393291	6.48086	30.416	0.000145852	0.00144216	NM_177561	Usp46.	yes
MSTRG.5619	-0.424291	6.51298	30.4029	0.000146125	0.00144396	NM_144846	Fam49b.	yes
MSTRG.14685	-0.566731	6.33914	30.3885	0.000146426	0.00144604	NM_001037906	Nell1.	yes
MSTRG.1452	-0.735007	2.14414	30.3711	0.000146788	0.00144871	NM_009115	S100b.	yes
MSTRG.8533	-0.574189	4.7505	30.2981	0.000148329	0.00145852	NM_029186	Mfsd13a.	yes
MSTRG.14598	-0.427663	6.60041	30.272	0.000148884	0.00146303	NM_001252470	Cpt1c.	yes
MSTRG.2285	-0.981542	1.68658	30.2336	0.000149705	0.00146927	NA	NA.	yes
MSTRG.2084	-0.425196	5.92604	30.2037	0.000150347	0.00147234	NM_173752	Lgalsl.	yes
MSTRG.7061	-0.412352	5.21998	30.2001	0.000150425	0.00147234	NM_001302393	Ppt2.	yes
MSTRG.5764	-0.29328	6.75844	30.1889	0.000150667	0.00147234	NM_145139	Eif3l.	yes
MSTRG.8230	-0.54557	6.56508	30.1422	0.00015168	0.0014777	NM_198114	Dagla.	yes
MSTRG.5870	-0.305901	6.61272	30.1452	0.000151614	0.0014777	NM_177630	Ldoc1l.	yes
MSTRG.9378	-0.305209	6.32183	30.1506	0.000151498	0.0014777	NM_133749	Emc7.	yes
MSTRG.9916	-0.38786	6.01241	30.1193	0.00015218	0.00147894	NM_170756	Spata2.	yes
MSTRG.13331	-0.390489	7.44797	30.0947	0.000152719	0.00148236	NM_001311087	Klhdc10.	yes
MSTRG.13241	-0.681407	6.4287	29.9857	0.000155133	0.00150027	NM_001191023	Dync1i1.	yes
MSTRG.5710	-0.357606	6.03886	29.9847	0.000155156	0.00150027	NM_001007568	Zfp251.	yes
MSTRG.11230	-0.620352	8.4963	29.9659	0.000155578	0.00150184	NM_001307989	Nr4a3.	yes
MSTRG.5127	-0.474315	5.90653	29.8735	0.000157667	0.00151385	NM_029498	Zmym2.	yes
MSTRG.10719	-0.337308	6.07703	29.8671	0.000157813	0.00151385	NR_015459	4933431E20Rik.	yes
MSTRG.13218	-0.297947	7.61078	29.8657	0.000157844	0.00151385	NM_013559	Hsph1.	yes
MSTRG.5466	-0.407305	5.76381	29.8495	0.000158214	0.0015153	NM_001316758	Cdh10.	yes
MSTRG.6719	-0.535363	6.60049	29.8358	0.000158529	0.00151741	NM_009338	Acat2.	yes
MSTRG.4181	-0.883502	4.87294	29.8125	0.000159064	0.00152017	NM_009513	Nrsn1.	yes
MSTRG.17165	-0.558182	4.03125	29.7754	0.000159922	0.00152522	NM_018879	Nprl2.	yes
MSTRG.17505	-0.567361	2.96602	29.7491	0.000160532	0.00152609	NM_153503	Rnf113a1.	yes
MSTRG.4355	-0.365091	6.90144	29.7581	0.000160323	0.00152609	NM_025596	Prelid1.	yes
MSTRG.9770	-0.364594	5.62668	29.7466	0.000160591	0.00152609	NR_015528	BC029722.	yes
MSTRG.10408	-0.318169	7.29323	29.7495	0.000160522	0.00152609	NM_001310587	Mef2d.	yes
MSTRG.13708	-0.679675	2.53289	29.7229	0.000161144	0.00153043	NM_001037493	Slc41a3.	yes
MSTRG.3998	-0.770176	5.49159	29.6516	0.00016282	0.00154266	NM_178915	Tmem179.	yes
MSTRG.7781	-0.571525	4.38253	29.6446	0.000162987	0.00154332	NM_033037	Cdo1.	yes
MSTRG.14582	-0.49967	2.81181	29.6187	0.000163601	0.00154771	NM_146189	Mybpc2.	yes
MSTRG.5717	-0.742984	7.2178	29.6124	0.000163751	0.00154778	NM_010630	Kifc2.	yes
MSTRG.8597	-0.523258	2.43155	29.5652	0.000164881	0.00155476	NR_040316	B230217O12Rik.	yes
MSTRG.5958	-0.611157	9.72626	29.523	0.000165897	0.00156063	NM_001289653	Nell2.	yes
MSTRG.10974	-0.571951	4.89467	29.4531	0.000167598	0.00157291	NM_028097	Tmem68.	yes
MSTRG.1476	-0.972708	3.08044	29.4382	0.000167963	0.00157299	NM_138301	Trpm2.	yes
MSTRG.5130	-0.654689	2.83713	29.4454	0.000167787	0.00157299	NM_030004	Cryl1.	yes
MSTRG.2484	-0.57215	9.52494	29.4255	0.000168275	0.00157367	NM_025838	Tmem107.	yes
MSTRG.14381	-0.773109	6.22296	29.4033	0.000168823	0.00157738	NM_028417	Ttc9b.	yes
MSTRG.14984	-0.413698	7.72384	29.3866	0.000169235	0.00157956	NM_178764	Fam168a.	yes
MSTRG.3916	-0.839103	0.829855	29.3681	0.000169695	0.00158229	NA	NA.	yes
MSTRG.6807	-0.425883	5.86939	29.2955	0.000171509	0.00159452	NM_023824	Paqr4.	yes
MSTRG.9425	-0.375869	5.91403	29.2959	0.0001715	0.00159452	NM_172269	Vps18.	yes
MSTRG.3380	-0.725986	1.41519	29.1966	0.000174018	0.00161313	NM_028376	Pfn4.	yes
MSTRG.14248	-0.547305	10.971	29.1889	0.000174215	0.00161313	NM_007590	Calm3.	yes
MSTRG.12697	-0.433361	5.45567	29.1887	0.000174222	0.00161313	NM_001289577	Chfr.	yes
MSTRG.10154	-0.533686	3.93454	29.142	0.000175422	0.00161983	NM_001013024	Usp13.	yes
MSTRG.16029	-0.470178	5.41015	29.1407	0.000175456	0.00161983	NM_001093757	Ogfod1.	yes
MSTRG.17480	-0.596211	4.13722	29.1167	0.000176077	0.00162367	NM_001305675	Wdr44.	yes
MSTRG.14031	-1.39731	5.26163	29.0723	0.000177232	0.00163148	NM_207222	Lmo3.	yes
MSTRG.17871	-1.19843	-0.15647	29.0752	0.000177156	0.00163148	NM_001127169	Tceal7.	yes
MSTRG.2798	-0.444938	6.86833	29.049	0.000177842	0.00163454	NM_001098810	Ptrh2.	yes
MSTRG.16046	-0.928978	1.05589	29.0401	0.000178076	0.00163545	NA	NA.	yes
MSTRG.15088	-0.303033	5.84429	29.0015	0.000179094	0.0016429	NM_133700	Btbd10.	yes
MSTRG.6440	-1.00363	3.5749	28.9962	0.000179236	0.00164326	NM_001159419	Sidt1.	yes
MSTRG.4818	-0.610253	9.15696	28.8857	0.00018219	0.00166552	NM_001038637	Gng2.	yes
MSTRG.13864	-0.609557	5.05505	28.8382	0.000183477	0.0016744	NM_001172207	Lrtm2.	yes
MSTRG.362	-0.964006	7.86475	28.8205	0.000183961	0.00167727	NM_009872	Cdk5r2.	yes
MSTRG.11796	-0.601696	3.21165	28.819	0.000184002	0.00167727	NM_019578	Extl1.	yes
MSTRG.8141	-0.420471	6.30027	28.8016	0.000184478	0.00168064	NM_001168488	Men1.	yes
MSTRG.7615	-0.479248	8.46066	28.7865	0.000184892	0.0016823	NM_001146292	Celf4.	yes
MSTRG.17270	-0.470001	2.82731	28.7887	0.00018483	0.0016823	NM_148958	Osbpl10.	yes
MSTRG.2331	-0.330149	5.70195	28.7833	0.000184979	0.0016823	NM_145426	Mfap3.	yes
MSTRG.4198	-0.393409	3.69542	28.7759	0.000185183	0.0016832	NM_001037955	Dusp22.	yes
MSTRG.860	-0.374246	6.55724	28.7626	0.000185549	0.00168556	NM_001291508	Pbx1.	yes
MSTRG.9792	-1.03693	1.09672	28.7361	0.000186282	0.00168738	NR_040372	Gm14169.	yes
MSTRG.4273	-0.489404	4.46795	28.7183	0.000186777	0.00168989	NM_025508	Gmpr.	yes
MSTRG.10819	-0.361884	5.15446	28.7162	0.000186835	0.00168989	NM_146140	Tram1l1.	yes
MSTRG.9861	-0.44235	6.21272	28.7063	0.00018711	0.00169048	NM_183023	Rims4.	yes
MSTRG.7739	-0.57701	8.65089	28.6785	0.000187888	0.00169419	NM_029357	Pcdh1.	yes
MSTRG.7948	-0.355884	6.96927	28.6793	0.000187866	0.00169419	NM_001001181	BC031181.	yes
MSTRG.14751	-0.529993	5.25686	28.6282	0.0001893	0.00170531	NA	NA.	yes
MSTRG.8982	-0.965957	1.46862	28.611	0.000189787	0.00170743	NA	NA.	yes
MSTRG.14655	-0.684506	3.63066	28.5959	0.000190216	0.00170773	NM_008172	Grin2d.	yes
MSTRG.12213	-0.474848	6.67016	28.5535	0.000191424	0.00171439	NM_026984	Kmt2e.	yes
MSTRG.17229	-0.320061	9.03614	28.5422	0.000191747	0.00171535	NM_001205330	Map4.	yes
MSTRG.16319	-0.596126	4.93614	28.5025	0.00019289	0.00172363	NM_030176	Spata2l.	yes
MSTRG.3517	-0.463167	6.18317	28.4936	0.000193146	0.00172494	NM_025840	Bzw2.	yes
MSTRG.16329	-0.290744	5.72304	28.4895	0.000193266	0.00172504	NM_001253783	Def8.	yes
MSTRG.16398	-0.914161	2.42593	28.4847	0.000193403	0.0017253	NM_001320076	Mmp12.	yes
MSTRG.9636	-0.310556	5.0344	28.4787	0.000193579	0.0017259	NM_001172160	Flrt3.	yes
MSTRG.4448	-0.928257	-0.145084	28.4721	0.00019377	0.00172663	NM_001177750	Gm10767.	yes
MSTRG.1127	-0.350289	4.90053	28.4289	0.000195029	0.00173687	NM_001330198	Fuca2.	yes
MSTRG.14079	-0.735599	0.978563	28.3975	0.00019595	0.00174376	NM_008970	Pthlh.	yes
MSTRG.5529	-0.368555	8.50034	28.395	0.000196022	0.00174376	NM_001170866	Ncald.	yes
MSTRG.7488	-0.373651	5.57432	28.2741	0.000199618	0.0017698	NM_019654	Socs5.	yes
MSTRG.16888	-0.477622	7.66904	28.243	0.000200555	0.00177711	NM_017382	Rab11a.	yes
MSTRG.8028	-0.934666	1.46639	28.2165	0.000201358	0.00178124	NM_001177438	Aldh3b2.	yes
MSTRG.1328	-0.428594	9.37857	28.22	0.000201251	0.00178124	NM_019760	Serinc1.	yes
MSTRG.15142	-0.654306	2.26615	28.1715	0.000202728	0.00179236	NM_001040136	Pdzd9.	yes
MSTRG.13916	-0.447057	6.49312	28.084	0.000205427	0.00180917	NM_013535	Grcc10.	yes
MSTRG.12745	-0.433037	7.92217	28.0617	0.000206121	0.00181428	NM_026805	Svop.	yes
MSTRG.7474	-0.314923	6.49833	27.9791	0.00020872	0.0018341	NM_001159496	Ppm1b.	yes
MSTRG.14511	-0.732809	4.77098	27.9131	0.000210821	0.00184847	NM_175140	Chst8.	yes
MSTRG.10041	-0.919493	8.86331	27.8769	0.000211985	0.00185764	NM_009133	Stmn3.	yes
MSTRG.3828	-0.491964	5.54549	27.8576	0.000212609	0.00186209	NM_001198587	Nrxn3.	yes
MSTRG.2189	-0.730561	3.72039	27.7939	0.000214681	0.001873	NM_001045530	Ccnjl.	yes
MSTRG.7242	-0.290377	8.62059	27.7884	0.00021486	0.00187353	NM_001163729	Klhdc3.	yes
MSTRG.6925	-0.583409	8.44174	27.7615	0.000215744	0.00187815	NM_001281491	Syngap1.	yes
MSTRG.5871	-0.388224	4.92603	27.6937	0.00021799	0.00189147	NM_146061	Prr5.	yes
MSTRG.15306	-1.24181	4.03005	27.6743	0.000218636	0.00189604	NM_173410	Gpr26.	yes
MSTRG.12247	-0.690562	2.18425	27.6605	0.000219099	0.00189798	NA	NA.	yes
MSTRG.5216	-0.473712	8.51278	27.6552	0.000219278	0.0018985	NM_010910	Nefl.	yes
MSTRG.16616	-0.597422	6.64435	27.621	0.000220427	0.00190532	NM_172768	Gramd1b.	yes
MSTRG.8203	-0.496794	5.95629	27.6022	0.000221065	0.0019098	NM_001136064	Bscl2.	yes
MSTRG.575	-1.12206	0.907723	27.5908	0.000221451	0.00191209	NM_010483	Htr5b.	yes
MSTRG.6272	-0.810505	2.85949	27.5573	0.000222589	0.00191671	NM_001278041	Chrd.	yes
MSTRG.596	-0.443395	7.0011	27.5586	0.000222545	0.00191671	NM_181750	R3hdm1.	yes
MSTRG.14704	-0.680298	5.39555	27.5525	0.000222755	0.00191709	NR_033504	Gm9962.	yes
MSTRG.5214	-0.32269	6.73157	27.5257	0.000223671	0.00192289	NM_001205188	Ppp2r2a.	yes
MSTRG.1841	-0.573822	6.09682	27.4995	0.000224574	0.00192656	NM_001252387	Fam19a2.	yes
MSTRG.2928	-0.302947	4.39448	27.4965	0.000224676	0.00192656	NM_026186	Cwc25.	yes
MSTRG.897	-0.292979	4.77159	27.4682	0.000225656	0.00193263	NM_001242580	Nit1.	yes
MSTRG.2596	-0.407169	8.88396	27.4364	0.000226765	0.00193794	NM_013625	Pafah1b1.	yes
MSTRG.4477	-0.44539	2.68813	27.4303	0.000226977	0.00193871	NM_001330423	Fastkd3.	yes
MSTRG.17192	-0.289766	6.1722	27.4062	0.00022782	0.00194442	NM_001013814	Amt.	yes
MSTRG.12195	-0.444824	3.31561	27.3776	0.000228827	0.00194927	NM_178728	Napepld.	yes
MSTRG.14688	-0.958629	3.47481	27.3561	0.000229588	0.00195365	NM_080853	Slc17a6.	yes
MSTRG.140	-0.937811	5.92134	27.3568	0.000229563	0.00195365	NM_028096	2010300C02Rik.	yes
MSTRG.8128	-0.422267	6.73556	27.3024	0.000231497	0.00196779	NM_028454	Tm7sf2.	yes
MSTRG.9044	-0.367196	6.95635	27.2249	0.000234288	0.00198725	NA	NA.	yes
MSTRG.7701	-0.318022	6.7413	27.2274	0.000234198	0.00198725	NM_173383	Dnd1.	yes
MSTRG.3534	-0.590186	6.43177	27.1506	0.000237	0.00200713	NM_001271708	Lrrn3.	yes
MSTRG.9480	-0.51226	1.66231	27.1533	0.0002369	0.00200713	NM_145973	Ell3.	yes
MSTRG.9624	-0.842715	8.30229	27.0887	0.000239289	0.00202194	NM_001291056	Snap25.	yes
MSTRG.12152	-0.397587	6.61921	27.0858	0.000239396	0.00202194	NM_001007220	Adam22.	yes
MSTRG.1424	-0.471604	8.86743	27.0669	0.000240099	0.00202679	NM_001293683	Zwint.	yes
MSTRG.778	-0.417302	7.92138	27.053	0.000240618	0.00203009	NM_001205204	Astn1.	yes
MSTRG.17856	-0.470699	4.68628	27.0467	0.000240857	0.00203034	NM_001166377	Armcx1.	yes
MSTRG.4065	-0.588747	7.0853	27.042	0.000241033	0.00203036	NM_145360	Idi1.	yes
MSTRG.13375	-0.693652	2.66848	27.0077	0.000242321	0.00203472	NA	NA.	yes
MSTRG.6280	-0.389005	4.01644	26.9894	0.000243014	0.00203947	NM_025693	Tmem41a.	yes
NM_011904	-1.26681	-0.156151	26.9367	0.000245016	0.00205301	NM_011904	Tll2.	yes
MSTRG.5527	-0.432369	9.59335	26.9331	0.000245156	0.0020531	NM_001253805	Ywhaz.	yes
MSTRG.14387	-0.634961	3.85607	26.9109	0.000246006	0.00205804	NA	NA.	yes
MSTRG.13376	-0.690144	2.68277	26.8845	0.00024702	0.00206544	NA	NA.	yes
MSTRG.7721	-0.716665	1.52723	26.8621	0.000247886	0.00207159	NM_053138	Pcdhb13.	yes
MSTRG.8296	-0.353089	8.07819	26.847	0.000248472	0.0020754	NM_008139	Gnaq.	yes
MSTRG.3292	-0.445136	7.0469	26.8079	0.000249996	0.00208542	NM_001037754	Baiap2.	yes
MSTRG.2120	-0.573915	5.932	26.7329	0.000252951	0.00210285	NM_176841	Ccdc88a.	yes
MSTRG.14246	-0.536899	8.86777	26.7105	0.000253843	0.00210805	NA	NA.	yes
MSTRG.4088	-0.685495	7.14972	26.7055	0.000254042	0.0021086	NM_001302997	Gng4.	yes
MSTRG.15206	-0.643012	6.4134	26.6917	0.000254591	0.00211095	NM_001301374	Coro1a.	yes
MSTRG.9812	-0.570175	11.0237	26.6865	0.000254799	0.00211157	NM_001291128	Nnat.	yes
MSTRG.16982	-0.572214	3.03838	26.6815	0.000255002	0.00211215	NM_027150	Mlip.	yes
MSTRG.8548	-0.429776	7.87543	26.6308	0.000257039	0.00212764	NM_146100	Ina.	yes
MSTRG.7722	-0.483617	2.79246	26.5754	0.000259291	0.00213885	NM_053139	Pcdhb14.	yes
MSTRG.1674	-0.378147	6.80301	26.5751	0.000259303	0.00213885	NM_175331	Nt5dc3.	yes
MSTRG.7754	-0.841666	3.43837	26.5529	0.000260213	0.00214248	NA	NA.	yes
MSTRG.13781	-0.527398	5.55306	26.5376	0.00026084	0.00214372	NM_177328	Grm7.	yes
MSTRG.14332	-0.446226	5.75275	26.519	0.000261607	0.0021467	NM_001168506	Zfp574.	yes
MSTRG.2661	-0.424091	8.04526	26.4776	0.000263323	0.00215632	NM_001291225	Sez6.	yes
MSTRG.8740	-0.647876	4.99963	26.4673	0.000263752	0.0021576	NM_001004761	Gpr158.	yes
MSTRG.9379	-0.644843	6.26262	26.4304	0.000265293	0.00216241	NM_009162	Scg5.	yes
MSTRG.2839	-0.363067	7.14492	26.4386	0.00026495	0.00216241	NM_026178	Mmd.	yes
MSTRG.1130	-0.427918	5.53362	26.4208	0.000265697	0.00216348	NM_025446	Aig1.	yes
MSTRG.1361	-1.40418	1.51113	26.3414	0.000269058	0.00218186	NM_001017407	Tbata.	yes
MSTRG.13921	-0.329496	8.5624	26.3382	0.000269193	0.00218186	NM_009415	Tpi1.	yes
MSTRG.9244	-1.09117	4.61147	26.293	0.000271131	0.00219413	NM_026161	C1qtnf4.	yes
MSTRG.5348	-0.492958	6.37017	26.2628	0.000272434	0.00219915	NM_001190989	Ndfip2.	yes
MSTRG.4728	-0.584571	2.83753	26.257	0.000272687	0.00220008	NM_010330	Emb.	yes
MSTRG.14549	-0.454363	4.00773	26.2344	0.000273666	0.00220573	NM_023363	Zfp788.	yes
MSTRG.10178	-0.855975	1.22368	26.2215	0.000274231	0.00220903	NM_019510	Trpc3.	yes
MSTRG.12720	-0.815782	0.811308	26.2076	0.000274835	0.00221178	NR_045832	E130006D01Rik.	yes
MSTRG.6888	-0.34006	5.11003	26.2009	0.000275129	0.00221302	NM_173741	Wdr24.	yes
MSTRG.4342	-0.481052	8.16447	26.1458	0.000277553	0.00223139	NM_033610	Sncb.	yes
MSTRG.8920	-1.22995	3.42371	26.1377	0.000277911	0.00223205	NM_178887	Fibcd1.	yes
MSTRG.17974	-0.346678	7.98806	26.134	0.000278075	0.0022322	NM_018798	Ubqln2.	yes
MSTRG.10061	-0.65117	1.60558	26.1259	0.000278433	0.00223394	NA	NA.	yes
MSTRG.2888	-0.523198	6.31297	26.1088	0.000279197	0.00223894	NM_001161419	Atp5g1.	yes
MSTRG.879	-0.708684	2.17342	26.1043	0.000279397	0.00223941	NM_010188	Fcgr3.	yes
MSTRG.3262	-0.457036	5.40475	26.0948	0.000279819	0.00224166	NM_001112699	Cyth1.	yes
MSTRG.17971	-0.522557	5.73585	25.998	0.000284183	0.00226805	NM_001004154	Rragb.	yes
MSTRG.2369	-0.389224	5.08237	25.9963	0.000284257	0.00226805	NM_001205068	Jmjd4.	yes
MSTRG.2686	-0.738916	1.11286	25.9578	0.000286018	0.00227867	NM_008759	Sebox.	yes
MSTRG.248	-0.661631	1.32013	25.925	0.000287526	0.00228838	NA	NA.	yes
MSTRG.6173	-0.470489	7.88823	25.9255	0.000287502	0.00228838	NM_144518	2900011O08Rik.	yes
MSTRG.15607	-0.390008	3.98253	25.8972	0.000288808	0.00229702	NM_025686	Brf2.	yes
NM_001033286	-1.15973	2.61494	25.8588	0.000290594	0.00230702	NM_001033286	Slc30a10.	yes
MSTRG.3370	-0.407263	4.45569	25.8392	0.000291512	0.00230968	NM_134046	Cenpo.	yes
MSTRG.9696	-0.412408	8.76832	25.8284	0.000292018	0.00231138	NM_001302077	Fkbp1a.	yes
MSTRG.7648	-0.353816	8.818	25.8087	0.000292945	0.00231702	NM_007874	Reep5.	yes
MSTRG.2643	-0.697906	1.75914	25.802	0.000293263	0.00231777	NA	NA.	yes
MSTRG.16601	-1.05995	7.2975	25.7852	0.000294053	0.00232203	NM_022029	Nrgn.	yes
MSTRG.17316	-0.296583	7.71034	25.7671	0.000294912	0.00232501	NM_175114	Trak1.	yes
MSTRG.11511	-0.431124	3.41357	25.7452	0.000295957	0.00233209	NM_026547	Lurap1.	yes
MSTRG.2718	-0.463985	8.1886	25.7076	0.000297753	0.0023416	NM_009871	Cdk5r1.	yes
MSTRG.2924	-0.659342	7.90824	25.6975	0.00029824	0.00234427	NM_018873	Srcin1.	yes
MSTRG.4938	-1.11633	3.43555	25.6775	0.000299205	0.00234836	NM_145741	Gdf10.	yes
MSTRG.16788	-0.606625	8.33541	25.6511	0.000300485	0.00235491	NM_001311076	Lingo1.	yes
MSTRG.13684	-0.273447	7.67488	25.627	0.000301658	0.00236177	NM_017477	Copg1.	yes
MSTRG.6240	-0.55716	2.87163	25.6195	0.000302022	0.00236345	NM_001033164	2510002D24Rik.	yes
MSTRG.15116	-0.277949	8.25746	25.5871	0.000303611	0.00237038	NM_019419	Arl6ip1.	yes
MSTRG.6982	-0.367431	4.92582	25.5335	0.000306257	0.0023825	NM_009593	Abcg1.	yes
MSTRG.6206	-0.407317	5.08662	25.5227	0.000306791	0.00238549	NM_178922	Hic2.	yes
MSTRG.644	-0.493138	5.62752	25.5178	0.000307038	0.00238624	NM_001160268	Plekha6.	yes
MSTRG.6332	-0.497365	6.96154	25.4992	0.000307967	0.00239228	NM_001122683	Bdh1.	yes
MSTRG.5580	-0.32788	4.79075	25.4602	0.000309922	0.00239808	NM_178920	Mal2.	yes
MSTRG.16110	-0.327631	7.90174	25.4562	0.00031012	0.00239844	NM_013477	Atp6v0d1.	yes
MSTRG.16307	-1.04786	0.0453555	25.4022	0.000312855	0.00241259	NM_007662	Cdh15.	yes
MSTRG.9100	-0.666458	7.67298	25.3482	0.000315621	0.00242797	NM_001099298	Scn2a.	yes
MSTRG.14705	-0.612141	7.88936	25.3391	0.000316087	0.00243038	NM_176942	Gabra5.	yes
MSTRG.7945	-1.16163	1.38997	25.3343	0.000316334	0.00243088	NM_010720	Lipg.	yes
MSTRG.3200	-0.326032	7.48923	25.3319	0.000316459	0.00243088	NM_001313936	Grb2.	yes
MSTRG.8168	-0.405329	7.50279	25.3193	0.000317112	0.00243472	NM_134150	Otub1.	yes
MSTRG.16746	-0.496605	6.71062	25.3107	0.000317554	0.00243575	NM_001286641	AI593442.	yes
MSTRG.6342	-0.419288	5.01111	25.2783	0.000319238	0.00244498	NM_025892	Cep19.	yes
MSTRG.11936	-0.749832	0.335259	25.2603	0.000320178	0.00244878	NA	NA.	yes
MSTRG.7504	-0.692332	1.99899	25.2298	0.000321778	0.00245865	NM_001315503	Adcyap1.	yes
MSTRG.4954	-0.356947	5.8173	25.2218	0.0003222	0.00246069	NM_008166	Grid1.	yes
MSTRG.4559	-0.530897	6.43104	25.2098	0.000322832	0.00246196	NM_001037987	Edil3.	yes
MSTRG.7382	-0.403504	6.01381	25.1843	0.000324183	0.0024687	NM_013813	Epb41l3.	yes
MSTRG.5089	-0.705928	8.9833	25.1133	0.000327975	0.00248922	NM_177049	Jph4.	yes
MSTRG.6045	-0.627895	3.5732	25.1083	0.000328243	0.00249006	NM_019518	Grasp.	yes
MSTRG.11132	-0.471403	7.39624	25.0979	0.000328804	0.00249313	NM_001159583	Fam219a.	yes
MSTRG.15398	-0.334768	8.50756	25.058	0.000330966	0.00250473	NM_007459	Ap2a2.	yes
MSTRG.9253	-0.415009	3.83893	25.0432	0.00033177	0.00250963	NM_028119	Ddb2.	yes
MSTRG.1789	-0.971299	4.11947	25.025	0.000332768	0.00251358	NM_001161837	Ptprr.	yes
MSTRG.6817	-0.813684	9.89271	25.0186	0.000333117	0.00251502	NR_037854	Atp6v0c-ps2.	yes
MSTRG.6635	-0.670981	6.4722	25.001	0.000334084	0.00251992	NM_031174	Dscam.	yes
MSTRG.3644	-0.373159	7.42993	25.0034	0.000333948	0.00251992	NM_001110202	Trim9.	yes
MSTRG.12927	-0.434412	7.69046	24.9953	0.000334394	0.00252106	NM_030210	Aacs.	yes
NM_028901	-0.795068	0.61229	24.983	0.000335072	0.00252497	NM_028901	Myo18b.	yes
MSTRG.14061	-0.358489	6.20751	24.9563	0.000336552	0.00253132	NM_021284	Kras.	yes
MSTRG.9703	-0.802624	3.59073	24.9277	0.000338143	0.00254208	NM_001160410	Scrt2.	yes
MSTRG.17664	-0.399424	9.13288	24.8989	0.000339753	0.00255056	NM_010273	Gdi1.	yes
NM_001252530	-1.33011	-0.307095	24.8928	0.000340091	0.00255067	NM_001252530	Slco2b1.	yes
MSTRG.13602	-0.557174	6.36578	24.8955	0.00033994	0.00255067	NM_001308374	Sema4f.	yes
MSTRG.17066	-0.44651	5.0361	24.8613	0.000341867	0.00255917	NM_001311123	Trpc1.	yes
MSTRG.9071	-0.438016	7.07096	24.8478	0.000342632	0.00256247	NM_001145820	Gpd2.	yes
MSTRG.1431	-0.364297	4.44211	24.8398	0.000343082	0.00256463	NM_029781	Rab36.	yes
MSTRG.9358	-1.09856	0.352007	24.8293	0.000343679	0.00256668	NA	NA.	yes
MSTRG.9105	-0.373417	5.48384	24.8034	0.000345154	0.00257648	NM_020283	B3galt1.	yes
MSTRG.8531	-0.317658	7.08118	24.7957	0.000345597	0.00257736	NM_178930	Gbf1.	yes
MSTRG.5323	-0.480404	5.45996	24.7898	0.000345934	0.00257745	NM_001081377	Pcdh9.	yes
NM_001003667	-1.38923	0.0272808	24.7036	0.000350911	0.00260597	NM_001003667	Krt77.	yes
MSTRG.5041	-0.309029	4.96084	24.6823	0.000352156	0.00261277	NM_172601	Rab2b.	yes
MSTRG.10357	-0.509554	6.5066	24.6794	0.000352324	0.0026128	NM_001281969	Glrb.	yes
MSTRG.16683	-0.411444	6.41025	24.6679	0.000352995	0.00261411	NM_001081270	Dscaml1.	yes
MSTRG.15367	-0.371294	5.35645	24.669	0.00035293	0.00261411	NA	NA.	yes
MSTRG.2962	-0.489549	7.85332	24.5919	0.000357485	0.00263874	NA	NA.	yes
MSTRG.6255	-0.332073	8.37771	24.5972	0.000357173	0.00263874	NM_001302970	Ap2m1.	yes
MSTRG.16040	-0.324201	7.1555	24.5626	0.000359235	0.00265042	NM_153507	Cpne2.	yes
MSTRG.5640	-1.15829	1.93267	24.5523	0.000359852	0.00265127	NA	NA.	yes
MSTRG.12072	-0.569068	2.58055	24.5572	0.000359559	0.00265127	NM_008072	Gabrd.	yes
MSTRG.2629	-0.81544	1.73466	24.5136	0.000362182	0.0026635	NM_001291159	Rph3al.	yes
MSTRG.10468	-0.335249	7.12584	24.4926	0.000363455	0.00267038	NM_001038587	Adar.	yes
MSTRG.2348	-0.385944	5.70762	24.4883	0.000363713	0.00267044	NM_001161338	Sh3bp5l.	yes
MSTRG.10010	-1.26262	3.48916	24.4814	0.000364134	0.00267166	NM_133849	Hrh3.	yes
MSTRG.17382	-0.585247	2.33938	24.4691	0.000364885	0.0026747	NR_027924	2010204K13Rik.	yes
MSTRG.15436	-0.642766	6.90713	24.4502	0.00036604	0.00268192	NM_001081370	Shank2.	yes
MSTRG.9616	-0.440209	7.35491	24.414	0.000368261	0.00269447	NM_029148	Tmx4.	yes
MSTRG.4525	-1.09857	2.21177	24.3985	0.000369216	0.00269746	NM_175495	Gpr150.	yes
MSTRG.2814	-0.401933	6.36839	24.3964	0.00036935	0.00269746	NM_133215	Mtmr4.	yes
MSTRG.15683	-0.351849	7.96644	24.401	0.000369064	0.00269746	NA	NA.	yes
MSTRG.17836	-0.55947	5.2683	24.3726	0.000370824	0.00270574	NM_138742	Nap1l3.	yes
MSTRG.17973	-0.696495	3.55675	24.3483	0.000372336	0.00271357	NM_173780	Klf8.	yes
MSTRG.9146	-0.541775	5.93611	24.3471	0.00037241	0.00271357	NM_001204165	Rapgef4.	yes
MSTRG.17994	-0.526702	6.45541	24.3241	0.000373848	0.0027228	NM_001081124	Map7d2.	yes
MSTRG.11285	-0.423693	3.6114	24.302	0.000375243	0.0027285	NM_001290350	Zfp37.	yes
MSTRG.12985	-0.458761	7.79007	24.2802	0.000376617	0.00273578	NM_001039162	Clip2.	yes
MSTRG.14981	-0.39032	8.84731	24.2703	0.000377246	0.00273874	NM_001163663	Rab6a.	yes
MSTRG.14594	-0.415469	4.41214	24.265	0.000377583	0.00273993	NM_001290764	Pnkp.	yes
MSTRG.13344	-0.590359	1.47529	24.2478	0.000378672	0.00274533	NA	NA.	yes
MSTRG.7584	-0.376208	7.44359	24.2493	0.000378577	0.00274533	NM_019737	B4galt6.	yes
MSTRG.6819	-0.438381	2.62462	24.2355	0.000379455	0.00274975	NM_028056	1600002H07Rik.	yes
MSTRG.5645	-0.318253	8.11543	24.2198	0.000380458	0.0027545	NR_002864	Peg13.	yes
MSTRG.14154	-0.671193	4.4161	24.1728	0.000383484	0.00277009	NM_026900	Zfp580.	yes
MSTRG.7842	-0.759708	9.76237	24.1452	0.000385275	0.00277994	NM_001286809	Camk2a.	yes
MSTRG.10363	-0.529497	7.38218	24.1411	0.00038554	0.00277994	NM_001081230	Map9.	yes
MSTRG.14186	-0.376984	7.87731	24.141	0.000385548	0.00277994	NM_001302386	Clcn4.	yes
MSTRG.16260	-0.331608	5.62063	24.1251	0.00038658	0.00278607	NM_133967	Zdhhc7.	yes
MSTRG.17975	-0.442168	4.58392	24.105	0.000387893	0.00278826	NM_027327	2210013O21Rik.	yes
MSTRG.5663	-0.523382	6.56133	24.0758	0.000389812	0.00279797	NM_011838	Lynx1.	yes
MSTRG.4271	-1.25887	0.0310372	24.0652	0.000390514	0.00280048	NA	NA.	yes
MSTRG.7952	-0.324431	6.84654	24.056	0.000391118	0.00280354	NM_201354	Ctif.	yes
MSTRG.2186	-0.487635	6.10478	24.0436	0.000391944	0.00280693	NM_008070	Gabrb2.	yes
MSTRG.4220	-0.464564	7.98977	24.0043	0.000394557	0.00282055	NA	NA.	yes
MSTRG.4965	-0.406732	5.90809	23.9644	0.000397234	0.00283382	NM_001316732	Fam213a.	yes
MSTRG.13852	-0.432124	3.96163	23.9545	0.000397898	0.00283677	NM_001001792	Zfp239.	yes
MSTRG.742	-0.392666	7.11836	23.8838	0.000402708	0.00286334	NM_175460	Nmnat2.	yes
MSTRG.7729	-0.495627	3.07135	23.8794	0.000403009	0.00286399	NM_053145	Pcdhb20.	yes
MSTRG.9930	-0.326621	9.44227	23.7512	0.0004119	0.00291029	NM_001289445	Atp9a.	yes
MSTRG.2618	-0.324487	8.27548	23.7463	0.000412246	0.00291029	NM_008850	Pitpna.	yes
MSTRG.3737	-0.309172	5.52083	23.7533	0.000411753	0.00291029	NM_001309808	Cox16.	yes
MSTRG.16182	-0.45625	6.58553	23.7278	0.00041355	0.00291821	NM_007586	Calb2.	yes
MSTRG.13944	-0.728414	3.9765	23.7016	0.000415409	0.00292612	NM_001080557	Vamp1.	yes
MSTRG.16072	-0.288431	7.72856	23.6815	0.000416837	0.00293357	NM_010325	Got2.	yes
MSTRG.15749	-0.937698	8.17518	23.6505	0.000419055	0.00294545	NM_027626	Psd3.	yes
MSTRG.6126	-0.599787	6.93887	23.6291	0.000420587	0.00295211	NM_021477	Rbfox1.	yes
MSTRG.17476	-0.492198	4.43645	23.6147	0.000421631	0.00295414	NR_045668	Gm5124.	yes
MSTRG.3106	-0.322229	8.63791	23.5836	0.000423878	0.00296211	NM_027946	Dcaf7.	yes
MSTRG.9214	-0.388575	7.34477	23.5491	0.000426399	0.00297579	NM_001290751	Tmx2.	yes
MSTRG.2073	-0.269233	6.60602	23.4917	0.000430625	0.00299738	NM_033523	Spred2.	yes
MSTRG.10118	-0.48253	6.33902	23.482	0.000431339	0.00300103	NM_001163387	Nlgn1.	yes
MSTRG.6634	-0.791736	7.87596	23.4795	0.00043153	0.00300104	NM_008791	Pcp4.	yes
MSTRG.11352	-0.557371	7.1771	23.4699	0.000432244	0.00300469	NM_019535	Sh3gl2.	yes
NM_175668	-1.0132	-0.115477	23.4626	0.000432786	0.00300715	NM_175668	Gpr4.	yes
MSTRG.7747	-0.457155	6.1894	23.4525	0.00043354	0.00301106	NM_175164	Arhgap26.	yes
MSTRG.16822	-1.7906	1.53871	23.4299	0.00043523	0.00301752	NM_019779	Cyp11a1.	yes
MSTRG.13355	-1.26277	0.371585	23.4305	0.000435179	0.00301752	NA	NA.	yes
MSTRG.17834	-0.601894	2.133	23.4185	0.000436081	0.00302078	NA	NA.	yes
MSTRG.8885	-0.61292	1.63548	23.4034	0.000437216	0.003026	NA	NA.	yes
MSTRG.1277	-0.373662	7.08593	23.3906	0.000438186	0.00303139	NM_175407	Sobp.	yes
MSTRG.15480	-0.473182	5.56718	23.3237	0.000443277	0.00305065	NM_173446	Fam155a.	yes
MSTRG.17832	-0.427738	4.63013	23.3083	0.000444456	0.00305612	NM_001142570	Dach2.	yes
MSTRG.16139	-0.406293	7.76622	23.2876	0.000446049	0.00306272	NM_021491	Smpd3.	yes
MSTRG.11828	-0.368675	5.82418	23.2634	0.000447924	0.00306668	NM_025411	Pithd1.	yes
MSTRG.1372	-0.307882	5.09778	23.2398	0.000449759	0.00307659	NM_207000	H2afy2.	yes
MSTRG.14032	-1.12991	0.582374	23.2296	0.000450553	0.00308069	NR_126072	A830011K09Rik.	yes
MSTRG.14272	-1.05591	3.59743	23.2238	0.000451002	0.00308243	NM_008036	Fosb.	yes
MSTRG.3628	-0.537055	3.31813	23.202	0.00045271	0.00309011	NM_001033236	Vcpkmt.	yes
MSTRG.69	-0.429094	6.33478	23.188	0.000453811	0.00309496	NM_027974	Efhc1.	yes
MSTRG.2409	-0.37526	9.20057	23.1833	0.000454185	0.00309618	NM_001004143	Usp22.	yes
MSTRG.1965	-0.518789	2.64228	23.1201	0.000459196	0.00312632	NM_144520	Sec14l2.	yes
MSTRG.9280	-0.556534	9.17427	23.0895	0.000461652	0.00313765	NM_001202445	Mapk8ip1.	yes
MSTRG.2967	-0.307206	5.05364	23.0903	0.00046158	0.00313765	NM_197940	Wipf2.	yes
MSTRG.15450	-0.934729	1.32206	23.0839	0.000462099	0.00313934	NA	NA.	yes
MSTRG.13169	-0.626305	5.2905	23.0747	0.000462842	0.0031417	NM_016789	Nptx2.	yes
MSTRG.16555	-0.803934	7.61855	23.0706	0.000463166	0.00314256	NM_177906	Opcml.	yes
MSTRG.15745	-0.567012	3.21084	23.0637	0.000463723	0.00314365	NM_010934	Npy1r.	yes
MSTRG.4116	-0.530061	7.91269	23.0469	0.000465083	0.00315018	NM_001289546	Amph.	yes
MSTRG.13882	-0.372271	7.58484	23.0152	0.000467664	0.00316631	NM_007510	Atp6v1e1.	yes
MSTRG.15805	-0.558167	8.44377	23.0088	0.000468186	0.00316714	NM_001166399	Rab3a.	yes
MSTRG.7262	-0.597601	1.54281	22.991	0.000469641	0.00317292	NR_045912	Frs3os.	yes
MSTRG.15752	-0.467406	5.32411	22.9943	0.000469367	0.00317292	NM_008509	Lpl.	yes
MSTRG.8424	-0.650167	4.9697	22.9713	0.000471262	0.00317782	NM_001163471	Hectd2.	yes
MSTRG.12137	-0.345509	7.95051	22.97	0.000471366	0.00317782	NM_020010	Cyp51.	yes
MSTRG.2538	-0.444459	3.23876	22.9634	0.000471909	0.00318013	NM_172371	Slc16a13.	yes
MSTRG.15171	-0.449122	5.771	22.9351	0.000474246	0.00319316	NM_025304	Lcmt1.	yes
MSTRG.15163	-0.794748	7.62418	22.9276	0.000474871	0.00319601	NM_001316672	Prkcb.	yes
MSTRG.10133	-0.544011	1.97617	22.9149	0.000475925	0.00320039	NM_001167748	Egfem1.	yes
MSTRG.9686	-0.585164	7.47776	22.9043	0.000476811	0.00320419	NM_172117	Entpd6.	yes
MSTRG.14156	-0.454072	8.2552	22.8836	0.000478543	0.00321018	NM_001252454	Epn1.	yes
MSTRG.6276	-0.33056	5.84832	22.8788	0.000478944	0.00321018	NM_001001881	2510009E07Rik.	yes
MSTRG.16883	-0.294689	7.30757	22.8767	0.00047912	0.00321018	NM_008927	Map2k1.	yes
MSTRG.12174	-0.598941	6.46494	22.8585	0.000480655	0.00321857	NM_011348	Sema3e.	yes
MSTRG.10575	-0.332524	7.30954	22.8415	0.000482086	0.00322477	NM_001026212	Ensa.	yes
MSTRG.10480	-0.254459	7.53244	22.8351	0.000482626	0.00322631	NM_001165983	Ubap2l.	yes
MSTRG.14812	-0.512045	4.21501	22.8275	0.00048327	0.00322858	NR_040311	Mir9-3hg.	yes
MSTRG.5210	-0.399899	7.97709	22.814	0.000484417	0.00323284	NM_009955	Dpysl2.	yes
MSTRG.15381	-0.468716	6.7304	22.8064	0.000485063	0.00323502	NM_001282072	Deaf1.	yes
MSTRG.16053	-0.653111	6.0302	22.7896	0.000486496	0.00324127	NM_001198894	Adgrg1.	yes
MSTRG.6847	-0.313761	6.02379	22.7743	0.000487806	0.00324727	NM_026684	Ndufb10.	yes
MSTRG.13617	-0.357492	8.92612	22.7475	0.000490108	0.00326122	NM_027948	1700003E16Rik.	yes
MSTRG.13008	-0.329857	6.92887	22.7371	0.000491003	0.00326581	NM_008898	Por.	yes
MSTRG.1236	-0.26268	6.55676	22.6654	0.000497246	0.00330042	NM_008229	Hdac2.	yes
MSTRG.13234	-0.384155	5.04999	22.6347	0.000499944	0.00331555	NM_145398	Casd1.	yes
MSTRG.16854	-0.262652	4.91407	22.6285	0.000500488	0.00331777	NM_001146046	Lrrc49.	yes
MSTRG.7195	-0.271243	6.85108	22.5898	0.000503921	0.00333774	NM_001168620	Enpp5.	yes
MSTRG.1842	-0.681545	5.45276	22.5605	0.000506537	0.00335087	NM_011391	Slc16a7.	yes
MSTRG.4709	-0.876163	1.52842	22.5149	0.000510645	0.00336611	NM_001081062	Ccno.	yes
MSTRG.3648	-0.284689	6.67872	22.5114	0.000510961	0.00336611	NM_019785	Actr10.	yes
MSTRG.1305	-0.36691	5.6266	22.5046	0.000511572	0.00336689	NM_001199272	Gopc.	yes
MSTRG.2509	-0.786958	3.81976	22.465	0.000515182	0.00338829	NM_001291058	Cd68.	yes
MSTRG.3782	-0.231271	7.23383	22.4496	0.00051659	0.00339474	NM_030225	Dlst.	yes
MSTRG.12319	-0.514313	8.56422	22.4463	0.000516893	0.00339506	NM_011738	Ywhah.	yes
MSTRG.5782	-0.2863	5.77171	22.4444	0.000517067	0.00339506	NM_028792	Josd1.	yes
MSTRG.2600	-0.934557	3.30194	22.4323	0.000518175	0.00340092	NR_029546	Mir132.	yes
MSTRG.7208	-0.682945	7.3055	22.4078	0.000520433	0.00341151	NM_001013749	Tmem151b.	yes
MSTRG.11982	-0.38358	6.81851	22.3721	0.000523748	0.00342616	NM_011929	Clcn6.	yes
MSTRG.13148	-0.259763	6.00741	22.3743	0.00052355	0.00342616	NM_144915	Daglb.	yes
MSTRG.8670	-0.379225	5.90597	22.3324	0.000527466	0.00344765	NM_021305	Sec61a2.	yes
MSTRG.8837	-0.267338	5.94069	22.3332	0.000527392	0.00344765	NM_001001322	Adamts13.	yes
MSTRG.10742	-0.245251	7.50406	22.322	0.000528446	0.00345121	NM_001204979	Sars.	yes
MSTRG.13956	-0.354161	6.57415	22.3131	0.000529282	0.0034539	NM_013568	Kcna6.	yes
MSTRG.12241	-0.414671	6.29767	22.2917	0.000531299	0.00346414	NM_025891	Smarcd3.	yes
MSTRG.17921	-0.478751	7.7325	22.2796	0.000532455	0.0034674	NM_001195046	Pak3.	yes
MSTRG.18003	-0.704759	6.95652	22.2414	0.000536095	0.00348681	NM_001024624	Cdkl5.	yes
MSTRG.2141	-0.488421	9.48022	22.2366	0.000536557	0.00348696	NM_001290680	Nsg2.	yes
MSTRG.13029	-0.399386	3.76583	22.229	0.00053728	0.00349023	NR_015555	4933404O12Rik.	yes
MSTRG.17048	-0.37648	8.08113	22.2207	0.000538084	0.00349259	NM_001039147	Morf4l1.	yes
MSTRG.15866	-0.342032	6.5248	22.2083	0.000539269	0.00349886	NM_172396	Smim7.	yes
MSTRG.2204	-0.34153	6.05331	22.1882	0.000541217	0.00351006	NM_001291890	Adam19.	yes
MSTRG.2486	-0.373466	6.78065	22.1648	0.000543488	0.00351904	NM_001159367	Per1.	yes
NM_009399	-0.707368	0.853259	22.1532	0.000544616	0.00352346	NM_009399	Tnfrsf11a.	yes
MSTRG.11894	-0.532036	3.20214	22.1418	0.000545727	0.00352771	NM_008812	Padi2.	yes
MSTRG.16412	-0.546548	3.08906	22.1307	0.000546821	0.0035291	NA	NA.	yes
MSTRG.6315	-0.477354	5.89376	22.126	0.000547278	0.00353061	NM_001276419	Fgf12.	yes
MSTRG.6239	-0.594942	9.18624	22.1203	0.00054784	0.0035328	NM_001001999	Gp1bb.	yes
MSTRG.13430	-0.343203	6.14432	22.1116	0.000548695	0.00353544	NM_001004357	Cntnap2.	yes
MSTRG.1402	-1.27333	3.52977	22.1017	0.000549662	0.0035388	NM_010118	Egr2.	yes
MSTRG.7297	-0.565636	2.07726	22.1037	0.000549472	0.0035388	NM_001159523	Shd.	yes
MSTRG.947	-0.514284	6.12545	22.0895	0.000550875	0.00354456	NM_029756	Sdccag8.	yes
MSTRG.17568	-0.732135	4.80365	22.0815	0.000551659	0.0035459	NR_028086	Smim10l2a.	yes
MSTRG.7506	-0.44471	8.85024	22.0641	0.000553389	0.00355223	NM_020252	Nrxn1.	yes
MSTRG.8804	-0.595171	5.82486	22.0529	0.000554502	0.00355697	NM_001005424	Gm996.	yes
MSTRG.2009	-0.348127	9.69824	22.0503	0.000554765	0.00355722	NM_001174053	Camk2b.	yes
MSTRG.8709	-0.443815	5.4399	22.0382	0.000555969	0.0035629	NM_029466	Arl5b.	yes
MSTRG.5119	-0.396532	5.12015	22.0369	0.0005561	0.0035629	NM_001082975	Sdr39u1.	yes
MSTRG.12503	-0.311764	7.64546	22.0299	0.000556796	0.00356592	NM_001159887	Ociad1.	yes
MSTRG.6197	-0.330478	8.27547	21.9844	0.000561377	0.00359236	NM_001038663	Mapk1.	yes
MSTRG.10934	-0.336969	5.78327	21.9714	0.000562689	0.00359785	NM_001162375	Miga1.	yes
MSTRG.13396	-0.279452	7.49646	21.9634	0.000563507	0.0036016	NM_001311109	Mkrn1.	yes
MSTRG.9513	-0.449756	7.94487	21.9425	0.000565627	0.00361082	NM_025613	Eid1.	yes
MSTRG.6032	-0.350445	6.10675	21.9399	0.00056589	0.00361105	NM_134093	Letmd1.	yes
MSTRG.15451	-0.271572	5.93696	21.9374	0.00056615	0.00361126	NM_025701	Trappc5.	yes
MSTRG.15002	-1.00559	0.0811461	21.9348	0.000566411	0.00361147	NM_001303231	Folr2.	yes
MSTRG.5876	-0.367408	5.53591	21.9318	0.000566717	0.00361197	NA	NA.	yes
MSTRG.2981	-0.487007	3.5419	21.9246	0.00056746	0.0036138	NA	NA.	yes
MSTRG.16731	-0.258965	5.28869	21.9247	0.000567446	0.0036138	NM_133981	Alg9.	yes
NM_178738	-1.17477	0.270091	21.9166	0.000568281	0.00361612	NM_178738	Prss35.	yes
MSTRG.10712	-0.606987	6.06346	21.9168	0.000568257	0.00361612	NM_145922	Kcnc4.	yes
MSTRG.5031	-0.27279	6.72735	21.8628	0.000573822	0.0036368	NM_001145959	Ndrg2.	yes
MSTRG.14223	-0.461397	3.96104	21.8562	0.000574507	0.00363757	NM_001277988	Meis3.	yes
MSTRG.300	-0.461008	6.96104	21.8478	0.000575383	0.00364088	NM_011780	Adam23.	yes
MSTRG.2280	-0.286241	8.62642	21.8404	0.00057615	0.00364428	NM_011694	Vdac1.	yes
MSTRG.6712	-0.684467	0.653478	21.824	0.000577862	0.00364929	NR_002853	Airn.	yes
MSTRG.13739	-0.556112	5.35076	21.8182	0.000578473	0.00365025	NA	NA.	yes
MSTRG.4183	-0.598058	5.44655	21.7951	0.00058089	0.00366242	NM_001081051	D130043K22Rik.	yes
MSTRG.15080	-0.343159	6.64917	21.7908	0.00058135	0.00366257	NM_173739	Galnt18.	yes
MSTRG.16696	-0.340812	8.32612	21.7669	0.000583874	0.00367264	NM_001025600	Cadm1.	yes
MSTRG.7169	-0.579471	2.05513	21.7416	0.000586555	0.0036827	NA	NA.	yes
MSTRG.6626	-0.359125	4.89555	21.7279	0.000588013	0.00368785	NM_011809	Ets2.	yes
MSTRG.8241	-0.318745	4.83619	21.718	0.00058907	0.00369216	NM_145496	Tkfc.	yes
MSTRG.2594	-0.352959	4.60571	21.644	0.00059705	0.00372674	NM_001013784	Ccdc92b.	yes
MSTRG.14893	-0.580076	7.31765	21.5961	0.00060228	0.0037542	NM_001081414	Grm5.	yes
MSTRG.15922	-0.343677	9.00565	21.5538	0.000606939	0.00378027	NM_181039	Adgrl1.	yes
MSTRG.12071	-0.607323	5.98046	21.5151	0.000611245	0.00379963	NM_001113360	Plch2.	yes
MSTRG.787	-0.573362	6.82536	21.4574	0.000617725	0.00383111	NM_001038621	Rabgap1l.	yes
MSTRG.16970	-0.257287	6.64553	21.4563	0.000617848	0.00383111	NM_010313	Gnb5.	yes
MSTRG.10300	-0.39616	4.5332	21.4362	0.000620127	0.0038413	NM_001289450	Kcnab1.	yes
MSTRG.14507	-0.281856	9.38711	21.4162	0.000622407	0.00385091	NM_008155	Gpi1.	yes
MSTRG.2685	-0.649286	2.31546	21.4094	0.000623183	0.00385271	NM_011707	Vtn.	yes
MSTRG.12862	-0.373282	8.975	21.3861	0.000625849	0.00386322	NM_001110140	Atp2a2.	yes
MSTRG.16313	-0.891625	6.53147	21.3311	0.000632201	0.00389481	NM_170684	Cpne7.	yes
MSTRG.9623	-0.348855	5.49926	21.3313	0.000632182	0.00389481	NM_172858	Pak7.	yes
MSTRG.10747	-0.406797	7.1339	21.3281	0.00063255	0.00389515	NM_181400	Wdr47.	yes
MSTRG.15984	-0.358509	5.92246	21.3136	0.000634242	0.00390041	NM_001081324	Neto2.	yes
MSTRG.2383	-0.72222	1.44165	21.3088	0.000634798	0.00390128	NM_001290011	Pemt.	yes
MSTRG.16846	-0.568249	2.33663	21.3073	0.000634971	0.00390128	NM_001033498	Gramd2.	yes
MSTRG.12176	-0.487606	6.56019	21.2892	0.000637095	0.00391281	NM_001110843	Cacna2d1.	yes
MSTRG.10410	-0.451458	3.16356	21.2505	0.000641648	0.00393013	NR_045997	1700113A16Rik.	yes
MSTRG.13090	-0.641237	8.20133	21.2318	0.00064387	0.00394069	NM_001253890	Prkar1b.	yes
MSTRG.14022	-0.291421	6.57615	21.2152	0.000645844	0.00394669	NM_021714	Wbp11.	yes
MSTRG.10635	-0.350426	4.24403	21.1694	0.000651323	0.00397252	NM_172863	Zfp697.	yes
MSTRG.5825	-0.398248	7.98615	21.1631	0.000652081	0.00397562	NM_145473	Csdc2.	yes
MSTRG.16932	-0.416301	7.37795	21.1544	0.000653128	0.00397603	NM_029784	Fam81a.	yes
MSTRG.8710	-0.343809	4.97505	21.1602	0.00065243	0.00397603	NM_001252533	Cacnb2.	yes
MSTRG.16379	-0.422024	2.70968	21.1449	0.00065428	0.00398137	NM_153780	2610044O15Rik8.	yes
MSTRG.6171	-0.567097	6.07972	21.1062	0.000658976	0.00400074	NM_001289561	Mpv17l.	yes
MSTRG.6222	-0.733624	1.27704	21.093	0.000660591	0.00400749	NR_027959	B830017H08Rik.	yes
MSTRG.3714	-0.879642	1.99001	21.0775	0.000662491	0.00401594	NM_009705	Arg2.	yes
MSTRG.5581	-0.429676	3.93892	21.024	0.000669095	0.00404362	NM_010930	Nov.	yes
MSTRG.15828	-0.562857	6.67332	21.0214	0.000669417	0.00404402	NM_022419	Abhd8.	yes
MSTRG.14752	-0.485042	6.13276	20.9952	0.000672684	0.00405659	NM_183087	Fam189a1.	yes
MSTRG.9065	-0.611031	2.03611	20.9819	0.000674348	0.00406453	NA	NA.	yes
MSTRG.14176	-0.456994	5.52897	20.9555	0.000677661	0.0040814	NM_001290994	Usp29.	yes
MSTRG.14457	-0.406249	4.62012	20.9532	0.000677959	0.00408164	NM_009944	Cox7a1.	yes
MSTRG.11030	-0.968271	2.9337	20.9362	0.000680097	0.00408831	NM_178617	Necab1.	yes
MSTRG.12348	-0.256888	8.55308	20.9368	0.000680023	0.00408831	NM_001024458	Add1.	yes
MSTRG.12698	-0.526097	2.44186	20.9242	0.000681624	0.00409439	NR_040430	Gm15787.	yes
MSTRG.1695	-0.472441	7.43999	20.9105	0.000683365	0.00409957	NM_001128086	Anks1b.	yes
MSTRG.17459	-0.455759	6.41131	20.9115	0.000683237	0.00409957	NM_177353	Slc9a7.	yes
MSTRG.13456	-0.41225	4.05534	20.8681	0.000688786	0.00411767	NR_015597	Zfp862-ps.	yes
MSTRG.1059	-0.597996	2.49484	20.8633	0.000689398	0.00411926	NA	NA.	yes
MSTRG.12025	-0.361533	9.43954	20.8601	0.000689815	0.0041202	NM_023119	Eno1.	yes
MSTRG.6378	-0.466096	7.47975	20.8453	0.000691724	0.00412694	NM_001012765	Adcy5.	yes
MSTRG.7476	-0.390541	6.09488	20.846	0.000691629	0.00412694	NM_009205	Slc3a1.	yes
MSTRG.1984	-0.433626	3.91102	20.8324	0.000693386	0.00413117	NM_010904	Nefh.	yes
MSTRG.2368	-0.34961	8.18334	20.8318	0.000693474	0.00413117	NM_144521	Snap47.	yes
MSTRG.12962	-0.343889	4.60491	20.8193	0.000695086	0.00413766	NM_007761	Crcp.	yes
MSTRG.14432	-0.47669	6.79465	20.8116	0.000696095	0.00414057	NM_182927	Spred3.	yes
NR_040305	-1.03436	1.15812	20.8072	0.000696664	0.0041424	NR_040305	Gm2061.	yes
MSTRG.3596	-0.725399	4.44614	20.785	0.000699567	0.00415654	NM_009216	Sstr1.	yes
MSTRG.7640	-0.665936	5.55046	20.7716	0.000701312	0.00416224	NM_133774	Stard4.	yes
MSTRG.6207	-0.402821	7.22926	20.7339	0.00070628	0.00418703	NM_001001983	Pi4ka.	yes
MSTRG.1037	-0.309637	3.87081	20.6879	0.000712403	0.00421431	NM_144879	Vash2.	yes
MSTRG.447	-0.654911	3.25169	20.673	0.000714401	0.00421627	NM_010933	Nppc.	yes
NM_001287389	-0.772842	0.607197	20.657	0.000716547	0.00422736	NM_001287389	Csf2rb2.	yes
MSTRG.13036	-0.81588	9.61359	20.6548	0.000716841	0.00422753	NM_001039385	Vgf.	yes
NM_010599	-0.765394	0.18684	20.6493	0.000717583	0.00422753	NM_010599	Kcnab3.	yes
MSTRG.4266	-0.475286	6.82192	20.6489	0.000717642	0.00422753	NM_183204	Rnf182.	yes
MSTRG.4094	-0.318074	5.32666	20.6492	0.000717591	0.00422753	NM_010282	Ggps1.	yes
MSTRG.6217	-0.232758	5.92061	20.6222	0.000721245	0.00424403	NM_001040683	Med15.	yes
MSTRG.9766	-0.229477	7.5963	20.5825	0.000726655	0.00426796	NM_001163452	Trpc4ap.	yes
NM_007781	-0.770457	0.62971	20.5748	0.00072771	0.00427129	NM_007781	Csf2rb2.	yes
MSTRG.17490	-0.498222	3.6961	20.5694	0.000728449	0.00427217	NM_001081956	Akap17b.	yes
MSTRG.10886	-0.254622	6.43561	20.5268	0.00073432	0.00430024	NM_019571	Tspan5.	yes
MSTRG.1830	-0.406977	5.66131	20.5161	0.000735811	0.00430565	NM_029057	Tbc1d30.	yes
MSTRG.11226	-0.845585	2.23085	20.5041	0.000737478	0.00431237	NA	NA.	yes
MSTRG.7307	-0.693318	2.47873	20.4754	0.00074148	0.00433098	NM_025566	Tnfaip8l1.	yes
MSTRG.679	-0.496201	3.79193	20.4523	0.000744729	0.00434131	NA	NA.	yes
MSTRG.10983	-0.407611	5.79064	20.4557	0.000744247	0.00434131	NM_173426	Fam110b.	yes
MSTRG.2611	-0.363339	3.80937	20.4498	0.000745084	0.00434131	NM_001102611	Smyd4.	yes
MSTRG.10444	-0.288493	7.03237	20.4177	0.000749614	0.00436404	NM_001310016	Clk2-scamp3.	yes
MSTRG.367	-0.431775	7.37421	20.3731	0.000755978	0.00438884	NM_001003917	Atg9a.	yes
MSTRG.1378	-0.299417	8.87106	20.3698	0.00075645	0.00438884	NM_001146100	Hk1.	yes
MSTRG.2961	-0.529891	9.19073	20.3531	0.000758852	0.00439846	NM_145434	Nr1d1.	yes
MSTRG.4843	-0.392076	6.40736	20.3534	0.000758799	0.00439846	NM_026283	Samd8.	yes
MSTRG.12996	-0.363018	5.37618	20.3485	0.000759511	0.00440067	NM_025375	Wbscr22.	yes
MSTRG.11081	-0.561723	4.93707	20.3364	0.000761253	0.00440594	NM_177774	Srsf12.	yes
MSTRG.16886	-0.280491	4.62339	20.2837	0.000768909	0.0044384	NM_001001295	Dis3l.	yes
MSTRG.10336	-0.695436	5.54773	20.2637	0.00077185	0.00444942	NM_198864	Slitrk3.	yes
MSTRG.2016	-0.391743	7.82132	20.24	0.000775341	0.00446468	NM_001005867	Zmiz2.	yes
MSTRG.12366	-0.373597	7.62894	20.2349	0.000776082	0.00446571	NM_030889	Sorcs2.	yes
MSTRG.5793	-0.376069	9.17886	20.2292	0.000776934	0.00446802	NM_009303	Syngr1.	yes
MSTRG.13646	-1.35787	5.55402	20.1992	0.000781389	0.00448649	NM_020596	Egr4.	yes
MSTRG.931	-0.359304	5.55722	20.1935	0.000782232	0.0044897	NA	NA.	yes
MSTRG.11458	-0.447106	7.28607	20.1885	0.000782986	0.00449078	NM_001080926	Lrp8.	yes
MSTRG.7439	-0.289648	5.32485	20.1628	0.000786825	0.00450209	NM_001286647	Atl2.	yes
MSTRG.3125	-0.323447	5.57309	20.1486	0.000788974	0.00451045	NM_010655	Kpna2.	yes
MSTRG.17000	-0.593089	3.77728	20.1268	0.000792262	0.00452381	NM_001081243	Filip1.	yes
MSTRG.5868	-0.464948	2.42088	20.1252	0.000792497	0.00452381	NM_133167	Parvb.	yes
MSTRG.5653	-0.43423	5.93221	20.1237	0.000792736	0.00452381	NM_001166388	Ptp4a3.	yes
MSTRG.15408	-0.479386	7.14533	20.1089	0.000794977	0.00453334	NM_001009929	Brsk2.	yes
MSTRG.5700	-0.313394	6.29537	20.0948	0.000797128	0.00454234	NM_001162489	Mroh1.	yes
MSTRG.10784	-0.576448	8.74787	20.0878	0.000798195	0.00454516	NM_177664	Plppr4.	yes
MSTRG.7196	-0.404556	4.05393	20.0791	0.000799515	0.00454778	NM_199016	Enpp4.	yes
MSTRG.9225	-0.713053	1.52205	20.0718	0.00080064	0.00454789	NM_145526	P2rx3.	yes
MSTRG.11699	-0.449361	2.76548	20.075	0.000800144	0.00454789	NM_028603	Zbtb8a.	yes
MSTRG.13525	-0.35486	3.51788	20.0697	0.000800967	0.00454789	NM_001081145	Tigd2.	yes
MSTRG.11790	-0.42195	6.82941	20.0406	0.000805446	0.00457169	NM_080559	Sh3bgrl3.	yes
MSTRG.5677	-0.446087	3.51278	20.0373	0.000805943	0.00457287	NM_001081065	Zfp707.	yes
MSTRG.8097	-0.304426	9.65114	20.0312	0.000806896	0.00457501	NM_001024560	Snx32.	yes
MSTRG.5869	-0.323715	6.49743	20.0215	0.00080839	0.00458184	NM_001163145	1810041L15Rik.	yes
MSTRG.17658	-0.255952	8.25302	20.0017	0.000811472	0.00459603	NM_018794	Atp6ap1.	yes
MSTRG.12545	-0.415847	4.31362	19.9826	0.000814453	0.00460618	NM_172712	Uba6.	yes
MSTRG.16669	-0.389227	2.24895	19.965	0.000817208	0.00461595	NM_027865	Tmem25.	yes
MSTRG.13015	-0.378018	10.7732	19.9669	0.000816918	0.00461595	NM_001160366	Ssc4d.	yes
MSTRG.3692	-0.332659	6.0832	19.9546	0.000818841	0.00462127	NM_001002012	Hspa2.	yes
MSTRG.10370	-0.459673	8.14516	19.9438	0.000820547	0.00462328	NM_001271725	Trim2.	yes
MSTRG.5882	-0.259668	8.24712	19.9448	0.000820385	0.00462328	NM_016843	Atxn10.	yes
MSTRG.373	-0.710025	7.76233	19.9357	0.000821828	0.00462661	NM_001313723	Tuba4a.	yes
MSTRG.16186	-0.617887	0.382326	19.9282	0.000823004	0.00463159	NA	NA.	yes
MSTRG.10146	-0.447718	3.02481	19.9202	0.000824274	0.00463709	NR_027966	4930429B21Rik.	yes
NM_010076	-0.520819	1.81702	19.9051	0.000826682	0.0046457	NM_010076	Drd1.	yes
MSTRG.9180	-0.595215	4.23489	19.898	0.000827808	0.00464873	NM_001113399	Zfp385b.	yes
MSTRG.15342	-0.448467	2.1975	19.8765	0.000831247	0.00466042	NM_001143755	Lrrc27.	yes
MSTRG.3218	-0.30975	8.09736	19.8735	0.000831734	0.00466088	NM_016852	Wbp2.	yes
MSTRG.5768	-0.326172	5.20301	19.858	0.000834216	0.0046682	NM_001045558	Pick1.	yes
MSTRG.9510	-0.410008	4.11947	19.8333	0.000838202	0.0046806	NM_001159646	Dut.	yes
MSTRG.15633	-0.238145	6.10889	19.8134	0.00084142	0.00469526	NM_026609	Leprotl1.	yes
MSTRG.13490	-0.634632	3.1258	19.8086	0.000842201	0.00469537	NM_025817	Tril.	yes
NM_001291801	-0.520476	1.81492	19.806	0.000842623	0.00469537	NM_001291801	Drd1.	yes
MSTRG.1998	-0.260313	5.94768	19.8113	0.000841775	0.00469537	NM_001077661	Urgcp.	yes
MSTRG.15682	-0.297692	5.43921	19.7859	0.000845905	0.00471201	NM_207213	Snx25.	yes
MSTRG.4730	-0.47877	4.79532	19.7825	0.000846463	0.00471285	NM_010408	Hcn1.	yes
MSTRG.7888	-1.84857	4.94951	19.7766	0.000847424	0.00471551	NM_175012	Grp.	yes
MSTRG.1657	-0.276365	4.52698	19.756	0.000850821	0.00472833	NM_001013441	Ric8b.	yes
MSTRG.2006	-0.267348	7.30328	19.7535	0.000851232	0.00472833	NM_173748	Nudcd3.	yes
MSTRG.10403	-0.589598	4.57368	19.7263	0.000855716	0.00474833	NM_001109758	Bcan.	yes
MSTRG.5471	-0.499109	9.31475	19.7053	0.000859218	0.00475944	NM_027395	Basp1.	yes
MSTRG.7715	-0.349906	3.21771	19.6971	0.000860584	0.00476534	NM_053130	Pcdhb5.	yes
MSTRG.4253	-0.4396	6.49088	19.6939	0.000861108	0.00476658	NM_001135577	Smim13.	yes
MSTRG.6512	-0.789554	4.17107	19.6609	0.000866636	0.0047905	NA	NA.	yes
MSTRG.11705	-0.910789	0.786457	19.6331	0.000871339	0.00481146	NM_001162432	Lck.	yes
MSTRG.8816	-0.575151	5.92582	19.6231	0.000873025	0.00481408	NM_019833	Fam69b.	yes
MSTRG.2022	-0.482431	1.66764	19.6274	0.000872301	0.00481408	NA	NA.	yes
MSTRG.5196	-0.29264	6.89331	19.6233	0.000873002	0.00481408	NM_001253812	Elp3.	yes
MSTRG.685	-0.345805	6.45891	19.5847	0.000879578	0.00484574	NM_001160145	Tmem9.	yes
MSTRG.3882	-0.331733	5.65646	19.5841	0.000879684	0.00484574	NM_001142938	AK010878.	yes
MSTRG.5212	-0.438915	6.17487	19.5722	0.000881725	0.0048553	NM_175498	Pnma2.	yes
MSTRG.7872	-0.415665	6.81196	19.4893	0.000896076	0.00491277	NM_028017	Napg.	yes
MSTRG.14896	-0.270644	5.96286	19.4803	0.000897665	0.00491752	NM_028343	Tmem135.	yes
MSTRG.17877	-0.625941	5.36011	19.4724	0.000899044	0.00491994	NM_176971	Rab9b.	yes
MSTRG.4786	-0.441582	4.58207	19.4689	0.000899657	0.0049216	NM_080433	Fezf2.	yes
MSTRG.2452	-0.532556	1.87378	19.46	0.000901235	0.00492675	NR_033780	2810001G20Rik.	yes
MSTRG.17793	-0.407924	3.36878	19.4606	0.000901121	0.00492675	NM_175358	Zdhhc15.	yes
MSTRG.5439	-0.351557	3.88885	19.4405	0.00090467	0.00494221	NM_029341	Capsl.	yes
MSTRG.1173	-0.355397	5.65504	19.4176	0.000908737	0.00495942	NM_011603	Tbpl1.	yes
MSTRG.5081	-0.66133	1.86167	19.4016	0.000911592	0.00496903	NM_080728	Myh7.	yes
MSTRG.11112	-0.309413	8.16622	19.3957	0.000912643	0.00497037	NM_001164671	Dnaja1.	yes
MSTRG.10523	-0.349136	4.85766	19.3882	0.000913987	0.00497598	NA	NA.	yes
MSTRG.11688	-1.06413	1.63402	19.3842	0.000914696	0.00497813	NM_001290706	Tmem54.	yes
MSTRG.3480	-0.436941	6.98564	19.3632	0.000918472	0.00499012	NM_001093775	Myt1l.	yes
MSTRG.10518	-0.345916	4.84034	19.3529	0.000920333	0.00499852	NA	NA.	yes
MSTRG.975	-0.866191	6.24016	19.3393	0.000922785	0.00500841	NM_001081227	Stum.	yes
MSTRG.4027	-0.557313	4.47438	19.3054	0.000928947	0.00503841	NM_153776	Tmem121.	yes
MSTRG.12509	-0.39032	3.76247	19.2995	0.000930021	0.00504251	NM_026878	Rasl11b.	yes
MSTRG.5610	-0.306051	8.43759	19.269	0.000935615	0.00506938	NM_009270	Sqle.	yes
MSTRG.10060	-0.414882	5.62121	19.2635	0.000936637	0.00507318	NM_025901	Polr3k.	yes
MSTRG.1862	-0.325211	7.54139	19.2444	0.000940153	0.00508876	NM_001190453	Dctn2.	yes
MSTRG.1854	-0.632997	9.34675	19.2423	0.000940559	0.00508921	NM_001033263	Agap2.	yes
MSTRG.5234	-0.233629	6.44477	19.2391	0.000941137	0.00509061	NM_153514	Rhobtb2.	yes
MSTRG.11158	-0.240966	6.80286	19.2196	0.000944773	0.00510506	NM_019874	Dnajb5.	yes
MSTRG.3859	-0.632126	1.01946	19.2106	0.000946449	0.00511063	NR_045741	Gm10432.	yes
MSTRG.8517	-0.354246	6.54298	19.2079	0.000946939	0.00511154	NM_001037758	Btrc.	yes
MSTRG.5977	-0.611484	5.63236	19.1929	0.000949758	0.00512327	NM_177716	Ccdc184.	yes
MSTRG.15058	-0.664917	2.05731	19.1843	0.000951368	0.00512847	NM_001170912	Trim66.	yes
MSTRG.2910	-0.342697	3.78369	19.1801	0.000952149	0.00513094	NM_001081434	Osbpl7.	yes
MSTRG.16371	-0.395367	7.41548	19.1503	0.000957763	0.00515593	NM_024214	Tomm20.	yes
MSTRG.2138	-0.645879	2.32721	19.1407	0.000959597	0.00515639	NM_001290667	Chac2.	yes
MSTRG.9373	-0.489924	5.71988	19.1384	0.00096003	0.00515639	NM_207206	Lpcat4.	yes
MSTRG.5179	-0.416189	7.84202	19.1382	0.000960063	0.00515639	NM_010191	Fdft1.	yes
MSTRG.10469	-0.325005	6.13571	19.1379	0.000960123	0.00515639	NR_130957	4632404H12Rik.	yes
MSTRG.5076	-0.265982	7.543	19.1441	0.00095894	0.00515639	NM_007537	Bcl2l2.	yes
MSTRG.15093	-0.223404	5.68302	19.141	0.000959528	0.00515639	NM_025846	Rras2.	yes
MSTRG.5250	-0.679101	1.40301	19.1192	0.000963686	0.00516979	NM_021877	Hr.	yes
MSTRG.5207	-0.500535	7.79598	19.1179	0.00096392	0.00516979	NM_001310522	Stmn4.	yes
MSTRG.4610	-0.384862	9.56748	19.1135	0.000964763	0.00517256	NM_007930	Enc1.	yes
MSTRG.2879	-0.673535	0.811386	19.1088	0.000965657	0.00517561	NR_045780	Zfp652os.	yes
MSTRG.12900	-0.547376	4.64692	19.1021	0.000966945	0.00518076	NM_019875	Abcb9.	yes
NM_001310550	-0.731774	0.382769	19.0947	0.000968366	0.00518487	NM_001310550	Msantd1.	yes
MSTRG.13054	-0.623821	7.21187	19.093	0.000968693	0.00518488	NM_175521	Nyap1.	yes
MSTRG.3735	-0.377657	3.87795	19.0882	0.000969609	0.00518803	NM_001167920	Slc8a3.	yes
MSTRG.11278	-0.343222	6.05864	19.0761	0.000971939	0.00519524	NM_011673	Ugcg.	yes
MSTRG.10341	-0.45642	6.80193	19.0566	0.000975694	0.00521355	NM_009250	Serpini1.	yes
MSTRG.5335	-0.924474	5.70157	19.0392	0.00097907	0.00522808	NM_201529	Lmo7.	yes
MSTRG.2411	-0.250677	5.76964	19.0173	0.000983325	0.00524374	NM_001331114	Aldh3a2.	yes
MSTRG.13879	-0.598607	5.30007	19.0001	0.000986696	0.00525642	NM_033567	Cecr6.	yes
MSTRG.13446	-0.468421	1.97298	19.0004	0.000986638	0.00525642	NM_177882	Zfp786.	yes
MSTRG.11787	-0.23711	6.014	18.9979	0.000987127	0.00525695	NM_026144	Dhdds.	yes
MSTRG.13709	-0.272816	7.24353	18.9871	0.000989235	0.00526641	NM_001134383	Iqsec1.	yes
MSTRG.16724	-0.273501	6.67765	18.9774	0.000991157	0.00527265	NM_145614	Dlat.	yes
MSTRG.4447	-0.31065	5.55153	18.9529	0.000995983	0.0052883	NM_026219	Uqcrb.	yes
MSTRG.8534	-0.236954	8.39436	18.9402	0.000998498	0.00529972	NM_016860	Actr1a.	yes
MSTRG.5318	-0.660543	5.79977	18.9374	0.000999067	0.00530097	NM_178685	Pcdh20.	yes
MSTRG.2128	-0.541394	3.50988	18.9046	0.00100561	0.00533211	NM_029344	Acyp2.	yes
MSTRG.489	-0.307249	6.72012	18.8416	0.00101832	0.00538691	NM_024197	Ndufa10.	yes
MSTRG.4681	-0.359666	6.53054	18.8129	0.00102417	0.00541245	NM_001145779	Kif2a.	yes
MSTRG.15958	-0.360904	4.86813	18.8079	0.0010252	0.00541249	NR_103491	Gm38426.	yes
MSTRG.2114	-0.294814	6.45756	18.7911	0.00102866	0.00542516	NM_001166661	Ccdc85a.	yes
MSTRG.14007	-0.240636	6.86804	18.7896	0.00102897	0.00542516	NM_028982	Fam234b.	yes
MSTRG.14569	-1.42081	-0.31416	18.7547	0.00103616	0.00545527	NM_001324398	Klk8.	yes
MSTRG.15725	-0.347038	7.4217	18.7355	0.00104017	0.00546967	NM_007711	Clcn3.	yes
MSTRG.4960	-0.526773	5.18034	18.729	0.00104151	0.00547492	NM_001190187	Nrg3.	yes
MSTRG.17168	-0.431993	5.83955	18.7269	0.00104197	0.0054755	NM_019742	Tusc2.	yes
MSTRG.12920	-0.492403	5.91107	18.7236	0.00104264	0.00547573	NM_144819	Ccdc92.	yes
MSTRG.2872	-0.266052	6.01482	18.687	0.00105033	0.00550852	NM_001195003	Kat7.	yes
MSTRG.9682	-0.251382	5.64743	18.6881	0.0010501	0.00550852	NM_027977	Apmap.	yes
MSTRG.16850	-0.333374	10.3173	18.664	0.0010552	0.00552672	NM_001253883	Pkm.	yes
MSTRG.15794	-0.46934	4.7638	18.6503	0.00105811	0.00553881	NM_018827	Crlf1.	yes
MSTRG.864	-0.391261	2.78363	18.6272	0.00106302	0.00555123	NM_001033185	Ccdc190.	yes
MSTRG.12594	-0.320054	8.08012	18.6239	0.00106373	0.00555124	NM_017367	Ccni.	yes
MSTRG.4096	-0.562601	6.48342	18.6136	0.00106595	0.00556102	NM_001081348	Hecw1.	yes
NM_007603	-0.494174	0.880169	18.5978	0.00106934	0.00557494	NM_007603	Capn6.	yes
MSTRG.8564	-0.449988	2.41385	18.5962	0.00106967	0.00557494	NM_027559	Cfap43.	yes
MSTRG.17623	-0.52555	6.28437	18.5879	0.00107148	0.00558253	NM_010941	Nsdhl.	yes
MSTRG.7764	-0.37618	10.6096	18.5673	0.00107594	0.00559473	NM_001136086	Dpysl3.	yes
MSTRG.17824	-0.368542	5.10824	18.5579	0.00107797	0.00560033	NM_018818	Chm.	yes
MSTRG.13278	-0.759814	0.171598	18.5506	0.00107957	0.00560491	NM_023653	Wnt2.	yes
MSTRG.6536	-0.523328	4.72959	18.5243	0.0010853	0.00562052	NM_175549	Robo2.	yes
MSTRG.11666	-0.421705	9.96163	18.5234	0.0010855	0.00562052	NM_011986	Ncdn.	yes
MSTRG.16689	-0.291776	7.63681	18.5238	0.00108541	0.00562052	NM_008775	Pafah1b2.	yes
MSTRG.4064	-0.331928	5.89701	18.5184	0.0010866	0.00562436	NM_001039388	Wdr37.	yes
MSTRG.4544	-0.424765	5.63208	18.4876	0.00109338	0.00564843	NM_028372	Mblac2.	yes
MSTRG.9669	-1.0771	1.07732	18.4815	0.00109473	0.00565171	NA	NA.	yes
MSTRG.11236	-0.358473	6.88867	18.45	0.00110173	0.00568044	NM_021436	Tmeff1.	yes
MSTRG.3032	-0.767349	1.46878	18.4395	0.00110407	0.00568447	NM_025404	Arl4d.	yes
MSTRG.2694	-0.432409	4.77147	18.4369	0.00110466	0.00568447	NM_001076681	Lyrm9.	yes
MSTRG.12677	-0.392144	8.83091	18.4422	0.00110348	0.00568447	NM_007756	Cplx1.	yes
MSTRG.11627	-0.296777	5.3707	18.4212	0.00110817	0.00570069	NM_001007573	Maneal.	yes
MSTRG.14443	-0.530811	3.23094	18.3891	0.00111541	0.0057302	NM_173738	Zfp940.	yes
MSTRG.10434	-0.288739	5.62363	18.3819	0.00111703	0.0057351	NR_028359	5830417I10Rik.	yes
MSTRG.4799	-0.549158	1.67621	18.3685	0.00112008	0.00574893	NM_146052	Lrrc3b.	yes
MSTRG.10047	-0.304679	8.663	18.3624	0.00112146	0.00575414	NM_001271584	Dnajc5.	yes
MSTRG.12038	-0.484047	2.70574	18.3445	0.00112554	0.00577137	NM_001145929	Thap3.	yes
MSTRG.4576	-0.347245	3.54722	18.3356	0.00112759	0.00577526	NM_001311120	Msh3.	yes
MSTRG.14786	-0.267019	6.18004	18.3139	0.00113258	0.00579246	NM_001162532	Fam174b.	yes
NM_001033535	-0.855634	0.604922	18.3095	0.0011336	0.0057958	NM_001033535	Tnfaip8l3.	yes
MSTRG.13986	-0.368376	8.69871	18.2904	0.001138	0.00580805	NM_020590	Gabarapl1.	yes
MSTRG.13192	-0.540915	4.8391	18.2717	0.00114233	0.00581984	NM_001010941	Gpr12.	yes
MSTRG.17760	-0.246659	6.63019	18.2752	0.00114153	0.00581984	NM_001177985	Zmym3.	yes
MSTRG.13132	-0.336275	5.94759	18.268	0.0011432	0.0058224	NM_001033312	Fbxl18.	yes
MSTRG.88	-0.278101	6.4816	18.243	0.00114904	0.0058484	NM_001310483	Lmbrd1.	yes
MSTRG.3688	-0.494579	4.50643	18.2352	0.00115087	0.00585581	NM_001101471	Akap5.	yes
MSTRG.3702	-0.302732	5.63078	18.2294	0.00115224	0.00585905	NM_001252614	Fut8.	yes
MSTRG.12754	-0.344634	4.99988	18.2259	0.00115306	0.00586131	NM_029956	Mmab.	yes
MSTRG.15760	-0.660777	1.73845	18.2188	0.00115472	0.00586791	NA	NA.	yes
MSTRG.12705	-0.365322	6.59297	18.1823	0.00116337	0.00590053	NM_001122639	Galnt9.	yes
MSTRG.9223	-0.820228	5.48648	18.1786	0.00116424	0.00590301	NA	NA.	yes
MSTRG.9769	-0.334384	7.44384	18.1303	0.0011758	0.00595405	NM_010808	Mmp24.	yes
MSTRG.13576	-0.357395	3.44487	18.1085	0.00118106	0.00597493	NM_001253692	Elmod3.	yes
MSTRG.14678	-0.483711	7.27836	18.0916	0.00118516	0.00598808	NM_001163565	Ptpn5.	yes
MSTRG.2960	-0.497076	10.3455	18.0865	0.00118641	0.00599246	NM_001313983	Thra.	yes
MSTRG.14470	-0.389743	7.84997	18.0476	0.00119591	0.00603467	NA	NA.	yes
MSTRG.2537	-0.642052	1.19782	18.0352	0.00119897	0.00604477	NM_153081	Slc16a11.	yes
MSTRG.14541	-0.624582	0.112722	18.0348	0.00119905	0.00604477	NR_040329	A230077H06Rik.	yes
MSTRG.11673	-0.946404	2.1593	18.0294	0.0012004	0.00604965	NA	NA.	yes
MSTRG.16324	-0.246452	8.5987	18.0057	0.00120626	0.00607146	NM_001037877	Tcf25.	yes
MSTRG.16330	-0.548152	2.6464	18.0015	0.00120729	0.0060728	NA	NA.	yes
MSTRG.11465	-0.501193	7.8221	17.9944	0.00120906	0.00607979	NM_001033634	Zyg11b.	yes
MSTRG.9474	-0.54584	9.15065	17.9755	0.00121376	0.00609871	NM_001173506	Map1a.	yes
MSTRG.14723	-0.485302	9.21564	17.9408	0.00122246	0.00613164	NM_001082961	Snrpn.	yes
MSTRG.7274	-0.369208	5.31917	17.9296	0.0012253	0.00614018	NM_013880	Plcl2.	yes
MSTRG.6966	-0.387285	8.75376	17.8985	0.00123319	0.00616596	NM_019880	Mtch1.	yes
MSTRG.10345	-0.377713	7.00941	17.844	0.00124714	0.00622101	NM_001099624	Rapgef2.	yes
MSTRG.17464	-0.36947	6.33646	17.8352	0.00124942	0.00622946	NM_019435	Ndufb11.	yes
MSTRG.9683	-0.353181	2.9541	17.8312	0.00125047	0.0062327	NM_080575	Acss1.	yes
MSTRG.4099	-0.276873	3.85843	17.8113	0.00125563	0.00625481	NM_001104646	AW209491.	yes
MSTRG.9165	-0.376593	5.37374	17.7862	0.00126217	0.00627311	NM_001110209	Lnpk1.	yes
MSTRG.1542	-0.520946	3.49697	17.7739	0.00126538	0.00627699	NM_053244	Kiss1r.	yes
MSTRG.12903	-0.391695	7.5133	17.7718	0.00126595	0.00627699	NM_001289472	Pitpnm2.	yes
MSTRG.3994	-0.343058	6.24499	17.7713	0.00126608	0.00627699	NM_011625	Ppp1r13b.	yes
MSTRG.14666	-0.447142	1.55705	17.768	0.00126694	0.00627932	NA	NA.	yes
MSTRG.394	-0.376567	8.28427	17.7557	0.00127018	0.00629164	NM_001310680	Scg2.	yes
MSTRG.5125	-1.13106	1.55723	17.7424	0.00127368	0.00630286	NM_001271623	Gja3.	yes
MSTRG.1154	-0.309391	4.05683	17.7221	0.00127908	0.00632566	NM_001198635	Map7.	yes
MSTRG.8769	-0.595806	9.15028	17.7093	0.00128246	0.00633646	NM_001039386	Nsmf.	yes
MSTRG.4424	-0.552176	3.0339	17.6818	0.00128983	0.00635525	NA	NA.	yes
MSTRG.10068	-0.52698	8.38488	17.6816	0.00128987	0.00635525	NM_008862	Pkia.	yes
MSTRG.3388	-0.218427	5.22266	17.678	0.00129085	0.00635811	NM_001167767	Ldah.	yes
MSTRG.13981	-0.55213	2.3889	17.6752	0.00129161	0.00635987	NR_015455	BC064078.	yes
MSTRG.8075	-0.499191	7.21599	17.63	0.00130381	0.006408	NM_026553	Yif1a.	yes
MSTRG.7973	-0.798309	0.941944	17.5994	0.00131216	0.00643516	NM_001110273	Slc14a2.	yes
MSTRG.12048	-0.52058	8.62303	17.596	0.0013131	0.00643516	NM_001146057	Acot7.	yes
MSTRG.612	-0.407572	3.87421	17.6038	0.00131097	0.00643516	NM_001311094	Rassf5.	yes
MSTRG.6212	-0.335217	3.77618	17.5966	0.00131293	0.00643516	NM_001159561	P2rx6.	yes
MSTRG.1060	-0.528609	2.88262	17.5921	0.00131416	0.00643696	NA	NA.	yes
MSTRG.3042	-0.394563	7.79964	17.578	0.00131805	0.006454	NM_001077696	Hdac5.	yes
MSTRG.5272	-0.934681	1.4509	17.5756	0.00131872	0.00645528	NM_001128093	Siah3.	yes
MSTRG.1987	-0.980039	1.043	17.5661	0.00132133	0.00645813	NM_145216	Rasl10a.	yes
MSTRG.3515	-0.594067	7.72222	17.5679	0.00132083	0.00645813	NM_025359	Tspan13.	yes
MSTRG.1541	-0.517306	7.5286	17.5666	0.00132118	0.00645813	NM_177994	R3hdm4.	yes
MSTRG.14656	-0.367972	5.5378	17.5643	0.00132181	0.00645849	NM_133950	Kdelr1.	yes
MSTRG.14052	-0.410601	7.72661	17.5287	0.0013317	0.00649317	NM_029250	Etnk1.	yes
MSTRG.6018	-0.504362	5.10217	17.5211	0.00133382	0.00649717	NM_018786	Prpf40b.	yes
MSTRG.3963	-0.267107	7.25639	17.5214	0.00133374	0.00649717	NM_001081457	Ppp2r5c.	yes
MSTRG.16692	-0.328334	7.21462	17.5188	0.00133446	0.00649825	NM_027498	Sik3.	yes
MSTRG.7309	-1.13262	-0.124816	17.5045	0.00133847	0.00650979	NA	NA.	yes
MSTRG.12285	-0.366314	9.77445	17.4964	0.00134072	0.00651802	NM_023047	Dpysl5.	yes
MSTRG.7828	-0.352362	4.80941	17.4911	0.00134223	0.00652009	NM_001167925	A730017C20Rik.	yes
NM_207277	-0.714124	0.456237	17.4867	0.00134346	0.00652224	NM_207277	Msantd1.	yes
MSTRG.4784	-0.415294	7.62992	17.4866	0.00134349	0.00652224	NM_008981	Ptprg.	yes
MSTRG.14858	-0.43543	7.48502	17.4812	0.00134501	0.0065276	NM_021492	Ap3b2.	yes
MSTRG.5169	-0.629901	2.97035	17.4766	0.0013463	0.00653189	NA	NA.	yes
MSTRG.5145	-0.544186	2.33531	17.4697	0.00134827	0.00653407	NM_013518	Fgf9.	yes
MSTRG.1949	-0.581549	5.69255	17.4676	0.00134884	0.00653421	NM_053267	Selm.	yes
MSTRG.8972	-0.212944	7.1127	17.4532	0.00135293	0.00654611	NM_175184	Mvb12b.	yes
MSTRG.10001	-0.608979	6.19633	17.4075	0.00136597	0.00660311	NM_001007154	Phactr3.	yes
MSTRG.6001	-0.48459	4.66471	17.4001	0.00136811	0.00661142	NM_010271	Gpd1.	yes
MSTRG.6448	-0.32206	5.47923	17.377	0.00137477	0.00664159	NM_028756	Slc35a5.	yes
MSTRG.5354	-0.311161	5.56454	17.3704	0.00137666	0.00664636	NM_199065	Slitrk1.	yes
MSTRG.7970	-0.253156	9.81216	17.3582	0.0013802	0.00665769	NM_007505	Atp5a1.	yes
MSTRG.13798	-0.262727	5.47507	17.3392	0.00138575	0.00667834	NM_133932	Tada3.	yes
MSTRG.3525	-0.654752	4.62758	17.327	0.0013893	0.00669143	NM_001163154	Etv1.	yes
MSTRG.18032	-0.327511	4.56799	17.3171	0.00139222	0.00670139	NM_001313722	Trappc2.	yes
MSTRG.380	-0.758573	5.95395	17.2996	0.00139736	0.00671965	NM_001085370	Speg.	yes
MSTRG.2207	-0.347839	8.49967	17.3013	0.00139686	0.00671965	NM_001252459	Cyfip2.	yes
MSTRG.13220	-0.473552	6.92129	17.2939	0.00139905	0.00672	NM_172887	Fry.	yes
MSTRG.6625	-0.816575	3.14182	17.2691	0.00140638	0.00674707	NM_001025584	Kcnj6.	yes
MSTRG.6117	-0.54125	5.86575	17.2697	0.00140622	0.00674707	NM_133185	Rogdi.	yes
MSTRG.11032	-1.51491	4.04238	17.2396	0.00141517	0.00678308	NM_009788	Calb1.	yes
MSTRG.15500	-0.223806	7.53058	17.2303	0.00141798	0.00679083	NM_001113517	Arhgef7.	yes
MSTRG.18007	-0.301174	5.90235	17.222	0.00142045	0.00680018	NM_001290378	Ap1s2.	yes
MSTRG.1993	-0.329322	5.95302	17.2158	0.00142233	0.00680711	NM_001271730	Xbp1.	yes
MSTRG.12378	-0.33849	8.70665	17.2112	0.00142372	0.00680965	NM_172994	Ppp2r2c.	yes
MSTRG.17380	-0.289701	4.6706	17.2004	0.00142697	0.00682314	NM_019461	Usp27x.	yes
MSTRG.16411	-0.473731	4.62475	17.1774	0.00143395	0.0068462	NM_008829	Pgr.	yes
MSTRG.14030	-0.998746	0.603182	17.1677	0.0014369	0.00685822	NM_015777	Igbp1b.	yes
MSTRG.1585	-0.360386	6.35347	17.1352	0.00144682	0.006889	NM_145217	Diras1.	yes
NM_001024617	-0.976925	0.212278	17.1155	0.00145291	0.00690971	NM_001024617	Inpp4b.	yes
NM_001297591	-0.976925	0.212278	17.1155	0.00145291	0.00690971	NM_001297591	Inpp4b.	yes
MSTRG.13988	-0.474424	1.74822	17.1118	0.00145404	0.00691302	NM_172891	Styk1.	yes
MSTRG.15064	-0.639045	7.99986	17.0992	0.00145792	0.00692317	NM_020051	Ascl3.	yes
MSTRG.739	-0.426648	7.7693	17.0839	0.00146268	0.00694162	NM_026369	Arpc5.	yes
MSTRG.7157	-0.369876	5.55422	17.0775	0.00146468	0.00694901	NM_001165892	Prr3.	yes
MSTRG.17037	-0.710041	1.30888	17.0743	0.00146567	0.00695165	NM_001128601	Mthfsl.	yes
MSTRG.13316	-0.379378	6.60075	17.0547	0.00147182	0.00697454	NM_001302933	Impdh1.	yes
MSTRG.4502	-0.272893	6.60931	17.0338	0.00147839	0.00699731	NM_177333	Exoc3.	yes
MSTRG.12206	-0.275798	6.84813	17.0254	0.00148103	0.00700772	NA	NA.	yes
MSTRG.2136	-0.25738	5.33288	17.021	0.00148242	0.00701222	NM_025745	Erlec1.	yes
MSTRG.8501	-0.346324	10.4488	17.0193	0.00148295	0.00701251	NR_039574	Mir5114.	yes
MSTRG.11177	-0.350717	6.17227	16.9974	0.00148988	0.00703594	NM_172692	Gba2.	yes
MSTRG.1852	-0.304261	6.42291	16.9959	0.00149037	0.00703594	NM_025982	Tspan31.	yes
MSTRG.15624	-0.304405	4.71507	16.9678	0.00149935	0.00706912	NM_001098233	Purg.	yes
MSTRG.5472	-0.805649	1.71933	16.9633	0.00150076	0.00706948	NR_027376	Gm5468.	yes
MSTRG.13522	-0.348311	6.55195	16.9646	0.00150036	0.00706948	NM_028705	Herc3.	yes
MSTRG.16821	-0.481441	6.24648	16.9614	0.00150137	0.00707024	NM_011352	Sema7a.	yes
MSTRG.17174	-0.422764	5.77741	16.9534	0.00150394	0.00707814	NM_001199217	Slc38a3.	yes
MSTRG.10835	-0.481856	6.9067	16.9406	0.00150809	0.00709136	NM_130450	Elovl6.	yes
MSTRG.6826	-0.388435	4.48782	16.932	0.00151085	0.00709805	NR_033554	D330041H03Rik.	yes
MSTRG.3486	-0.311525	4.30986	16.9216	0.0015142	0.00711167	NM_001289480	Sh3yl1.	yes
MSTRG.2382	-0.3851	4.86824	16.885	0.00152611	0.00715492	NM_134029	Nt5m.	yes
MSTRG.1240	-0.508002	2.17715	16.8764	0.00152894	0.00716396	NM_183254	Fam229b.	yes
MSTRG.13014	-0.623761	4.90405	16.8719	0.00153043	0.00716537	NM_021403	Srrm3.	yes
MSTRG.10331	-0.425929	5.5563	16.8442	0.00153955	0.00719877	NM_020026	B3galnt1.	yes
MSTRG.7745	-0.368849	8.30421	16.8315	0.00154373	0.00720984	NM_022996	Ndfip1.	yes
MSTRG.14711	-0.383375	4.81188	16.8247	0.001546	0.0072183	NR_015479	C230091D08Rik.	yes
MSTRG.4827	-0.449072	8.47678	16.807	0.00155187	0.00723721	NM_001310426	Ppp3cb.	yes
MSTRG.9899	-0.294671	6.07627	16.8084	0.00155141	0.00723721	NM_001252584	Zmynd8.	yes
MSTRG.15401	-0.730864	1.43136	16.8025	0.00155338	0.00723999	NA	NA.	yes
MSTRG.20	-0.459004	2.83921	16.7622	0.0015669	0.0072987	NM_001290390	Sntg1.	yes
MSTRG.11826	-0.472206	6.77641	16.7567	0.00156875	0.0073052	NM_011942	Lypla2.	yes
MSTRG.6191	-0.45123	5.65146	16.7486	0.0015715	0.0073137	NM_001301817	Fgd4.	yes
MSTRG.2714	-0.364994	5.72879	16.7207	0.00158096	0.00735127	NM_027472	5730455P16Rik.	yes
MSTRG.8514	-0.262789	6.6224	16.718	0.00158191	0.00735135	NM_001178012	Sfxn3.	yes
MSTRG.16090	-0.56535	2.27148	16.7094	0.00158485	0.00735857	NM_001024606	Pdp2.	yes
MSTRG.149	-0.324199	5.52774	16.7102	0.00158455	0.00735857	NM_001290814	Aff3.	yes
MSTRG.6995	-0.272428	6.7817	16.695	0.00158978	0.00736901	NM_001286630	Brd4.	yes
MSTRG.5966	-0.649206	4.87747	16.6667	0.00159952	0.00739856	NM_001164563	Amigo2.	yes
MSTRG.2593	-0.385164	6.88487	16.6673	0.00159931	0.00739856	NM_001015046	Rap1gap2.	yes
MSTRG.3454	-0.365083	2.69054	16.6584	0.0016024	0.00740753	NR_015504	2410018L13Rik.	yes
MSTRG.6426	-0.433639	8.70855	16.6565	0.00160302	0.00740827	NM_175548	Lsamp.	yes
MSTRG.1214	-0.55167	5.5458	16.5989	0.00162314	0.00748162	NM_001111267	Ncoa7.	yes
MSTRG.12205	-0.270786	6.85899	16.5935	0.00162502	0.00748597	NA	NA.	yes
MSTRG.3860	-0.286045	5.98387	16.5744	0.00163178	0.00751274	NM_001033213	Ttc7b.	yes
MSTRG.5933	-0.252321	4.04911	16.5673	0.0016343	0.00752213	NM_001033851	Cpne8.	yes
MSTRG.3567	-0.554712	7.29836	16.5534	0.00163922	0.00754039	NM_198111	Akap6.	yes
MSTRG.890	-0.236257	5.96482	16.5345	0.00164597	0.00756926	NM_020579	B4galt3.	yes
MSTRG.7619	-0.829019	7.27469	16.5306	0.00164736	0.00757126	NM_009308	Syt4.	yes
MSTRG.14117	-0.699614	3.17217	16.5306	0.00164735	0.00757126	NR_033568	9430041J12Rik.	yes
MSTRG.2321	-0.434023	2.90082	16.5254	0.00164923	0.00757327	NA	NA.	yes
MSTRG.12808	-0.420092	5.25817	16.5266	0.00164878	0.00757327	NM_007545	Hrk.	yes
MSTRG.630	-0.593771	7.86501	16.5152	0.00165287	0.00757684	NM_001311107	Tmcc2.	yes
MSTRG.15878	-0.456848	3.74187	16.5203	0.00165104	0.00757684	NM_029182	Rasd2.	yes
MSTRG.1952	-0.275923	6.59935	16.5165	0.00165241	0.00757684	NR_002321	Tug1.	yes
MSTRG.4789	-0.40742	6.14539	16.5114	0.00165423	0.00757905	NM_001163032	Synpr.	yes
MSTRG.6047	-0.327119	5.26704	16.5098	0.00165483	0.00757928	NM_026566	Atg101.	yes
MSTRG.9585	-0.344316	5.10225	16.4957	0.0016599	0.0075981	NM_025922	Itpa.	yes
MSTRG.7607	-0.21027	6.46192	16.4624	0.00167198	0.00764054	NM_021448	Elp2.	yes
MSTRG.6039	-0.630164	6.35135	16.4582	0.00167349	0.00764266	NM_001077499	Scn8a.	yes
MSTRG.16051	-0.569506	5.77377	16.4595	0.00167303	0.00764266	NM_053246	Dok4.	yes
MSTRG.3728	-0.528885	4.3931	16.4544	0.00167489	0.00764469	NM_001008423	Ccdc177.	yes
MSTRG.17874	-0.350049	9.33858	16.4389	0.00168057	0.00766093	NM_001009575	Armcx5.	yes
MSTRG.9162	-0.312695	6.35697	16.4419	0.00167947	0.00766093	NM_001025093	Atf2.	yes
MSTRG.5564	-0.641711	1.91821	16.4161	0.00168893	0.00769328	NR_033609	A930017M01Rik.	yes
MSTRG.12250	-0.585139	6.41719	16.4027	0.00169386	0.0077113	NM_001004365	Actr3b.	yes
NM_013599	-0.776467	0.36064	16.3896	0.00169873	0.00772459	NM_013599	Mmp9.	yes
MSTRG.17181	-0.531001	9.06747	16.3908	0.00169827	0.00772459	NM_145621	Camkv.	yes
MSTRG.5893	-0.215955	5.3785	16.3841	0.00170076	0.0077316	NM_145475	Cerk.	yes
MSTRG.6801	-0.341936	4.16831	16.338	0.00171799	0.00779877	NM_011747	Zfp13.	yes
MSTRG.16451	-0.472076	2.67311	16.3188	0.00172522	0.00782714	NA	NA.	yes
MSTRG.14051	-0.515721	4.52207	16.2984	0.00173295	0.0078577	NM_011374	St8sia1.	yes
MSTRG.7765	-0.503957	6.23021	16.2906	0.0017359	0.00786658	NM_001163637	Jakmip2.	yes
MSTRG.8795	-0.490446	4.70266	16.2461	0.00175292	0.00793236	NM_153557	BC029214.	yes
MSTRG.9618	-0.517589	6.25433	16.2415	0.00175468	0.00793588	NM_001145830	Plcb1.	yes
MSTRG.2551	-0.354239	7.75249	16.2391	0.00175562	0.00793779	NM_001045959	Mink1.	yes
MSTRG.15957	-0.3958	7.33011	16.2317	0.00175846	0.00794653	NM_019945	Mast1.	yes
MSTRG.2025	-0.42663	6.56319	16.229	0.00175951	0.00794862	NM_001081652	Nacad.	yes
MSTRG.15654	-0.265877	5.72489	16.225	0.00176108	0.00795341	NM_178395	Zdhhc2.	yes
MSTRG.16646	-0.678744	0.806282	16.2174	0.001764	0.00795758	NM_133226	Pdzd3.	yes
MSTRG.9563	-0.413292	7.16012	16.2197	0.00176312	0.00795758	NM_001177647	Sirpa.	yes
MSTRG.11266	-0.523653	4.9	16.2111	0.00176646	0.00796414	NM_011207	Ptpn3.	yes
MSTRG.13260	-0.399456	4.94397	16.2013	0.00177028	0.00797684	NM_001252266	Ica1.	yes
MSTRG.17770	-0.51412	2.51202	16.1821	0.00177776	0.00800142	NM_001163610	Nhsl2.	yes
MSTRG.9068	-0.41022	6.40429	16.1785	0.00177919	0.00800332	NM_001304810	Kcnj3.	yes
MSTRG.16716	-0.451691	6.3988	16.1762	0.00178009	0.00800511	NR_029465	Gm11149.	yes
MSTRG.7905	-0.715944	2.40819	16.1658	0.00178415	0.00801881	NM_007702	Cidea.	yes
MSTRG.17466	-0.227198	9.57453	16.1599	0.00178646	0.00802695	NM_001136085	Uba1.	yes
MSTRG.1743	-0.400618	8.8209	16.1548	0.00178849	0.0080313	NM_026482	Atp2b1.	yes
MSTRG.344	-0.243454	7.73731	16.153	0.00178919	0.0080313	NM_029711	Arpc2.	yes
MSTRG.888	-0.248404	7.39005	16.1267	0.00179958	0.00806615	NM_153064	Ndufs2.	yes
MSTRG.12988	-0.202684	8.27615	16.1237	0.00180078	0.00806615	NM_001312867	Eif4h.	yes
MSTRG.283	-0.502167	6.14913	16.0969	0.00181148	0.00810491	NM_001045513	Raph1.	yes
MSTRG.14053	-0.497005	5.00141	16.0931	0.00181298	0.00810936	NM_001109688	C2cd5.	yes
MSTRG.160	-0.424776	5.13325	16.0791	0.00181858	0.00812981	NM_170597	Creg2.	yes
MSTRG.715	-0.328576	5.28751	16.0704	0.00182211	0.00814329	NM_001038592	Glrx2.	yes
MSTRG.7058	-0.428905	7.33971	16.037	0.00183562	0.00819446	NM_001163379	Agpat1.	yes
MSTRG.2939	-1.0293	0.34421	16.026	0.00184007	0.00820931	NA	NA.	yes
MSTRG.7718	-0.472948	2.63255	16.0162	0.0018441	0.00822073	NM_053135	Pcdhb10.	yes
MSTRG.7059	-0.698329	0.851732	15.9927	0.00185371	0.00825346	NM_152922	Egfl8.	yes
MSTRG.17515	-0.387233	4.44546	15.9919	0.00185404	0.00825346	NM_026902	Mcts1.	yes
MSTRG.12005	-0.351693	2.90235	15.9867	0.00185616	0.00826059	NR_131918	Ube4bos3.	yes
MSTRG.2351	-0.507263	2.69654	15.9783	0.00185964	0.00826479	NA	NA.	yes
MSTRG.8226	-0.251002	8.18917	15.9734	0.00186165	0.0082688	NM_146094	Fads1.	yes
MSTRG.2808	-0.589523	7.64118	15.9683	0.00186377	0.00827359	NM_177167	Ppm1e.	yes
MSTRG.12358	-1.5848	2.60931	15.9658	0.00186478	0.00827451	NM_007418	Adra2c.	yes
MSTRG.11636	-0.320758	6.30414	15.9387	0.00187604	0.00831408	NM_001290701	Meaf6.	yes
MSTRG.10071	-0.584773	10.0759	15.9121	0.00188716	0.00835171	NM_025285	Stmn2.	yes
MSTRG.8681	-0.32703	8.62815	15.9061	0.00188972	0.00835836	NM_001110228	Celf2.	yes
MSTRG.3143	-0.340751	3.37927	15.887	0.00189775	0.00838456	NM_001165934	Rgs9.	yes
MSTRG.10049	-0.352786	4.8581	15.8703	0.00190482	0.00841345	NM_172676	Samd10.	yes
MSTRG.17636	-0.598562	6.0034	15.8604	0.00190902	0.00842189	NM_001199351	Pnck.	yes
MSTRG.7869	-0.55988	1.50319	15.8552	0.00191125	0.00842776	NM_177829	Spink10.	yes
MSTRG.3995	-0.380676	9.41684	15.8445	0.00191578	0.00844071	NM_001025358	Klc1.	yes
MSTRG.6410	-0.314094	8.30363	15.8367	0.00191914	0.0084508	NM_019827	Gsk3b.	yes
MSTRG.10089	-0.782641	5.53578	15.8142	0.00192881	0.00848633	NM_001163328	Ralyl.	yes
MSTRG.17573	-0.361397	6.77048	15.7836	0.00194201	0.00853054	NM_172780	Slc9a6.	yes
MSTRG.11052	-0.461592	6.4073	15.7753	0.00194564	0.00854146	NM_175234	Faxc.	yes
MSTRG.2125	-0.265342	9.60332	15.7463	0.00195831	0.00858044	NM_024226	Rtn4.	yes
MSTRG.4185	-0.303758	5.68817	15.7397	0.00196117	0.00858823	NM_172532	Aldh5a1.	yes
MSTRG.16336	-0.444488	4.39968	15.7356	0.001963	0.00859211	NM_028536	Ccsap.	yes
MSTRG.12104	-0.366934	7.48684	15.7319	0.00196462	0.00859211	NM_207223	Acap3.	yes
MSTRG.14839	-0.46554	1.9955	15.7129	0.00197298	0.00862091	NM_026812	Hddc3.	yes
MSTRG.4259	-0.389389	3.74529	15.6988	0.00197925	0.00864119	NM_001252639	Tbc1d7.	yes
MSTRG.7247	-0.297081	5.10582	15.6876	0.00198423	0.00865339	NM_001100452	Gltscr1l.	yes
MSTRG.15212	-0.545944	5.2256	15.6786	0.00198824	0.00866612	NM_010069	Doc2a.	yes
MSTRG.8096	-0.30093	10.0547	15.6764	0.0019892	0.00866793	NM_007687	Cfl1.	yes
MSTRG.1350	-0.427826	9.04291	15.6741	0.00199024	0.00867009	NM_052994	Spock2.	yes
MSTRG.1962	-0.518967	3.34847	15.6687	0.00199267	0.00867591	NM_001029937	Sec14l3.	yes
MSTRG.2542	-0.352085	7.29144	15.6554	0.00199862	0.00869942	NM_001177601	0610010K14Rik.	yes
MSTRG.6048	-1.14897	1.54177	15.6479	0.00200198	0.00870686	NM_008473	Krt1.	yes
MSTRG.13814	-0.436129	7.41654	15.6491	0.00200143	0.00870686	NM_172890	Slc6a11.	yes
MSTRG.12531	-0.327496	5.5045	15.6503	0.00200092	0.00870686	NM_001159900	Hopx.	yes
MSTRG.15807	-0.568087	3.56155	15.6453	0.00200313	0.00870713	NM_027560	Arrdc2.	yes
MSTRG.14542	-0.70935	4.28328	15.6335	0.00200849	0.00872686	NM_021387	Vstm2b.	yes
MSTRG.10703	-0.287801	4.76704	15.6328	0.00200877	0.00872686	NM_001293694	Cept1.	yes
MSTRG.11136	-0.38227	5.88629	15.6283	0.00201082	0.00873207	NM_001136056	Cntfr.	yes
MSTRG.16759	-0.356938	6.63482	15.6277	0.00201107	0.00873207	NM_177769	Elmod1.	yes
MSTRG.6210	-0.29091	6.94999	15.6199	0.00201462	0.00874032	NM_025808	Lztr1.	yes
MSTRG.2489	-0.322272	4.95017	15.614	0.00201729	0.00874947	NM_001024206	Trappc1.	yes
MSTRG.873	-0.750187	4.12407	15.6106	0.00201885	0.00875337	NM_177068	Olfml2b.	yes
MSTRG.12764	-0.370839	6.69015	15.6084	0.00201984	0.00875337	NR_027817	1500011B03Rik.	yes
MSTRG.12729	-1.31858	0.167328	15.6051	0.00202134	0.00875508	NA	NA.	yes
MSTRG.3322	-0.475687	6.38433	15.5989	0.00202418	0.00876502	NM_024229	Pcyt2.	yes
MSTRG.14911	-0.407139	7.98309	15.5906	0.00202794	0.00877408	NM_001243046	Dlg2.	yes
MSTRG.5304	-0.249439	5.32747	15.5927	0.00202699	0.00877408	NM_001024135	Kbtbd7.	yes
MSTRG.6900	-0.26535	4.80016	15.5775	0.00203396	0.00879773	NM_011933	Decr2.	yes
MSTRG.12634	-0.263229	5.49483	15.5647	0.00203983	0.00881594	NM_178741	Klhl8.	yes
MSTRG.12233	-0.394947	6.10731	15.5585	0.00204268	0.00882587	NM_007668	Cdk5.	yes
MSTRG.9762	-0.510655	1.76004	15.5344	0.00205383	0.00885268	NR_040613	Acss2os.	yes
MSTRG.1100	-0.263201	6.87463	15.5342	0.00205391	0.00885268	NM_008786	Pcmt1.	yes
MSTRG.16600	-1.16481	0.424121	15.5291	0.00205627	0.00885805	NM_020518	Vsig2.	yes
MSTRG.4574	-0.839572	2.93793	15.5155	0.00206257	0.00887796	NA	NA.	yes
MSTRG.8983	-0.249606	5.92288	15.5117	0.00206435	0.00888199	NM_001164768	Fbxw2.	yes
MSTRG.3460	-0.556396	0.878933	15.5049	0.00206754	0.00888728	NM_001004455	Cys1.	yes
MSTRG.8216	-0.239368	5.6284	15.4969	0.00207127	0.00889852	NM_025610	Asrgl1.	yes
MSTRG.7667	-0.417314	5.5692	15.4944	0.00207244	0.00889872	NM_178005	Lrrtm2.	yes
MSTRG.16361	-0.687597	0.18946	15.4897	0.00207465	0.0089058	NA	NA.	yes
MSTRG.17864	-0.41289	7.61557	15.4862	0.00207631	0.00891048	NM_009052	Bex1.	yes
MSTRG.16847	-0.592235	1.46821	15.4841	0.00207728	0.00891225	NA	NA.	yes
MSTRG.9881	-0.329771	2.72576	15.4719	0.00208302	0.00893129	NM_178375	Zswim3.	yes
MSTRG.8866	-0.260838	7.25282	15.4731	0.00208244	0.00893129	NR_029460	6530402F18Rik.	yes
MSTRG.10874	-0.387681	8.93523	15.4579	0.00208963	0.00894588	NM_001293622	Ppp3ca.	yes
MSTRG.17141	-0.433052	4.88255	15.4558	0.00209063	0.00894775	NM_153459	Dusp7.	yes
MSTRG.6560	-0.244321	11.0901	15.4305	0.00210265	0.00899433	NM_001198823	App.	yes
MSTRG.10875	-0.453547	3.70773	15.4046	0.00211504	0.00903031	NA	NA.	yes
MSTRG.12759	-0.390781	5.99488	15.3975	0.00211843	0.00903839	NM_028211	2210016L21Rik.	yes
MSTRG.7594	-0.345057	8.84788	15.3941	0.00212009	0.00903911	NM_001162941	Mapre2.	yes
MSTRG.5862	-0.474758	8.55194	15.39	0.00212206	0.00904267	NM_013873	Sult4a1.	yes
MSTRG.12514	-0.340879	3.37982	15.3031	0.00216439	0.00917886	NM_001159577	Lnx1.	yes
MSTRG.14469	-0.386147	9.75785	15.2892	0.00217129	0.0091947	NM_007467	Aplp1.	yes
MSTRG.4337	-0.364423	5.99918	15.2887	0.0021715	0.0091947	NM_025933	Higd2a.	yes
MSTRG.15669	-0.296351	5.18555	15.2913	0.00217024	0.0091947	NA	NA.	yes
MSTRG.9962	-0.284682	10.4349	15.2734	0.00217911	0.00922197	NM_001077507	Gnas.	yes
MSTRG.11992	-0.555782	6.15223	15.2722	0.00217969	0.009222	NM_176848	Fbxo2.	yes
MSTRG.1101	-0.723433	1.59876	15.2086	0.00221157	0.00932209	NR_030698	A630066F11Rik.	yes
MSTRG.6974	-0.769261	6.94827	15.2054	0.00221323	0.00932527	NM_001081160	Mdga1.	yes
MSTRG.13129	-0.37648	7.71733	15.1791	0.00222657	0.00937038	NM_175217	Mmd2.	yes
MSTRG.16686	-0.23402	6.15932	15.1772	0.00222751	0.00937185	NM_001310839	Rnf214.	yes
MSTRG.2319	-0.418205	2.91806	15.1736	0.00222937	0.00937586	NA	NA.	yes
MSTRG.14934	-0.360922	6.57736	15.1731	0.00222965	0.00937586	NM_024220	Ndufc2.	yes
MSTRG.141	-1.02787	1.67063	15.1676	0.00223241	0.009385	NA	NA.	yes
MSTRG.10538	-0.377846	3.50868	15.1629	0.00223482	0.00938824	NM_025506	Riiad1.	yes
MSTRG.8607	-0.450479	8.01832	15.1607	0.00223595	0.00938991	NM_001327998	Hspa12a.	yes
MSTRG.9673	-0.540963	8.03941	15.1595	0.00223656	0.00938999	NM_019632	Napb.	yes
MSTRG.3492	-0.254574	4.98967	15.1486	0.00224217	0.00940856	NM_001253847	Cbll1.	yes
MSTRG.13922	-0.235467	7.83243	15.1418	0.00224567	0.00941831	NM_001326594	Usp5.	yes
MSTRG.1225	-0.568649	1.90669	15.1189	0.00225749	0.00945537	NM_028287	Zufsp.	yes
MSTRG.16761	-0.435685	2.11144	15.1195	0.0022572	0.00945537	NM_019686	Cib2.	yes
MSTRG.2099	-0.257218	5.3859	15.1073	0.00226354	0.0094732	NM_011663	Zrsr1.	yes
MSTRG.2843	-0.283863	3.45261	15.0907	0.00227218	0.00949432	NM_199008	Cox11.	yes
MSTRG.17415	-0.252694	4.3035	15.0849	0.00227517	0.00950433	NM_007898	Ebp.	yes
MSTRG.16916	-0.497423	1.96208	15.0682	0.00228395	0.00953599	NM_175206	Fbxl22.	yes
MSTRG.2392	-0.234277	5.66133	15.0614	0.00228752	0.00954588	NM_021354	Drg2.	yes
MSTRG.936	-0.564983	3.63319	15.0541	0.00229136	0.00955938	NM_001302649	Ifi203.	yes
MSTRG.2544	-0.364285	5.31153	15.0195	0.0023097	0.00962073	NM_001271358	Arrb2.	yes
MSTRG.3089	-0.468736	1.28846	15.0063	0.00231675	0.00964249	NM_010858	Myl4.	yes
MSTRG.16963	-0.205263	6.98496	15.0038	0.00231807	0.00964545	NM_001308425	2310009A05Rik.	yes
MSTRG.7167	-0.432083	2.89426	14.9935	0.00232356	0.00966414	NM_026308	Rpp21.	yes
MSTRG.3858	-0.366204	10.9406	14.9836	0.00232887	0.00967336	NM_001313934	Calm1.	yes
MSTRG.6260	-0.339666	3.66079	14.9764	0.00233276	0.00968373	NM_145939	Alg3.	yes
MSTRG.1243	-0.244998	7.77123	14.9681	0.00233723	0.0096972	NM_001122892	Fyn.	yes
MSTRG.12248	-0.233558	4.98256	14.956	0.00234376	0.00971669	NM_144908	Galnt11.	yes
MSTRG.3512	-0.596065	6.25737	14.9538	0.00234494	0.00971905	NM_001271386	Hdac9.	yes
MSTRG.5285	-1.62103	2.81999	14.9493	0.00234738	0.00972663	NM_026214	Kctd4.	yes
MSTRG.1644	-0.25376	6.01796	14.948	0.0023481	0.00972707	NM_177388	Slc41a2.	yes
MSTRG.12967	-0.287171	5.74615	14.9444	0.00235006	0.00973262	NM_001081394	Tmem248.	yes
MSTRG.10155	-0.435423	1.29369	14.9418	0.00235147	0.00973591	NA	NA.	yes
MSTRG.580	-0.25018	7.86071	14.9291	0.00235837	0.00976197	NM_001205385	Actr3.	yes
MSTRG.10961	-0.280477	8.54991	14.9155	0.0023658	0.00978505	NM_001039094	Negr1.	yes
MSTRG.5563	-0.658589	1.25785	14.8979	0.0023755	0.00981492	NA	NA.	yes
MSTRG.15789	-0.479674	6.66683	14.8956	0.00237672	0.00981744	NM_138647	Cers1.	yes
MSTRG.10101	-0.443135	7.75092	14.8638	0.00239433	0.00986706	NM_021560	Bhlhe22.	yes
MSTRG.208	-0.579688	2.62782	14.8446	0.00240501	0.00990335	NA	NA.	yes
MSTRG.9467	-0.249225	3.97437	14.8452	0.00240469	0.00990335	NM_175285	Tmem62.	yes
MSTRG.2695	-0.534829	0.874807	14.8266	0.00241509	0.00993712	NA	NA.	yes
MSTRG.2381	-0.24249	5.5089	14.8268	0.00241497	0.00993712	NM_011991	Cops3.	yes
MSTRG.1584	-0.284615	6.928	14.7931	0.00243393	0.0100017	NM_001038655	Gng7.	yes
MSTRG.16514	-0.460957	8.3258	14.788	0.00243683	0.0100084	NM_001164614	Ccdc159.	yes
MSTRG.2940	-0.764712	0.181518	14.7349	0.00246717	0.0101042	NM_001163608	Plxdc1.	yes
MSTRG.17557	-0.284507	4.72962	14.7255	0.00247258	0.0101238	NM_001290546	Phf6.	yes
MSTRG.15884	-0.61447	5.33298	14.7025	0.00248586	0.0101668	NM_001083906	Nr3c2.	yes
MSTRG.15465	-0.421548	8.76006	14.7007	0.00248692	0.0101668	NM_183315	Ctxn1.	yes
MSTRG.14220	-0.287898	3.55541	14.6977	0.00248868	0.0101713	NM_133727	Kptn.	yes
MSTRG.216	-0.281443	4.08777	14.6941	0.00249076	0.0101744	NM_008384	Inpp1.	yes
MSTRG.13503	-0.864103	7.52274	14.6888	0.00249383	0.0101788	NM_009717	Neurod6.	yes
MSTRG.56	-0.335496	5.92704	14.6792	0.00249945	0.0101918	NM_001271016	Ube2w.	yes
MSTRG.7427	-0.360965	5.97778	14.6723	0.00250346	0.0102055	NM_011500	Strn.	yes
MSTRG.8750	-0.23798	6.87275	14.6685	0.00250568	0.0102093	NM_001077190	Abi1.	yes
MSTRG.16730	-0.596557	0.517509	14.6637	0.00250849	0.0102181	NA	NA.	yes
MSTRG.1163	-0.297633	5.95161	14.6513	0.00251581	0.0102427	NM_001161845	Sgk1.	yes
MSTRG.7812	-0.271192	5.87848	14.6359	0.00252485	0.0102742	NM_152809	Csnk1g3.	yes
MSTRG.14577	-0.55755	8.14173	14.6273	0.00252997	0.0102871	NM_026690	Aspdh.	yes
MSTRG.17535	-0.608588	3.65545	14.623	0.00253249	0.0102921	NM_011228	Rab33a.	yes
MSTRG.7717	-0.349258	2.24145	14.621	0.00253367	0.0102943	NM_053133	Pcdhb8.	yes
MSTRG.6529	-0.441398	6.59326	14.6016	0.00254524	0.0103307	NM_001145977	Cadm2.	yes
MSTRG.17854	-0.474463	6.23883	14.598	0.0025474	0.0103342	NM_001202500	Armcx4.	yes
MSTRG.9446	-0.303972	5.41898	14.5684	0.00256515	0.0103934	NM_001290800	Tyro3.	yes
MSTRG.8106	-0.316427	4.52243	14.5246	0.00259168	0.0104843	NM_001114595	Ehbp1l1.	yes
MSTRG.13820	-0.565923	8.66066	14.514	0.00259814	0.0104997	NM_001111015	Syn2.	yes
MSTRG.1846	-0.309635	8.22618	14.5036	0.00260451	0.0105228	NM_001171026	Os9.	yes
MSTRG.15145	-0.432996	2.45542	14.5004	0.00260646	0.0105256	NM_177697	Vwa3a.	yes
MSTRG.9011	-0.306333	6.72513	14.4915	0.00261193	0.0105383	NM_009261	Strbp.	yes
MSTRG.2920	-0.415387	7.05965	14.4708	0.00262468	0.0105774	NM_021493	Arhgap23.	yes
MSTRG.13939	-0.447544	4.82996	14.4552	0.00263433	0.0106055	NM_001039669	Iffo1.	yes
MSTRG.5799	-0.250308	7.53521	14.4299	0.00265011	0.0106528	NM_010795	Mgat3.	yes
MSTRG.10695	-0.270716	7.33011	14.4182	0.00265747	0.0106698	NM_001304719	Atp5f1.	yes
MSTRG.1853	-0.569322	0.671501	14.4079	0.00266391	0.0106893	NR_040660	LOC100504703.	yes
MSTRG.12612	-0.673423	4.22972	14.4001	0.00266884	0.0107037	NR_030692	A930011G23Rik.	yes
MSTRG.5731	-0.29755	7.7668	14.3972	0.00267067	0.0107047	NM_001110827	Rbfox2.	yes
MSTRG.1838	-0.380593	6.74356	14.3884	0.00267627	0.0107226	NR_106182	Mir8104.	yes
MSTRG.2289	-0.965206	4.79334	14.3842	0.00267892	0.0107278	NM_183173	Sowaha.	yes
MSTRG.919	-0.503635	7.34468	14.3775	0.00268316	0.0107313	NM_080419	Igsf8.	yes
MSTRG.16591	-0.287413	4.4748	14.3783	0.00268265	0.0107313	NM_001029838	Pknox2.	yes
MSTRG.6228	-0.363171	6.97977	14.3686	0.00268883	0.0107485	NM_172151	Zdhhc8.	yes
MSTRG.4609	-0.44056	8.33043	14.3482	0.00270179	0.0107949	NM_008255	Hmgcr.	yes
MSTRG.17938	-0.363638	4.13037	14.3408	0.00270657	0.0108107	NM_001164683	Tmem29.	yes
MSTRG.16077	-0.748911	4.51434	14.3282	0.00271467	0.0108273	NM_001039154	Cdh8.	yes
MSTRG.14146	-0.397597	6.08421	14.2891	0.00273997	0.010909	NM_201355	Nat14.	yes
MSTRG.1617	-0.286082	7.7526	14.2876	0.00274094	0.0109101	NM_001311124	Celf5.	yes
MSTRG.17732	-0.336735	4.13511	14.2826	0.00274419	0.0109149	NM_001003916	Zc4h2.	yes
MSTRG.18038	-0.680649	5.01443	14.27	0.00275244	0.0109422	NM_001033330	Frmpd4.	yes
MSTRG.17619	-0.271803	3.82272	14.2486	0.00276644	0.0109868	NM_008067	Gabra3.	yes
MSTRG.11724	-0.21195	5.99483	14.2448	0.00276899	0.0109942	NM_153160	Zcchc17.	yes
NM_001290320	-0.78919	0.111564	14.2386	0.00277302	0.0110066	NM_001290320	Slc26a8.	yes
MSTRG.12357	-0.241483	7.24418	14.2364	0.00277453	0.0110066	NM_013587	Lrpap1.	yes
MSTRG.6089	-0.524183	1.26351	14.2201	0.00278526	0.0110302	NA	NA.	yes
MSTRG.17598	-0.503913	4.4615	14.2065	0.00279435	0.0110589	NM_178740	Slitrk4.	yes
MSTRG.5967	-0.431553	2.65536	14.1673	0.00282058	0.0111531	NM_172293	Pced1b.	yes
MSTRG.9940	-0.520666	4.0956	14.1557	0.00282839	0.0111753	NM_001163686	Dok5.	yes
MSTRG.6249	-0.43246	3.76982	14.1542	0.00282939	0.0111753	NM_198599	Map6d1.	yes
MSTRG.15247	-0.271032	4.67507	14.1516	0.00283117	0.0111796	NM_001033040	Ccdc189.	yes
MSTRG.17081	-0.385954	3.09035	14.1448	0.00283577	0.0111922	NM_145134	Spsb4.	yes
MSTRG.1769	-0.31849	5.63257	14.1373	0.00284085	0.0112011	NM_172554	Zdhhc17.	yes
MSTRG.4583	-0.413954	3.49252	14.1254	0.00284894	0.0112274	NA	NA.	yes
MSTRG.3363	-0.316348	5.57102	14.1192	0.00285317	0.0112382	NM_001162465	Dtnb.	yes
MSTRG.11453	-0.263312	5.21342	14.1125	0.00285773	0.0112481	NM_001205156	Yipf1.	yes
MSTRG.18000	-0.436342	5.87528	14.0903	0.00287294	0.0112955	NM_001135727	Sh3kbp1.	yes
MSTRG.9387	-1.0376	0.804222	14.0796	0.00288031	0.0113145	NM_205783	Chrm5.	yes
MSTRG.5235	-1.20739	-0.551293	14.0664	0.00288945	0.0113476	NM_028526	Pebp4.	yes
MSTRG.6587	-0.452802	7.60036	14.0475	0.00290261	0.0113809	NM_001045515	Synj1.	yes
MSTRG.7492	-0.461435	10.0663	14.0428	0.00290585	0.0113866	NM_007589	Calm2.	yes
MSTRG.11877	-0.497935	7.52569	14.0418	0.00290657	0.0113866	NM_008675	Nbl1.	yes
MSTRG.2523	-0.275606	7.19167	14.0321	0.0029133	0.0114017	NM_001013414	Neurl4.	yes
MSTRG.10253	-0.384883	9.07242	14.0215	0.00292075	0.0114219	NM_001111051	Dclk1.	yes
MSTRG.6022	-0.208877	5.62908	14.0227	0.00291993	0.0114219	NM_028015	Cers5.	yes
MSTRG.15386	-0.313471	4.0091	14.0193	0.0029223	0.0114229	NM_172116	Pddc1.	yes
MSTRG.8399	-0.251617	5.27549	14.0146	0.00292559	0.0114301	NM_010799	Minpp1.	yes
MSTRG.15365	-0.384427	4.99748	13.9927	0.00294106	0.0114753	NM_001127351	Sirt3.	yes
MSTRG.9454	-0.280329	4.65161	13.9746	0.0029539	0.0115152	NM_001110496	Tmem87a.	yes
MSTRG.16828	-0.358761	8.72624	13.971	0.00295639	0.0115168	NM_001161535	Islr2.	yes
MSTRG.14629	-0.711726	4.49541	13.9589	0.00296504	0.0115473	NM_011698	Lin7b.	yes
MSTRG.11047	-0.39379	3.71847	13.9565	0.00296675	0.0115511	NM_029840	Tstd3.	yes
MSTRG.18055	-0.738175	0.433571	13.955	0.00296783	0.0115525	NA	NA.	yes
MSTRG.5549	-0.453599	6.65461	13.9453	0.00297478	0.0115689	NM_001130163	Oxr1.	yes
MSTRG.7173	-0.279949	3.14228	13.945	0.00297498	0.0115689	NM_023162	Znrd1.	yes
MSTRG.17244	-0.498602	0.978459	13.9436	0.00297602	0.0115702	NM_001083935	Pth1r.	yes
MSTRG.11973	-6.344	2.13641	13.9417	0.00297738	0.0115726	NA	NA.	yes
MSTRG.8426	-0.335191	3.343	13.9274	0.00298765	0.011604	NM_016854	Ppp1r3c.	yes
MSTRG.1427	-0.38743	6.06548	13.9241	0.00299002	0.0116075	NM_010311	Gnaz.	yes
MSTRG.856	-0.535424	6.18419	13.915	0.00299657	0.0116273	NM_025569	Mgst3.	yes
MSTRG.1524	-0.287165	7.38354	13.9151	0.00299651	0.0116273	NA	NA.	yes
MSTRG.2648	-0.611037	2.06019	13.9081	0.00300159	0.0116386	NM_176965	Efcab5.	yes
MSTRG.14964	-0.395814	7.59664	13.907	0.00300235	0.0116386	NM_177231	Arrb1.	yes
MSTRG.3358	-0.211117	7.99955	13.8961	0.00301028	0.0116577	NM_016676	Rab10.	yes
MSTRG.15908	-0.24169	7.6272	13.8737	0.00302662	0.0117181	NM_001111304	Tbc1d9.	yes
MSTRG.14750	-0.321436	8.4886	13.8579	0.00303818	0.01176	NM_001291166	Apba2.	yes
MSTRG.10713	-0.372353	8.74243	13.847	0.00304618	0.0117823	NM_001293689	Slc6a17.	yes
MSTRG.11029	-0.682128	1.39678	13.8404	0.00305108	0.0117955	NM_001243100	Gm11837.	yes
NM_009109	-0.590774	0.494337	13.8323	0.00305707	0.0118078	NM_009109	Ryr1.	yes
MSTRG.13345	-0.56512	1.51351	13.8108	0.00307302	0.0118486	NR_040300	Mkln1os.	yes
MSTRG.863	-0.392841	9.25296	13.7785	0.00309719	0.0119273	NM_009062	Rgs4.	yes
MSTRG.218	-0.8165	0.663109	13.7357	0.00312953	0.0120286	NM_144953	1700019D03Rik.	yes
MSTRG.1762	-0.522169	7.19136	13.7357	0.00312955	0.0120286	NM_001205341	Ppfia2.	yes
MSTRG.5515	-0.633701	2.60638	13.7216	0.00314027	0.0120573	NM_001271704	Kcns2.	yes
MSTRG.1061	-0.268257	4.26572	13.7187	0.00314253	0.0120609	NM_001290278	Rcor3.	yes
MSTRG.8328	-0.44769	1.27275	13.7145	0.00314575	0.0120675	NA	NA.	yes
MSTRG.12371	-0.216385	5.3921	13.7109	0.0031485	0.0120751	NM_001170454	Tada2b.	yes
MSTRG.9190	-0.602976	7.70965	13.7076	0.00315098	0.0120817	NM_001009978	Pde1a.	yes
MSTRG.6148	-0.22814	4.79689	13.6902	0.00316443	0.0121215	NM_029582	Txndc11.	yes
MSTRG.15649	-0.374777	7.75739	13.6815	0.00317113	0.0121443	NM_030254	Tusc3.	yes
MSTRG.5555	-0.483322	4.66029	13.6718	0.0031786	0.012167	NM_175502	Tmem74.	yes
MSTRG.9158	-0.823223	1.791	13.6615	0.00318662	0.0121836	NM_007389	Chrna1.	yes
MSTRG.10262	-0.433446	8.65836	13.6632	0.00318526	0.0121836	NM_019410	Pfn2.	yes
MSTRG.16290	-0.68947	6.59174	13.6523	0.00319374	0.0122043	NM_138656	Mvd.	yes
MSTRG.6890	-0.302971	7.33498	13.6492	0.00319622	0.0122109	NR_037243	Mir3082.	yes
MSTRG.16810	-0.613069	1.11941	13.6385	0.00320455	0.0122339	NM_133982	Rpp25.	yes
MSTRG.17255	-0.701709	4.51189	13.6262	0.00321415	0.0122587	NR_015468	2900079G21Rik.	yes
MSTRG.1856	-0.512933	0.0815772	13.6073	0.00322904	0.0123126	NM_177615	Slc26a10.	yes
MSTRG.2311	-0.244449	7.69988	13.6059	0.00323017	0.0123139	NM_178626	Cdc42se2.	yes
MSTRG.11309	-0.69504	0.64841	13.5984	0.00323611	0.0123275	NA	NA.	yes
MSTRG.4809	-0.669082	0.229652	13.5974	0.00323685	0.0123275	NA	NA.	yes
MSTRG.14501	-0.33449	7.05802	13.5829	0.00324838	0.012352	NM_011322	Scn1b.	yes
MSTRG.9747	-0.310101	3.86703	13.5805	0.00325028	0.012352	NM_199304	Zfp341.	yes
MSTRG.3234	-0.292838	7.96763	13.5859	0.00324601	0.012352	NM_173755	Ube2o.	yes
MSTRG.15947	-0.462512	2.02013	13.5724	0.00325674	0.0123714	NM_201227	Dand5.	yes
MSTRG.6163	-0.473299	6.41391	13.5577	0.00326845	0.0124003	NM_001122667	Mkl2.	yes
NM_145608	-0.686225	0.482433	13.548	0.00327627	0.012424	NM_145608	BC021891.	yes
MSTRG.1153	-0.498892	3.67571	13.5423	0.00328083	0.0124324	NM_008580	Map3k5.	yes
MSTRG.16276	-0.454401	7.39319	13.5307	0.00329022	0.012462	NM_020605	Jph3.	yes
MSTRG.15055	-1.04971	5.01595	13.5271	0.00329308	0.0124699	NM_001302205	Lmo1.	yes
MSTRG.17580	-0.585909	8.51357	13.5152	0.0033027	0.0124863	NM_001290414	Fgf13.	yes
MSTRG.6930	-0.592574	5.30804	13.5091	0.00330766	0.0124982	NM_001002895	AI413582.	yes
MSTRG.9754	-0.297156	7.50719	13.5095	0.00330737	0.0124982	NM_001291108	Dynlrb1.	yes
MSTRG.4675	-0.353973	6.26364	13.5062	0.00331004	0.0125011	NM_029879	Rgs7bp.	yes
MSTRG.7205	-0.308443	4.12628	13.5053	0.00331079	0.0125011	NM_198608	Aars2.	yes
MSTRG.15696	-0.251163	6.36549	13.493	0.00332073	0.0125237	NM_177240	Trappc11.	yes
MSTRG.2553	-0.215464	6.70332	13.4903	0.00332299	0.0125263	NM_024211	Slc25a11.	yes
MSTRG.12483	-0.47976	3.01164	13.4841	0.00332802	0.0125329	NM_001164806	Bend4.	yes
MSTRG.4661	-0.355822	4.87538	13.4769	0.00333392	0.0125497	NM_172592	Srek1.	yes
MSTRG.6118	-0.554208	4.57816	13.4734	0.0033368	0.0125545	NA	NA.	yes
MSTRG.7542	-0.295233	6.90814	13.4741	0.0033362	0.0125545	NM_001038589	Usp14.	yes
MSTRG.9687	-0.305305	6.87907	13.4244	0.00337727	0.012682	NM_024465	Abhd12.	yes
MSTRG.16155	-0.213352	6.82875	13.4237	0.00337786	0.012682	NM_126165	Vps4a.	yes
MSTRG.3826	-0.285175	4.6926	13.3706	0.00342241	0.0128008	NM_001277296	Adck1.	yes
MSTRG.10718	-0.349548	4.57063	13.351	0.00343903	0.0128417	NM_133867	Eps8l3.	yes
MSTRG.7172	-0.304629	5.68637	13.3242	0.00346191	0.0129029	NM_029632	Ppp1r11.	yes
MSTRG.17465	-0.235753	5.32908	13.3202	0.00346532	0.0129125	NM_001167775	Rbm10.	yes
MSTRG.314	-0.376418	7.86186	13.3185	0.00346676	0.0129148	NM_001111320	Idh1.	yes
MSTRG.6466	-0.290254	6.59587	13.3166	0.00346837	0.0129148	NM_010581	Cd47.	yes
MSTRG.9579	-0.230128	6.11589	13.3167	0.00346833	0.0129148	NR_040348	4930473A02Rik.	yes
MSTRG.12382	-0.472112	10.267	13.315	0.00346973	0.0129169	NM_001136058	Crmp1.	yes
MSTRG.14627	-0.604043	7.45811	13.3119	0.00347241	0.0129238	NM_029741	Ppfia3.	yes
MSTRG.6106	-0.327553	6.33624	13.301	0.00348182	0.0129528	NM_030205	Coro7.	yes
MSTRG.3301	-0.322737	5.71801	13.2604	0.00351703	0.0130807	NM_027204	Mrpl12.	yes
MSTRG.11987	-0.441107	5.35892	13.2473	0.00352854	0.013103	NM_001083342	Ptchd2.	yes
MSTRG.842	-0.238997	5.18693	13.248	0.00352787	0.013103	NM_011804	Creg1.	yes
MSTRG.11628	-0.886201	3.35171	13.2392	0.00353563	0.0131222	NM_001256432	Epha10.	yes
MSTRG.7468	-0.264849	5.90593	13.2231	0.00354976	0.0131685	NM_001171052	Mta3.	yes
MSTRG.17080	-0.288587	5.99879	13.2157	0.00355634	0.0131867	NA	NA.	yes
MSTRG.11689	-0.955935	8.03342	13.2115	0.00356003	0.0131942	NM_001130419	Hpca.	yes
MSTRG.15521	-0.222488	5.00596	13.2116	0.0035599	0.0131942	NM_025924	Upf3a.	yes
MSTRG.1586	-0.287143	6.66186	13.2073	0.00356371	0.0132017	NM_134135	Slc39a3.	yes
MSTRG.5290	-0.584398	5.68885	13.2016	0.00356876	0.0132112	NM_001160326	Serp2.	yes
MSTRG.6091	-0.494026	2.38831	13.2024	0.00356811	0.0132112	NM_001081217	Zfp174.	yes
MSTRG.4479	-0.27826	5.87635	13.1902	0.00357894	0.0132427	NM_153534	Adcy2.	yes
MSTRG.16272	-0.402336	7.26123	13.1851	0.00358345	0.0132563	NM_133765	Fbxo31.	yes
MSTRG.13594	-0.482408	6.60148	13.1808	0.00358737	0.0132677	NM_028880	Lrrtm1.	yes
MSTRG.12245	-0.284545	6.33682	13.1726	0.00359466	0.0132822	NM_001170555	Prkag2.	yes
MSTRG.15160	-0.247043	5.80529	13.158	0.00360775	0.013312	NM_021608	Dctn5.	yes
MSTRG.17600	-0.244301	4.53206	13.1535	0.00361185	0.0133179	NM_001161431	Slitrk2.	yes
MSTRG.16721	-0.469797	5.62969	13.1269	0.00363584	0.0134007	NM_013897	Timm8b.	yes
MSTRG.16590	-0.268689	7.68199	13.1208	0.00364137	0.0134157	NM_183171	Fez1.	yes
MSTRG.3166	-0.215839	5.53498	13.1176	0.00364427	0.0134218	NM_013581	Cog1.	yes
MSTRG.5413	-0.358296	9.01314	13.1063	0.00365459	0.0134567	NM_024188	Oxct1.	yes
MSTRG.10321	-0.590048	2.10155	13.097	0.0036631	0.0134796	NM_001167996	1110032F04Rik.	yes
MSTRG.2810	-0.525129	1.3849	13.0908	0.0036688	0.0134902	NM_001291440	Rad51c.	yes
MSTRG.1048	-0.222076	5.28593	13.0831	0.00367583	0.0135089	NM_144880	Ppp2r5a.	yes
MSTRG.2507	-0.328744	5.6377	13.0808	0.00367802	0.0135101	NM_001301710	Mpdu1.	yes
MSTRG.8908	-0.269793	5.06609	13.0664	0.00369124	0.0135414	NM_144884	Tor1a.	yes
MSTRG.6887	-0.399181	8.13418	13.0631	0.0036943	0.0135463	NM_001164225	Fbxl16.	yes
MSTRG.2973	-0.517142	2.91924	13.061	0.00369625	0.0135472	NM_010660	Krt10.	yes
MSTRG.885	-0.489964	1.83716	13.0379	0.00371768	0.0136063	NM_001243062	Nr1i3.	yes
MSTRG.13592	-0.275099	3.83711	13.0348	0.00372064	0.0136063	NM_001134743	Lrrtm4.	yes
MSTRG.6811	-0.526767	0.970375	13.0282	0.00372676	0.0136244	NM_029798	Flywch2.	yes
MSTRG.14701	-0.732438	2.01162	13.0238	0.00373089	0.0136333	NM_021879	Oca2.	yes
MSTRG.9420	-0.362788	5.58183	13.0121	0.00374187	0.0136639	NM_199310	Ccdc32.	yes
MSTRG.7359	-0.308614	8.51316	13.0077	0.00374597	0.0136758	NM_001025309	Pja2.	yes
MSTRG.16769	-0.568017	0.205603	12.9956	0.00375733	0.0137078	NM_001284507	Crabp1.	yes
MSTRG.16771	-0.29607	6.84492	12.9919	0.00376081	0.0137142	NM_022655	Ireb2.	yes
MSTRG.11059	-0.248334	4.23107	12.965	0.00378634	0.0137788	NM_026194	Ufl1.	yes
MSTRG.13750	-0.461806	5.84985	12.9615	0.00378971	0.0137847	NM_008158	Gpr27.	yes
MSTRG.1355	-0.53944	0.836387	12.9591	0.00379197	0.0137893	NM_001252635	Cdh23.	yes
MSTRG.17076	-0.348351	4.25798	12.9557	0.00379523	0.0137922	NM_053268	Rasa2.	yes
MSTRG.3019	-0.459936	5.74459	12.9536	0.00379727	0.0137933	NM_007863	Mpp3.	yes
MSTRG.10534	-0.276637	3.93504	12.9441	0.00380634	0.0138199	NM_016901	Oaz3.	yes
MSTRG.11769	-0.614686	2.4825	12.9395	0.0038107	0.0138325	NM_008154	Gpr3.	yes
MSTRG.4590	-0.247883	7.7292	12.9306	0.00381931	0.0138574	NM_029153	Scamp1.	yes
MSTRG.1999	-0.31462	3.89331	12.9152	0.00383412	0.0138921	NR_015577	Ube2d-ps.	yes
MSTRG.12254	-0.514417	1.6023	12.9125	0.00383675	0.0138985	NA	NA.	yes
MSTRG.9047	-0.960942	2.21556	12.8982	0.00385061	0.0139296	NM_027990	Lypd6b.	yes
MSTRG.10319	-0.578269	6.37424	12.8862	0.00386229	0.0139623	NA	NA.	yes
MSTRG.8076	-0.533549	9.05381	12.8751	0.00387305	0.0139883	NM_001302333	Cnih2.	yes
MSTRG.9964	-0.269994	9.03123	12.8749	0.00387332	0.0139883	NA	NA.	yes
MSTRG.2456	-0.250744	7.13912	12.8743	0.00387389	0.0139883	NM_001316367	Map2k4.	yes
MSTRG.1062	-0.533961	2.09583	12.8651	0.00388285	0.0140143	NR_033536	Gm10516.	yes
MSTRG.7704	-0.591622	6.39491	12.8584	0.00388942	0.0140316	NM_153793	Rell2.	yes
MSTRG.8898	-0.727513	-0.0848167	12.8375	0.00391005	0.0140897	NM_030137	Cstad.	yes
MSTRG.14926	-0.440859	3.26463	12.8352	0.00391236	0.0140897	NM_001177412	Usp35.	yes
[truncated: 866 more rows]
