# Supplementary material for: Tet1 Isoforms Differentially Regulate Gene Expression, Synaptic Transmission, and Memory in the Mammalian Brain
Source: J Neurosci. 2021 Jan 27;41(4):578–93. doi: 10.1523/JNEUROSCI.1821-20.2020 (PMC7842754; doi:10.1523/JNEUROSCI.1821-20.2020)
Supplement: Extended Data Figure 5-3 — DEGs significantly upregulated by AAV1-Tet1FL-SID4X relative to -Tet1FL-NFD. The subset of genes that are upregulated by repression of Tet1FL. Download Figure 5-3, XLSX file. [file ns-JN-RM-1821-20-s05.xlsx]

## Sheet: Up DEGS FL & BP_KEGG 
Figure 5-3
MSTRG	logFC	logCPM	F	PValue	FDR	Refseq	OGS	Sig		MSTRG – Stringtie ID or Refseq ID of gene (if gene prediction matches annotation exactly); logFC = log2 fold-change; logCPM = average log2 counts per million; F – F statistic; PValue = probability value before multiple hypothesis correction; FDR = false discovery rate; Refseq = best matching Refseq gene ID that best matches the stringtie predicted transcript; OGS – official gene symbol with perio…			Category	Term	Count	%	P-Value	Bonferroni	Benjamini		DAVID GO enriched terms for biological process (top) and KEGG pathways (bottom). Top ten terms included in the main figure are bolded. Column headings: Category – gene ontology set utilized; Term – gene ontology term title; Count – number of genes in gene set present in the genes that comprise the ontology term; % - percent of genes in the list of genes for a gene ontology term; P-Value – probabi…
MSTRG.12566	3.57369	1.9588	762.549	5.15e-12	6.8e-08	NM_008176	Cxcl1.	yes				1	GOTERM_BP_DIRECT	cell cycle	213	6.3	9.4e-29	6.3e-25	6.3e-25
MSTRG.14668	5.37536	2.21048	594.427	2.16e-11	1.14e-07	NM_011315	Saa3.	yes				2	GOTERM_BP_DIRECT	cell division	138	4.1	1.3e-21	8.9e-18	4.4e-18
MSTRG.5746	3.73728	2.26358	492.068	6.39e-11	2.53e-07	NM_009008	Rac2.	yes				3	GOTERM_BP_DIRECT	cellular response to DNA damage stimulus	141	4.1	7e-18	4.7e-14	1.6e-14
MSTRG.12150	3.77668	5.54339	422.181	1.53e-10	3.96e-07	NM_054098	Steap4.	yes				4	GOTERM_BP_DIRECT	positive regulation of transcription, DNA-templated	172	5.1	9.6e-16	6.7e-12	1.3e-12
MSTRG.573	8.46755	2.39823	412.532	1.75e-10	3.96e-07	NM_010766	Marco.	yes				5	GOTERM_BP_DIRECT	positive regulation of apoptotic process	116	3.4	8.9e-16	5.9e-12	1.5e-12
MSTRG.13912	2.65273	1.23605	386.776	2.52e-10	4.51e-07	NM_001077705	Ptpn6.	yes				6	GOTERM_BP_DIRECT	apoptotic process	169	5	3.5e-15	2.3e-11	3.8e-12
MSTRG.9894	3.10477	2.31598	378.834	2.84e-10	4.51e-07	NM_054055	Slc13a3.	yes				7	GOTERM_BP_DIRECT	mitotic nuclear division	96	2.8	3e-13	2e-09	2.9e-10
MSTRG.8937	3.2223	7.75803	380.445	2.77e-10	4.51e-07	NM_008491	Lcn2.	yes				8	GOTERM_BP_DIRECT	wound healing	46	1.4	1.5e-12	9.9e-09	1.2e-09
MSTRG.2726	3.05244	1.1615	358.217	3.9e-10	5.63e-07	NM_013654	Ccl7.	yes				9	GOTERM_BP_DIRECT	immune system process	119	3.5	2e-12	1.3e-08	1.3e-09
MSTRG.8936	3.25929	6.09067	300.643	1.05e-09	1.39e-06	NA	NA.	yes				10	GOTERM_BP_DIRECT	protein phosphorylation	162	4.8	1.8e-12	1.2e-08	1.3e-09
MSTRG.2722	2.73806	3.10143	289.746	1.3e-09	1.58e-06	NM_011333	Ccl2.	yes					GOTERM_BP_DIRECT	DNA repair	102	3	1.1e-11	7.2e-08	6.5e-09
MSTRG.1661	1.42303	4.03683	246.873	3.19e-09	1.74e-06	NM_007771	Cry1.	yes					GOTERM_BP_DIRECT	transcription, DNA-templated	418	12.3	1.3e-11	8.9e-08	6.9e-09
MSTRG.7346	3.04481	4.22155	265.829	2.11e-09	1.74e-06	NM_010130	Adgre1.	yes					GOTERM_BP_DIRECT	negative regulation of cell proliferation	117	3.4	1.2e-11	8.3e-08	7e-09
MSTRG.12563	3.60739	0.526064	260.75	2.35e-09	1.74e-06	NM_009141	Cxcl5.	yes					GOTERM_BP_DIRECT	DNA replication	52	1.5	4.3e-11	2.9e-07	2.1e-08
NM_001253872	6.39729	1.2908	249.508	3e-09	1.74e-06	NM_001253872	Itgal.	yes					GOTERM_BP_DIRECT	positive regulation of cell migration	72	2.1	1.1e-10	7.2e-07	4.8e-08
NM_001253873	6.39729	1.2908	249.508	3e-09	1.74e-06	NM_001253873	Itgal.	yes					GOTERM_BP_DIRECT	positive regulation of I-kappaB kinase/NF-kappaB signaling	58	1.7	1.4e-10	9.7e-07	6e-08
NM_001253874	6.39729	1.2908	249.508	3e-09	1.74e-06	NM_001253874	Itgal.	yes					GOTERM_BP_DIRECT	positive regulation of transcription from RNA polymerase II promoter	239	7	4.5e-10	3e-06	1.8e-07
NM_008400	6.39729	1.2908	249.508	3e-09	1.74e-06	NM_008400	Itgal.	yes					GOTERM_BP_DIRECT	phosphorylation	160	4.7	1e-09	6.8e-06	3.8e-07
MSTRG.1654	0.932314	5.16046	230.887	4.64e-09	2.3e-06	NM_146008	Tcp11l2.	yes					GOTERM_BP_DIRECT	regulation of cell proliferation	75	2.2	1.7e-09	1.1e-05	5.9e-07
NM_177320	2.33041	1.07227	229.248	4.83e-09	2.32e-06	NM_177320	Pik3r5.	yes					GOTERM_BP_DIRECT	positive regulation of gene expression	111	3.3	1.4e-08	9.2e-05	4.6e-06
MSTRG.12415	0.880662	5.36808	222.048	5.77e-09	2.54e-06	NM_024434	Lap3.	yes					GOTERM_BP_DIRECT	innate immune response	110	3.2	3.1e-08	0.00021	1e-05
MSTRG.905	2.78211	-0.10771	216.901	6.57e-09	2.67e-06	NM_001277968	Ly9.	yes					GOTERM_BP_DIRECT	regulation of apoptotic process	65	1.9	3.7e-08	0.00025	1.1e-05
MSTRG.14024	2.39302	2.78031	212.402	7.39e-09	2.86e-06	NM_001301301	Arhgdib.	yes					GOTERM_BP_DIRECT	response to virus	36	1.1	4e-08	0.00027	1.2e-05
MSTRG.13982	6.40322	0.471139	213.268	7.22e-09	2.86e-06	NM_001033122	Cd69.	yes					GOTERM_BP_DIRECT	negative regulation of transcription from RNA polymerase II promoter	177	5.2	4.7e-08	0.00031	1.3e-05
MSTRG.14775	1.1828	5.23867	208.991	8.08e-09	3.05e-06	NM_001042592	Arrdc4.	yes					GOTERM_BP_DIRECT	cell adhesion	127	3.7	5.7e-08	0.00038	1.5e-05
MSTRG.11637	2.45858	2.29333	203.58	9.35e-09	3.45e-06	NM_153159	Zc3h12a.	yes					GOTERM_BP_DIRECT	positive regulation of NF-kappaB transcription factor activity	42	1.2	9.2e-08	0.00062	2.4e-05
MSTRG.13272	1.69072	3.41374	200.391	1.02e-08	3.67e-06	NM_207176	Tes.	yes					GOTERM_BP_DIRECT	defense response to virus	56	1.6	1.4e-07	0.00091	3.1e-05
MSTRG.884	2.23143	2.39402	194.343	1.21e-08	4.08e-06	NM_010185	Fcer1g.	yes					GOTERM_BP_DIRECT	extracellular matrix organization	43	1.3	1.3e-07	0.00085	3.2e-05
MSTRG.7116	2.84036	0.312484	186.273	1.53e-08	5.06e-06	NM_019467	Aif1.	yes					GOTERM_BP_DIRECT	rRNA processing	46	1.4	1.3e-07	0.00089	3.2e-05
MSTRG.5109	1.05632	7.15219	185.138	1.58e-08	5.12e-06	NM_026819	Dhrs1.	yes					GOTERM_BP_DIRECT	response to lipopolysaccharide	63	1.9	1.4e-07	0.00097	3.2e-05
MSTRG.2749	1.74246	2.58688	174.635	2.18e-08	6.42e-06	NM_011338	Ccl9.	yes					GOTERM_BP_DIRECT	organ regeneration	27	0.8	1.7e-07	0.0011	3.6e-05
MSTRG.654	2.52203	2.64414	170.997	2.45e-08	6.55e-06	NM_007695	Chil1.	yes					GOTERM_BP_DIRECT	regulation of cell cycle	42	1.2	2.2e-07	0.0015	4.6e-05
MSTRG.7341	2.52548	8.6298	169.416	2.58e-08	6.71e-06	NM_009778	C3.	yes					GOTERM_BP_DIRECT	angiogenesis	72	2.1	2.4e-07	0.0016	4.8e-05
MSTRG.7841	0.881142	4.99213	167.419	2.75e-08	6.94e-06	NM_001198984	Tcof1.	yes					GOTERM_BP_DIRECT	extrinsic apoptotic signaling pathway	22	0.6	3.2e-07	0.0021	6.3e-05
MSTRG.8958	1.15214	2.22543	165.783	2.91e-08	7.1e-06	NM_025619	Cfap157.	yes					GOTERM_BP_DIRECT	positive regulation of extrinsic apoptotic signaling pathway	19	0.6	3.6e-07	0.0024	6.8e-05
MSTRG.15148	1.2265	3.70038	161.668	3.34e-08	7.72e-06	NM_007672	Cdr2.	yes					GOTERM_BP_DIRECT	I-kappaB kinase/NF-kappaB signaling	19	0.6	3.6e-07	0.0024	6.8e-05
MSTRG.3981	1.98402	1.90866	160.073	3.52e-08	7.83e-06	NM_009396	Tnfaip2.	yes					GOTERM_BP_DIRECT	cellular response to tumor necrosis factor	41	1.2	3.8e-07	0.0025	7e-05
NM_008392	4.03414	-0.723865	159.837	3.55e-08	7.83e-06	NM_008392	Acod1.	yes					GOTERM_BP_DIRECT	protein autophosphorylation	58	1.7	6.6e-07	0.0044	0.00012
MSTRG.6478	1.67932	3.8158	158.496	3.72e-08	8.09e-06	NM_001159394	Nfkbiz.	yes					GOTERM_BP_DIRECT	positive regulation of angiogenesis	43	1.3	8.3e-07	0.0055	0.00015
MSTRG.7120	4.00682	-0.461501	157.419	3.86e-08	8.28e-06	NM_001278601	Tnf.	yes					GOTERM_BP_DIRECT	transforming growth factor beta receptor signaling pathway	31	0.9	1.1e-06	0.007	0.00018
MSTRG.10108	2.80174	7.8843	155.26	4.16e-08	8.58e-06	NM_001276248	Cp.	yes					GOTERM_BP_DIRECT	epithelial to mesenchymal transition	18	0.5	1.2e-06	0.0082	0.00021
MSTRG.2753	2.2852	1.88942	152.616	4.57e-08	9.08e-06	NM_011337	Ccl3.	yes					GOTERM_BP_DIRECT	intrinsic apoptotic signaling pathway in response to DNA damage by p53 class mediator	18	0.5	1.2e-06	0.0082	0.00021
MSTRG.9822	1.86746	3.82474	150.517	4.93e-08	9.43e-06	NM_008489	Lbp.	yes					GOTERM_BP_DIRECT	intrinsic apoptotic signaling pathway in response to DNA damage	25	0.7	1.3e-06	0.0088	0.00022
MSTRG.6395	2.52757	1.42812	147.335	5.54e-08	1.02e-05	NM_008225	Hcls1.	yes					GOTERM_BP_DIRECT	positive regulation of smooth muscle cell proliferation	32	0.9	1.6e-06	0.01	0.00025
MSTRG.15773	0.769457	6.38435	144.942	6.06e-08	1.09e-05	NM_001113346	Gatad2a.	yes					GOTERM_BP_DIRECT	response to hypoxia	59	1.7	1.6e-06	0.011	0.00025
MSTRG.7241	0.766604	4.61616	142.946	6.54e-08	1.1e-05	NM_144857	Rrp36.	yes					GOTERM_BP_DIRECT	positive regulation of type I interferon production	12	0.4	1.7e-06	0.012	0.00027
MSTRG.12748	1.59326	2.35953	143.426	6.42e-08	1.1e-05	NM_001040691	Ung.	yes					GOTERM_BP_DIRECT	negative regulation of apoptotic process	137	4	2.1e-06	0.014	0.0003
NM_177686	2.77803	-1.00209	142.47	6.66e-08	1.1e-05	NM_177686	Clec12a.	yes					GOTERM_BP_DIRECT	positive regulation of tumor necrosis factor production	26	0.8	2.4e-06	0.016	0.00033
NM_012054	2.97985	-0.858274	143.919	6.3e-08	1.1e-05	NM_012054	Aoah.	yes					GOTERM_BP_DIRECT	neural tube closure	36	1.1	2.4e-06	0.016	0.00034
MSTRG.8257	3.01953	0.761745	142.979	6.53e-08	1.1e-05	NM_001166376	Ms4a6c.	yes					GOTERM_BP_DIRECT	ribosome biogenesis	34	1	2.3e-06	0.015	0.00034
MSTRG.12813	0.83708	4.29169	141.839	6.82e-08	1.12e-05	NM_028762	Rbm19.	yes					GOTERM_BP_DIRECT	chromosome segregation	34	1	2.3e-06	0.015	0.00034
MSTRG.10367	1.68666	2.12404	138.203	7.85e-08	1.21e-05	NM_011905	Tlr2.	yes					GOTERM_BP_DIRECT	activation of cysteine-type endopeptidase activity involved in apoptotic process	28	0.8	3e-06	0.02	0.00041
MSTRG.17227	0.898106	3.41135	136.524	8.39e-08	1.27e-05	NM_007658	Cdc25a.	yes					GOTERM_BP_DIRECT	inflammatory response	91	2.7	3.2e-06	0.021	0.00042
MSTRG.7819	0.979395	4.51455	134.957	8.93e-08	1.32e-05	NM_010721	Lmnb1.	yes					GOTERM_BP_DIRECT	blood vessel development	29	0.9	3.3e-06	0.022	0.00043
MSTRG.1802	1.53841	5.03127	134.342	9.15e-08	1.34e-05	NM_017372	Lyz2.	yes					GOTERM_BP_DIRECT	regulation of transcription, DNA-templated	454	13.3	3.4e-06	0.023	0.00044
MSTRG.12484	2.80276	0.404054	131.119	1.04e-07	1.44e-05	NM_001033415	Shisa3.	yes					GOTERM_BP_DIRECT	cellular response to organic cyclic compound	30	0.9	3.6e-06	0.024	0.00045
NM_033601	3.34897	-0.688153	131.139	1.04e-07	1.44e-05	NM_033601	Bcl3.	yes					GOTERM_BP_DIRECT	metabolic process	115	3.4	4.1e-06	0.027	0.00051
MSTRG.2262	1.20255	2.0773	129.714	1.11e-07	1.49e-05	NM_153393	Col23a1.	yes					GOTERM_BP_DIRECT	lung development	42	1.2	4.6e-06	0.03	0.00056
MSTRG.17068	1.03387	3.78304	127.58	1.21e-07	1.6e-05	NM_019864	Atr.	yes					GOTERM_BP_DIRECT	cell-cell adhesion	57	1.7	4.7e-06	0.031	0.00056
NM_001170332	5.83844	-1.05793	123.732	1.43e-07	1.81e-05	NM_001170332	Clec4a2.	yes					GOTERM_BP_DIRECT	positive regulation of epithelial to mesenchymal transition	18	0.5	6.6e-06	0.043	0.00077
NM_001170333	5.83844	-1.05793	123.732	1.43e-07	1.81e-05	NM_001170333	Clec4a2.	yes					GOTERM_BP_DIRECT	hippo signaling	14	0.4	7.5e-06	0.049	0.00086
NM_011999	5.83844	-1.05793	123.732	1.43e-07	1.81e-05	NM_011999	Clec4a2.	yes					GOTERM_BP_DIRECT	positive regulation of interleukin-8 production	15	0.4	7.9e-06	0.051	0.00089
MSTRG.3674	1.01822	2.68006	123.073	1.47e-07	1.82e-05	NM_001313977	Prkch.	yes					GOTERM_BP_DIRECT	heart development	72	2.1	8e-06	0.052	0.0009
MSTRG.8461	1.49179	2.08165	123.474	1.44e-07	1.82e-05	NM_031376	Pik3ap1.	yes					GOTERM_BP_DIRECT	cilium morphogenesis	52	1.5	8.3e-06	0.054	0.00091
MSTRG.5276	1.74194	3.31992	122.732	1.49e-07	1.83e-05	NM_001247984	Lcp1.	yes					GOTERM_BP_DIRECT	cellular response to mechanical stimulus	30	0.9	8.8e-06	0.057	0.00095
MSTRG.1919	0.610003	5.95442	121.485	1.57e-07	1.91e-05	NM_010272	Gdf11.	yes					GOTERM_BP_DIRECT	smoothened signaling pathway	28	0.8	1.1e-05	0.071	0.0012
MSTRG.1363	1.25241	1.95777	120.904	1.62e-07	1.94e-05	NM_001081127	Adamts14.	yes					GOTERM_BP_DIRECT	collagen fibril organization	19	0.6	1.5e-05	0.093	0.0015
MSTRG.3499	0.612995	5.52289	119.471	1.72e-07	2.04e-05	NM_153198	Hbp1.	yes					GOTERM_BP_DIRECT	osteoblast differentiation	38	1.1	1.7e-05	0.11	0.0017
MSTRG.10652	1.53558	2.80802	118.819	1.77e-07	2.05e-05	NM_001013026	Ttf2.	yes					GOTERM_BP_DIRECT	blood vessel remodeling	20	0.6	1.8e-05	0.12	0.0019
MSTRG.4321	1.85578	1.7538	117.462	1.89e-07	2.15e-05	NM_001198977	Syk.	yes					GOTERM_BP_DIRECT	integrin-mediated signaling pathway	33	1	2e-05	0.12	0.002
MSTRG.17425	1.66698	1.97728	117.267	1.9e-07	2.16e-05	NM_007807	Cybb.	yes					GOTERM_BP_DIRECT	response to cytokine	30	0.9	2e-05	0.13	0.002
MSTRG.5099	0.764118	4.83824	116.82	1.94e-07	2.19e-05	NM_001029855	Psme2.	yes					GOTERM_BP_DIRECT	determination of left/right symmetry	30	0.9	2e-05	0.13	0.002
MSTRG.1253	0.864096	4.67921	116.379	1.98e-07	2.19e-05	NM_001168304	Cdk19.	yes					GOTERM_BP_DIRECT	negative regulation of canonical Wnt signaling pathway	35	1	2.4e-05	0.15	0.0023
MSTRG.17297	0.881294	3.76716	115.205	2.09e-07	2.27e-05	NM_001313757	Acvr2b.	yes					GOTERM_BP_DIRECT	protein complex assembly	26	0.8	2.5e-05	0.15	0.0024
MSTRG.2416	3.58989	-0.590186	114.867	2.13e-07	2.28e-05	NM_027817	Grap.	yes					GOTERM_BP_DIRECT	inner ear development	26	0.8	2.5e-05	0.15	0.0024
NM_001199940	2.57432	-0.313719	114.068	2.21e-07	2.33e-05	NM_001199940	Serpina3i.	yes					GOTERM_BP_DIRECT	apoptotic signaling pathway	22	0.6	2.5e-05	0.16	0.0024
MSTRG.8801	0.739581	3.8885	112.617	2.36e-07	2.48e-05	NM_001290413	Traf2.	yes					GOTERM_BP_DIRECT	leukocyte cell-cell adhesion	14	0.4	2.7e-05	0.17	0.0025
MSTRG.14211	0.975782	3.87034	112.358	2.39e-07	2.5e-05	NM_001083188	Lig1.	yes					GOTERM_BP_DIRECT	cell migration	55	1.6	3e-05	0.18	0.0027
MSTRG.5120	1.0072	2.64889	110.21	2.65e-07	2.68e-05	NM_001014996	Cenpj.	yes					GOTERM_BP_DIRECT	double-strand break repair	25	0.7	3.2e-05	0.19	0.0029
MSTRG.2748	1.61062	1.2415	110.413	2.63e-07	2.68e-05	NM_013653	Ccl5.	yes					GOTERM_BP_DIRECT	positive regulation of inflammatory response	25	0.7	3.2e-05	0.19	0.0029
MSTRG.2754	2.26596	-0.336476	110.264	2.64e-07	2.68e-05	NM_013652	Ccl4.	yes					GOTERM_BP_DIRECT	odontogenesis of dentin-containing tooth	25	0.7	3.2e-05	0.19	0.0029
MSTRG.8308	0.7811	4.98477	108.539	2.88e-07	2.85e-05	NM_017375	Ostf1.	yes					GOTERM_BP_DIRECT	regulation of transcription from RNA polymerase II promoter	97	2.8	4.8e-05	0.28	0.0043
MSTRG.9727	1.90083	0.553606	106.807	3.13e-07	3.05e-05	NM_010407	Hck.	yes					GOTERM_BP_DIRECT	cell cycle arrest	29	0.9	5.8e-05	0.32	0.0051
MSTRG.8258	2.31076	1.36619	106.648	3.16e-07	3.06e-05	NM_026835	Ms4a6d.	yes					GOTERM_BP_DIRECT	positive regulation of fibroblast proliferation	25	0.7	5.8e-05	0.32	0.0051
MSTRG.1552	1.05007	5.54139	104.653	3.49e-07	3.2e-05	NM_183426	Sbno2.	yes					GOTERM_BP_DIRECT	T cell differentiation in thymus	18	0.5	6.2e-05	0.34	0.0053
MSTRG.16393	2.83216	0.174893	104.855	3.46e-07	3.2e-05	NM_007609	Casp4.	yes					GOTERM_BP_DIRECT	positive regulation of sequence-specific DNA binding transcription factor activity	35	1	7.2e-05	0.38	0.0061
MSTRG.9017	0.616704	6.84495	104.509	3.52e-07	3.21e-05	NM_001159631	Nek6.	yes					GOTERM_BP_DIRECT	G1/S transition of mitotic cell cycle	24	0.7	7.6e-05	0.4	0.0063
MSTRG.7903	1.07323	2.0668	104.234	3.57e-07	3.23e-05	NM_053261	Impa2.	yes					GOTERM_BP_DIRECT	intrinsic apoptotic signaling pathway in response to endoplasmic reticulum stress	17	0.5	7.7e-05	0.4	0.0063
MSTRG.13601	1.19117	4.13953	103.538	3.7e-07	3.33e-05	NM_013820	Hk2.	yes					GOTERM_BP_DIRECT	response to interferon-beta	8	0.2	8.8e-05	0.44	0.0071
MSTRG.4500	1.66136	1.52957	103.328	3.74e-07	3.33e-05	NM_027182	Trip13.	yes					GOTERM_BP_DIRECT	DNA damage response, signal transduction by p53 class mediator resulting in cell cycle arrest	8	0.2	8.8e-05	0.44	0.0071
MSTRG.345	2.00268	0.854703	103.367	3.73e-07	3.33e-05	NM_013612	Slc11a1.	yes					GOTERM_BP_DIRECT	substrate adhesion-dependent cell spreading	18	0.5	9.2e-05	0.46	0.0073
MSTRG.5784	1.17855	5.32582	103.006	3.8e-07	3.34e-05	NM_001205345	Sun2.	yes					GOTERM_BP_DIRECT	kidney development	40	1.2	9.1e-05	0.46	0.0073
MSTRG.7345	2.20748	1.19675	102.925	3.81e-07	3.34e-05	NM_001163815	Vav1.	yes					GOTERM_BP_DIRECT	positive regulation of p38MAPK cascade	11	0.3	9.4e-05	0.47	0.0074
MSTRG.15715	1.14459	2.52571	102.157	3.97e-07	3.42e-05	NM_021788	Sap30.	yes					GOTERM_BP_DIRECT	response to drug	84	2.5	9.7e-05	0.48	0.0075
MSTRG.1888	1.1688	1.67328	102.064	3.99e-07	3.42e-05	NM_001136082	Timeless.	yes					GOTERM_BP_DIRECT	positive regulation of cell proliferation	124	3.6	9.9e-05	0.48	0.0076
MSTRG.2800	0.565243	5.18836	100.958	4.22e-07	3.55e-05	NM_026191	Dhx40.	yes					GOTERM_BP_DIRECT	intracellular signal transduction	96	2.8	0.00011	0.51	0.0082
MSTRG.8029	1.95213	1.99952	100.611	4.3e-07	3.59e-05	NM_001161428	Unc93b1.	yes					GOTERM_BP_DIRECT	endoplasmic reticulum unfolded protein response	20	0.6	0.00012	0.54	0.0086
MSTRG.13009	0.790683	4.70035	100.041	4.43e-07	3.66e-05	NM_172541	Tmem120a.	yes					GOTERM_BP_DIRECT	positive regulation of peptidyl-tyrosine phosphorylation	33	1	0.00012	0.56	0.009
MSTRG.10309	1.61868	4.17459	99.8611	4.47e-07	3.68e-05	NM_008987	Ptx3.	yes					GOTERM_BP_DIRECT	regulation of centriole replication	7	0.2	0.00012	0.56	0.009
MSTRG.5244	0.694672	4.68832	98.991	4.69e-07	3.74e-05	NM_001164082	Polr3d.	yes					GOTERM_BP_DIRECT	macropinocytosis	7	0.2	0.00012	0.56	0.009
MSTRG.17117	0.877265	4.88616	99.0768	4.66e-07	3.74e-05	NM_133977	Trf.	yes					GOTERM_BP_DIRECT	cellular response to interleukin-1	28	0.8	0.00013	0.57	0.009
MSTRG.10184	2.27745	0.304136	99.0896	4.66e-07	3.74e-05	NM_008006	Fgf2.	yes					GOTERM_BP_DIRECT	cellular response to interferon-beta	18	0.5	0.00013	0.59	0.0093
MSTRG.11369	0.719748	4.56161	98.4797	4.82e-07	3.8e-05	NM_024433	Mtap.	yes					GOTERM_BP_DIRECT	double-strand break repair via homologous recombination	25	0.7	0.00013	0.59	0.0094
MSTRG.11584	0.885159	6.43407	98.13	4.91e-07	3.85e-05	NM_016748	Ctps.	yes					GOTERM_BP_DIRECT	aging	49	1.4	0.00013	0.59	0.0095
NM_001268286	1.92406	0.885125	96.5345	5.35e-07	4.08e-05	NM_001268286	Ptprc.	yes					GOTERM_BP_DIRECT	palate development	29	0.9	0.00015	0.64	0.011
MSTRG.613	1.49429	2.00984	96.2477	5.43e-07	4.13e-05	NM_019777	Ikbke.	yes					GOTERM_BP_DIRECT	cortical actin cytoskeleton organization	13	0.4	0.00015	0.64	0.011
NM_011210	1.92406	0.886381	95.7847	5.57e-07	4.17e-05	NM_011210	Ptprc.	yes					GOTERM_BP_DIRECT	peptidyl-serine phosphorylation	40	1.2	0.00016	0.65	0.011
MSTRG.8522	0.804321	4.10617	95.1916	5.76e-07	4.25e-05	NM_008723	Npm3.	yes					GOTERM_BP_DIRECT	in utero embryonic development	75	2.2	0.00016	0.65	0.011
NM_001161715	2.09013	0.162113	95.3287	5.71e-07	4.25e-05	NM_001161715	Tgm1.	yes					GOTERM_BP_DIRECT	G2 DNA damage checkpoint	12	0.4	0.00017	0.68	0.011
NM_001111316	1.90938	0.887906	94.9261	5.84e-07	4.29e-05	NM_001111316	Ptprc.	yes					GOTERM_BP_DIRECT	cellular response to transforming growth factor beta stimulus	23	0.7	0.00017	0.69	0.011
MSTRG.546	0.561541	4.79883	93.7346	6.24e-07	4.38e-05	NM_001316750	Kdsr.	yes					GOTERM_BP_DIRECT	cell adhesion mediated by integrin	10	0.3	0.00017	0.69	0.011
MSTRG.17231	0.641231	6.6099	93.7454	6.24e-07	4.38e-05	NM_009211	Smarcc1.	yes					GOTERM_BP_DIRECT	mitotic G2 DNA damage checkpoint	11	0.3	0.00018	0.7	0.012
MSTRG.6951	0.724112	4.56846	94.4375	6e-07	4.38e-05	NM_010220	Fkbp5.	yes					GOTERM_BP_DIRECT	regulation of cell shape	41	1.2	0.0002	0.74	0.013
NM_001161714	2.10596	0.156109	94.0539	6.13e-07	4.38e-05	NM_001161714	Tgm1.	yes					GOTERM_BP_DIRECT	developmental growth	16	0.5	0.00021	0.76	0.013
MSTRG.16399	2.5473	-0.547542	94.1604	6.1e-07	4.38e-05	NM_010809	Mmp3.	yes					GOTERM_BP_DIRECT	skeletal system morphogenesis	21	0.6	0.00022	0.78	0.014
MSTRG.4351	2.8689	0.598132	93.888	6.19e-07	4.38e-05	NA	NA.	yes					GOTERM_BP_DIRECT	collagen metabolic process	8	0.2	0.00025	0.81	0.015
NM_019984	2.05597	0.149325	93.2932	6.4e-07	4.45e-05	NM_019984	Tgm1.	yes					GOTERM_BP_DIRECT	neuronal stem cell population maintenance	13	0.4	0.00025	0.81	0.016
MSTRG.2755	2.24951	-0.113637	93.0787	6.48e-07	4.45e-05	NM_001081957	Wfdc17.	yes					GOTERM_BP_DIRECT	negative regulation of extrinsic apoptotic signaling pathway via death domain receptors	13	0.4	0.00025	0.81	0.016
MSTRG.10185	0.986036	2.16156	91.7795	6.97e-07	4.69e-05	NM_001291044	Nudt6.	yes					GOTERM_BP_DIRECT	negative regulation of viral genome replication	15	0.4	0.00026	0.83	0.016
MSTRG.12586	1.0812	2.17848	91.781	6.97e-07	4.69e-05	NM_175096	Stbd1.	yes					GOTERM_BP_DIRECT	regulation of smoothened signaling pathway	12	0.4	0.00029	0.86	0.018
MSTRG.3	0.938412	1.46489	90.9845	7.3e-07	4.87e-05	NA	NA.	yes					GOTERM_BP_DIRECT	positive regulation of epithelial cell migration	16	0.5	0.00031	0.87	0.018
MSTRG.2402	1.21575	2.18651	90.8234	7.36e-07	4.89e-05	NM_009171	Shmt1.	yes					GOTERM_BP_DIRECT	response to molecule of bacterial origin	9	0.3	0.00032	0.88	0.019
MSTRG.3056	1.03899	3.00028	90.4962	7.51e-07	4.96e-05	NM_001159382	Gjc1.	yes					GOTERM_BP_DIRECT	positive regulation of osteoblast differentiation	24	0.7	0.00037	0.92	0.022
MSTRG.16505	1.47891	1.18708	90.4244	7.54e-07	4.96e-05	NM_026282	Spc24.	yes					GOTERM_BP_DIRECT	positive regulation of cell adhesion	21	0.6	0.00039	0.93	0.023
MSTRG.3269	0.906694	2.6275	89.4762	7.96e-07	5.17e-05	NM_007623	Cbx2.	yes					GOTERM_BP_DIRECT	spinal cord dorsal/ventral patterning	7	0.2	0.00042	0.94	0.024
MSTRG.17616	0.803654	5.12619	89.1602	8.11e-07	5.21e-05	NM_001293623	Hmgb3.	yes					GOTERM_BP_DIRECT	collagen-activated tyrosine kinase receptor signaling pathway	7	0.2	0.00042	0.94	0.024
MSTRG.3168	0.72963	3.38983	87.9235	8.72e-07	5.45e-05	NM_177777	D11Wsu47e.	yes					GOTERM_BP_DIRECT	nucleotide-excision repair	16	0.5	0.00044	0.95	0.025
MSTRG.1042	1.21771	1.33009	87.6552	8.86e-07	5.52e-05	NM_198654	Nsl1.	yes					GOTERM_BP_DIRECT	cell proliferation	57	1.7	0.00045	0.95	0.025
MSTRG.8380	1.27133	1.34286	87.4367	8.98e-07	5.57e-05	NM_021893	Cd274.	yes					GOTERM_BP_DIRECT	cochlea morphogenesis	12	0.4	0.00047	0.96	0.026
MSTRG.8108	1.26088	1.9982	87.2213	9.1e-07	5.62e-05	NR_003513	Neat1.	yes					GOTERM_BP_DIRECT	mitotic sister chromatid segregation	12	0.4	0.00047	0.96	0.026
MSTRG.11738	0.817089	5.48279	86.7771	9.34e-07	5.68e-05	NM_001128606	Epb41.	yes					GOTERM_BP_DIRECT	hemopoiesis	28	0.8	0.00047	0.96	0.026
MSTRG.15072	1.00035	3.67379	86.8501	9.3e-07	5.68e-05	NM_009516	Wee1.	yes					GOTERM_BP_DIRECT	positive regulation of phosphorylation	14	0.4	0.00049	0.96	0.027
MSTRG.3897	1.5372	6.36203	86.9225	9.26e-07	5.68e-05	NM_009252	Serpina3n.	yes					GOTERM_BP_DIRECT	cellular response to fibroblast growth factor stimulus	14	0.4	0.00049	0.96	0.027
MSTRG.9763	0.803769	4.68278	86.2832	9.62e-07	5.81e-05	NM_001291111	Gss.	yes					GOTERM_BP_DIRECT	positive regulation of smoothened signaling pathway	14	0.4	0.00049	0.96	0.027
MSTRG.16800	0.735044	5.32095	85.3995	1.02e-06	6.01e-05	NM_001110350	Sin3a.	yes					GOTERM_BP_DIRECT	positive regulation of nitric oxide biosynthetic process	18	0.5	0.0005	0.96	0.027
MSTRG.2740	1.78021	1.80711	85.2698	1.02e-06	6.04e-05	NM_011408	Slfn2.	yes					GOTERM_BP_DIRECT	cartilage development	27	0.8	0.0005	0.97	0.027
MSTRG.13847	1.16806	5.01045	85.1726	1.03e-06	6.05e-05	NM_001012477	Cxcl12.	yes					GOTERM_BP_DIRECT	cellular response to hydrogen peroxide	21	0.6	0.00051	0.97	0.028
MSTRG.10807	1.08981	3.35087	84.9699	1.04e-06	6.08e-05	NM_153422	Pde5a.	yes					GOTERM_BP_DIRECT	negative regulation of viral entry into host cell	11	0.3	0.00055	0.97	0.029
MSTRG.9080	0.806751	3.28587	84.5564	1.07e-06	6.17e-05	NM_001159636	Wdsub1.	yes					GOTERM_BP_DIRECT	positive regulation of chemokine production	11	0.3	0.00055	0.97	0.029
MSTRG.7073	0.996762	2.65023	84.3387	1.08e-06	6.19e-05	NM_001142706	Cfb.	yes					GOTERM_BP_DIRECT	endodermal cell differentiation	13	0.4	0.00061	0.98	0.032
MSTRG.515	0.533476	4.68833	83.8624	1.12e-06	6.28e-05	NM_001310761	Thap4.	yes					GOTERM_BP_DIRECT	Wnt signaling pathway	55	1.6	0.00062	0.98	0.032
MSTRG.2470	1.99408	5.73499	82.8015	1.19e-06	6.61e-05	NM_008744	Ntn1.	yes					GOTERM_BP_DIRECT	activation of NF-kappaB-inducing kinase activity	10	0.3	0.00062	0.98	0.032
MSTRG.16099	0.739385	3.78852	82.5694	1.21e-06	6.66e-05	NM_001033161	Tradd.	yes					GOTERM_BP_DIRECT	positive regulation of protein phosphorylation	49	1.4	0.00062	0.98	0.032
MSTRG.10424	0.665725	5.2206	82.2954	1.23e-06	6.75e-05	NM_001029890	Mex3a.	yes					GOTERM_BP_DIRECT	positive regulation of interleukin-2 production	9	0.3	0.00064	0.99	0.033
MSTRG.9543	0.877851	3.7692	82.1801	1.24e-06	6.76e-05	NM_001284410	Bcl2l11.	yes					GOTERM_BP_DIRECT	actin cytoskeleton organization	40	1.2	0.00067	0.99	0.034
MSTRG.4808	0.500701	4.96404	82.1062	1.24e-06	6.77e-05	NM_011584	Nr1d2.	yes					GOTERM_BP_DIRECT	lipopolysaccharide-mediated signaling pathway	14	0.4	0.00071	0.99	0.036
MSTRG.12316	0.667131	3.6543	81.8154	1.27e-06	6.77e-05	NM_001205132	Yes1.	yes					GOTERM_BP_DIRECT	intrinsic apoptotic signaling pathway by p53 class mediator	14	0.4	0.00071	0.99	0.036
MSTRG.9251	1.91372	1.31862	81.8269	1.27e-06	6.77e-05	NM_011355	Spi1.	yes					GOTERM_BP_DIRECT	activation of MAPKK activity	14	0.4	0.00071	0.99	0.036
MSTRG.15989	0.444929	6.85062	80.8892	1.34e-06	7.09e-05	NM_001168591	Lonp2.	yes					GOTERM_BP_DIRECT	DNA replication initiation	12	0.4	0.00075	0.99	0.037
MSTRG.1832	0.759108	4.68909	80.673	1.36e-06	7.14e-05	NM_138956	Rassf3.	yes					GOTERM_BP_DIRECT	actin filament polymerization	12	0.4	0.00075	0.99	0.037
MSTRG.10130	0.987688	5.16527	80.0456	1.42e-06	7.33e-05	NM_177586	Eif5a2.	yes					GOTERM_BP_DIRECT	cilium assembly	37	1.1	0.00077	0.99	0.038
MSTRG.14891	0.954026	1.58665	79.574	1.46e-06	7.44e-05	NR_038175	2610206C17Rik.	yes					GOTERM_BP_DIRECT	extrinsic apoptotic signaling pathway via death domain receptors	15	0.4	0.00079	1	0.039
MSTRG.114	0.585979	4.76585	79.2158	1.5e-06	7.57e-05	NM_001172205	Arid5a.	yes					GOTERM_BP_DIRECT	canonical Wnt signaling pathway	28	0.8	0.00086	1	0.042
MSTRG.11286	0.944826	3.20188	79.145	1.5e-06	7.57e-05	NM_001290518	Slc31a2.	yes					GOTERM_BP_DIRECT	response to endoplasmic reticulum stress	25	0.7	0.00087	1	0.042
MSTRG.10764	1.59254	6.78322	79.0208	1.52e-06	7.57e-05	NM_011693	Vcam1.	yes					GOTERM_BP_DIRECT	regulation of angiogenesis	13	0.4	0.0009	1	0.043
MSTRG.11594	1.89335	1.12552	79.0362	1.52e-06	7.57e-05	NM_001005788	Zfp69.	yes					GOTERM_BP_DIRECT	glycosaminoglycan biosynthetic process	13	0.4	0.0009	1	0.043
MSTRG.4840	0.53669	4.76252	78.9308	1.53e-06	7.59e-05	NM_001243041	Adk.	yes					GOTERM_BP_DIRECT	negative regulation of smoothened signaling pathway	11	0.3	0.0009	1	0.043
MSTRG.8164	1.3433	1.27952	77.6438	1.66e-06	8.06e-05	NM_153795	Fermt3.	yes					GOTERM_BP_DIRECT	Ras protein signal transduction	18	0.5	0.00089	1	0.043
MSTRG.1650	1.87256	0.621552	77.1767	1.71e-06	8.24e-05	NA	NA.	yes					GOTERM_BP_DIRECT	cellular response to hypoxia	31	0.9	0.00096	1	0.045
MSTRG.10110	0.839166	4.11373	76.8086	1.76e-06	8.33e-05	NM_009210	Hltf.	yes					GOTERM_BP_DIRECT	positive regulation of blood vessel endothelial cell migration	10	0.3	0.0011	1	0.049
MSTRG.10391	1.48048	3.69076	76.9655	1.74e-06	8.33e-05	NM_030707	Fcrls.	yes					GOTERM_BP_DIRECT	regulation of Rho protein signal transduction	25	0.7	0.0011	1	0.049
MSTRG.7067	0.854277	3.17856	76.4307	1.8e-06	8.48e-05	NM_198886	Zbtb12.	yes
MSTRG.4285	0.577091	5.10387	76.244	1.82e-06	8.53e-05	NM_172262	Kdm1b.	yes
MSTRG.10894	1.4129	3.31787	75.7077	1.89e-06	8.69e-05	NM_001083312	Gbp7.	yes
MSTRG.180	0.536663	5.59666	75.0096	1.98e-06	8.87e-05	NM_026430	Uxs1.	yes
MSTRG.7072	0.57056	4.94502	75.0422	1.98e-06	8.87e-05	NM_001045863	Nelfe.	yes					Category	Term	Count	%	P-Value	Bonferroni	Benjamini
MSTRG.2463	0.752654	3.2397	75.2483	1.95e-06	8.87e-05	NM_001040026	Sco1.	yes				1	KEGG_PATHWAY	Cell cycle	63	1.9	1.7e-17	4.8e-15	2.4e-15
MSTRG.5249	1.16567	1.97393	75.1675	1.96e-06	8.87e-05	NM_180588	Reep4.	yes				2	KEGG_PATHWAY	Pathways in cancer	136	4	1.2e-17	3.5e-15	3.5e-15
MSTRG.7823	0.676689	5.59428	74.446	2.06e-06	9.05e-05	NM_028447	Prrc1.	yes				3	KEGG_PATHWAY	p53 signaling pathway	41	1.2	4.2e-15	1.2e-12	4e-13
NM_009578	2.66859	-0.264469	74.472	2.06e-06	9.05e-05	NM_009578	Ikzf1.	yes				4	KEGG_PATHWAY	Small cell lung cancer	46	1.4	2.1e-14	6e-12	1.5e-12
MSTRG.6312	1.09477	4.51399	74.2635	2.09e-06	9.14e-05	NM_001159317	Il1rap.	yes				5	KEGG_PATHWAY	ECM-receptor interaction	46	1.4	2e-13	5.6e-11	1.1e-11
MSTRG.4092	0.741048	3.46049	74.2165	2.09e-06	9.15e-05	NM_178640	B3galnt2.	yes				6	KEGG_PATHWAY	HTLV-I infection	93	2.7	1.7e-11	4.9e-09	7e-10
MSTRG.11343	1.28773	1.07001	73.7051	2.17e-06	9.3e-05	NM_001081012	Ccdc171.	yes				7	KEGG_PATHWAY	NF-kappa B signaling pathway	46	1.4	1.5e-11	4.4e-09	7.3e-10
MSTRG.8575	0.557171	5.56545	73.4267	2.21e-06	9.42e-05	NM_001008542	Mxi1.	yes				8	KEGG_PATHWAY	Apoptosis	34	1	2.5e-11	7.1e-09	7.9e-10
MSTRG.2391	0.559173	5.59138	72.9861	2.28e-06	9.42e-05	NM_025757	Gid4.	yes				9	KEGG_PATHWAY	Hippo signaling pathway	61	1.8	2.3e-11	6.5e-09	8.1e-10
MSTRG.15178	1.76312	2.14097	73.0897	2.26e-06	9.42e-05	NM_001008700	Il4ra.	yes				10	KEGG_PATHWAY	Proteoglycans in cancer	74	2.2	4.4e-11	1.3e-08	1.3e-09
NM_001301866	2.66722	-0.303796	73.2592	2.24e-06	9.42e-05	NM_001301866	Ikzf1.	yes					KEGG_PATHWAY	Focal adhesion	73	2.1	3.5e-10	9.9e-08	9e-09
NM_001301865	2.67213	-0.301076	73.0732	2.27e-06	9.42e-05	NM_001301865	Ikzf1.	yes					KEGG_PATHWAY	PI3K-Akt signaling pathway	107	3.1	3.9e-10	1.1e-07	9.2e-09
NM_001025597	2.69471	-0.236599	73.1709	2.25e-06	9.42e-05	NM_001025597	Ikzf1.	yes					KEGG_PATHWAY	Hepatitis B	56	1.6	1.6e-09	4.7e-07	3.6e-08
NM_001301868	2.69471	-0.236599	73.1709	2.25e-06	9.42e-05	NM_001301868	Ikzf1.	yes					KEGG_PATHWAY	Toxoplasmosis	43	1.3	1.9e-08	5.3e-06	3.8e-07
MSTRG.4899	0.553738	4.44748	72.7393	2.32e-06	9.44e-05	NM_001166531	Sfmbt1.	yes					KEGG_PATHWAY	TNF signaling pathway	44	1.3	2.1e-08	5.9e-06	3.9e-07
MSTRG.6726	0.64338	4.7301	72.7014	2.32e-06	9.44e-05	NM_022315	Smoc2.	yes					KEGG_PATHWAY	Epstein-Barr virus infection	51	1.5	2.3e-08	6.6e-06	4.1e-07
MSTRG.7573	0.875469	5.16397	72.635	2.34e-06	9.44e-05	NM_001161369	Ss18.	yes					KEGG_PATHWAY	Amoebiasis	43	1.3	6.5e-07	0.00019	9.8e-06
MSTRG.3691	0.875546	4.14461	72.6202	2.34e-06	9.44e-05	NM_178744	Zbtb1.	yes					KEGG_PATHWAY	DNA replication	20	0.6	5.9e-07	0.00017	9.9e-06
MSTRG.4041	1.12377	1.48499	72.6092	2.34e-06	9.44e-05	NM_146040	Cdca7l.	yes					KEGG_PATHWAY	Herpes simplex infection	65	1.9	6.3e-07	0.00018	9.9e-06
NM_001310635	1.48661	1.24631	72.5855	2.34e-06	9.44e-05	NM_001310635	Crispld2.	yes					KEGG_PATHWAY	Pancreatic cancer	29	0.9	7.4e-07	0.00021	1.1e-05
NM_030209	1.48661	1.24631	72.5855	2.34e-06	9.44e-05	NM_030209	Crispld2.	yes					KEGG_PATHWAY	Chagas disease (American trypanosomiasis)	39	1.1	1e-06	0.00029	1.4e-05
MSTRG.13104	1.76668	2.77438	72.6823	2.33e-06	9.44e-05	NM_174850	Micall2.	yes					KEGG_PATHWAY	Viral carcinogenesis	68	2	3.5e-06	0.001	4.6e-05
MSTRG.12532	1.40895	3.44067	72.4394	2.37e-06	9.49e-05	NM_011263	Rest.	yes					KEGG_PATHWAY	TGF-beta signaling pathway	33	1	4.4e-06	0.0012	5.4e-05
MSTRG.16407	1.74549	1.11537	72.4071	2.37e-06	9.49e-05	NM_007464	Birc3.	yes					KEGG_PATHWAY	Measles	45	1.3	8.6e-06	0.0025	0.0001
MSTRG.15823	0.936273	5.92854	71.7198	2.49e-06	9.86e-05	NM_001142322	Myo9b.	yes					KEGG_PATHWAY	Basal cell carcinoma	24	0.7	9.1e-06	0.0026	0.0001
MSTRG.1339	0.555825	4.58203	71.6468	2.5e-06	9.89e-05	NM_172939	Sowahc.	yes					KEGG_PATHWAY	Chronic myeloid leukemia	28	0.8	2.6e-05	0.0074	0.00029
MSTRG.11788	2.37786	1.31163	71.5933	2.51e-06	9.9e-05	NM_013706	Cd52.	yes					KEGG_PATHWAY	Osteoclast differentiation	41	1.2	3.6e-05	0.01	0.00038
MSTRG.7517	1.75558	1.55643	71.5147	2.53e-06	9.93e-05	NM_007746	Map3k8.	yes					KEGG_PATHWAY	Leishmaniasis	25	0.7	7.3e-05	0.021	0.00074
MSTRG.13466	1.56203	4.49597	70.8576	2.65e-06	0.000103049	NM_001098271	Tmem176a.	yes					KEGG_PATHWAY	Toll-like receptor signaling pathway	34	1	9.1e-05	0.026	0.00089
MSTRG.12442	1.05848	2.27698	70.604	2.7e-06	0.000103924	NM_025951	Pi4k2b.	yes					KEGG_PATHWAY	Rap1 signaling pathway	59	1.7	0.00013	0.037	0.0013
MSTRG.2146	0.718373	6.6284	70.2531	2.77e-06	0.00010597	NM_177364	Sh3pxd2b.	yes					KEGG_PATHWAY	Signaling pathways regulating pluripotency of stem cells	42	1.2	0.00015	0.043	0.0014
NM_153408	2.20981	-0.707034	70.2328	2.77e-06	0.00010597	NM_153408	Neurl3.	yes					KEGG_PATHWAY	RIG-I-like receptor signaling pathway	25	0.7	0.00022	0.06	0.0019
MSTRG.15741	0.796034	3.53353	70.1992	2.78e-06	0.000105973	NM_001163747	Tmem192.	yes					KEGG_PATHWAY	Tuberculosis	50	1.5	0.00022	0.06	0.0019
MSTRG.8000	0.516437	6.62992	70.1528	2.79e-06	0.000106074	NM_001289531	Cndp2.	yes					KEGG_PATHWAY	B cell receptor signaling pathway	25	0.7	0.00036	0.097	0.0029
MSTRG.5872	0.854467	3.41888	69.7223	2.88e-06	0.000108397	NM_001081166	Phf21b.	yes					KEGG_PATHWAY	Pertussis	26	0.8	0.00035	0.096	0.003
MSTRG.17472	2.01191	3.35801	69.6498	2.89e-06	0.000108454	NM_001044384	Timp1.	yes					KEGG_PATHWAY	Pyrimidine metabolism	32	0.9	0.00042	0.11	0.0033
MSTRG.9553	0.633379	4.11798	69.4314	2.94e-06	0.000109418	NM_009086	Polr1b.	yes					KEGG_PATHWAY	Neurotrophin signaling pathway	37	1.1	0.00044	0.12	0.0034
MSTRG.12032	2.5373	-0.140422	69.45	2.93e-06	0.000109418	NM_001077508	Tnfrsf9.	yes					KEGG_PATHWAY	Prostate cancer	29	0.9	0.00049	0.13	0.0037
MSTRG.2577	0.537782	6.17736	69.3646	2.95e-06	0.00010959	NM_016776	Mybbp1a.	yes					KEGG_PATHWAY	Adherens junction	25	0.7	0.00058	0.15	0.0042
MSTRG.2231	0.836854	3.85533	69.2893	2.97e-06	0.000109787	NM_001114679	9930111J21Rik1.	yes					KEGG_PATHWAY	HIF-1 signaling pathway	32	0.9	0.00062	0.16	0.0044
MSTRG.9328	0.941494	4.33763	69.022	3.03e-06	0.000111437	NM_178890	Abtb2.	yes					KEGG_PATHWAY	FoxO signaling pathway	39	1.1	0.00072	0.19	0.005
MSTRG.16220	0.491143	5.42435	68.7559	3.09e-06	0.00011301	NM_001048143	Mon1b.	yes					KEGG_PATHWAY	NOD-like receptor signaling pathway	21	0.6	0.00078	0.2	0.0053
MSTRG.5194	0.94361	3.3939	68.6752	3.1e-06	0.000113263	NM_199029	Zfp395.	yes					KEGG_PATHWAY	Platelet activation	38	1.1	0.00092	0.23	0.0061
NM_001301863	2.65552	-0.271867	68.5668	3.13e-06	0.0001139	NM_001301863	Ikzf1.	yes					KEGG_PATHWAY	Fc gamma R-mediated phagocytosis	27	0.8	0.0012	0.29	0.0079
MSTRG.6605	0.491075	6.02164	68.3593	3.18e-06	0.000114297	NM_010256	Gart.	yes					KEGG_PATHWAY	Fanconi anemia pathway	19	0.6	0.0013	0.31	0.0082
MSTRG.7209	0.925495	3.341	68.3052	3.19e-06	0.000114297	NM_001304956	Nfkbie.	yes					KEGG_PATHWAY	Colorectal cancer	22	0.6	0.0016	0.36	0.0096
NM_001146201	2.62148	-0.19901	67.3742	3.42e-06	0.000121133	NM_001146201	Pik3cg.	yes					KEGG_PATHWAY	Malaria	18	0.5	0.0017	0.38	0.01
MSTRG.19	0.582014	4.8274	67.2062	3.46e-06	0.000122389	NM_021511	Rrs1.	yes					KEGG_PATHWAY	Mismatch repair	11	0.3	0.0018	0.4	0.011
MSTRG.7773	1.05028	3.16637	66.9542	3.53e-06	0.000123634	NM_001170855	Trim36.	yes					KEGG_PATHWAY	Hepatitis C	38	1.1	0.0019	0.42	0.011
MSTRG.13356	0.476013	5.22318	66.8963	3.54e-06	0.0001239	NM_009658	Akr1b3.	yes					KEGG_PATHWAY	Leukocyte transendothelial migration	34	1	0.002	0.44	0.012
MSTRG.15919	0.556377	4.7433	66.6004	3.62e-06	0.000125593	NM_197982	Ddx39.	yes					KEGG_PATHWAY	T cell receptor signaling pathway	30	0.9	0.0024	0.5	0.013
NM_001146200	2.60991	-0.20626	66.4465	3.67e-06	0.000126513	NM_001146200	Pik3cg.	yes					KEGG_PATHWAY	Insulin resistance	32	0.9	0.0024	0.5	0.013
MSTRG.598	0.508863	4.69735	66.3856	3.68e-06	0.000126584	NM_001313695	Mcm6.	yes					KEGG_PATHWAY	Adipocytokine signaling pathway	23	0.7	0.0034	0.62	0.018
MSTRG.3878	0.593508	4.40322	66.3534	3.69e-06	0.000126584	NM_001199004	Golga5.	yes					KEGG_PATHWAY	Glioma	21	0.6	0.0046	0.73	0.024
MSTRG.6325	0.692987	4.00969	66.1014	3.76e-06	0.00012811	NM_178069	Lsg1.	yes					KEGG_PATHWAY	Sphingolipid signaling pathway	34	1	0.0048	0.74	0.025
MSTRG.15191	0.982945	3.27643	66.0544	3.78e-06	0.00012811	NM_030566	Rabep2.	yes					KEGG_PATHWAY	Bladder cancer	15	0.4	0.0061	0.83	0.031
MSTRG.1044	1.24992	3.16131	65.9035	3.82e-06	0.000129317	NM_007498	Atf3.	yes					KEGG_PATHWAY	Wnt signaling pathway	37	1.1	0.0068	0.86	0.033
MSTRG.13753	0.6487	2.60527	65.778	3.86e-06	0.000130263	NM_181590	Shq1.	yes					KEGG_PATHWAY	Transcriptional misregulation in cancer	42	1.2	0.0067	0.85	0.033
MSTRG.15700	0.660265	3.34169	65.6389	3.9e-06	0.00013112	NM_001161515	Dctd.	yes					KEGG_PATHWAY	Influenza A	43	1.3	0.0076	0.89	0.036
MSTRG.4993	1.0865	1.8602	65.0983	4.07e-06	0.000135821	NM_008102	Gch1.	yes					KEGG_PATHWAY	Cytosolic DNA-sensing pathway	20	0.6	0.0087	0.92	0.041
NM_020272	2.58919	-0.196391	65.0486	4.08e-06	0.000135959	NM_020272	Pik3cg.	yes					KEGG_PATHWAY	Regulation of actin cytoskeleton	51	1.5	0.0096	0.94	0.044
MSTRG.5762	1.05642	4.21587	64.8861	4.13e-06	0.000136912	NM_015738	Galr3.	yes					KEGG_PATHWAY	Non-small cell lung cancer	18	0.5	0.01	0.94	0.045
MSTRG.6507	0.573824	3.93188	64.6309	4.21e-06	0.000138777	NM_025910	Mina.	yes					KEGG_PATHWAY	Ribosome biogenesis in eukaryotes	24	0.7	0.01	0.95	0.045
MSTRG.9801	0.789535	2.08746	64.5201	4.25e-06	0.000139111	NM_025853	Dsn1.	yes					KEGG_PATHWAY	Hypertrophic cardiomyopathy (HCM)	23	0.7	0.011	0.96	0.049
MSTRG.12339	0.693456	5.3096	64.4454	4.28e-06	0.000139634	NM_010753	Mxd4.	yes
MSTRG.13485	0.909066	3.57862	64.1473	4.38e-06	0.000142332	NM_018773	Skap2.	yes
MSTRG.10220	0.479783	5.22234	63.8916	4.47e-06	0.000144616	NM_001291059	Elf2.	yes
MSTRG.15427	0.941126	1.69227	63.5194	4.6e-06	0.000146516	NM_001311145	Tnfrsf22.	yes
NM_001128151	0.984197	2.36858	63.5203	4.6e-06	0.000146516	NM_001128151	Cecr2.	yes
MSTRG.14532	0.899164	3.33657	63.4604	4.62e-06	0.000146904	NM_007633	Ccne1.	yes
MSTRG.2093	0.671036	3.4691	63.1204	4.74e-06	0.000150602	NM_145425	Wdpcp.	yes
MSTRG.15271	1.28735	2.2994	62.918	4.82e-06	0.000152127	NM_001082960	Itgam.	yes
MSTRG.2860	0.43684	7.55181	62.7937	4.87e-06	0.00015246	NM_133807	Lrrc59.	yes
MSTRG.7700	0.749829	3.81699	62.7909	4.87e-06	0.00015246	NM_026464	Wdr55.	yes
MSTRG.7086	1.0999	2.34109	62.7941	4.87e-06	0.00015246	NM_146248	Cchcr1.	yes
MSTRG.2699	0.74325	5.52768	62.4725	5e-06	0.000155765	NM_001042565	Wsb1.	yes
MSTRG.8053	0.901822	7.33156	62.3148	5.06e-06	0.000157126	NM_001162946	Pcx.	yes
MSTRG.5436	0.488405	4.99067	62.1217	5.14e-06	0.000159267	NM_001040395	Nadk2.	yes
MSTRG.8246	1.98287	0.544344	61.9209	5.22e-06	0.00016072	NM_001025610	Ms4a7.	yes
NM_001286037	1.93415	0.427724	61.6007	5.36e-06	0.000163855	NM_001286037	Ncf1.	yes
NM_010876	1.93415	0.427724	61.6007	5.36e-06	0.000163855	NM_010876	Ncf1.	yes
NM_145437	1.96479	-0.132576	61.4705	5.42e-06	0.000164458	NM_145437	Cd300ld.	yes
MSTRG.15134	1.6157	0.25598	61.1684	5.55e-06	0.000167763	NM_001004187	2610020H08Rik.	yes
MSTRG.1027	0.550352	4.02777	61.0804	5.59e-06	0.000168043	NM_026367	Gpatch2.	yes
MSTRG.8957	1.22047	3.51906	60.7223	5.76e-06	0.000171616	NM_178595	Ptrh1.	yes
MSTRG.7438	1.45835	5.96242	60.6444	5.79e-06	0.000171953	NM_009994	Cyp1b1.	yes
MSTRG.7139	1.31565	3.29743	60.6032	5.81e-06	0.000172085	NM_133662	Ier3.	yes
MSTRG.437	0.840616	1.98809	60.4734	5.87e-06	0.000173282	NM_145222	B3gnt7.	yes
MSTRG.6313	1.71523	1.36607	60.438	5.89e-06	0.000173465	NR_105063	Gm20319.	yes
MSTRG.8358	0.47922	5.74139	60.3399	5.94e-06	0.000174546	NM_177474	Pum3.	yes
NM_001311790	1.48926	0.287374	60.2788	5.97e-06	0.000175102	NM_001311790	Ctsc.	yes
MSTRG.5423	1.28356	2.008	60.1415	6.04e-06	0.000176769	NM_001278269	Fyb.	yes
MSTRG.12039	0.814873	5.14063	59.957	6.13e-06	0.000179156	NM_172705	Phf13.	yes
MSTRG.11613	0.556376	3.31539	59.9269	6.15e-06	0.000179273	NM_019660	Mycbp.	yes
MSTRG.3589	1.05005	4.86635	59.7904	6.22e-06	0.000180647	NM_010907	Nfkbia.	yes
MSTRG.5110	0.4672	4.82697	59.4542	6.39e-06	0.000183418	NM_026403	Nop9.	yes
MSTRG.10892	1.25292	1.89238	59.4904	6.37e-06	0.000183418	NM_153564	Gbp5.	yes
NM_029075	1.47453	0.568912	59.4899	6.37e-06	0.000183418	NM_029075	Stx11.	yes
MSTRG.8744	1.79838	1.08226	59.3764	6.43e-06	0.000184278	NM_019456	Apbb1ip.	yes
MSTRG.18001	0.599428	3.45503	59.2373	6.51e-06	0.000185533	NM_001177878	Phka2.	yes
MSTRG.7839	1.78097	0.914112	59.0418	6.62e-06	0.000187479	NM_001042605	Cd74.	yes
MSTRG.13702	0.607914	3.88865	59.0175	6.63e-06	0.000187526	NM_001178059	Txnrd3.	yes
MSTRG.5402	0.675116	3.0304	58.8542	6.72e-06	0.000189669	NM_028651	Tmtc4.	yes
MSTRG.17892	0.639503	2.98804	58.7264	6.79e-06	0.000190474	NM_001193309	Morc4.	yes
MSTRG.15568	0.510355	5.21637	58.5164	6.91e-06	0.000192518	NM_001159774	Ikbkb.	yes
MSTRG.1315	0.822052	2.17222	58.5346	6.9e-06	0.000192518	NM_027830	Mcm9.	yes
MSTRG.1150	1.07687	2.69139	58.484	6.93e-06	0.000192675	NM_001166402	Tnfaip3.	yes
MSTRG.7128	1.61915	4.92454	58.214	7.09e-06	0.000196134	NM_010390	H2-Q1.	yes
MSTRG.506	0.797845	1.86022	57.8814	7.3e-06	0.00020002	NM_080850	Pask.	yes
MSTRG.4977	0.600561	3.35812	57.8185	7.34e-06	0.000200404	NM_019637	Styx.	yes
MSTRG.13557	0.568073	4.88125	57.7859	7.36e-06	0.000200618	NM_001038695	Kdm3a.	yes
MSTRG.9541	0.469173	4.50473	57.7583	7.37e-06	0.000200747	NM_001291012	Nphp1.	yes
MSTRG.4226	0.74157	2.29684	57.585	7.48e-06	0.000202701	NM_145938	Rpp40.	yes
MSTRG.7826	0.482057	5.03293	57.4746	7.56e-06	0.000203932	NM_025478	Isoc1.	yes
MSTRG.1387	0.619911	5.89489	57.2623	7.69e-06	0.000207162	NM_019553	Ddx21.	yes
MSTRG.7493	0.497982	4.41928	57.0317	7.85e-06	0.000209668	NM_008628	Msh2.	yes
MSTRG.5331	0.823332	3.39851	57.0781	7.82e-06	0.000209668	NM_001081278	Tbc1d4.	yes
MSTRG.5449	0.386824	5.95571	56.9913	7.88e-06	0.000209693	NM_033074	Tars.	yes
MSTRG.15786	0.726053	6.13385	56.9746	7.89e-06	0.000209693	NM_001146153	Homer3.	yes
NM_001163590	1.46417	0.557304	56.8566	7.97e-06	0.000211081	NM_001163590	Stx11.	yes
MSTRG.1080	0.728836	4.69636	56.7791	8.02e-06	0.000211531	NM_001033253	Plekhg1.	yes
NM_001005508	1.8327	0.0161793	56.7616	8.04e-06	0.000211531	NM_001005508	Arhgap30.	yes
MSTRG.15639	0.52706	4.0948	56.7318	8.06e-06	0.000211666	NM_026067	Eri1.	yes
MSTRG.12474	0.818709	3.88932	56.6597	8.11e-06	0.000212292	NM_001024917	N4bp2.	yes
MSTRG.6761	0.511528	4.31674	56.6051	8.14e-06	0.000212598	NM_025934	Riok2.	yes
MSTRG.4484	0.492092	5.9964	56.5699	8.17e-06	0.000212661	NM_145354	Nsun2.	yes
MSTRG.16541	0.647965	4.74294	56.4064	8.29e-06	0.000214542	NM_172920	Dpy19l1.	yes
MSTRG.9136	0.537284	4.27402	55.9759	8.6e-06	0.000218748	NM_026115	Hat1.	yes
MSTRG.9690	0.642458	3.03659	56.0414	8.56e-06	0.000218748	NM_207204	Ninl.	yes
MSTRG.6186	1.06055	3.56298	55.9865	8.6e-06	0.000218748	NM_146068	Spidr.	yes
MSTRG.1238	1.29594	4.24329	55.9977	8.59e-06	0.000218748	NM_010681	Lama4.	yes
MSTRG.11941	1.45719	2.6176	55.9627	8.61e-06	0.000218748	NM_011610	Tnfrsf1b.	yes
MSTRG.15822	0.536227	3.72054	55.6814	8.83e-06	0.000222445	NM_001163042	Haus8.	yes
MSTRG.5790	0.684282	2.79704	55.5126	8.96e-06	0.00022451	NM_144811	Cbx7.	yes
NM_007525	1.35842	0.571486	55.505	8.97e-06	0.00022451	NM_007525	Bard1.	yes
MSTRG.16014	0.512913	5.34453	55.1007	9.3e-06	0.000229441	NM_001282000	Rbl2.	yes
MSTRG.10216	0.956733	2.20949	54.9718	9.4e-06	0.000230295	NM_130448	Pcdh18.	yes
MSTRG.3549	0.85273	3.70907	54.93	9.44e-06	0.000230767	NM_008858	Prkd1.	yes
MSTRG.11978	0.883126	2.35659	54.8173	9.53e-06	0.000231702	NM_010244	Fv1.	yes
NM_001163591	1.48899	0.540782	54.7643	9.58e-06	0.000232446	NM_001163591	Stx11.	yes
MSTRG.13113	0.519067	4.69569	54.6931	9.64e-06	0.000233394	NM_172277	Snx8.	yes
MSTRG.2187	0.642975	4.23056	54.6846	9.65e-06	0.000233394	NM_001131054	Pttg1.	yes
MSTRG.1193	0.869125	6.23462	54.474	9.83e-06	0.000237117	NM_001199265	Epb41l2.	yes
MSTRG.13734	0.925247	6.06619	54.182	1.01e-05	0.000241591	NM_008377	Lrig1.	yes
MSTRG.10646	1.1885	1.36137	54.0458	1.02e-05	0.00024421	NM_001142952	Fam46c.	yes
MSTRG.10264	0.398535	6.28381	53.9886	1.03e-05	0.000244739	NM_030685	Serp1.	yes
MSTRG.9666	0.676927	3.98677	53.6298	1.06e-05	0.000250202	NM_001033298	Kiz.	yes
MSTRG.6915	0.948746	3.81964	53.5221	1.07e-05	0.000251174	NM_029870	Crebrf.	yes
MSTRG.16064	1.03974	1.59753	53.5305	1.07e-05	0.000251174	NM_030198	Gins3.	yes
MSTRG.6103	1.09472	1.70233	53.4241	1.08e-05	0.000252308	NM_031182	Tfap4.	yes
MSTRG.13908	1.86625	2.6955	53.3262	1.09e-05	0.000253827	NM_023143	C1ra.	yes
MSTRG.4677	0.441411	4.9977	53.2917	1.09e-05	0.000253885	NM_027934	Rnf180.	yes
MSTRG.11247	0.734688	3.70403	53.2428	1.1e-05	0.000254628	NM_001301412	Smc2.	yes
MSTRG.6496	0.954881	2.74006	52.9792	1.13e-05	0.000258363	NM_025599	Cmss1.	yes
MSTRG.13436	0.761791	3.56452	52.7777	1.15e-05	0.000261091	NM_001146689	Ezh2.	yes
MSTRG.7117	1.27607	0.292943	52.7586	1.15e-05	0.000261091	NM_010734	Lst1.	yes
NM_134163	1.58543	-0.169869	52.7504	1.15e-05	0.000261091	NM_134163	Mbnl3.	yes
NM_001285918	1.30662	0.259263	52.2927	1.2e-05	0.000268545	NM_001285918	Gmnc.	yes
MSTRG.13236	0.814832	5.22836	52.2411	1.21e-05	0.000269454	NM_001040611	Peg10.	yes
MSTRG.12991	0.69136	3.45109	52.2132	1.21e-05	0.000269774	NM_024479	Wbscr27.	yes
MSTRG.10609	0.993853	3.2789	52.0955	1.22e-05	0.000271981	NR_040409	Gm15441.	yes
MSTRG.13767	0.749223	5.23752	52.0394	1.23e-05	0.000273023	NM_145937	Sumf1.	yes
MSTRG.12510	0.460874	4.39686	51.9924	1.23e-05	0.000273456	NM_001114660	Scfd2.	yes
MSTRG.7959	0.442499	5.65423	51.619	1.28e-05	0.000281609	NM_001252481	Smad2.	yes
MSTRG.6921	0.964073	1.83123	51.4825	1.29e-05	0.000284847	NM_053173	Kifc5b.	yes
MSTRG.12569	0.816286	5.26346	51.4091	1.3e-05	0.000286028	NM_145562	Parm1.	yes
MSTRG.16607	0.920781	5.1478	51.3775	1.31e-05	0.000286485	NM_001145957	Vwa5a.	yes
MSTRG.12190	0.599348	4.33902	51.3264	1.31e-05	0.000287353	NM_177869	Fam185a.	yes
MSTRG.17778	0.772102	3.529	51.2617	1.32e-05	0.000288436	NM_008832	Phka1.	yes
MSTRG.10471	0.948798	3.51984	51.1858	1.33e-05	0.000289714	NM_001310676	Il6ra.	yes
MSTRG.3474	0.62392	2.46456	50.9008	1.37e-05	0.000296828	NM_001286865	Rnaseh1.	yes
MSTRG.11197	0.506259	4.34812	50.7346	1.39e-05	0.000300326	NM_001285800	Polr1e.	yes
MSTRG.7187	0.64122	3.74582	50.6522	1.4e-05	0.000301883	NM_009847	Cd2ap.	yes
MSTRG.13175	1.26863	5.70834	50.5721	1.41e-05	0.000303773	NM_023142	Arpc1b.	yes
MSTRG.16538	0.518219	4.12972	50.4263	1.43e-05	0.000307619	NM_178415	Bbs9.	yes
MSTRG.10772	0.486204	4.47181	50.1274	1.47e-05	0.000315713	NM_010022	Dbt.	yes
MSTRG.9750	0.451817	6.43117	50.0828	1.48e-05	0.000316604	NM_001139511	Raly.	yes
MSTRG.17218	1.22974	5.10707	49.9184	1.5e-05	0.000320402	NM_007738	Col7a1.	yes
MSTRG.4520	0.676735	3.3633	49.6629	1.54e-05	0.000327535	NM_138953	Ell2.	yes
MSTRG.4429	1.35049	0.169975	49.4902	1.57e-05	0.000331739	NA	NA.	yes
NM_001100449	0.843524	1.89154	49.3639	1.59e-05	0.000334946	NM_001100449	Taf4b.	yes
MSTRG.16038	1.33255	2.28123	49.3108	1.59e-05	0.00033579	NM_001033207	Nlrc5.	yes
MSTRG.7977	0.862528	4.79785	49.1598	1.62e-05	0.000338975	NM_053117	Pard6g.	yes
MSTRG.18023	1.45079	1.80639	49.1289	1.62e-05	0.000339153	NM_001308489	Vegfd.	yes
MSTRG.5900	0.782775	4.58106	49	1.64e-05	0.000341827	NM_029720	Creld2.	yes
MSTRG.17752	1.05909	1.70423	48.9641	1.65e-05	0.000341827	NM_008446	Kif4.	yes
MSTRG.16608	1.11163	1.33321	48.9141	1.66e-05	0.000342702	NA	NA.	yes
MSTRG.6185	1.40245	5.16175	48.8391	1.67e-05	0.000344785	NM_007679	Cebpd.	yes
MSTRG.9093	0.551557	3.98141	48.7485	1.68e-05	0.00034742	NM_145523	Gca.	yes
MSTRG.3074	0.92511	3.07361	48.6577	1.7e-05	0.000349473	NM_016896	Map3k14.	yes
MSTRG.11832	1.31969	3.17461	48.4791	1.73e-05	0.000354928	NM_001008232	Asap3.	yes
MSTRG.3011	0.530231	4.77397	48.4443	1.73e-05	0.000355451	NM_007970	Ezh1.	yes
MSTRG.15698	0.462558	3.5764	48.4204	1.74e-05	0.000355616	NM_172407	Cdkn2aip.	yes
NM_001310515	1.55479	-0.186153	48.3836	1.75e-05	0.000356454	NM_001310515	Mbnl3.	yes
MSTRG.3118	0.924078	3.08412	48.2478	1.77e-05	0.000359896	NM_023913	Ern1.	yes
NM_001277149	1.00922	3.33272	48.2593	1.77e-05	0.000359896	NM_001277149	Chd7.	yes
MSTRG.16136	0.438187	4.35544	48.1796	1.78e-05	0.000361877	NM_178798	Slc7a6.	yes
NM_024495	1.93191	-0.75912	48.1664	1.78e-05	0.000361887	NM_024495	Car13.	yes
MSTRG.1664	0.411934	4.82494	48.0574	1.8e-05	0.000365075	NM_133993	Pwp1.	yes
NM_001173553	0.796975	1.64541	48.0526	1.8e-05	0.000365075	NM_001173553	Cdc14a.	yes
NM_001080818	0.796975	1.64612	47.9959	1.81e-05	0.00036621	NM_001080818	Cdc14a.	yes
NM_001285916	1.25588	0.220559	47.8227	1.85e-05	0.000371014	NM_001285916	Gmnc.	yes
MSTRG.3579	1.43141	1.54761	47.8105	1.85e-05	0.000371014	NM_013815	Baz1a.	yes
MSTRG.8686	1.54115	0.34188	47.7766	1.85e-05	0.000371014	NR_040369	Gm13293.	yes
MSTRG.14028	0.918766	5.25158	47.7195	1.86e-05	0.000372537	NM_019946	Mgst1.	yes
MSTRG.11280	0.547167	5.13347	47.4843	1.91e-05	0.000378236	NM_144904	Ptbp3.	yes
MSTRG.11298	1.11557	2.44447	47.4647	1.91e-05	0.00037851	NM_001045514	Akna.	yes
MSTRG.4174	1.26666	1.0542	47.3136	1.94e-05	0.00038336	NM_020567	Gmnn.	yes
NM_001013761	1.30208	0.282469	47.2907	1.95e-05	0.000383769	NM_001013761	Gmnc.	yes
MSTRG.14373	0.984701	3.07977	47.1788	1.97e-05	0.000387166	NM_001290525	Blvrb.	yes
MSTRG.14274	0.459621	4.74376	47.0761	1.99e-05	0.000389283	NM_145822	Cd3eap.	yes
MSTRG.16392	1.09661	0.964467	47.0851	1.99e-05	0.000389283	NM_009807	Casp1.	yes
MSTRG.5681	0.617168	5.90354	47.0611	1.99e-05	0.000389392	NM_001310542	Scrib.	yes
MSTRG.144	0.695606	2.80118	47.0306	2e-05	0.000390117	NM_026913	Mitd1.	yes
MSTRG.15120	1.29253	3.99598	46.9742	2.01e-05	0.000391393	NM_001033380	Itpripl2.	yes
MSTRG.9890	1.51774	0.87999	46.8917	2.03e-05	0.000393156	NM_011611	Cd40.	yes
MSTRG.7127	1.53254	7.00107	46.8468	2.04e-05	0.000393156	NM_010380	H2-D1.	yes
MSTRG.10770	1.40026	2.46827	46.7681	2.05e-05	0.000394832	NM_022427	Gpr88.	yes
MSTRG.15706	0.567381	5.57287	46.755	2.06e-05	0.000394881	NM_029701	Spcs3.	yes
MSTRG.7825	0.600817	6.20606	46.6746	2.07e-05	0.000397167	NM_009194	Slc12a2.	yes
MSTRG.2255	1.4548	3.51734	46.678	2.07e-05	0.000397167	NM_175643	Adamts2.	yes
MSTRG.5441	0.534665	4.55503	46.5966	2.09e-05	0.000397496	NM_026396	Brix1.	yes
MSTRG.5370	0.553693	3.31079	46.5958	2.09e-05	0.000397496	NM_001033336	Abcc4.	yes
MSTRG.6019	0.900088	3.29508	46.6362	2.08e-05	0.000397496	NM_001310622	Fmnl3.	yes
MSTRG.8862	0.580097	3.14678	46.5688	2.09e-05	0.000398115	NM_001033294	Ddx31.	yes
MSTRG.3235	1.41426	2.52715	46.5354	2.1e-05	0.000398524	NM_001167680	Rhbdf2.	yes
MSTRG.11616	0.404895	4.19461	46.4135	2.13e-05	0.000402086	NM_026031	Utp11l.	yes
MSTRG.6438	0.513283	6.46932	46.3847	2.13e-05	0.000402793	NM_028108	Naa50.	yes
MSTRG.13819	0.56205	3.63598	46.3723	2.14e-05	0.000402825	NM_026894	Tamm41.	yes
MSTRG.10045	0.457636	5.01699	46.3202	2.15e-05	0.000404504	NM_027656	Zbtb46.	yes
MSTRG.12160	0.60238	5.19578	46.3019	2.15e-05	0.000404786	NM_023733	Crot.	yes
MSTRG.7609	0.496922	5.19263	46.2259	2.17e-05	0.000406513	NM_001289654	Fhod3.	yes
MSTRG.6940	0.466328	5.77502	46.0741	2.2e-05	0.000411942	NM_001286040	Anks1.	yes
NR_104383	1.7954	-0.260742	46.0412	2.21e-05	0.000412853	NR_104383	Ncf1.	yes
MSTRG.13126	0.533634	4.62332	45.8922	2.25e-05	0.000417329	NM_172725	Ap5z1.	yes
MSTRG.3913	0.518881	3.45311	45.7945	2.27e-05	0.000421037	NM_001029843	Vrk1.	yes
MSTRG.2164	1.61921	0.942985	45.7739	2.27e-05	0.000421445	NM_033374	Dock2.	yes
MSTRG.6441	0.562781	3.31404	45.3643	2.37e-05	0.00043339	NM_144550	Spice1.	yes
MSTRG.847	0.629795	5.85959	45.3842	2.37e-05	0.00043339	NM_001142948	Pogk.	yes
MSTRG.2547	1.44114	1.71134	45.3602	2.37e-05	0.00043339	NM_023158	Cxcl16.	yes
MSTRG.1848	0.654414	4.20078	45.3393	2.38e-05	0.000433623	NM_010792	Mettl1.	yes
MSTRG.12162	0.845983	2.07408	45.3088	2.39e-05	0.000434226	NM_001081029	Tmem243.	yes
MSTRG.15803	1.34046	0.541978	45.2305	2.41e-05	0.000437293	NM_153074	Lrrc25.	yes
MSTRG.1613	0.71497	4.00134	45.172	2.42e-05	0.000438471	NM_001163165	Hmg20b.	yes
MSTRG.10896	0.946647	3.66027	45.1824	2.42e-05	0.000438471	NM_010260	Gbp2.	yes
MSTRG.15197	1.12403	3.3843	45.1721	2.42e-05	0.000438471	NM_019738	Nupr1.	yes
MSTRG.9954	0.425593	5.90848	45.0295	2.46e-05	0.000443052	NM_024436	Rab22a.	yes
MSTRG.2338	0.640445	5.04264	45.0033	2.46e-05	0.000443765	NM_001166669	Gemin5.	yes
MSTRG.68	1.09482	3.74325	44.8496	2.5e-05	0.000448457	NM_008563	Mcm3.	yes
NM_016977	1.04858	0.196245	44.8024	2.52e-05	0.000450183	NM_016977	Mc4r.	yes
MSTRG.9329	0.4691	5.17969	44.7851	2.52e-05	0.000450497	NM_153126	Nat10.	yes
MSTRG.1275	0.372044	5.66165	44.6694	2.55e-05	0.000455008	NM_172416	Ostm1.	yes
MSTRG.10672	0.586078	3.14574	44.6324	2.56e-05	0.00045577	NM_001025312	Dclre1b.	yes
MSTRG.730	0.621984	1.86258	44.5713	2.58e-05	0.000457699	NM_025819	Swt1.	yes
MSTRG.17072	0.624417	4.27908	44.5434	2.59e-05	0.000458514	NM_001184706	Tfdp2.	yes
MSTRG.11410	1.4908	3.37538	44.5334	2.59e-05	0.000458514	NM_001312690	Ror1.	yes
MSTRG.14683	0.549412	4.41431	44.3335	2.64e-05	0.000466265	NM_133740	Prmt3.	yes
MSTRG.5155	0.590348	5.07649	44.157	2.69e-05	0.000473011	NM_001033272	Spata13.	yes
MSTRG.7808	0.979772	4.30373	44.0243	2.73e-05	0.0004766	NM_008908	Ppic.	yes
NM_001024720	1.6984	1.86134	43.9538	2.75e-05	0.000479155	NM_001024720	Hmcn1.	yes
MSTRG.9025	0.474152	4.19619	43.8839	2.77e-05	0.000481128	NM_001290649	Golga1.	yes
MSTRG.11007	0.406599	6.23372	43.8515	2.78e-05	0.00048127	NM_001033453	Pdp1.	yes
MSTRG.16508	0.673846	2.49866	43.7679	2.81e-05	0.000484554	NM_177030	Dock6.	yes
MSTRG.14913	0.499471	3.63868	43.6429	2.85e-05	0.00049005	NM_001162918	Ccdc90b.	yes
MSTRG.11657	0.567331	3.23389	43.4855	2.9e-05	0.000495327	NM_153177	Ago4.	yes
MSTRG.8506	0.880583	5.91797	43.4835	2.9e-05	0.000495327	NM_001081225	Fam178a.	yes
MSTRG.12384	0.913518	3.36279	43.4924	2.89e-05	0.000495327	NM_145920	Evc2.	yes
MSTRG.1851	0.412684	6.27425	43.4286	2.91e-05	0.000497733	NM_009870	Cdk4.	yes
MSTRG.1756	0.82033	1.69418	43.4149	2.92e-05	0.000497939	NM_177368	Tmtc2.	yes
MSTRG.729	0.372553	7.16619	43.2956	2.96e-05	0.000501177	NM_001039511	Ivns1abp.	yes
MSTRG.8535	1.20991	4.63417	43.2987	2.95e-05	0.000501177	NM_001177369	Nfkb2.	yes
NM_013484	1.10401	0.425796	43.1037	3.02e-05	0.000509551	NM_013484	C2.	yes
MSTRG.3027	0.884513	2.46784	43.0338	3.04e-05	0.000511808	NM_009764	Brca1.	yes
MSTRG.15561	0.568439	3.76174	42.938	3.07e-05	0.000514458	NM_181325	Slc25a15.	yes
MSTRG.5585	0.734124	3.47197	42.9733	3.06e-05	0.000514458	NM_001037937	Deptor.	yes
MSTRG.12644	1.44998	1.39901	42.9596	3.07e-05	0.000514458	NM_172777	Gbp9.	yes
MSTRG.3120	1.54149	0.00549565	42.9026	3.09e-05	0.000515903	NM_001033435	Milr1.	yes
MSTRG.15302	0.358079	6.25514	42.8487	3.1e-05	0.000517315	NM_025826	Acadsb.	yes
MSTRG.5443	0.740213	4.79211	42.8526	3.1e-05	0.000517315	NM_001166408	Rai14.	yes
MSTRG.8287	0.411401	7.23194	42.7714	3.13e-05	0.000519522	NR_015503	A330040F15Rik.	yes
MSTRG.17349	0.990545	4.01539	42.7717	3.13e-05	0.000519522	NM_013860	Limd1.	yes
MSTRG.10167	0.470374	3.98538	42.7409	3.14e-05	0.000520173	NM_023644	Mccc1.	yes
MSTRG.10310	0.38945	4.5165	42.6289	3.18e-05	0.000525502	NM_025822	Rsrc1.	yes
MSTRG.14985	0.710728	2.87818	42.6107	3.19e-05	0.00052573	NM_177073	Relt.	yes
MSTRG.6465	0.82831	2.20506	42.5966	3.19e-05	0.00052573	NM_172616	C330027C09Rik.	yes
MSTRG.2298	0.998596	3.95581	42.5303	3.21e-05	0.000526921	NM_001159393	Irf1.	yes
MSTRG.14936	0.426068	5.17452	42.4838	3.23e-05	0.000528448	NM_027256	Ints4.	yes
MSTRG.6737	0.386248	6.11123	42.4386	3.25e-05	0.000529992	NR_027905	LOC106740.	yes
MSTRG.16898	0.349684	5.75907	42.4074	3.26e-05	0.000531267	NM_027134	Mtfmt.	yes
MSTRG.10610	0.868474	4.76374	42.3826	3.27e-05	0.000531628	NM_001009935	Txnip.	yes
NM_019455	1.01691	0.513777	42.2159	3.33e-05	0.000540401	NM_019455	Hpgds.	yes
MSTRG.9622	0.792461	4.14514	42.1748	3.34e-05	0.000541753	NM_013829	Plcb4.	yes
MSTRG.7202	0.648141	4.16127	42.0378	3.39e-05	0.000549342	NR_130960	B230354K17Rik.	yes
MSTRG.8457	1.44131	0.600309	42.0309	3.4e-05	0.000549342	NM_008528	Blnk.	yes
MSTRG.7039	1.58266	7.06085	41.9827	3.41e-05	0.000550151	NM_001001892	H2-K1.	yes
MSTRG.1568	0.884409	4.81574	41.8685	3.46e-05	0.000555215	NM_001204931	Reep6.	yes
MSTRG.13909	1.86235	3.54713	41.8381	3.47e-05	0.000556148	NM_001097617	C1s1.	yes
MSTRG.10463	0.642263	3.27521	41.7222	3.51e-05	0.000558931	NM_016904	Cks1b.	yes
MSTRG.4025	1.08393	2.79929	41.7212	3.51e-05	0.000558931	NM_134041	4930427A07Rik.	yes
MSTRG.359	0.454275	4.42483	41.6805	3.53e-05	0.00056035	NM_175031	Stk36.	yes
MSTRG.99	0.502559	3.14319	41.6654	3.54e-05	0.00056074	NM_008922	Prim2.	yes
NM_001081224	1.34326	0.326809	41.5989	3.56e-05	0.000564361	NM_001081224	Prr16.	yes
MSTRG.11282	0.810638	2.95395	41.5419	3.59e-05	0.000566845	NM_001015681	E130308A19Rik.	yes
MSTRG.6302	0.602981	4.64061	41.4869	3.61e-05	0.000568202	NM_001252505	St6gal1.	yes
MSTRG.5020	0.424848	5.83902	41.4658	3.62e-05	0.000568301	NM_009687	Apex1.	yes
MSTRG.14831	0.710229	4.51545	41.4661	3.62e-05	0.000568301	NM_001291275	Cib1.	yes
MSTRG.11503	0.94829	1.87562	41.4546	3.62e-05	0.000568457	NM_175308	Mob3c.	yes
MSTRG.7693	1.4434	2.5915	41.3511	3.66e-05	0.000572838	NM_009841	Cd14.	yes
MSTRG.11283	0.482509	3.77843	41.2737	3.7e-05	0.000576538	NM_001013577	Inip.	yes
MSTRG.17405	0.505171	4.80397	41.0708	3.78e-05	0.000583192	NM_001313693	Timm17b.	yes
MSTRG.13774	0.830032	6.75727	41.0874	3.77e-05	0.000583192	NM_010585	Itpr1.	yes
MSTRG.13216	1.17328	3.12823	41.0714	3.78e-05	0.000583192	NM_027519	Medag.	yes
MSTRG.8684	0.993675	4.39936	41.0486	3.79e-05	0.000584085	NM_172471	Itih5.	yes
MSTRG.11812	0.876246	5.47929	41.0049	3.81e-05	0.000585844	NM_013885	Clic4.	yes
MSTRG.1006	0.677635	3.008	40.9779	3.82e-05	0.000586501	NM_001277957	Taf1a.	yes
MSTRG.17995	0.682071	2.91048	40.9494	3.83e-05	0.000587266	NM_001033472	A830080D01Rik.	yes
MSTRG.2764	0.603871	3.66343	40.9373	3.84e-05	0.000587502	NM_145433	Mrm1.	yes
MSTRG.14531	0.379165	5.47343	40.9276	3.84e-05	0.000587584	NM_011274	Uri1.	yes
MSTRG.3254	0.766314	4.30829	40.8494	3.88e-05	0.000591116	NM_027827	Afmid.	yes
MSTRG.8543	0.744408	1.77288	40.8095	3.9e-05	0.000593225	NM_053196	Sfxn2.	yes
MSTRG.4192	0.679663	6.21993	40.7941	3.9e-05	0.000593695	NM_009238	Sox4.	yes
MSTRG.7049	1.23741	2.84086	40.7784	3.91e-05	0.000594188	NM_010724	Psmb8.	yes
MSTRG.16930	0.568442	5.3781	40.7141	3.94e-05	0.000595496	NM_001008238	Bnip2.	yes
MSTRG.5716	0.881973	2.21194	40.7334	3.93e-05	0.000595496	NM_028064	Slc39a4.	yes
MSTRG.165	0.457946	4.10681	40.5938	3.99e-05	0.000602203	NM_172499	Mfsd9.	yes
MSTRG.11759	0.753508	3.32079	40.5453	4.01e-05	0.0006044	NM_011284	Rpa2.	yes
NM_007496	1.1665	1.47209	40.4919	4.04e-05	0.000606371	NM_007496	Zfhx3.	yes
MSTRG.7418	0.519703	4.33082	40.4615	4.05e-05	0.000606568	NM_152817	Ttc27.	yes
MSTRG.16613	0.627157	2.24882	40.4272	4.07e-05	0.000608002	NM_030713	Zfp202.	yes
MSTRG.14394	0.438496	5.53666	40.4041	4.08e-05	0.000608857	NM_007991	Fbl.	yes
MSTRG.12931	0.520447	5.87544	40.344	4.11e-05	0.00061152	NM_175432	Tmem132c.	yes
MSTRG.740	1.14686	1.15461	40.3204	4.12e-05	0.000612603	NM_010877	Ncf2.	yes
MSTRG.7144	0.373733	5.32757	40.2424	4.16e-05	0.000617536	NM_026987	Dhx16.	yes
MSTRG.4050	0.551467	4.91713	40.1629	4.19e-05	0.000621275	NM_134063	Fam208b.	yes
MSTRG.8142	1.1644	1.00261	40.157	4.2e-05	0.000621275	NM_011224	Pygm.	yes
MSTRG.467	1.55283	-0.158217	40.1643	4.19e-05	0.000621275	NA	NA.	yes
MSTRG.5772	1.09807	4.234	40.1362	4.21e-05	0.000621638	NM_001304830	Maff.	yes
MSTRG.13365	0.437042	5.03541	40.038	4.25e-05	0.00062522	NM_027513	Nup205.	yes
MSTRG.9324	1.25852	5.76858	40.0285	4.26e-05	0.000625328	NM_001039150	Cd44.	yes
MSTRG.1665	0.408664	5.1268	40.0099	4.27e-05	0.000625589	NM_001302886	Prdm4.	yes
MSTRG.4905	0.515046	4.20422	39.9756	4.29e-05	0.000626345	NM_153547	Gnl3.	yes
MSTRG.17323	0.683971	2.85095	39.9745	4.29e-05	0.000626345	NM_028384	Ccdc13.	yes
MSTRG.5223	0.985462	3.42771	39.9064	4.32e-05	0.000630133	NM_026331	Slc25a37.	yes
MSTRG.8727	0.381484	4.8018	39.8188	4.36e-05	0.000635973	NM_008845	Pip4k2a.	yes
MSTRG.4702	0.630181	3.8226	39.754	4.4e-05	0.000640185	NM_011945	Map3k1.	yes
MSTRG.15229	0.805293	3.6862	39.7358	4.41e-05	0.000640949	NM_023203	Dctpp1.	yes
NM_177152	1.22658	1.1731	39.6941	4.43e-05	0.000643469	NM_177152	Lrig3.	yes
MSTRG.16203	0.560798	4.57856	39.6798	4.44e-05	0.000643949	NM_146218	Rfwd3.	yes
MSTRG.2155	0.345444	7.61608	39.6306	4.46e-05	0.000647053	NM_001252260	Npm1.	yes
MSTRG.10789	0.743707	2.25827	39.6007	4.48e-05	0.000648711	NM_170778	Dpyd.	yes
MSTRG.11793	0.517074	3.76285	39.5273	4.51e-05	0.000650983	NM_024215	Zfp593.	yes
MSTRG.9459	0.54951	3.26311	39.5251	4.52e-05	0.000650983	NM_001177792	Snap23.	yes
NM_010134	1.17079	1.2783	39.5424	4.51e-05	0.000650983	NM_010134	En2.	yes
MSTRG.16242	1.19963	2.15741	39.5393	4.51e-05	0.000650983	NM_172285	Plcg2.	yes
MSTRG.376	0.633452	6.32083	39.3429	4.61e-05	0.000662573	NM_001110831	Dnpep.	yes
MSTRG.977	0.769185	1.95164	39.3548	4.61e-05	0.000662573	NM_001103182	Lin9.	yes
NM_001111022	1.71295	2.0064	39.3416	4.61e-05	0.000662573	NM_001111022	Runx1.	yes
NM_001313765	1.03871	1.80172	39.2791	4.65e-05	0.000666841	NM_001313765	Shroom4.	yes
MSTRG.10872	0.957495	4.56695	39.206	4.69e-05	0.000670755	NM_008689	Nfkb1.	yes
MSTRG.8864	0.621879	3.1447	39.151	4.72e-05	0.000674494	NM_009442	Ttf1.	yes
MSTRG.15050	0.836764	1.42019	39.0861	4.75e-05	0.000677825	NM_001163557	Ppfibp2.	yes
MSTRG.13746	0.520142	3.65896	39.016	4.79e-05	0.000679782	NM_145148	Frmd4b.	yes
MSTRG.9868	1.11977	7.14232	39.0335	4.78e-05	0.000679782	NM_011521	Sdc4.	yes
NM_001003963	1.13026	-0.0364819	39.0184	4.79e-05	0.000679782	NM_001003963	Dnmt3b.	yes
MSTRG.17041	1.59199	0.403935	39.0422	4.78e-05	0.000679782	NM_007534	Bcl2a1b.	yes
MSTRG.748	0.881325	4.11315	38.9203	4.85e-05	0.000685594	NM_011267	Rgs16.	yes
NM_001111021	1.70695	2.01714	38.8372	4.9e-05	0.00068751	NM_001111021	Runx1.	yes
MSTRG.7997	0.71083	4.90388	38.8262	4.9e-05	0.000687801	NM_001081300	Tshz1.	yes
MSTRG.12537	1.29255	5.77044	38.7656	4.94e-05	0.000692132	NM_001159518	Igfbp7.	yes
MSTRG.15488	1.49385	-0.230549	38.7254	4.96e-05	0.000694823	NM_011227	Rab20.	yes
NM_001313764	1.05463	1.82709	38.7047	4.97e-05	0.000695917	NM_001313764	Shroom4.	yes
MSTRG.17118	0.453862	5.07576	38.6903	4.98e-05	0.000696489	NM_176979	Topbp1.	yes
MSTRG.5551	0.499402	3.89085	38.6572	5e-05	0.000698	NM_172815	Rspo2.	yes
NM_009821	1.68377	2.33502	38.6642	5e-05	0.000698	NM_009821	Runx1.	yes
MSTRG.16972	0.362993	6.65746	38.6104	5.03e-05	0.000700882	NM_015806	Mapk6.	yes
MSTRG.17357	0.727307	3.75339	38.6041	5.03e-05	0.000700882	NM_001110253	Fyco1.	yes
NM_001271746	1.13026	-0.0388549	38.5946	5.04e-05	0.000700882	NM_001271746	Dnmt3b.	yes
MSTRG.17239	0.450515	3.73783	38.5491	5.07e-05	0.000702697	NM_001163569	Kif9.	yes
MSTRG.1740	0.643364	4.83341	38.4929	5.1e-05	0.000706172	NM_007569	Btg1.	yes
MSTRG.12327	0.386831	4.23195	38.4433	5.13e-05	0.000707796	NM_001289724	Slbp.	yes
NM_001040459	1.05035	1.83084	38.4371	5.13e-05	0.000707796	NM_001040459	Shroom4.	yes
MSTRG.12083	0.434982	6.50474	38.389	5.16e-05	0.000710624	NM_001159637	Nadk.	yes
MSTRG.3164	0.459913	6.05754	38.3388	5.19e-05	0.000713044	NM_001166503	Slc39a11.	yes
MSTRG.14047	0.383183	5.04885	38.3113	5.21e-05	0.000714152	NM_025872	Golt1b.	yes
NM_001111023	1.67924	2.34356	38.2666	5.24e-05	0.000715606	NM_001111023	Runx1.	yes
MSTRG.17030	0.713011	2.80511	38.2228	5.27e-05	0.000718645	NM_199316	Cep162.	yes
MSTRG.15023	1.07368	2.67741	38.1569	5.31e-05	0.00072248	NM_001146007	Trim12c.	yes
MSTRG.9421	0.502853	2.89975	38.0584	5.37e-05	0.000729197	NM_173450	Rpusd2.	yes
MSTRG.813	0.43665	3.31254	38.0025	5.41e-05	0.000731427	NM_001313738	Gorab.	yes
MSTRG.5440	0.46282	3.40451	37.9878	5.42e-05	0.000731427	NM_030046	Dnajc21.	yes
MSTRG.3750	0.487741	5.16642	37.9917	5.41e-05	0.000731427	NM_001165256	Dcaf4.	yes
NM_022018	1.23091	0.857763	37.9833	5.42e-05	0.000731427	NM_022018	Fam129a.	yes
MSTRG.7082	2.25288	-0.121798	37.9984	5.41e-05	0.000731427	NM_010391	H2-Q10.	yes
MSTRG.3587	1.18651	0.592355	37.9522	5.44e-05	0.000732922	NR_035430	Mir1198.	yes
MSTRG.4435	0.651439	2.64084	37.8921	5.48e-05	0.000734712	NM_001122989	Cdc14b.	yes
MSTRG.9316	0.865045	1.62799	37.9027	5.47e-05	0.000734712	NM_001083810	Prr5l.	yes
MSTRG.2467	0.455323	3.61215	37.8749	5.49e-05	0.000735407	NM_027963	Cfap52.	yes
MSTRG.2896	0.347222	4.92142	37.8169	5.53e-05	0.000738718	NM_001163389	Snx11.	yes
MSTRG.807	0.395376	4.0424	37.826	5.52e-05	0.000738718	NM_144877	Mettl13.	yes
MSTRG.13035	1.05859	4.3864	37.6843	5.62e-05	0.000746234	NM_201373	Trim56.	yes
MSTRG.8561	0.445456	6.02973	37.6387	5.65e-05	0.000748494	NM_010362	Gsto1.	yes
MSTRG.6663	0.62662	3.69432	37.6057	5.67e-05	0.00075086	NM_025664	Snx9.	yes
MSTRG.10717	1.52199	7.36993	37.5124	5.74e-05	0.000757519	NM_001113529	Csf1.	yes
MSTRG.5858	1.26125	3.29553	37.5031	5.74e-05	0.000757742	NM_009775	Tspo.	yes
MSTRG.4703	0.84741	7.15747	37.3707	5.84e-05	0.000769275	NM_010560	Il6st.	yes
NM_001313890	1.2231	-0.308406	37.3524	5.85e-05	0.000769847	NM_001313890	Il7.	yes
MSTRG.10919	0.878172	0.535528	37.2404	5.93e-05	0.000778507	NM_001316756	Spata1.	yes
NM_010068	1.13026	-0.0410388	37.1873	5.97e-05	0.000780343	NM_010068	Dnmt3b.	yes
MSTRG.16433	0.652936	3.1763	37.1223	6.02e-05	0.000784689	NM_001310728	Mre11a.	yes
MSTRG.7408	0.77645	3.36228	37.1151	6.02e-05	0.000784689	NM_011723	Xdh.	yes
MSTRG.1141	0.459639	5.03653	37.0677	6.06e-05	0.000788611	NM_001033432	Heca.	yes
MSTRG.14669	0.568474	3.71516	37.0197	6.09e-05	0.000792613	NM_001005247	Hps5.	yes
MSTRG.5001	0.377091	3.91662	36.9963	6.11e-05	0.000794249	NM_172599	Atg14.	yes
MSTRG.6384	0.494089	2.61472	36.9485	6.15e-05	0.00079762	NM_175111	Hspbap1.	yes
MSTRG.4388	0.476861	3.9881	36.8791	6.2e-05	0.000800913	NM_019832	Gkap1.	yes
MSTRG.11225	0.49177	4.5982	36.8955	6.19e-05	0.000800913	NM_001312868	Tgfbr1.	yes
MSTRG.2132	0.496227	3.77711	36.8816	6.2e-05	0.000800913	NM_011491	Stc2.	yes
MSTRG.7915	0.889251	3.03583	36.9006	6.18e-05	0.000800913	NM_027556	Cep192.	yes
NM_001271747	1.13026	-0.0434191	36.8787	6.2e-05	0.000800913	NM_001271747	Dnmt3b.	yes
MSTRG.14906	1.54303	4.18648	36.8657	6.21e-05	0.000800913	NM_001040085	Sytl2.	yes
MSTRG.8062	0.545811	5.98308	36.8248	6.24e-05	0.000803574	NM_019861	Ctsf.	yes
MSTRG.465	1.09145	3.27929	36.6311	6.39e-05	0.000818091	NM_201645	Ugt1a1.	yes
NM_177260	1.44593	0.142167	36.6021	6.42e-05	0.000819709	NM_177260	Tmem154.	yes
MSTRG.6853	0.570297	5.69573	36.5214	6.48e-05	0.000825945	NM_011956	Nubp2.	yes
MSTRG.14804	0.472904	7.06555	36.5018	6.5e-05	0.000826422	NM_001162939	Aen.	yes
MSTRG.15659	1.08489	2.29297	36.4857	6.51e-05	0.000826422	NA	NA.	yes
MSTRG.189	1.04918	7.01456	36.4031	6.58e-05	0.000832824	NM_009930	Col3a1.	yes
MSTRG.8529	0.408225	5.09239	36.3724	6.6e-05	0.000835338	NM_001081214	Pprc1.	yes
MSTRG.9426	1.20735	-0.00640932	36.2982	6.66e-05	0.00084042	NM_177157	Gchfr.	yes
MSTRG.16394	0.948635	2.43641	36.2824	6.68e-05	0.000840733	NM_009808	Casp12.	yes
MSTRG.14969	0.456629	3.55923	36.2379	6.71e-05	0.000843536	NM_133692	Pold3.	yes
MSTRG.15910	0.539937	4.4927	36.2303	6.72e-05	0.000843536	NM_001170691	Elmod2.	yes
MSTRG.11001	0.6415	2.71528	36.2335	6.72e-05	0.000843536	NM_001037134	Ccne2.	yes
MSTRG.5579	1.18222	1.24769	36.1786	6.76e-05	0.00084766	NM_008764	Tnfrsf11b.	yes
MSTRG.6246	0.504719	6.42535	36.0397	6.88e-05	0.000859803	NM_029436	Klhl24.	yes
MSTRG.14270	0.720513	5.62912	36.0517	6.87e-05	0.000859803	NM_001282021	Vasp.	yes
MSTRG.4390	0.882104	3.0167	36.0432	6.88e-05	0.000859803	NM_027335	2210016F16Rik.	yes
MSTRG.6941	0.978896	2.12421	35.9967	6.92e-05	0.000862805	NM_001085555	Tcp11.	yes
MSTRG.7027	1.13483	3.31994	35.9122	6.99e-05	0.000869564	NM_001195298	Kifc1.	yes
MSTRG.9721	1.01895	2.96879	35.8569	7.04e-05	0.00087427	NM_001141975	Tpx2.	yes
MSTRG.4203	0.454144	4.42759	35.7256	7.16e-05	0.000882632	NM_146041	Gmds.	yes
NM_001081363	1.26959	2.10997	35.6771	7.2e-05	0.000886676	NM_001081363	Cenpf.	yes
MSTRG.12345	0.663492	2.85483	35.6313	7.24e-05	0.000890453	NM_139064	Tnip2.	yes
MSTRG.16480	1.38011	6.15384	35.6251	7.25e-05	0.000890453	NM_010493	Icam1.	yes
MSTRG.12015	0.337915	5.52157	35.5978	7.27e-05	0.000891533	NM_026963	Lzic.	yes
MSTRG.232	0.533916	4.27465	35.5971	7.27e-05	0.000891533	NM_001039710	Coq10b.	yes
MSTRG.1125	0.557602	3.9099	35.536	7.33e-05	0.0008957	NM_181470	Ltv1.	yes
MSTRG.14534	1.44232	2.98284	35.5403	7.33e-05	0.0008957	NM_024413	Plekhf1.	yes
MSTRG.9439	0.579917	2.47684	35.4816	7.38e-05	0.00089962	NM_001042652	Nusap1.	yes
MSTRG.3779	0.584171	3.74859	35.4639	7.4e-05	0.00089962	NM_028632	Fcf1.	yes
NM_001313888	1.32068	-0.136761	35.4663	7.4e-05	0.00089962	NM_001313888	Il7.	yes
NM_001313889	1.32068	-0.136761	35.4663	7.4e-05	0.00089962	NM_001313889	Il7.	yes
MSTRG.8906	1.04757	3.42858	35.4104	7.45e-05	0.000903819	NM_022415	Ptges.	yes
NM_013673	1.54881	-0.382107	35.3422	7.51e-05	0.000908917	NM_013673	Sp100.	yes
MSTRG.12760	0.546406	3.88573	35.329	7.53e-05	0.000909747	NM_029992	Tchp.	yes
MSTRG.15155	0.465327	3.45003	35.3083	7.55e-05	0.000910759	NM_026140	Ears2.	yes
MSTRG.12814	0.887882	1.27965	35.2804	7.57e-05	0.000913308	NR_045793	Gm10390.	yes
MSTRG.1268	0.554271	4.65146	35.2608	7.59e-05	0.000914204	NM_001013370	Sesn1.	yes
MSTRG.561	1.509	2.62755	35.2173	7.63e-05	0.0009172	NM_023755	Tfcp2l1.	yes
MSTRG.3560	0.836904	3.91236	35.1789	7.67e-05	0.000919281	NM_177171	Heatr5a.	yes
MSTRG.224	1.10672	2.88763	35.0667	7.78e-05	0.000929988	NM_133810	Stk17b.	yes
MSTRG.14512	0.385789	5.59379	35.0096	7.84e-05	0.000934597	NM_008820	Pepd.	yes
MSTRG.9315	0.394241	4.21643	34.9266	7.92e-05	0.000940824	NM_001303273	Traf6.	yes
MSTRG.3990	0.70432	4.5509	34.8662	7.99e-05	0.000946485	NM_001099792	Trmt61a.	yes
MSTRG.211	0.780509	5.88548	34.8471	8.01e-05	0.000948105	NM_001205313	Stat1.	yes
MSTRG.3313	0.47995	5.67796	34.8279	8.03e-05	0.00094974	NM_013770	Slc25a10.	yes
MSTRG.13893	0.40847	6.49437	34.688	8.17e-05	0.000964862	NM_010749	M6pr.	yes
MSTRG.14583	0.654896	3.0229	34.6934	8.17e-05	0.000964862	NM_011131	Pold1.	yes
MSTRG.11794	0.526514	3.1788	34.6351	8.23e-05	0.000969311	NR_040435	E130218I03Rik.	yes
MSTRG.5765	0.506114	6.4752	34.5946	8.27e-05	0.000970796	NM_177461	Micall1.	yes
MSTRG.3136	0.558799	5.2707	34.6045	8.26e-05	0.000970796	NM_019431	Cacng4.	yes
MSTRG.6852	0.635729	5.27886	34.5556	8.31e-05	0.000974989	NM_198937	Hn1l.	yes
MSTRG.4641	0.459689	3.83308	34.4863	8.39e-05	0.000980761	NM_022011	Gtf2h2.	yes
MSTRG.609	0.589849	5.86497	34.4408	8.44e-05	0.000984517	NM_008551	Mapkapk2.	yes
MSTRG.6393	0.500277	3.06058	34.4119	8.47e-05	0.000987286	NM_001159421	Ccdc58.	yes
MSTRG.13898	0.844578	4.01539	34.4078	8.47e-05	0.000987286	NM_001134391	Apobec1.	yes
NM_008371	1.29632	-0.148619	34.3834	8.5e-05	0.000988971	NM_008371	Il7.	yes
MSTRG.11281	0.54661	4.92739	34.374	8.51e-05	0.000989454	NM_001301367	Hsdl2.	yes
MSTRG.13465	1.14452	6.28239	34.3087	8.58e-05	0.000997173	NM_001164207	Tmem176b.	yes
MSTRG.8037	0.363864	6.34904	34.2831	8.61e-05	0.000998303	NM_011778	Coro1b.	yes
MSTRG.2999	0.579932	7.43678	34.0858	8.84e-05	0.00101988	NM_011486	Stat3.	yes
MSTRG.11986	0.802258	3.88886	34.0911	8.83e-05	0.00101988	NM_001301281	Agtrap.	yes
NM_009982	1.02526	1.97189	34.0506	8.88e-05	0.00102311	NM_009982	Ctsc.	yes
MSTRG.8159	0.536929	5.38113	34.0152	8.92e-05	0.00102711	NM_008889	Ppp1r14b.	yes
MSTRG.8446	0.468848	3.9412	34.0086	8.93e-05	0.00102715	NM_021315	Noc3l.	yes
MSTRG.6133	0.836308	6.83333	33.972	8.97e-05	0.0010307	NM_025821	Carhsp1.	yes
MSTRG.3638	0.45798	4.52335	33.9597	8.98e-05	0.00103162	NM_022028	Sav1.	yes
MSTRG.8678	0.406429	3.916	33.9338	9.01e-05	0.00103439	NM_027748	Taf3.	yes
MSTRG.4579	0.52024	3.4947	33.8935	9.06e-05	0.00103727	NM_173392	Zfyve16.	yes
MSTRG.5785	1.2777	-0.114172	33.9067	9.05e-05	0.00103727	NR_045069	Gm16576.	yes
MSTRG.6169	0.336997	6.47897	33.8808	9.08e-05	0.00103783	NM_001039533	Pdxdc1.	yes
MSTRG.1700	0.808398	2.43143	33.8244	9.14e-05	0.0010429	NM_008682	Nedd1.	yes
MSTRG.4635	0.376674	4.64912	33.8125	9.16e-05	0.00104346	NM_030026	Mccc2.	yes
MSTRG.1105	0.608575	3.11041	33.7759	9.2e-05	0.00104701	NM_011835	Katna1.	yes
NM_021362	1.43118	2.59579	33.7538	9.23e-05	0.0010493	NM_021362	Pappa.	yes
MSTRG.4663	0.83235	1.12614	33.7405	9.25e-05	0.00105039	NA	NA.	yes
MSTRG.7135	1.78605	0.470254	33.6908	9.31e-05	0.00105504	NM_001198560	H2-Q7.	yes
MSTRG.6380	1.01705	2.12036	33.6284	9.38e-05	0.00106149	NM_028295	Pdia5.	yes
MSTRG.5898	0.502876	3.95692	33.6048	9.41e-05	0.00106405	NM_181412	Zbed4.	yes
MSTRG.14599	0.408126	7.11306	33.593	9.43e-05	0.00106495	NM_001252476	Prmt1.	yes
MSTRG.9773	0.673539	4.7774	33.5598	9.47e-05	0.00106813	NM_001129999	Cep250.	yes
MSTRG.6508	0.57375	2.91279	33.5465	9.49e-05	0.00106924	NM_174848	Crybg3.	yes
MSTRG.666	1.00892	1.21399	33.5332	9.5e-05	0.00107037	NM_001278115	Ube2t.	yes
MSTRG.2297	0.679495	4.11881	33.4767	9.57e-05	0.00107632	NM_009012	Rad50.	yes
MSTRG.13282	0.449443	3.60753	33.4508	9.61e-05	0.00107907	NA	NA.	yes
MSTRG.3861	0.405324	4.2572	33.4419	9.62e-05	0.00107958	NM_001330702	Rps6ka5.	yes
MSTRG.9767	0.476522	4.39034	33.4248	9.64e-05	0.00108127	NM_145537	Edem2.	yes
MSTRG.1106	0.511735	4.86224	33.3956	9.68e-05	0.00108318	NM_145418	Ginm1.	yes
MSTRG.10335	0.960943	0.960105	33.3964	9.68e-05	0.00108318	NR_040556	Gm6634.	yes
MSTRG.11305	1.71161	7.51387	33.3784	9.7e-05	0.0010849	NM_011607	Tnc.	yes
MSTRG.16004	1.04236	2.52356	33.3093	9.79e-05	0.00109414	NM_001163660	Nkd1.	yes
MSTRG.7616	0.347707	5.118	33.2944	9.81e-05	0.00109513	NM_181414	Pik3c3.	yes
MSTRG.5855	0.475043	5.51493	33.2919	9.81e-05	0.00109513	NM_001159509	Pacsin2.	yes
MSTRG.7901	0.497073	4.36982	33.2678	9.84e-05	0.00109577	NM_024190	Chmp1b.	yes
MSTRG.4078	0.593974	4.56842	33.2799	9.83e-05	0.00109577	NM_144835	Heatr1.	yes
MSTRG.16287	0.80413	4.83232	33.2738	9.84e-05	0.00109577	NM_009569	Zfpm1.	yes
MSTRG.5576	0.47222	3.61669	33.2071	9.92e-05	0.00110217	NM_027212	Med30.	yes
MSTRG.11550	0.426706	4.45106	33.1669	9.98e-05	0.00110301	NM_008135	Slc6a9.	yes
MSTRG.6749	0.56789	4.5907	33.1839	9.96e-05	0.00110301	NM_007690	Chd1.	yes
MSTRG.5629	1.38732	1.10635	33.1759	9.97e-05	0.00110301	NM_001029841	Sla.	yes
MSTRG.12461	0.388762	4.73005	33.1441	0.000100082	0.0011053	NM_001289514	Tbc1d1.	yes
MSTRG.4256	0.521432	6.03086	33.1268	0.000100314	0.00110708	NM_007772	Hivep1.	yes
MSTRG.1492	0.553408	3.9401	33.1151	0.000100471	0.00110804	NM_173751	Ilvbl.	yes
MSTRG.5891	0.804312	5.81824	33.0864	0.000100858	0.00111076	NM_009886	Celsr1.	yes
MSTRG.281	0.423034	3.90868	33.065	0.000101147	0.0011124	NM_001313721	Cyp20a1.	yes
MSTRG.13496	0.561272	3.70126	33.0492	0.000101362	0.001114	NM_001001335	Plekha8.	yes
MSTRG.5143	0.36948	4.77418	33.0238	0.000101707	0.00111702	NM_029492	Zdhhc20.	yes
MSTRG.13068	0.687359	5.18283	32.9081	0.000103299	0.00113062	NM_008568	Mcm7.	yes
MSTRG.4316	0.853524	1.88458	32.8881	0.000103577	0.00113207	NM_025415	Cks2.	yes
MSTRG.4405	0.366302	7.15632	32.8123	0.000104638	0.00113908	NM_001285917	Dapk1.	yes
MSTRG.16998	1.32706	6.68486	32.7126	0.000106055	0.00115162	NM_001290308	Col12a1.	yes
MSTRG.10895	0.8971	3.74685	32.6451	0.000107026	0.00115904	NM_001289492	Gbp3.	yes
MSTRG.812	1.02662	3.30208	32.6423	0.000107067	0.00115904	NM_001025570	Prrx1.	yes
MSTRG.13997	0.943792	3.7061	32.6309	0.000107232	0.00115925	NM_001048054	Dusp16.	yes
MSTRG.464	0.798845	3.38725	32.6209	0.000107377	0.00116002	NM_001033291	Usp40.	yes
MSTRG.8440	1.23865	4.78217	32.5631	0.00010822	0.00116675	NM_001099634	Myof.	yes
MSTRG.13542	1.05378	3.43116	32.54	0.000108561	0.00116962	NM_007836	Gadd45a.	yes
MSTRG.4343	0.481546	4.97131	32.5254	0.000108776	0.00117114	NM_028841	Tspan17.	yes
MSTRG.12925	0.468789	4.97575	32.4881	0.000109327	0.00117549	NM_203319	Dhx37.	yes
MSTRG.7634	1.37917	2.55402	32.4674	0.000109634	0.00117799	NM_001048207	Gypc.	yes
MSTRG.8409	1.12617	4.16164	32.3576	0.000111284	0.00119249	NM_001146708	Fas.	yes
MSTRG.3802	0.421069	3.58256	32.3243	0.000111789	0.00119531	NM_144524	Angel1.	yes
MSTRG.12598	0.632451	1.50097	32.3204	0.000111849	0.00119531	NA	NA.	yes
MSTRG.7833	0.91459	3.42382	32.2919	0.000112284	0.00119915	NM_134133	Smim3.	yes
NM_001033355	0.830038	2.55018	32.2373	0.000113124	0.00120385	NM_001033355	Zfp568.	yes
NM_001167872	0.830038	2.55018	32.2373	0.000113124	0.00120385	NM_001167872	Zfp568.	yes
NM_001167873	0.830038	2.55018	32.2373	0.000113124	0.00120385	NM_001167873	Zfp568.	yes
MSTRG.1806	0.701102	6.6763	32.2148	0.000113471	0.00120616	NM_001288586	Mdm2.	yes
MSTRG.15099	0.484957	3.30102	32.1626	0.000114284	0.00121236	NM_011055	Pde3b.	yes
MSTRG.12763	0.520867	5.42874	32.1394	0.000114647	0.0012154	NM_026718	Ankrd13a.	yes
MSTRG.9659	0.422822	4.44941	32.0771	0.000115629	0.00122417	NM_025820	Crnkl1.	yes
MSTRG.1454	0.766639	3.79148	32.0486	0.000116083	0.00122815	NM_001282992	Pcnt.	yes
MSTRG.12092	0.419368	5.65209	32.0256	0.000116449	0.00123121	NM_179203	Atad3a.	yes
MSTRG.6510	0.368856	4.68052	31.9508	0.000117652	0.00124074	NM_019665	Arl6.	yes
MSTRG.6056	0.417912	5.3779	31.9374	0.000117869	0.00124208	NM_001289690	Zfp740.	yes
MSTRG.11549	0.407447	3.70686	31.9043	0.000118406	0.00124692	NM_026344	Dph2.	yes
MSTRG.481	0.27895	6.16555	31.8596	0.000119137	0.00125047	NM_001111311	Lrrfip1.	yes
MSTRG.15252	0.52991	4.6116	31.8036	0.00012006	0.00125932	NM_172749	Zfp646.	yes
MSTRG.2586	1.68214	-0.0946787	31.7778	0.000120488	0.00126214	NM_010353	Gsg2.	yes
MSTRG.13680	0.366997	5.10676	31.7595	0.000120792	0.0012645	NM_001039394	Rab43.	yes
MSTRG.7802	1.13034	7.39403	31.7362	0.000121183	0.00126607	NM_001286181	Lox.	yes
NM_172964	1.16846	1.50267	31.6739	0.00012223	0.0012745	NM_172964	Arhgap28.	yes
MSTRG.16170	1.63022	-0.0494894	31.6276	0.000123016	0.00127933	NM_001329965	Hp.	yes
MSTRG.5599	0.379423	6.07657	31.5939	0.000123592	0.00128365	NM_145959	Fam91a1.	yes
MSTRG.5431	0.389788	4.50416	31.4972	0.000125262	0.00129759	NM_133227	Nup155.	yes
MSTRG.11038	0.902904	1.97702	31.448	0.000126121	0.00130564	NM_001329751	Ripk2.	yes
MSTRG.3459	0.451963	3.72022	31.4362	0.000126328	0.00130693	NM_178357	Klf11.	yes
MSTRG.7864	0.343507	7.26925	31.3496	0.000127861	0.00131849	NM_001164491	Ablim3.	yes
NM_001289683	1.41182	-0.0012434	31.3535	0.000127791	0.00131849	NM_001289683	Prrg1.	yes
NM_027322	1.41182	-0.0012434	31.3535	0.000127791	0.00131849	NM_027322	Prrg1.	yes
MSTRG.16413	0.551124	4.13058	31.3342	0.000128137	0.00132008	NM_027823	Arhgap42.	yes
MSTRG.16709	0.60161	4.41663	31.3116	0.00012854	0.0013212	NM_175482	Usp28.	yes
MSTRG.12470	0.467297	4.9953	31.3048	0.000128662	0.0013216	NM_009466	Ugdh.	yes
MSTRG.9835	0.404726	6.36262	31.2925	0.000128884	0.00132302	NM_021280	Plcg1.	yes
MSTRG.14585	0.483514	5.46504	31.2593	0.000129483	0.00132745	NM_001285517	Nr1h2.	yes
MSTRG.12913	0.581323	4.62794	31.2034	0.000130499	0.00133614	NM_021430	Rilpl1.	yes
MSTRG.9637	0.693609	3.18759	31.1599	0.000131296	0.0013417	NM_001081133	Kif16b.	yes
NM_001178049	0.797985	1.54773	31.1546	0.000131394	0.00134184	NM_001178049	Mitf.	yes
MSTRG.6481	0.534203	3.16449	31.0859	0.000132665	0.00135395	NM_001159364	Cep97.	yes
MSTRG.3116	0.423374	3.64646	31.0507	0.000133323	0.00135979	NM_001130187	Smarcd2.	yes
MSTRG.15021	1.19914	1.50604	31.0339	0.000133637	0.00136211	NM_023835	Trim12a.	yes
MSTRG.7426	0.563827	2.40063	30.9598	0.000135038	0.00137199	NA	NA.	yes
NM_001290651	0.855118	0.594495	30.8782	0.000136597	0.00138517	NM_001290651	Scml2.	yes
MSTRG.4602	1.20532	4.62803	30.865	0.000136853	0.00138688	NM_029210	Sv2c.	yes
MSTRG.319	0.508697	2.7398	30.8164	0.000137795	0.00139312	NM_001122738	Kansl1l.	yes
MSTRG.9346	0.75806	6.27017	30.7914	0.000138283	0.00139692	NM_009037	Rcn1.	yes
MSTRG.2548	1.3451	-0.313452	30.7668	0.000138764	0.00140088	NM_001029929	Zmynd15.	yes
MSTRG.5459	1.06651	2.69561	30.7214	0.000139658	0.00140865	NM_007666	Cdh6.	yes
MSTRG.9219	1.28522	4.37228	30.7187	0.000139712	0.00140865	NM_009776	Serping1.	yes
MSTRG.3204	0.692372	3.6378	30.7075	0.000139934	0.00141	NM_029557	Tsen54.	yes
MSTRG.6552	0.70925	5.71316	30.6943	0.000140195	0.00141174	NM_139134	Chodl.	yes
NM_001003961	1.06442	-0.00200972	30.6792	0.000140496	0.00141297	NM_001003961	Dnmt3b.	yes
MSTRG.15964	0.501783	3.93452	30.6611	0.000140856	0.0014157	NM_001167991	Hook2.	yes
MSTRG.9860	1.4105	6.98784	30.6531	0.000141017	0.00141642	NM_016873	Wisp2.	yes
MSTRG.15183	0.424656	4.86227	30.5916	0.000142252	0.00141903	NM_001081022	D430042O09Rik.	yes
MSTRG.5944	0.655271	4.31688	30.5999	0.000142085	0.00141903	NM_001033275	Gxylt1.	yes
MSTRG.11004	0.703917	3.55329	30.5957	0.000142169	0.00141903	NM_001081201	Dpy19l4.	yes
MSTRG.16404	0.740459	4.60785	30.6021	0.000142041	0.00141903	NM_133739	Tmem123.	yes
NM_001290652	0.855118	0.593034	30.5912	0.000142261	0.00141903	NM_001290652	Scml2.	yes
MSTRG.1040	1.86595	-0.477662	30.6139	0.000141802	0.00141903	NM_030060	Batf3.	yes
MSTRG.8507	0.995384	1.30824	30.5666	0.000142759	0.00142311	NR_040294	4930414N06Rik.	yes
MSTRG.9490	1.17597	7.68331	30.501	0.000144097	0.00143433	NM_009735	B2m.	yes
MSTRG.17413	0.411005	4.04554	30.4717	0.000144698	0.00143618	NR_033561	Rbm3os.	yes
MSTRG.7026	0.485487	3.914	30.4616	0.000144906	0.00143723	NM_001305169	Cd320.	yes
NM_001113198	0.782312	1.58581	30.3438	0.000147363	0.00145348	NM_001113198	Mitf.	yes
MSTRG.12153	0.772298	1.58585	30.3016	0.000148255	0.00145852	NM_001190717	Dbf4.	yes
MSTRG.11115	1.02365	4.29298	30.3027	0.000148232	0.00145852	NM_022305	B4galt1.	yes
NM_001122997	1.06442	-0.00432821	30.2979	0.000148333	0.00145852	NM_001122997	Dnmt3b.	yes
NM_001271744	1.06442	-0.00432821	30.2979	0.000148333	0.00145852	NM_001271744	Dnmt3b.	yes
MSTRG.12178	0.580459	6.07593	30.2446	0.000149468	0.00146786	NM_013657	Sema3c.	yes
MSTRG.3276	0.463407	3.59863	30.2269	0.000149848	0.00146977	NM_175430	Ccdc40.	yes
MSTRG.3257	1.06008	3.49321	30.2195	0.000150007	0.00147042	NM_007707	Socs3.	yes
MSTRG.10351	0.427414	5.11238	30.1901	0.00015064	0.00147234	NM_025794	Etfdh.	yes
MSTRG.4012	0.507251	4.5913	30.1913	0.000150615	0.00147234	NM_145450	BC022687.	yes
MSTRG.14652	0.546191	4.94078	30.174	0.00015099	0.00147459	NM_153419	Grwd1.	yes
MSTRG.3341	0.381165	4.10506	30.1564	0.00015137	0.0014774	NM_001252548	BC017643.	yes
MSTRG.13816	0.645772	2.00027	30.1274	0.000152003	0.00147812	NM_001252642	Hrh1.	yes
MSTRG.9471	0.684847	3.08439	30.1278	0.000151995	0.00147812	NM_001290819	Zscan29.	yes
MSTRG.11041	0.812776	4.38109	30.1282	0.000151986	0.00147812	NM_027769	Cpne3.	yes
MSTRG.9087	0.667601	3.83086	30.1135	0.000152307	0.00147926	NM_001141931	Rbms1.	yes
MSTRG.12767	0.398931	6.25672	30.0772	0.000153103	0.00148517	NM_175352	Unc119b.	yes
MSTRG.16334	0.326558	4.89187	30.0706	0.000153249	0.00148568	NM_133955	Rhou.	yes
MSTRG.13499	0.809081	1.88695	30.06	0.000153482	0.00148703	NM_001171007	Nod1.	yes
MSTRG.1696	0.525881	5.29011	30.0483	0.000153742	0.00148864	NM_001042558	Apaf1.	yes
MSTRG.468	0.491026	6.44797	29.9815	0.000155227	0.00150027	NM_177305	Arl4c.	yes
MSTRG.17601	0.50056	3.11518	29.9757	0.000155358	0.00150063	NA	NA.	yes
MSTRG.14674	0.441147	3.72989	29.9173	0.000156671	0.00151147	NM_001040695	Uevld.	yes
MSTRG.10994	0.334018	4.8072	29.8645	0.000157872	0.00151385	NM_026005	2610301B20Rik.	yes
MSTRG.8220	0.53652	3.76496	29.8825	0.000157462	0.00151385	NM_016692	Incenp.	yes
MSTRG.12465	0.541713	5.90283	29.8759	0.000157611	0.00151385	NM_175174	Klhl5.	yes
MSTRG.7832	0.852384	2.64225	29.8666	0.000157823	0.00151385	NM_001146275	Iigp1.	yes
MSTRG.10897	1.06533	-0.0693992	29.8834	0.000157441	0.00151385	NR_105802	Mir6381.	yes
MSTRG.6368	1.18903	6.86355	29.8751	0.000157629	0.00151385	NM_175256	Heg1.	yes
MSTRG.9708	1.28139	0.260249	29.8755	0.000157621	0.00151385	NM_175093	Trib3.	yes
MSTRG.8140	1.10743	5.76548	29.8498	0.000158208	0.0015153	NM_001033342	Cdc42bpg.	yes
MSTRG.14293	0.775528	3.82679	29.8247	0.000158783	0.00151892	NM_001290457	Relb.	yes
MSTRG.11569	0.853079	4.33123	29.8107	0.000159105	0.00152017	NM_001042411	P3h1.	yes
MSTRG.10186	0.419866	3.67214	29.7912	0.000159555	0.00152355	NM_001163511	Spata5.	yes
MSTRG.16454	0.822198	2.41033	29.7805	0.000159803	0.001525	NM_028935	Zfp558.	yes
MSTRG.15374	1.33971	1.09915	29.7677	0.0001601	0.001526	NM_025886	Rassf7.	yes
MSTRG.9382	0.907494	4.23229	29.7571	0.000160345	0.00152609	NM_181416	Arhgap11a.	yes
MSTRG.7365	0.472493	6.21112	29.6915	0.00016188	0.00153558	NM_023053	Twsg1.	yes
MSTRG.564	0.679484	4.01639	29.6932	0.000161839	0.00153558	NM_001113416	Epb41l5.	yes
MSTRG.485	0.463962	4.90405	29.6817	0.000162109	0.00153684	NM_011066	Per2.	yes
MSTRG.1741	0.951899	4.42683	29.6168	0.000163646	0.00154771	NM_001190451	Dcn.	yes
MSTRG.3435	0.556026	7.4655	29.599	0.000164071	0.00154989	NM_013614	Odc1.	yes
NM_001081333	1.0164	0.446726	29.5917	0.000164246	0.00155061	NM_001081333	Plekhg4.	yes
MSTRG.6503	0.366439	5.05809	29.5771	0.000164594	0.00155298	NM_007757	Cpox.	yes
MSTRG.592	0.287109	6.60233	29.5564	0.000165092	0.0015549	NM_026390	Ubxn4.	yes
MSTRG.14883	1.25971	7.28904	29.5592	0.000165025	0.0015549	NM_030728	Cemip.	yes
MSTRG.6564	0.35079	7.03468	29.533	0.000165657	0.00155929	NM_009621	Adamts1.	yes
MSTRG.9846	0.365042	4.32235	29.5078	0.000166266	0.00156318	NM_172150	Ift52.	yes
MSTRG.9819	1.32836	3.70019	29.4945	0.000166588	0.00156527	NM_009373	Tgm2.	yes
MSTRG.10158	1.03294	1.61444	29.4552	0.000167548	0.00157291	NA	NA.	yes
MSTRG.6517	0.517036	3.61879	29.44	0.000167919	0.00157299	NM_026577	Arl13b.	yes
NM_001003960	1.06442	-0.0064594	29.4366	0.000168004	0.00157299	NM_001003960	Dnmt3b.	yes
MSTRG.15604	0.443842	7.11146	29.4297	0.000168173	0.00157365	NM_153592	Erlin2.	yes
MSTRG.17920	0.912444	3.84724	29.4014	0.00016887	0.00157738	NM_001114385	Chrdl1.	yes
NM_001164275	1.38536	-0.00306832	29.3839	0.000169303	0.00157956	NM_001164275	Prrg1.	yes
NM_197997	0.616399	1.3922	29.3561	0.000169992	0.00158413	NM_197997	Zgrf1.	yes
MSTRG.14976	0.63202	4.61559	29.3317	0.000170601	0.00158887	NM_001017985	C2cd3.	yes
MSTRG.10986	0.470022	4.57562	29.3245	0.000170781	0.00158961	NM_010945	Nsmaf.	yes
MSTRG.16748	0.464426	4.4967	29.2892	0.000171667	0.00159505	NM_029936	Ddx10.	yes
MSTRG.5593	0.48536	2.35817	29.2803	0.000171892	0.00159622	NM_001081396	Tbc1d31.	yes
MSTRG.4712	0.461094	5.50027	29.2086	0.000173712	0.00161217	NM_172594	Dhx29.	yes
MSTRG.9189	0.760579	5.58164	29.1979	0.000173986	0.00161313	NM_080558	Ssfa2.	yes
MSTRG.8373	0.538046	4.4824	29.1729	0.000174627	0.00161592	NM_021525	Rcl1.	yes
MSTRG.5759	0.565279	5.96805	29.169	0.000174727	0.00161592	NM_001024716	Triobp.	yes
MSTRG.12865	0.692434	3.04043	29.165	0.000174829	0.00161592	NM_001310718	P2rx4.	yes
NM_001271745	1.06442	-0.00878496	29.1366	0.000175562	0.00161987	NM_001271745	Dnmt3b.	yes
MSTRG.4213	0.782336	3.81892	29.0913	0.000176738	0.00162882	NM_009068	Ripk1.	yes
MSTRG.12365	0.438141	6.70755	29.0561	0.000177656	0.00163444	NM_027373	Afap1.	yes
MSTRG.9667	0.32253	5.96746	29.0478	0.000177874	0.00163454	NM_011917	Xrn2.	yes
MSTRG.4880	0.594849	2.92005	29.033	0.000178263	0.00163623	NM_134437	Il17rd.	yes
MSTRG.17049	0.942973	3.21467	28.9496	0.000180475	0.00165366	NM_001003911	Adamts7.	yes
MSTRG.2575	1.2604	2.17298	28.9417	0.000180686	0.00165463	NM_001037713	Xaf1.	yes
MSTRG.5810	0.347146	5.61598	28.8945	0.000181953	0.00166432	NM_011399	Slc25a17.	yes
MSTRG.996	0.49162	4.93041	28.895	0.00018194	0.00166432	NM_173378	Trp53bp2.	yes
MSTRG.3553	0.503618	3.50038	28.8616	0.000182844	0.00167034	NM_001015099	G2e3.	yes
MSTRG.14518	0.594855	2.59302	28.8585	0.000182927	0.00167034	NM_027897	Rhpn2.	yes
MSTRG.2829	0.325896	6.13073	28.745	0.000186036	0.00168683	NM_001042541	Akap1.	yes
MSTRG.17559	0.692925	2.517	28.7466	0.000185993	0.00168683	NM_001166365	Fam122b.	yes
MSTRG.16875	0.906676	5.56893	28.7422	0.000186115	0.00168683	NM_016769	Smad3.	yes
MSTRG.3777	1.67391	4.12275	28.7452	0.000186031	0.00168683	NR_028577	D030025P21Rik.	yes
MSTRG.2195	0.3405	6.14782	28.7147	0.000186878	0.00168989	NM_001166553	Rnf145.	yes
MSTRG.14037	0.525368	5.81654	28.7046	0.000187157	0.00169048	NM_001005605	Aebp2.	yes
MSTRG.2235	0.377173	5.39265	28.6967	0.000187377	0.00169151	NM_001290741	Cnot6.	yes
MSTRG.9520	1.28131	1.15274	28.6232	0.000189443	0.00170531	NM_008008	Fgf7.	yes
NM_009369	1.28809	0.42922	28.6254	0.000189379	0.00170531	NM_009369	Tgfbi.	yes
MSTRG.301	0.443161	3.60938	28.5947	0.00019025	0.00170773	NM_172422	Fastkd2.	yes
MSTRG.9934	1.02589	3.0884	28.6059	0.000189932	0.00170773	NM_001033299	Zfp217.	yes
MSTRG.9922	1.13224	0.805612	28.5951	0.000190237	0.00170773	NM_001080708	Fam65c.	yes
MSTRG.15016	1.07913	2.18242	28.5803	0.000190661	0.00171045	NM_001082552	Trim21.	yes
MSTRG.5248	0.862282	6.27816	28.5633	0.000191143	0.00171381	NM_009755	Bmp1.	yes
MSTRG.12664	0.37437	5.7473	28.5545	0.000191396	0.00171439	NM_007964	Evi5.	yes
MSTRG.1262	0.388704	3.53311	28.5455	0.000191652	0.00171535	NM_001277229	Zbtb24.	yes
MSTRG.5426	1.24431	4.97669	28.5325	0.000192028	0.00171689	NM_001310469	Osmr.	yes
MSTRG.5598	1.15944	2.97719	28.3874	0.000196246	0.00174478	NM_026346	Fbxo32.	yes
MSTRG.5102	1.02904	2.10501	28.3752	0.000196606	0.00174699	NM_020002	Rec8.	yes
MSTRG.1024	0.538346	2.75626	28.297	0.00019893	0.00176666	NM_026041	Rrp15.	yes
MSTRG.16549	0.448234	4.56178	28.2859	0.000199263	0.00176862	NM_025862	Acad8.	yes
MSTRG.1116	1.04787	2.27687	28.2793	0.000199461	0.0017694	NM_026405	Rab32.	yes
MSTRG.17906	0.946146	2.75959	28.2269	0.000201041	0.00178042	NM_010572	Irs4.	yes
MSTRG.1271	0.755736	6.77165	28.1602	0.000203076	0.00179433	NM_019740	Foxo3.	yes
MSTRG.3392	1.20716	6.11549	28.1569	0.000203177	0.00179433	NM_011519	Sdc1.	yes
MSTRG.5398	0.301631	4.69911	28.1415	0.00020365	0.00179751	NM_144844	Pcca.	yes
MSTRG.10241	1.01334	5.65457	28.1377	0.000203766	0.00179754	NM_001198765	Postn.	yes
MSTRG.187	0.770576	2.98957	28.0933	0.000205139	0.00180853	NM_028450	Gulp1.	yes
MSTRG.11170	0.770644	2.56763	28.09	0.00020524	0.00180853	NM_001110320	Cd72.	yes
MSTRG.13884	0.538006	4.07301	28.0256	0.000207252	0.00182322	NM_007544	Bid.	yes
MSTRG.16279	0.361275	7.60514	27.9822	0.000208622	0.0018341	NM_011404	Slc7a5.	yes
MSTRG.17053	0.958738	1.82407	27.9573	0.000209411	0.00183916	NM_011636	Plscr1.	yes
MSTRG.4005	1.45723	0.230218	27.9265	0.000210393	0.00184676	NM_178911	Pld4.	yes
MSTRG.3595	0.446392	4.0978	27.9166	0.000210709	0.00184847	NM_001164370	Mipol1.	yes
MSTRG.4733	0.559211	4.31349	27.8249	0.000213668	0.00187033	NM_001308506	Nnt.	yes
MSTRG.16142	0.423698	4.0487	27.8028	0.000214389	0.00187262	NM_011764	Zfp90.	yes
MSTRG.1119	0.567795	3.24223	27.8011	0.000214446	0.00187262	NM_001168297	Fbxo30.	yes
MSTRG.1549	0.945815	0.414252	27.7999	0.000214484	0.00187262	NM_001142701	Hmha1.	yes
MSTRG.4169	0.961082	1.87642	27.7988	0.00021452	0.00187262	NM_010424	Hfe.	yes
MSTRG.15747	1.01679	0.273726	27.8024	0.000214402	0.00187262	NM_001168577	Nat2.	yes
MSTRG.1744	0.613547	3.21574	27.7812	0.000215096	0.00187456	NM_027740	Poc1b.	yes
MSTRG.12633	0.736623	4.67884	27.7753	0.000215289	0.00187521	NM_001080798	Aff1.	yes
NM_008601	0.748104	1.47793	27.7318	0.000216723	0.00188482	NM_008601	Mitf.	yes
MSTRG.9148	1.3135	1.03335	27.7311	0.000216748	0.00188482	NM_025866	Cdca7.	yes
MSTRG.2635	0.369932	3.91289	27.727	0.000216883	0.00188496	NM_177367	Gemin4.	yes
MSTRG.5544	0.336829	4.69433	27.7163	0.000217238	0.00188701	NM_198606	Dcaf13.	yes
MSTRG.610	0.345559	4.56121	27.7041	0.000217644	0.0018895	NM_145508	Dyrk3.	yes
MSTRG.707	1.16767	4.22051	27.6659	0.00021892	0.00189746	NM_009888	Cfh.	yes
MSTRG.17209	0.374255	5.10145	27.6476	0.000219531	0.00189965	NM_020520	Slc25a20.	yes
MSTRG.2130	0.404798	5.9136	27.6273	0.000220215	0.00190453	NM_134013	Psme4.	yes
MSTRG.14089	0.719018	2.28892	27.582	0.000221748	0.00191258	NM_019643	Fam60a.	yes
MSTRG.6283	0.932851	1.74365	27.5838	0.000221689	0.00191258	NM_183029	Igf2bp2.	yes
MSTRG.11160	0.569216	2.83172	27.5602	0.00022249	0.00191671	NM_001163233	Fancg.	yes
MSTRG.280	0.983252	3.55522	27.5451	0.000223007	0.00191822	NM_173444	Nbeal1.	yes
MSTRG.6247	0.422667	5.05106	27.5087	0.000224257	0.00192608	NM_001033237	Yeats2.	yes
MSTRG.4298	0.68383	4.10448	27.5079	0.000224284	0.00192608	NM_015759	Fgd3.	yes
MSTRG.12159	0.69886	3.67727	27.4957	0.000224705	0.00192656	NM_011075	Abcb1b.	yes
MSTRG.7936	0.357711	4.34226	27.472	0.000225524	0.00193254	NM_172632	Mapk4.	yes
MSTRG.7095	0.368664	6.35508	27.4643	0.000225792	0.00193275	NM_011690	Vars.	yes
MSTRG.5141	0.657815	1.60187	27.4462	0.000226422	0.0019371	NM_198605	Ska3.	yes
MSTRG.11615	0.74359	2.932	27.4388	0.00022668	0.00193794	NM_011141	Pou3f1.	yes
MSTRG.15506	0.745943	1.90251	27.4042	0.000227891	0.00194442	NM_025768	Grtp1.	yes
NM_001113211	0.704775	2.03846	27.3916	0.000228335	0.00194717	NM_001113211	Nemp1.	yes
MSTRG.3670	1.00167	0.709202	27.3779	0.000228817	0.00194927	NM_011382	Six4.	yes
MSTRG.6028	0.587561	3.22027	27.3357	0.000230312	0.00195876	NM_007497	Atf1.	yes
MSTRG.10980	0.61723	3.9867	27.2494	0.0002334	0.0019829	NM_001190322	Chchd7.	yes
MSTRG.6121	1.28729	1.91807	27.2349	0.000233927	0.00198632	NM_008909	Ppl.	yes
MSTRG.1186	0.339656	4.98918	27.1503	0.00023701	0.00200713	NM_001166416	Med23.	yes
MSTRG.14960	0.457261	5.65875	27.1095	0.000238515	0.00201792	NM_201352	Gdpd5.	yes
MSTRG.6023	1.04915	5.26359	27.1089	0.000238539	0.00201792	NM_001113545	Lima1.	yes
MSTRG.15073	0.66878	4.06571	27.0972	0.000238974	0.00202052	NM_009302	Swap70.	yes
MSTRG.16085	0.335062	5.41008	27.0454	0.000240904	0.00203034	NM_021028	Tk2.	yes
MSTRG.8312	0.946294	5.4219	27.0337	0.000241342	0.00203189	NM_010730	Anxa1.	yes
MSTRG.5215	0.499443	2.78733	27.0192	0.000241888	0.00203472	NM_001111028	Kctd9.	yes
MSTRG.14529	0.646495	2.87798	27.0083	0.000242299	0.00203472	NM_172298	Tshz3.	yes
MSTRG.6077	0.993784	4.52694	27.0155	0.000242027	0.00203472	NM_001314041	Itga5.	yes
MSTRG.721	0.997407	2.00138	27.0115	0.00024218	0.00203472	NM_001305632	Pla2g4a.	yes
MSTRG.5032	0.768922	5.72042	26.9753	0.000243545	0.00204284	NM_001145921	Arhgef40.	yes
MSTRG.9055	0.962965	0.425367	26.9716	0.000243689	0.00204297	NM_009398	Tnfaip6.	yes
MSTRG.16571	1.33703	3.30666	26.9166	0.000245784	0.00205728	NM_001038642	Ets1.	yes
MSTRG.17299	1.58165	4.74335	26.8191	0.000249558	0.00208337	NM_001253860	Scn5a.	yes
MSTRG.8918	0.380636	3.42649	26.8061	0.000250066	0.00208542	NM_144886	Exosc2.	yes
NM_176846	1.00408	2.22271	26.7917	0.000250632	0.00208814	NM_176846	Exph5.	yes
MSTRG.7830	1.12733	1.4596	26.7911	0.000250655	0.00208814	NM_001033767	Gm4951.	yes
MSTRG.8894	0.430728	5.06308	26.7637	0.000251733	0.00209602	NM_198304	Nup188.	yes
NM_011015	0.824595	0.374074	26.753	0.000252156	0.00209843	NM_011015	Orc1.	yes
MSTRG.9145	0.590222	5.85073	26.74	0.000252671	0.00210162	NM_172665	Pdk1.	yes
MSTRG.3472	0.392411	6.55636	26.7281	0.000253143	0.00210334	NM_009234	Sox11.	yes
MSTRG.13347	0.551174	5.58285	26.6984	0.000254325	0.00210985	NM_013723	Podxl.	yes
MSTRG.13647	0.976464	2.98525	26.6283	0.00025714	0.00212764	NM_145223	Alms1.	yes
MSTRG.11635	0.374925	3.95789	26.6038	0.000258134	0.00213258	NM_175246	Snip1.	yes
MSTRG.17226	0.604767	2.35083	26.6037	0.00025814	0.00213258	NM_018757	Nme6.	yes
MSTRG.3419	0.606707	1.95527	26.6084	0.000257948	0.00213258	NA	NA.	yes
MSTRG.8961	0.834168	7.49353	26.579	0.000259144	0.00213885	NM_146119	Fam129b.	yes
MSTRG.1973	0.89712	2.85844	26.5626	0.000259817	0.00214197	NM_001039537	Lif.	yes
MSTRG.1151	0.704309	4.64526	26.5534	0.000260192	0.00214248	NM_010511	Ifngr1.	yes
MSTRG.2970	1.21954	3.55556	26.5511	0.000260284	0.00214248	NM_011623	Top2a.	yes
MSTRG.10915	0.639559	2.38606	26.5461	0.00026049	0.00214306	NM_001166064	Syde2.	yes
MSTRG.1688	0.826575	4.9674	26.541	0.000260702	0.0021437	NM_175158	Utp20.	yes
MSTRG.796	0.883257	0.546703	26.5322	0.000261064	0.00214446	NM_001159930	Cenpl.	yes
MSTRG.12995	0.391328	4.81303	26.5253	0.000261348	0.00214568	NM_013763	Tbl2.	yes
MSTRG.17050	0.637322	4.85623	26.5042	0.000262218	0.00215059	NM_194334	Tbc1d2b.	yes
MSTRG.5969	0.667132	5.58819	26.4966	0.000262534	0.00215208	NM_001177810	Rapgef3.	yes
NM_001293734	0.993745	0.0457095	26.4914	0.00026275	0.00215273	NM_001293734	Rorc.	yes
MSTRG.9139	0.366409	3.87424	26.4726	0.000263529	0.00215689	NM_010053	Dlx1.	yes
MSTRG.18013	0.27453	5.21373	26.4325	0.000265205	0.00216241	NM_025932	Syap1.	yes
MSTRG.12861	0.2916	5.56147	26.4383	0.000264963	0.00216241	NM_019805	Anapc7.	yes
MSTRG.9463	0.401052	4.1732	26.4426	0.000264782	0.00216241	NM_026891	Cdan1.	yes
MSTRG.512	0.43282	3.60074	26.4345	0.00026512	0.00216241	NM_145519	Farp2.	yes
MSTRG.2669	0.621023	2.67103	26.4422	0.000264799	0.00216241	NM_080849	Nek8.	yes
MSTRG.7829	0.62006	2.00309	26.4266	0.000265451	0.00216258	NM_001081328	Chsy3.	yes
MSTRG.7152	1.31792	0.202145	26.4151	0.000265934	0.0021643	NM_001271005	H2-T-ps.	yes
MSTRG.7435	0.564472	2.26363	26.3878	0.000267085	0.00216977	NM_001316729	Qpct.	yes
NM_001109756	0.872506	0.702971	26.3862	0.000267153	0.00216977	NM_001109756	Adcy7.	yes
NM_001037723	0.872506	0.702971	26.3862	0.000267153	0.00216977	NM_001037723	Adcy7.	yes
NM_001037724	0.872506	0.702971	26.3862	0.000267153	0.00216977	NM_001037724	Adcy7.	yes
MSTRG.3439	0.478828	2.99048	26.3718	0.000267765	0.00217362	NA	NA.	yes
MSTRG.6582	0.658644	3.7327	26.3407	0.000269089	0.00218186	NM_029497	Urb1.	yes
MSTRG.17099	0.411397	3.99721	26.3259	0.000269719	0.00218501	NM_001324530	Nck1.	yes
MSTRG.16506	0.947675	4.36793	26.314	0.000270228	0.00218802	NM_145611	Kank2.	yes
MSTRG.7396	0.455602	4.76242	26.29	0.000271259	0.00219413	NR_028551	Snord53.	yes
MSTRG.11785	0.555584	5.40174	26.2799	0.000271697	0.00219545	NM_001285505	Rps6ka1.	yes
MSTRG.544	0.599227	5.51044	26.2798	0.000271699	0.00219545	NM_009741	Bcl2.	yes
MSTRG.4562	1.06996	5.49038	26.2734	0.000271976	0.00219657	NM_001081249	Vcan.	yes
MSTRG.11372	0.890044	4.41466	26.2376	0.000273529	0.00220573	NM_007670	Cdkn2b.	yes
MSTRG.2597	0.327873	4.99225	26.2186	0.000274354	0.00220903	NM_026197	Mettl16.	yes
MSTRG.11638	0.897849	5.7421	26.1376	0.000277917	0.00223205	NM_001081097	Grik3.	yes
MSTRG.7921	0.662649	2.00263	26.0665	0.000281085	0.00225067	NM_172967	4930503L19Rik.	yes
MSTRG.2901	0.393732	5.27219	26.0583	0.000281455	0.00225249	NM_001308183	Cdk5rap3.	yes
MSTRG.15938	0.464922	5.06016	26.0368	0.000282424	0.00225911	NM_172503	Zswim4.	yes
MSTRG.11349	0.703784	2.35021	26.0283	0.000282808	0.0022599	NM_175275	Cntln.	yes
MSTRG.9056	0.796853	3.60095	26.0305	0.000282707	0.0022599	NM_175238	Rif1.	yes
NM_007406	0.870037	0.710011	26.0145	0.000283434	0.00226376	NM_007406	Adcy7.	yes
NM_028474	0.929664	2.59023	25.9915	0.000284478	0.00226868	NM_028474	Ptchd4.	yes
NM_147218	1.04863	0.534282	25.9727	0.000285333	0.00227435	NM_147218	Abca6.	yes
MSTRG.12187	0.654158	2.38543	25.8952	0.0002889	0.00229702	NM_175437	Gsap.	yes
MSTRG.7100	0.609478	5.90462	25.8612	0.000290481	0.00230702	NM_001190449	Ddah2.	yes
NR_121656	0.999453	0.0497851	25.864	0.000290352	0.00230702	NR_121656	Rorc.	yes
NM_001003919	1.10993	0.64051	25.8545	0.000290796	0.00230747	NM_001003919	Ddx11.	yes
MSTRG.10818	1.06208	4.58128	25.8464	0.000291176	0.00230933	NA	NA.	yes
MSTRG.14903	0.475199	4.19352	25.8361	0.000291657	0.00230968	NM_021876	Eed.	yes
MSTRG.17427	0.828213	1.78743	25.8385	0.000291543	0.00230968	NM_016911	Srpx.	yes
MSTRG.13714	1.2444	5.73632	25.8071	0.000293023	0.00231702	NM_001081437	Fbln2.	yes
MSTRG.1591	0.327969	4.41216	25.7782	0.000294387	0.00232203	NM_021501	Pias4.	yes
MSTRG.9092	1.05119	2.98884	25.7831	0.000294155	0.00232203	NM_001164477	Ifih1.	yes
MSTRG.3876	1.10203	1.35478	25.7788	0.000294357	0.00232203	NM_001161365	Rin3.	yes
MSTRG.7291	0.762169	1.89808	25.7369	0.000296349	0.00233402	NM_028370	Pot1b.	yes
MSTRG.14611	1.04866	5.11636	25.7269	0.000296828	0.00233578	NM_026555	Rcn3.	yes
MSTRG.2527	1.30487	3.35493	25.7261	0.000296866	0.00233578	NM_016875	Ybx2.	yes
MSTRG.13066	0.481034	3.08074	25.6907	0.000298567	0.00234451	NM_019747	Zfp113.	yes
MSTRG.2316	0.542341	4.79769	25.6922	0.000298493	0.00234451	NM_001199275	Tnip1.	yes
MSTRG.17633	0.435872	4.09296	25.66	0.000300049	0.00235308	NM_028633	Haus7.	yes
MSTRG.6711	0.689319	6.89107	25.6589	0.000300103	0.00235308	NM_010515	Igf2r.	yes
MSTRG.9144	0.715878	6.44949	25.6338	0.000301324	0.00236032	NM_001277970	Itga6.	yes
MSTRG.16496	0.375743	6.54139	25.5862	0.000303654	0.00237038	NM_001039520	Dnm2.	yes
MSTRG.7302	0.437659	3.74781	25.5964	0.000303153	0.00237038	NM_013733	Chaf1a.	yes
MSTRG.8605	0.553914	5.97845	25.5934	0.000303301	0.00237038	NM_001285457	Gfra1.	yes
MSTRG.6082	0.879834	2.51025	25.5904	0.000303446	0.00237038	NM_153505	Nckap1l.	yes
MSTRG.9409	0.737598	1.5155	25.5808	0.000303919	0.00237128	NM_001311140	Bmf.	yes
MSTRG.12984	0.335453	4.78167	25.5547	0.000305205	0.00237781	NM_001081462	Gtf2ird1.	yes
MSTRG.8484	0.346129	3.47417	25.556	0.000305142	0.00237781	NM_177464	R3hcc1l.	yes
MSTRG.17645	1.01165	1.38977	25.5605	0.000304919	0.00237781	NM_001164704	Renbp.	yes
MSTRG.2089	0.394701	5.67651	25.5378	0.000306044	0.00238201	NM_001290634	Ugp2.	yes
MSTRG.9147	0.827558	4.59637	25.5393	0.000305971	0.00238201	NM_001164791	Zak.	yes
MSTRG.12573	0.499221	2.5442	25.4843	0.00030871	0.00239284	NR_028429	Thap6.	yes
MSTRG.837	0.553309	5.01936	25.489	0.000308472	0.00239284	NM_001081126	Gpr161.	yes
MSTRG.3892	0.75823	2.77992	25.4914	0.000308352	0.00239284	NM_001281830	Ifi27l2a.	yes
MSTRG.9512	0.834721	1.05471	25.4827	0.000308792	0.00239284	NM_001081091	Cep152.	yes
MSTRG.15575	0.858989	5.69549	25.4869	0.000308578	0.00239284	NM_013834	Sfrp1.	yes
MSTRG.9725	0.545357	5.87872	25.4749	0.000309183	0.0023947	NM_178939	Pdrg1.	yes
MSTRG.8855	0.396732	4.80217	25.4611	0.000309874	0.00239808	NM_001290484	Gtf3c5.	yes
MSTRG.9318	0.326959	4.65803	25.4393	0.000310973	0.00240387	NM_001290784	Ldlrad3.	yes
MSTRG.7498	0.677282	5.20542	25.4293	0.000311483	0.00240664	NM_010830	Msh6.	yes
MSTRG.289	0.717609	3.60634	25.4217	0.000311866	0.00240842	NM_001081050	Pard3b.	yes
MSTRG.1265	0.399165	4.09874	25.4092	0.0003125	0.00241215	NM_009213	Smpd2.	yes
NM_001014976	1.07804	0.858424	25.4013	0.000312903	0.00241259	NM_001014976	Espl1.	yes
MSTRG.6455	1.11871	3.32987	25.3991	0.000313013	0.00241259	NM_001252442	Phldb2.	yes
NM_009504	1.90969	0.00229774	25.3943	0.00031326	0.00241332	NM_009504	Vdr.	yes
MSTRG.9249	0.33601	7.44226	25.3789	0.000314045	0.00241819	NM_008948	Psmc3.	yes
MSTRG.12219	0.383078	3.93814	25.3662	0.000314693	0.00242201	NM_001310467	Rint1.	yes
MSTRG.5284	0.485791	4.14203	25.3137	0.000317397	0.00243573	NM_026816	Gtf2f2.	yes
MSTRG.9104	1.25624	2.39287	25.3057	0.000317815	0.00243658	NM_009135	Scn7a.	yes
MSTRG.13378	0.320937	5.87339	25.2757	0.000319373	0.00244498	NM_001272064	Trim24.	yes
MSTRG.8888	0.437583	5.44329	25.2768	0.000319316	0.00244498	NM_172660	D2Wsu81e.	yes
MSTRG.13878	0.659275	3.73247	25.2646	0.000319955	0.00244826	NM_008359	Il17ra.	yes
MSTRG.3075	1.20053	1.80666	25.2403	0.000321227	0.00245562	NM_001205236	Arhgap27.	yes
MSTRG.16432	0.3764	3.13607	25.2098	0.00032283	0.00246196	NM_019683	Ankrd49.	yes
MSTRG.10679	0.51067	5.9784	25.2101	0.000322815	0.00246196	NM_009196	Slc16a1.	yes
MSTRG.14819	0.466946	3.42401	25.1915	0.000323798	0.00246695	NM_011068	Pex11a.	yes
MSTRG.13706	0.493195	2.17749	25.1927	0.000323735	0.00246695	NA	NA.	yes
MSTRG.5806	0.39939	4.8862	25.1722	0.000324827	0.00247242	NM_009634	Adsl.	yes
MSTRG.1647	0.398009	4.8849	25.1671	0.000325098	0.0024733	NM_001033375	A230046K03Rik.	yes
MSTRG.14366	0.392962	3.85697	25.153	0.000325846	0.00247543	NM_181593	Itpkc.	yes
MSTRG.5955	0.409168	6.05541	25.1538	0.000325805	0.00247543	NM_008971	Twf1.	yes
MSTRG.12006	1.30038	0.86051	25.1543	0.00032578	0.00247543	NA	NA.	yes
MSTRG.9138	0.527309	2.34334	25.1299	0.000327082	0.00248364	NM_025633	Metap1d.	yes
MSTRG.3327	0.424623	5.46124	25.0886	0.000329309	0.00249577	NM_001164224	Aspscr1.	yes
NM_173762	0.992956	2.20694	25.0733	0.000330133	0.00250082	NM_173762	Cenpe.	yes
MSTRG.12780	0.677963	6.16281	25.0626	0.000330717	0.00250404	NM_011223	Pxn.	yes
NM_001271677	0.915259	-0.0383917	25.037	0.00033211	0.002511	NM_001271677	Ifi47.	yes
MSTRG.6573	0.435322	4.55027	25.0272	0.000332647	0.00251358	NM_007520	Bach1.	yes
MSTRG.2786	0.547232	5.31522	24.9786	0.000335319	0.00252564	NR_130958	Brip1os.	yes
MSTRG.15876	0.992513	6.13888	24.9663	0.000335995	0.00252952	NM_010442	Hmox1.	yes
MSTRG.1282	0.41842	3.44423	24.9583	0.000336439	0.00253132	NM_199028	Bend3.	yes
MSTRG.1824	0.596484	1.81562	24.9179	0.000338689	0.00254498	NM_080446	Helb.	yes
MSTRG.5513	0.373901	4.85563	24.9069	0.000339305	0.0025484	NM_008287	Rida.	yes
MSTRG.12149	0.869649	1.34953	24.89	0.000340249	0.00255067	NM_027399	Steap1.	yes
MSTRG.17916	0.345742	5.58839	24.8866	0.000340444	0.00255092	NM_001199357	Tmem164.	yes
MSTRG.1649	0.339257	5.09881	24.8628	0.000341781	0.00255917	NM_001145198	1500009L16Rik.	yes
MSTRG.4457	0.538498	1.76856	24.8553	0.000342206	0.0025605	NM_001007575	Zfp58.	yes
NM_001271676	0.922615	-0.0316755	24.8351	0.000343351	0.00256543	NM_001271676	Ifi47.	yes
MSTRG.6005	0.748435	3.17245	24.7997	0.000345365	0.00257684	NM_029098	Lmbr1l.	yes
NM_008330	0.922616	-0.0361008	24.7906	0.000345886	0.00257745	NM_008330	Ifi47.	yes
MSTRG.17106	0.465516	5.22496	24.7794	0.000346527	0.00257824	NM_001161362	Ppp2r3a.	yes
MSTRG.7047	0.805969	2.65875	24.7839	0.000346273	0.00257824	NM_013585	Psmb9.	yes
MSTRG.14709	0.88065	2.6164	24.7817	0.000346394	0.00257824	NM_009728	Atp10a.	yes
MSTRG.1641	0.541258	7.85343	24.7708	0.000347023	0.00258072	NM_001042513	Txnrd1.	yes
MSTRG.190	1.21026	7.95937	24.7553	0.000347917	0.00258615	NM_007737	Col5a2.	yes
MSTRG.1478	0.355922	7.01944	24.7139	0.000350312	0.00260274	NM_008826	Pfkl.	yes
MSTRG.14193	0.319308	4.11325	24.6833	0.000352098	0.00261277	NM_022981	Zfp110.	yes
MSTRG.7995	0.685168	4.43722	24.6703	0.000352858	0.00261411	NM_001177464	Zfp516.	yes
MSTRG.8877	0.285382	5.84433	24.6365	0.000354843	0.00262412	NM_028923	Gle1.	yes
MSTRG.2985	0.405717	5.75356	24.6373	0.000354795	0.00262412	NM_001102650	Nt5c3b.	yes
MSTRG.2719	0.946732	2.94477	24.6414	0.000354553	0.00262412	NM_177390	Myo1d.	yes
MSTRG.5620	0.394837	5.93435	24.6122	0.00035628	0.00263352	NM_001276461	Asap1.	yes
MSTRG.14950	0.876726	3.43015	24.594	0.000357364	0.00263874	NM_001113379	Lrrc32.	yes
MSTRG.12646	0.947096	1.66723	24.5539	0.000359756	0.00265127	NM_194336	Gbp6.	yes
MSTRG.262	1.32183	1.37091	24.5446	0.000360314	0.00265345	NM_001080126	Casp8.	yes
MSTRG.4428	0.759336	5.5396	24.5344	0.000360926	0.00265672	NM_001328514	Ptch1.	yes
MSTRG.3776	1.5359	7.99973	24.5232	0.000361603	0.00266047	NM_013589	Ltbp2.	yes
MSTRG.16859	1.01811	1.98207	24.5063	0.000362625	0.00266552	NM_024245	Kif23.	yes
MSTRG.11665	0.592593	1.4084	24.4869	0.0003638	0.00267044	NM_001099319	Tmem35b.	yes
MSTRG.8421	0.672728	3.39242	24.475	0.000364524	0.00267329	NM_029508	Pcgf5.	yes
MSTRG.12710	0.390724	3.84549	24.4303	0.000367259	0.00268935	NM_001025561	Pus1.	yes
MSTRG.7315	1.07048	3.05399	24.4281	0.000367392	0.00268935	NM_001111078	Uhrf1.	yes
NM_001305631	1.18668	0.74485	24.402	0.000369	0.00269746	NM_001305631	Cenpi.	yes
MSTRG.14045	0.338301	3.70335	24.3909	0.000369688	0.00269869	NM_183165	Pyroxd1.	yes
MSTRG.16357	0.272546	6.58598	24.3496	0.000372257	0.00271357	NM_016909	Tsnax.	yes
MSTRG.11295	0.485457	4.56351	24.3121	0.000374604	0.00272705	NM_001276446	Alad.	yes
MSTRG.3789	0.482991	6.51162	24.3014	0.000375276	0.0027285	NM_145138	Nek9.	yes
NM_172578	1.02972	0.0526442	24.3007	0.000375319	0.0027285	NM_172578	Mis18bp1.	yes
MSTRG.1263	0.573285	6.40852	24.2794	0.000376666	0.00273578	NM_016898	Cd164.	yes
MSTRG.17057	0.745349	2.81742	24.2302	0.000379793	0.00275094	NR_029474	B430319G15Rik.	yes
MSTRG.13543	0.932355	2.35598	24.207	0.000381278	0.00275918	NR_040278	E230016M11Rik.	yes
MSTRG.2172	0.274551	5.95717	24.1977	0.00038188	0.00276228	NM_025936	Rars.	yes
MSTRG.13998	0.539736	3.84175	24.1865	0.0003826	0.00276623	NM_177687	Crebl2.	yes
NM_080455	1.11104	1.40272	24.1766	0.000383237	0.00276957	NM_080455	Tshz2.	yes
MSTRG.578	0.377091	4.47983	24.1489	0.000385029	0.00277994	NM_025860	Ddx18.	yes
MSTRG.5213	0.333955	6.61415	24.121	0.000386846	0.00278607	NM_009761	Bnip3l.	yes
MSTRG.8948	0.479309	3.4439	24.1198	0.000386925	0.00278607	NM_010236	Fpgs.	yes
MSTRG.10261	0.302946	6.10188	24.1112	0.000387491	0.00278826	NM_001113413	Rnf13.	yes
MSTRG.11767	0.823453	4.84881	24.1058	0.000387844	0.00278826	NM_153423	Wasf2.	yes
MSTRG.6407	0.841193	8.25714	24.1044	0.000387932	0.00278826	NM_008047	Fstl1.	yes
MSTRG.13633	1.27937	4.49109	24.099	0.000388287	0.00278955	NM_001077694	Dysf.	yes
MSTRG.10399	0.399533	5.14411	24.0928	0.000388698	0.00279124	NM_026591	Mrpl24.	yes
MSTRG.10075	0.324765	4.28243	24.066	0.000390461	0.00280048	NM_177660	Zbtb10.	yes
MSTRG.11630	0.57761	1.79369	24.0518	0.000391398	0.00280429	NM_026560	Cdca8.	yes
MSTRG.3538	0.307682	5.03062	24.0399	0.000392184	0.00280738	NM_013760	Dnajb9.	yes
MSTRG.7271	0.647744	2.93454	24.0329	0.000392651	0.00280945	NM_020042	Mocs1.	yes
MSTRG.10151	0.50464	4.06376	24.0148	0.000393854	0.00281679	NM_019673	Actl6a.	yes
MSTRG.8939	0.414536	5.37953	23.9798	0.000396199	0.00283101	NM_133783	Ptges2.	yes
MSTRG.14857	0.327952	4.02734	23.9703	0.000396834	0.002833	NM_001252525	Cpeb1.	yes
NM_145924	1.17493	0.746237	23.9722	0.000396708	0.002833	NM_145924	Cenpi.	yes
MSTRG.12608	0.922259	3.32964	23.9633	0.000397307	0.00283382	NM_133738	Antxr2.	yes
MSTRG.10008	0.388056	4.21675	23.9352	0.000399204	0.0028436	NM_001081092	Taf4.	yes
MSTRG.9224	0.964452	2.73023	23.9324	0.000399394	0.0028436	NM_021398	Slc43a3.	yes
MSTRG.15370	1.07267	6.70469	23.9349	0.000399224	0.0028436	NM_025378	Ifitm3.	yes
MSTRG.10368	0.285935	5.27368	23.901	0.000401534	0.00285755	NM_172681	D930015E06Rik.	yes
MSTRG.14349	0.601836	3.322	23.8935	0.000402046	0.00285992	NM_138586	Exosc5.	yes
MSTRG.7232	0.848396	6.48217	23.8772	0.00040316	0.00286399	NM_175168	Ptk7.	yes
MSTRG.8586	0.882143	3.39234	23.8712	0.000403571	0.00286562	NM_027976	Acsl5.	yes
MSTRG.6386	1.26369	2.78087	23.8593	0.000404389	0.00287015	NM_001039530	Parp14.	yes
MSTRG.8130	1.13706	0.650562	23.8307	0.000406358	0.00288284	NM_026410	Cdca5.	yes
MSTRG.13040	1.02918	3.58349	23.8267	0.000406639	0.00288354	NM_001159571	Ephb4.	yes
MSTRG.15898	0.475078	4.54182	23.8204	0.000407074	0.00288533	NM_008539	Smad1.	yes
MSTRG.753	0.323755	6.41405	23.7828	0.000409687	0.00290211	NM_021433	Stx6.	yes
MSTRG.3185	0.412103	4.49531	23.7811	0.000409806	0.00290211	NM_001080929	Cdr2l.	yes
MSTRG.10511	1.32474	0.90866	23.7732	0.00041036	0.00290473	NM_008412	Ivl.	yes
MSTRG.10952	0.308461	5.65122	23.7653	0.000410914	0.00290736	NM_007382	Acadm.	yes
MSTRG.6305	1.27994	3.34417	23.7596	0.00041131	0.00290886	NM_023386	Rtp4.	yes
MSTRG.4400	1.23543	4.64965	23.7489	0.000412062	0.00291029	NM_008086	Gas1.	yes
MSTRG.8653	0.453698	5.50749	23.7169	0.000414322	0.00291975	NM_025626	Fam107b.	yes
MSTRG.1360	0.551765	6.06313	23.7173	0.000414294	0.00291975	NM_001316673	Sgpl1.	yes
MSTRG.14876	0.671501	3.88615	23.7203	0.00041408	0.00291975	NM_023377	Stard5.	yes
MSTRG.9908	0.331896	4.91818	23.6871	0.000416434	0.00293204	NM_153065	Ddx27.	yes
MSTRG.2559	0.804406	7.29203	23.66	0.000418374	0.00294308	NM_153103	Kif1c.	yes
MSTRG.11848	1.40698	8.02622	23.6501	0.000419081	0.00294545	NM_008305	Hspg2.	yes
MSTRG.4317	0.923082	4.93184	23.6403	0.000419787	0.0029491	NM_011817	Gadd45g.	yes
MSTRG.15627	0.333911	5.75528	23.6361	0.000420083	0.00294987	NM_010344	Gsr.	yes
MSTRG.16152	0.266369	4.99337	23.6152	0.000421592	0.00295414	NM_011574	Cirh1a.	yes
MSTRG.1489	0.46863	4.74367	23.6122	0.000421807	0.00295414	NM_007793	Cstb.	yes
MSTRG.6195	0.524908	6.05248	23.613	0.000421748	0.00295414	NM_176833	Ppm1f.	yes
MSTRG.7330	0.680595	3.29035	23.6216	0.000421129	0.00295414	NM_009056	Rfx2.	yes
MSTRG.4795	0.448079	3.80536	23.6088	0.000422057	0.00295455	NM_139227	Atxn7.	yes
MSTRG.6501	0.583515	5.44736	23.6046	0.000422358	0.00295455	NM_028523	Dcbld2.	yes
MSTRG.3024	1.02677	3.03464	23.6037	0.000422424	0.00295455	NM_027320	Ifi35.	yes
MSTRG.14544	0.386469	3.01364	23.5901	0.000423407	0.00296012	NM_001199330	AI987944.	yes
MSTRG.16030	0.450054	3.25353	23.5697	0.000424895	0.0029679	NM_026116	Bbs2.	yes
MSTRG.16914	0.710459	5.66345	23.5669	0.000425096	0.00296801	NM_001311101	Rps27l.	yes
MSTRG.15389	0.91818	3.17771	23.5464	0.000426597	0.00297587	NM_022654	Pidd1.	yes
NM_011281	0.959618	0.0675486	23.5357	0.000427379	0.0029787	NM_011281	Rorc.	yes
MSTRG.17483	0.966513	1.46073	23.5381	0.000427207	0.0029787	NM_133990	Il13ra1.	yes
MSTRG.11220	0.998847	3.07921	23.5265	0.000428057	0.00298212	NM_198664	Tbc1d2.	yes
MSTRG.6616	1.2424	1.29242	23.5226	0.000428344	0.00298281	NM_028083	Chaf1b.	yes
MSTRG.7257	0.421443	4.09735	23.436	0.00043477	0.00301697	NM_020048	Med20.	yes
MSTRG.11069	1.04523	5.41736	23.4385	0.000434583	0.00301697	NM_001081392	Mdn1.	yes
MSTRG.12640	0.663994	5.37732	23.4219	0.000435825	0.00302033	NM_008861	Pkd2.	yes
MSTRG.11526	1.10869	0.0729791	23.4045	0.000437138	0.003026	NM_026714	Ccdc163.	yes
MSTRG.6115	0.466899	3.86126	23.3824	0.000438806	0.00303436	NM_028301	Anks3.	yes
MSTRG.5148	0.363824	4.26522	23.3747	0.000439386	0.00303653	NM_026908	Cab39l.	yes
MSTRG.3181	0.384163	3.5859	23.3707	0.000439694	0.00303653	NM_025400	Nat9.	yes
MSTRG.4662	0.704152	5.93706	23.371	0.000439669	0.00303653	NM_001005868	Erbin.	yes
MSTRG.12489	0.411625	3.70648	23.3659	0.000440056	0.0030377	NM_001038015	Gnpda2.	yes
MSTRG.15894	0.334188	4.89654	23.3605	0.000440469	0.00303853	NM_001191004	Lsm6.	yes
MSTRG.4469	0.394209	3.74683	23.3593	0.000440558	0.00303853	NA	NA.	yes
MSTRG.10323	0.465615	3.81251	23.3536	0.000440989	0.00303886	NM_133786	Smc4.	yes
MSTRG.3541	0.547494	6.24535	23.355	0.000440884	0.00303886	NM_144552	Stxbp6.	yes
MSTRG.12496	0.569795	2.83382	23.3504	0.000441234	0.00303923	NM_133921	Nfxl1.	yes
NM_175507	0.791256	1.54735	23.3269	0.000443031	0.00305029	NM_175507	Slc35g1.	yes
NM_023258	1.60776	-0.0801555	23.3178	0.000443731	0.00305245	NM_023258	Pycard.	yes
MSTRG.4053	1.14354	2.30275	23.3055	0.000444676	0.0030563	NM_134072	Akr1c14.	yes
MSTRG.10254	0.501234	6.44005	23.2891	0.000445936	0.00306272	NM_008536	Tm4sf1.	yes
MSTRG.11676	0.646908	2.60505	23.2842	0.000446316	0.00306272	NM_177758	Zscan20.	yes
NM_001127725	0.927966	0.431562	23.2833	0.000446381	0.00306272	NM_001127725	Sec14l5.	yes
MSTRG.6372	0.318411	4.22771	23.2693	0.000447466	0.00306486	NM_009471	Umps.	yes
MSTRG.16836	0.432273	3.93626	23.2717	0.000447282	0.00306486	NA	NA.	yes
MSTRG.2229	0.761682	3.45846	23.2695	0.000447449	0.00306486	NM_053166	Trim7.	yes
NM_199007	1.11699	0.736297	23.2767	0.000446893	0.00306486	NM_199007	Sgol2a.	yes
MSTRG.15231	0.552307	3.62155	23.2474	0.000449166	0.00307385	NM_146202	Zfp768.	yes
MSTRG.14145	0.58136	3.19337	23.2034	0.000452603	0.00309011	NM_001101598	Isoc2a.	yes
MSTRG.8157	0.897553	3.68843	23.2021	0.000452705	0.00309011	NM_001290349	Plcb3.	yes
MSTRG.7324	0.260024	6.49496	23.1918	0.000453512	0.00309425	NM_028782	Lonp1.	yes
MSTRG.1583	0.568582	4.0878	23.1651	0.00045562	0.00310404	NM_008655	Gadd45b.	yes
MSTRG.9111	0.846325	3.16076	23.1637	0.000455728	0.00310404	NM_001199123	Spc25.	yes
MSTRG.1385	0.530851	2.37951	23.1157	0.000459551	0.00312739	NM_001033260	Stox1.	yes
MSTRG.14897	0.637924	2.58195	23.099	0.000460888	0.00313515	NM_008055	Fzd4.	yes
MSTRG.15660	0.964653	6.26167	23.0754	0.000462779	0.0031417	NM_001044740	Slc7a2.	yes
MSTRG.2239	0.333992	4.53439	23.064	0.000463699	0.00314365	NM_029004	Rasgef1c.	yes
MSTRG.7284	0.668125	4.33934	23.0604	0.000463989	0.00314411	NM_001190846	Kat2b.	yes
MSTRG.10780	0.439872	5.49745	23.0089	0.000468177	0.00316714	NM_001081326	Agl.	yes
MSTRG.159	0.384301	4.83807	22.9923	0.000469533	0.00317292	NM_001033135	Rnf149.	yes
MSTRG.4292	0.385952	5.65784	22.9771	0.000470784	0.00317659	NM_011078	Phf2.	yes
MSTRG.4628	0.423468	4.59276	22.9778	0.000470728	0.00317659	NM_172591	Fcho2.	yes
MSTRG.16226	0.730918	4.21999	22.9817	0.000470402	0.00317659	NM_001025577	Maf.	yes
MSTRG.6797	0.445566	3.26639	22.9379	0.000474017	0.00319297	NA	NA.	yes
MSTRG.17295	0.89571	2.9206	22.9169	0.000475765	0.00320039	NM_010851	Myd88.	yes
MSTRG.3675	0.407234	6.62012	22.9033	0.000476894	0.00320419	NM_001313919	Hif1a.	yes
MSTRG.15076	0.996472	2.67558	22.8972	0.000477407	0.00320628	NM_001276301	Ampd3.	yes
MSTRG.7480	0.555804	1.42165	22.8943	0.000477644	0.00320652	NA	NA.	yes
MSTRG.5632	0.381806	5.06231	22.8761	0.000479176	0.00321018	NM_009177	St3gal1.	yes
NM_001177867	1.19042	0.575273	22.8757	0.000479201	0.00321018	NM_001177867	Sgol2a.	yes
MSTRG.1498	1.18155	0.0821744	22.8452	0.000481774	0.0032247	NM_013591	Madcam1.	yes
MSTRG.2400	0.593964	2.81333	22.8403	0.000482191	0.00322477	NM_009410	Top3a.	yes
MSTRG.12762	0.342313	5.07117	22.8263	0.000483372	0.00322858	NR_027872	4930515G01Rik.	yes
MSTRG.14046	0.288401	4.60021	22.8221	0.000483733	0.00322963	NM_001204906	Recql.	yes
MSTRG.15275	0.631196	2.88777	22.8054	0.000485151	0.00323502	NM_177001	9130023H24Rik.	yes
MSTRG.9220	0.435688	4.64127	22.7938	0.000486138	0.00324024	NM_019949	Ube2l6.	yes
MSTRG.5292	0.816729	1.34503	22.7791	0.000487396	0.0032459	NM_001310648	Ccdc122.	yes
MSTRG.12215	0.375244	4.00577	22.7045	0.000493827	0.00328321	NM_001289780	Pus7.	yes
MSTRG.8585	0.398673	5.42338	22.6996	0.000494255	0.00328331	NM_008149	Gpam.	yes
MSTRG.13276	0.949805	3.50222	22.7007	0.000494159	0.00328331	NM_008591	Met.	yes
MSTRG.5971	0.674362	5.03516	22.6655	0.000497238	0.00330042	NM_001204275	Hdac7.	yes
MSTRG.313	0.489069	3.70214	22.6599	0.000497723	0.0033022	NM_139270	Pth2r.	yes
MSTRG.15008	0.517846	6.04298	22.5942	0.000503533	0.00333656	NM_133947	Numa1.	yes
MSTRG.11821	0.71744	6.32	22.5785	0.000504932	0.00334304	NM_024243	Fuca1.	yes
MSTRG.5963	0.410337	5.70584	22.5671	0.000505944	0.00334835	NM_028148	Scaf11.	yes
MSTRG.9019	0.696707	2.41139	22.5487	0.000507595	0.00335591	NM_001159548	Nr6a1.	yes
NM_008554	1.27571	-0.0236627	22.5473	0.000507721	0.00335591	NM_008554	Ascl2.	yes
MSTRG.1416	0.866783	4.25551	22.5343	0.000508894	0.00336226	NM_031397	Bicc1.	yes
MSTRG.7998	0.551471	4.40336	22.5275	0.000509502	0.00336488	NM_146090	Zadh2.	yes
MSTRG.13153	0.269561	4.77099	22.524	0.000509823	0.00336559	NM_029749	Usp42.	yes
MSTRG.10202	0.339462	3.67185	22.5213	0.000510061	0.00336577	NM_001040399	Larp1b.	yes
MSTRG.9663	0.546046	3.95944	22.5138	0.000510741	0.00336611	NM_001033348	Ralgapa2.	yes
MSTRG.6528	1.00658	5.72404	22.5131	0.000510807	0.00336611	NM_028572	Vgll3.	yes
MSTRG.5315	0.370106	4.18781	22.503	0.000511717	0.00336689	NM_001253755	Tdrd3.	yes
MSTRG.1709	0.907463	4.02317	22.5054	0.000511501	0.00336689	NM_001282967	Elk3.	yes
MSTRG.17094	0.305436	6.66121	22.4511	0.000516451	0.00339474	NM_008624	Mras.	yes
MSTRG.15576	1.02533	-0.0274524	22.4243	0.000518912	0.00340436	NM_026931	1810011O10Rik.	yes
MSTRG.11106	1.00085	4.02027	22.4134	0.000519916	0.00340953	NM_172689	Ddx58.	yes
MSTRG.14829	0.721335	6.20981	22.4055	0.000520648	0.00341152	NM_173011	Idh2.	yes
MSTRG.3317	0.474282	7.93121	22.3914	0.000521957	0.00341868	NM_011032	P4hb.	yes
MSTRG.8064	0.313465	4.24263	22.3757	0.000523413	0.00342616	NM_001168516	Zdhhc24.	yes
MSTRG.5185	0.466368	2.47016	22.3262	0.000528046	0.00345002	NM_028228	Pinx1.	yes
MSTRG.4636	0.757013	4.86001	22.313	0.000529294	0.0034539	NM_011353	Serf1.	yes
MSTRG.11209	0.370303	5.01539	22.3074	0.000529816	0.00345589	NM_001290475	Tdrd7.	yes
MSTRG.4378	0.520339	5.3219	22.2888	0.000531575	0.00346452	NM_001164041	Smad5.	yes
MSTRG.5291	0.840367	2.25937	22.2834	0.000532093	0.00346647	NM_172488	Lacc1.	yes
MSTRG.4079	0.378114	4.90556	22.2762	0.000532773	0.00346805	NM_001199043	Lgals8.	yes
MSTRG.14252	0.893462	1.41567	22.2678	0.000533569	0.00347181	NM_001101535	Ccdc8.	yes
MSTRG.13474	0.409759	6.69898	22.2373	0.000536485	0.00348696	NM_001164733	Mpp6.	yes
MSTRG.9612	0.274635	4.7779	22.222	0.000537954	0.00349259	NM_175113	Trmt6.	yes
MSTRG.5259	0.43737	5.28847	22.1775	0.000542257	0.00351537	NM_009029	Rb1.	yes
MSTRG.1659	0.351052	5.29334	22.1738	0.000542614	0.00351598	NM_001013028	Tmem263.	yes
NM_001038651	0.845156	0.03687	22.1719	0.000542795	0.00351598	NM_001038651	Zfp953.	yes
NM_001025576	0.825103	1.5754	22.1569	0.000544258	0.00352258	NM_001025576	Ccdc141.	yes
MSTRG.16895	0.263067	4.5864	22.1408	0.000545828	0.00352771	NM_001044389	Clpx.	yes
MSTRG.4173	0.310373	4.9329	22.1397	0.00054594	0.00352771	NM_001311122	Carmil1.	yes
MSTRG.12034	0.485341	2.99864	22.1317	0.000546721	0.0035291	NM_001289877	Per3.	yes
MSTRG.308	1.01011	3.05071	22.1326	0.00054663	0.0035291	NM_001042659	Fzd5.	yes
MSTRG.14989	1.11439	3.71022	22.1133	0.00054852	0.00353544	NM_001302346	P2ry2.	yes
MSTRG.15096	0.267835	6.37347	22.0859	0.000551227	0.00354456	NM_033370	Copb1.	yes
MSTRG.3219	1.13787	1.47594	22.0874	0.000551081	0.00354456	NM_001205081	Trim47.	yes
MSTRG.9061	0.367094	4.72907	22.0783	0.000551979	0.00354652	NM_019667	Stam2.	yes
MSTRG.16342	0.442968	3.98246	22.0626	0.000553539	0.00355223	NM_001029876	Urb2.	yes
MSTRG.3447	0.651311	4.95565	22.0645	0.000553346	0.00355223	NM_001277266	Adam17.	yes
MSTRG.15074	0.872927	3.62623	21.9907	0.000560735	0.0035897	NM_009627	Adm.	yes
MSTRG.11403	0.538577	6.00692	21.9744	0.000562388	0.00359738	NM_001290636	Dock7.	yes
MSTRG.2264	0.257087	7.71951	21.9612	0.000563729	0.0036016	NM_001048061	Hnrnpab.	yes
NM_172853	0.871376	0.494111	21.9546	0.000564396	0.00360441	NM_172853	Cdh7.	yes
MSTRG.12583	0.357301	3.86739	21.9006	0.000569924	0.00362513	NM_183392	Nup54.	yes
MSTRG.12326	0.385201	4.19451	21.896	0.00057039	0.00362518	NM_178390	Fam53a.	yes
MSTRG.15953	1.00351	2.54286	21.8974	0.000570249	0.00362518	NM_001168244	Syce2.	yes
MSTRG.17672	0.342002	5.48989	21.8914	0.000570869	0.00362598	NM_001136067	Ikbkg.	yes
MSTRG.6542	0.523604	4.62643	21.8882	0.000571197	0.00362598	NM_013918	Usp25.	yes
NM_027878	1.0335	0.701594	21.8882	0.0005712	0.00362598	NM_027878	Dram1.	yes
MSTRG.13417	0.404604	3.04273	21.8752	0.000572538	0.00363302	NM_007610	Casp2.	yes
MSTRG.10486	0.373678	4.46321	21.8706	0.000573013	0.00363458	NM_028881	Crtc2.	yes
MSTRG.6388	0.841964	3.32447	21.8634	0.000573756	0.0036368	NM_030253	Parp9.	yes
MSTRG.16945	0.399842	5.79003	21.855	0.00057463	0.00363757	NM_001253862	Tcf12.	yes
NM_024440	1.11436	0.00142756	21.8567	0.000574456	0.00363757	NM_024440	Derl3.	yes
MSTRG.16547	0.766978	2.72913	21.8342	0.000576797	0.00364552	NM_001310768	Glb1l2.	yes
MSTRG.3874	0.941288	4.0557	21.8341	0.000576806	0.00364552	NM_172152	Slc24a4.	yes
MSTRG.10755	0.835577	2.11129	21.8281	0.000577435	0.00364805	NM_172685	Slc25a24.	yes
MSTRG.15369	1.05178	5.07584	21.8203	0.000578248	0.00365025	NM_001112715	Ifitm1.	yes
MSTRG.16107	0.752148	2.70879	21.8004	0.000580336	0.00366054	NM_177699	Fhod1.	yes
MSTRG.2478	0.383302	5.26472	21.7932	0.000581095	0.00366242	NR_037222	Mir3062.	yes
MSTRG.12306	0.379176	4.50731	21.7812	0.000582354	0.00366744	NM_133756	Gpn1.	yes
MSTRG.13034	0.931804	7.65892	21.774	0.000583123	0.00367083	NM_008871	Serpine1.	yes
MSTRG.15024	0.910843	3.017	21.7671	0.000583848	0.00367264	NM_009099	Trim30a.	yes
MSTRG.12239	0.267497	6.06811	21.7631	0.000584276	0.00367372	NM_001190443	Abcf2.	yes
MSTRG.10105	0.543902	3.21156	21.7555	0.000585077	0.0036773	NM_001253390	Mtfr1.	yes
MSTRG.16907	0.237348	5.50831	21.7429	0.000586419	0.0036827	NM_019727	Snx1.	yes
MSTRG.16702	0.275626	4.75139	21.7409	0.000586633	0.0036827	NM_001326355	Rbm7.	yes
MSTRG.2613	0.423916	5.78019	21.7266	0.000588151	0.00368785	NM_138950	Wdr81.	yes
MSTRG.261	0.629387	4.82019	21.7269	0.000588118	0.00368785	NM_001289704	Cflar.	yes
MSTRG.12098	1.17412	5.41167	21.7095	0.000589976	0.00369638	NM_024263	Mxra8.	yes
MSTRG.11472	0.408467	4.35016	21.7041	0.000590562	0.00369859	NM_177045	Cc2d1b.	yes
MSTRG.11933	0.82546	6.91773	21.6966	0.00059136	0.00370212	NM_001290822	Pdpn.	yes
MSTRG.2804	1.01967	0.706457	21.6887	0.000592213	0.003706	NM_175563	Prr11.	yes
MSTRG.15834	1.17104	4.60597	21.6765	0.000593529	0.00371277	NM_198095	Bst2.	yes
MSTRG.15464	0.463662	4.8061	21.672	0.000594015	0.00371435	NM_133968	Snapc2.	yes
MSTRG.13091	0.377383	4.12264	21.6628	0.000595008	0.00371909	NM_001081265	Dnaaf5.	yes
MSTRG.5630	1.21861	4.55675	21.6537	0.00059599	0.00372376	NM_018865	Wisp1.	yes
MSTRG.16096	0.294753	5.51413	21.6431	0.000597144	0.00372674	NM_001161456	Cbfb.	yes
MSTRG.2519	0.508861	4.43371	21.6429	0.000597171	0.00372674	NM_001168497	Plscr3.	yes
MSTRG.9968	0.346516	5.33227	21.6055	0.000601249	0.00375072	NM_025531	Slmo2.	yes
MSTRG.1666	0.242254	6.83181	21.6024	0.000601588	0.00375136	NM_145422	Rtcb.	yes
MSTRG.13137	0.257075	5.98213	21.5806	0.000603987	0.00376336	NM_080561	Rnf216.	yes
MSTRG.9795	1.08781	1.43156	21.5394	0.000608535	0.00378872	NA	NA.	yes
MSTRG.15019	0.951565	0.935586	21.5339	0.000609152	0.00379108	NM_030684	Trim34a.	yes
MSTRG.13382	0.915569	2.73457	21.5209	0.000610593	0.00379855	NM_028421	Zc3hav1.	yes
MSTRG.7685	0.650994	2.9361	21.5186	0.000610855	0.00379869	NM_001167891	Nrg2.	yes
MSTRG.6241	0.559915	1.66029	21.4972	0.00061325	0.0038106	NM_001161623	Cdc45.	yes
MSTRG.2454	0.369155	5.38033	21.4946	0.00061354	0.00381091	NM_023479	Elac2.	yes
MSTRG.1506	0.675392	5.60929	21.4717	0.000616114	0.0038254	NM_001164147	Tcf3.	yes
MSTRG.8254	0.672562	2.0994	21.4644	0.000616938	0.00382902	NA	NA.	yes
MSTRG.3893	0.81784	5.53449	21.455	0.000617998	0.00383111	NM_026790	Ifi27.	yes
MSTRG.10490	0.843829	3.77321	21.452	0.000618344	0.00383175	NM_001316688	Slc27a3.	yes
MSTRG.13833	0.338752	5.59894	21.4175	0.000622255	0.00385091	NM_001167763	Ift122.	yes
MSTRG.5307	0.62287	3.50473	21.4178	0.000622229	0.00385091	NM_001286411	Elf1.	yes
MSTRG.14625	0.295516	5.8726	21.4128	0.000622798	0.00385184	NR_110499	Rpl14-ps1.	yes
MSTRG.13541	0.654743	6.1887	21.4058	0.000623599	0.00385379	NM_001177556	Gng12.	yes
MSTRG.13514	0.810991	2.96269	21.4022	0.000624004	0.00385479	NM_025992	Herc6.	yes
MSTRG.17908	1.00009	6.49314	21.3861	0.000625856	0.00386322	NM_001163155	Col4a5.	yes
MSTRG.10541	0.890798	3.50593	21.3799	0.000626565	0.00386609	NM_001293728	Tuft1.	yes
MSTRG.16578	0.29773	6.09626	21.3476	0.000630295	0.00388609	NM_026130	Srpr.	yes
MSTRG.6901	0.864757	2.61478	21.3483	0.000630212	0.00388609	NM_019731	Nme4.	yes
MSTRG.13487	0.359107	4.87838	21.3264	0.000632747	0.00389515	NM_145567	Hibadh.	yes
MSTRG.10870	0.671313	2.74217	21.3199	0.000633505	0.0038983	NM_027288	Manba.	yes
MSTRG.8415	1.11317	3.42845	21.3128	0.000634339	0.00390041	NM_008331	Ifit1.	yes
MSTRG.2330	0.234461	5.10792	21.2844	0.000637655	0.00391473	NM_001168667	Fam114a2.	yes
MSTRG.8591	0.612116	3.52173	21.2753	0.000638729	0.00391955	NM_025811	Nhlrc2.	yes
MSTRG.11000	0.704652	6.66605	21.2735	0.000638934	0.00391955	NM_001199105	Trp53inp1.	yes
MSTRG.3142	0.52217	5.0686	21.2713	0.000639194	0.00391963	NM_015732	Axin2.	yes
MSTRG.1533	0.59209	3.31407	21.2682	0.000639557	0.00392035	NR_029447	E130317F20Rik.	yes
MSTRG.9340	0.509869	4.49495	21.2613	0.000640377	0.00392385	NM_001123327	Qser1.	yes
MSTRG.16893	0.64449	6.85366	21.2459	0.000642192	0.00393194	NM_001290315	Igdcc4.	yes
MSTRG.12140	0.426295	2.94128	21.2282	0.000644294	0.00394177	NM_153116	Gtpbp10.	yes
MSTRG.10912	0.445309	4.71829	21.2243	0.000644751	0.00394253	NM_009740	Bcl10.	yes
MSTRG.1126	0.695605	3.46862	21.223	0.000644916	0.00394253	NM_001033257	Phactr2.	yes
MSTRG.3300	0.401692	7.35774	21.213	0.000646106	0.00394677	NM_001164798	Slc38a10.	yes
MSTRG.11833	1.22951	2.57667	21.201	0.000647533	0.00395396	NM_011542	Tcea3.	yes
MSTRG.16693	0.292774	4.85223	21.1725	0.000650954	0.0039718	NM_011752	Zpr1.	yes
MSTRG.10900	0.514773	4.80787	21.1737	0.000650808	0.0039718	NM_178654	Pkn2.	yes
MSTRG.14255	0.475235	3.5099	21.1547	0.000653097	0.00397603	NM_001033314	Ccdc61.	yes
MSTRG.1620	1.58661	1.04351	21.1542	0.000653151	0.00397603	NM_010304	Gna15.	yes
MSTRG.7142	0.442886	4.12963	21.1278	0.000656344	0.0039924	NM_001010833	Mdc1.	yes
MSTRG.10841	0.513666	2.67232	21.1227	0.000656972	0.00399417	NM_009811	Casp6.	yes
MSTRG.13105	0.712265	5.8351	21.1213	0.000657137	0.00399417	NM_010757	Mafk.	yes
MSTRG.11686	0.470666	4.47739	21.1159	0.000657793	0.00399662	NM_001033966	Ak2.	yes
MSTRG.8169	0.274527	4.54336	21.1136	0.000658072	0.00399679	NM_027643	Naa40.	yes
MSTRG.2532	0.272799	5.60178	21.0985	0.000659924	0.00400497	NM_001291125	Phf23.	yes
MSTRG.16003	0.288662	5.24942	21.0887	0.000661113	0.00400912	NM_012047	Brd7.	yes
MSTRG.10648	0.333213	4.54865	21.0689	0.000663549	0.00402058	NM_175552	Wdr3.	yes
MSTRG.15644	0.364789	5.38033	21.0671	0.000663763	0.00402058	NM_001081150	Lonrf1.	yes
MSTRG.10631	0.924866	6.28399	21.0578	0.000664917	0.00402603	NM_010928	Notch2.	yes
NM_001316744	0.884833	0.705857	21.0408	0.000667011	0.00403563	NM_001316744	Cdh7.	yes
MSTRG.11257	1.01304	3.76014	21.0413	0.000666945	0.00403563	NM_010637	Klf4.	yes
MSTRG.3109	0.35522	4.14404	21.0359	0.000667616	0.00403775	NM_011947	Map3k3.	yes
MSTRG.13808	0.584715	2.65438	21.0265	0.000668782	0.00404327	NM_001113553	Irak2.	yes
NM_001289915	0.710961	0.861462	21.0106	0.000670762	0.00404907	NM_001289915	Cd83.	yes
NM_009856	0.710961	0.861462	21.0106	0.000670762	0.00404907	NM_009856	Cd83.	yes
MSTRG.5483	0.313848	3.75047	20.9945	0.000672776	0.00405659	NM_001013792	Otulin.	yes
MSTRG.8671	0.522718	4.41985	20.9979	0.000672345	0.00405659	NM_001081132	Upf2.	yes
MSTRG.8496	0.336653	4.26909	20.9601	0.000677087	0.00407949	NM_001164359	Erlin1.	yes
MSTRG.12141	0.45048	2.78583	20.9499	0.000678374	0.00408259	NM_172447	Cfap69.	yes
MSTRG.7820	0.703228	2.98462	20.943	0.000679249	0.00408631	NM_177115	March3.	yes
MSTRG.14765	0.39535	3.74455	20.9248	0.000681548	0.00409439	NM_001191001	Lins1.	yes
MSTRG.12463	0.86192	4.30843	20.9093	0.000683521	0.00409957	NM_026667	Fam114a1.	yes
MSTRG.13603	0.899479	2.3212	20.9095	0.00068349	0.00409957	NM_001291799	Dok1.	yes
MSTRG.6728	1.0282	5.79938	20.9036	0.000684242	0.00410235	NM_011581	Thbs2.	yes
MSTRG.5373	0.481709	6.23247	20.8921	0.000685711	0.00410961	NM_008929	Dnajc3.	yes
MSTRG.8213	0.321327	6.03082	20.8829	0.000686885	0.00411353	NM_144872	Eml3.	yes
MSTRG.13859	0.715438	4.06139	20.8848	0.000686652	0.00411353	NM_001080780	Ret.	yes
MSTRG.7048	0.745797	5.65769	20.8777	0.000687559	0.00411601	NM_001161730	Tap1.	yes
MSTRG.7068	0.90277	0.231945	20.8743	0.000687988	0.00411703	NA	NA.	yes
MSTRG.7401	0.320811	5.52604	20.8674	0.000688872	0.00411767	NM_027166	Ypel5.	yes
MSTRG.17905	1.12418	4.57803	20.8679	0.000688813	0.00411767	NM_053185	Col4a6.	yes
MSTRG.4403	0.416564	5.98668	20.8565	0.000690277	0.0041214	NM_153538	Zcchc6.	yes
MSTRG.15617	0.301248	4.85624	20.8421	0.000692136	0.00412784	NM_026453	Mak16.	yes
MSTRG.6463	0.251995	5.338	20.8325	0.000693379	0.00413117	NM_028680	Ift57.	yes
MSTRG.17684	0.681452	2.03183	20.8267	0.000694136	0.00413356	NA	NA.	yes
MSTRG.15441	0.326535	4.22959	20.815	0.00069565	0.00413947	NM_028184	Oraov1.	yes
MSTRG.11275	0.390385	3.07075	20.8027	0.000697251	0.00414434	NM_001033165	Dnajc25.	yes
MSTRG.8362	0.799361	4.53457	20.7756	0.000700786	0.00416106	NM_001305671	Glis3.	yes
MSTRG.16205	1.5657	0.50224	20.7752	0.000700851	0.00416106	NM_001310613	Mlkl.	yes
MSTRG.6145	0.934433	3.74458	20.7627	0.000702485	0.00416764	NM_019980	Litaf.	yes
MSTRG.12129	0.290138	6.02742	20.7476	0.000704476	0.00417789	NM_026033	Gatad1.	yes
MSTRG.6550	0.580877	2.9484	20.7266	0.000707251	0.00419122	NM_001252438	D16Ertd472e.	yes
MSTRG.10281	0.533197	3.40732	20.7165	0.000708587	0.00419757	NM_001162884	Igsf10.	yes
MSTRG.4314	0.7714	6.81493	20.7014	0.0007106	0.0042068	NM_010101	S1pr3.	yes
MSTRG.13842	1.32415	2.8117	20.7008	0.000710676	0.0042068	NM_009662	Alox5.	yes
MSTRG.13936	0.255744	5.53173	20.6873	0.000712475	0.00421431	NM_138747	Nop2.	yes
MSTRG.385	0.337562	4.75164	20.6846	0.000712837	0.00421487	NM_027886	Stk11ip.	yes
MSTRG.6065	0.282873	6.24025	20.6817	0.000713234	0.00421565	NM_026192	Calcoco1.	yes
MSTRG.11065	0.288454	5.81922	20.6746	0.000714179	0.00421627	NM_009316	Map3k7.	yes
MSTRG.16943	0.863851	5.39907	20.6766	0.000713919	0.00421627	NM_001304362	Cgnl1.	yes
MSTRG.12758	0.99023	4.48299	20.6779	0.000713743	0.00421627	NM_011854	Oasl2.	yes
MSTRG.7603	0.40885	5.72068	20.6424	0.000718512	0.00423109	NM_001160404	Galnt1.	yes
MSTRG.6130	0.361692	3.35148	20.6382	0.000719078	0.00423285	NM_016881	Pmm2.	yes
NM_183162	1.14186	1.79704	20.6089	0.000723056	0.00425311	NM_183162	Helz2.	yes
MSTRG.11612	1.3008	1.30821	20.6056	0.000723501	0.00425416	NM_183163	Rhbdl2.	yes
MSTRG.17137	0.918597	2.16399	20.6016	0.000724045	0.00425577	NM_026447	Ppm1m.	yes
MSTRG.10339	0.915067	2.83568	20.595	0.000724953	0.00425954	NM_009738	Bche.	yes
MSTRG.6214	0.25643	4.90963	20.5737	0.000727855	0.00427129	NM_001164609	Smpd4.	yes
MSTRG.4686	0.453611	3.8949	20.5725	0.000728031	0.00427129	NM_001127346	Ndufaf2.	yes
MSTRG.12023	0.696581	5.34303	20.567	0.000728782	0.00427254	NM_029035	Spsb1.	yes
MSTRG.1408	0.92403	5.19608	20.5534	0.000730645	0.00428188	NM_023598	Arid5b.	yes
MSTRG.5444	0.954413	1.1766	20.5501	0.000731108	0.00428302	NR_033541	Gm10389.	yes
MSTRG.16684	0.444377	4.68788	20.5246	0.000734629	0.00430047	NM_001081373	Cep164.	yes
MSTRG.11703	0.468065	5.48539	20.5143	0.000736057	0.00430565	NM_008228	Hdac1.	yes
MSTRG.16471	0.823142	4.85183	20.4885	0.000739645	0.00432345	NM_001317388	Col5a3.	yes
MSTRG.12067	0.737133	3.43152	20.476	0.000741393	0.00433098	NR_045643	5930403L14Rik.	yes
MSTRG.12918	0.297848	5.54562	20.4492	0.000745163	0.00434131	NM_026486	Tctn2.	yes
MSTRG.13502	0.45358	3.65793	20.4521	0.000744757	0.00434131	NM_007472	Aqp1.	yes
MSTRG.3885	0.537523	5.17686	20.4548	0.000744377	0.00434131	NM_172806	Btbd7.	yes
MSTRG.8215	1.51684	2.7713	20.4536	0.000744548	0.00434131	NA	NA.	yes
MSTRG.9005	0.292303	4.87469	20.4315	0.000747663	0.00435428	NM_026176	Pdcl.	yes
MSTRG.4299	0.31345	6.43039	20.4113	0.000750525	0.00436774	NM_001039179	Bicd2.	yes
MSTRG.11400	0.337344	3.96582	20.4041	0.000751545	0.00437207	NM_001301414	Usp1.	yes
MSTRG.2267	0.508381	3.21918	20.3851	0.000754257	0.00438624	NM_145974	N4bp3.	yes
MSTRG.3817	0.247411	6.03349	20.3789	0.00075514	0.00438817	NM_011479	Sptlc2.	yes
MSTRG.12113	1.04773	3.31416	20.3794	0.00075508	0.00438817	NM_015783	Isg15.	yes
MSTRG.15849	0.705066	7.03181	20.3695	0.000756496	0.00438884	NM_001001491	Tpm4.	yes
MSTRG.3462	0.80393	4.5458	20.3685	0.00075664	0.00438884	NM_009104	Rrm2.	yes
MSTRG.7532	0.886679	2.86261	20.3742	0.000755818	0.00438884	NM_001081287	Mpp7.	yes
MSTRG.4514	0.763801	4.11265	20.3427	0.000760353	0.00440394	NM_030711	Erap1.	yes
MSTRG.12422	0.392071	2.93454	20.3384	0.000760961	0.00440586	NM_019438	Ncapg.	yes
MSTRG.1960	0.230924	5.98309	20.3164	0.000764151	0.00441788	NM_022889	Pes1.	yes
MSTRG.2930	0.46454	6.6108	20.317	0.000764063	0.00441788	NM_139311	Mllt6.	yes
MSTRG.7544	0.496756	4.27323	20.3181	0.00076391	0.00441788	NM_009071	Rock1.	yes
MSTRG.7868	0.321013	5.04922	20.3091	0.00076521	0.00442239	NM_134136	Fbxo38.	yes
MSTRG.26	0.911146	3.93862	20.3062	0.000765628	0.0044232	NM_001290397	Mybl1.	yes
MSTRG.9841	0.903873	5.49613	20.3035	0.000766023	0.00442387	NM_001291149	Ptprt.	yes
MSTRG.15421	1.15874	3.58786	20.2824	0.000769099	0.0044384	NM_001161624	Cdkn1c.	yes
MSTRG.15544	0.774312	3.59996	20.273	0.000770487	0.00444479	NM_007511	Atp7b.	yes
MSTRG.5789	1.07385	1.65037	20.2683	0.000771176	0.00444715	NM_001160415	Apobec3.	yes
MSTRG.6291	0.331444	3.56071	20.2439	0.000774759	0.00446457	NM_001081368	Tbccd1.	yes
MSTRG.3683	0.264343	5.36213	20.2403	0.000775286	0.00446468	NM_030750	Sgpp1.	yes
MSTRG.4725	0.559966	5.1282	20.2351	0.000776064	0.00446571	NM_001033228	Itga1.	yes
MSTRG.841	1.146	2.17938	20.2284	0.000777047	0.00446802	NM_001038846	Rcsd1.	yes
MSTRG.6738	0.411007	3.66568	20.2195	0.000778367	0.00447399	NM_007865	Dll1.	yes
MSTRG.6584	0.273988	5.0811	20.2138	0.000779211	0.00447722	NM_026502	1110004E09Rik.	yes
MSTRG.2873	0.719688	2.73004	20.2048	0.000780558	0.00448333	NM_172543	Fam117a.	yes
MSTRG.1834	0.439709	3.0551	20.1894	0.000782843	0.00449078	NM_173022	BC048403.	yes
MSTRG.12713	0.605595	2.43345	20.1854	0.000783452	0.00449183	NM_016681	Chek2.	yes
MSTRG.1750	0.465591	3.35884	20.1826	0.000783863	0.00449256	NM_146009	Cep290.	yes
MSTRG.12706	0.360159	4.92825	20.1781	0.00078454	0.00449482	NM_153570	Noc4l.	yes
MSTRG.3823	0.281985	5.96446	20.1708	0.000785627	0.00449942	NM_025507	Snw1.	yes
MSTRG.15764	0.818796	0.136272	20.1663	0.000786313	0.00450172	NM_001177527	Zfp964.	yes
MSTRG.16187	0.270963	6.03232	20.1602	0.000787227	0.00450209	NM_146216	Vac14.	yes
MSTRG.2272	0.50355	4.07594	20.1615	0.000787025	0.00450209	NM_199299	Jade2.	yes
MSTRG.6184	0.63083	3.9557	20.1268	0.000792267	0.00452381	NM_011159	Prkdc.	yes
MSTRG.14869	1.02006	4.05021	20.1249	0.000792549	0.00452381	NM_001190374	Adamtsl3.	yes
MSTRG.13537	0.392074	2.8963	20.1102	0.000794778	0.00453334	NM_019499	Mad2l1.	yes
MSTRG.8222	0.460537	10.6222	20.0955	0.000797016	0.00454234	NM_010239	Fth1.	yes
MSTRG.17903	0.301428	4.24473	20.0887	0.000798054	0.00454516	NM_001164177	Psmd10.	yes
MSTRG.2365	0.438094	3.75509	20.082	0.000799074	0.0045469	NR_037964	2610507I01Rik.	yes
MSTRG.17753	0.921758	3.7203	20.0821	0.000799069	0.0045469	NM_001305941	Gdpd2.	yes
MSTRG.3730	0.635751	6.54852	20.0702	0.000800889	0.00454789	NM_001242419	Susd6.	yes
MSTRG.8791	1.22872	1.4664	20.0717	0.00080065	0.00454789	NM_009849	Entpd2.	yes
MSTRG.6196	0.333526	5.19344	20.0326	0.000806675	0.00457501	NM_001326576	Top3b.	yes
MSTRG.13705	0.445496	3.45044	20.0078	0.000810522	0.00459228	NM_023184	Klf15.	yes
MSTRG.3708	0.274012	6.07374	19.9883	0.000813564	0.00460295	NM_026114	Eif2s1.	yes
MSTRG.4921	0.323739	4.7478	19.9909	0.000813157	0.00460295	NM_028932	Eaf1.	yes
MSTRG.2116	0.971529	4.10987	19.9887	0.000813498	0.00460295	NM_146015	Efemp1.	yes
MSTRG.1878	0.554314	2.15994	19.9809	0.000814717	0.00460618	NM_008921	Prim1.	yes
MSTRG.5479	0.338533	4.28623	19.9643	0.000817318	0.00461595	NM_176959	Fbxl7.	yes
MSTRG.12446	0.529652	2.74058	19.9594	0.000818083	0.00461863	NM_001145433	Smim20.	yes
MSTRG.3482	0.338606	5.78415	19.9514	0.000819356	0.00462253	NM_181395	Pxdn.	yes
MSTRG.5337	0.635609	3.76064	19.9431	0.000820655	0.00462328	NM_001033242	Cln5.	yes
MSTRG.17822	0.735976	1.95261	19.9445	0.000820434	0.00462328	NM_001313733	Apool.	yes
MSTRG.4470	0.379344	3.99252	19.9387	0.000821357	0.0046256	NM_028402	Zfp493.	yes
MSTRG.11633	0.286377	5.4354	19.915	0.000825108	0.00464014	NM_145552	Gnl2.	yes
MSTRG.16134	0.707094	4.31437	19.9067	0.000826423	0.0046457	NM_010901	Nfatc3.	yes
MSTRG.13392	0.785039	3.44724	19.9022	0.000827135	0.0046466	NM_172893	Parp12.	yes
MSTRG.13787	0.549458	2.2213	19.892	0.000828768	0.00464919	NM_001167730	Rad18.	yes
MSTRG.10928	0.882736	2.31973	19.8947	0.000828337	0.00464919	NM_133871	Ifi44.	yes
MSTRG.3907	1.27329	1.75165	19.8932	0.00082858	0.00464919	NM_009747	Bdkrb2.	yes
MSTRG.1255	0.522314	3.9194	19.8758	0.000831358	0.00466042	NM_001316716	Ddo.	yes
MSTRG.13476	0.640488	5.14805	19.8711	0.000832105	0.00466131	NM_001163645	Osbpl3.	yes
MSTRG.270	0.278857	5.25248	19.8668	0.000832797	0.0046619	NM_018868	Nop58.	yes
MSTRG.4836	0.341524	4.25604	19.8686	0.000832505	0.0046619	NM_010811	Ndst2.	yes
MSTRG.7660	0.376146	5.84027	19.8544	0.000834789	0.00466976	NM_001081256	Kdm3b.	yes
MSTRG.9628	1.11734	4.07416	19.8471	0.000835971	0.00467472	NM_013822	Jag1.	yes
MSTRG.12817	0.459055	6.71834	19.8374	0.000837538	0.00468019	NM_023625	Plbd2.	yes
MSTRG.3150	0.500843	4.87346	19.838	0.000837437	0.00468019	NM_145940	Wipi1.	yes
MSTRG.15177	0.379129	4.75156	19.8346	0.000837996	0.0046806	NM_026330	Nsmce1.	yes
MSTRG.13233	0.868544	7.04672	19.831	0.000838569	0.004681	NM_007743	Col1a2.	yes
MSTRG.17196	0.252926	6.7905	19.8068	0.000842497	0.00469537	NM_053216	1700102P08Rik.	yes
MSTRG.16323	0.486069	2.27674	19.7814	0.00084665	0.00471285	NM_016925	Fanca.	yes
MSTRG.10653	0.712253	6.89078	19.7706	0.00084842	0.00471939	NM_011197	Ptgfrn.	yes
MSTRG.11269	0.967301	3.63439	19.7654	0.000849273	0.00472248	NM_022814	Svep1.	yes
MSTRG.17567	0.561867	2.21088	19.7545	0.000851065	0.00472833	NM_030139	Zfp449.	yes
MSTRG.5121	0.887576	2.67258	19.7517	0.000851517	0.00472833	NM_001145978	Parp4.	yes
MSTRG.12910	0.260744	5.50155	19.7453	0.000852587	0.00473262	NM_001310723	Kmt5a.	yes
MSTRG.6322	0.443077	6.60539	19.7209	0.000856622	0.00475157	NM_001128094	Atp13a3.	yes
MSTRG.4897	0.944369	4.72419	19.7192	0.000856899	0.00475157	NM_001310682	Prkcd.	yes
MSTRG.7571	0.846952	4.62824	19.7168	0.000857293	0.00475209	NM_145492	Zfp521.	yes
MSTRG.9644	0.630074	6.55322	19.7058	0.00085912	0.00475944	NM_024281	Rrbp1.	yes
NM_001083316	1.08304	0.553781	19.69	0.000861763	0.00476854	NM_001083316	Pdgfra.	yes
MSTRG.7530	1.08914	2.24732	19.6811	0.000863251	0.00477511	NM_177595	Mkx.	yes
MSTRG.1605	0.846152	1.7721	19.6736	0.000864511	0.00478042	NM_001282095	Tjp3.	yes
MSTRG.1947	0.271302	4.50817	19.6487	0.000868704	0.00480025	NM_001290472	Rnf185.	yes
MSTRG.10560	0.560029	2.55493	19.6406	0.000870061	0.00480608	NM_029885	Gabpb2.	yes
MSTRG.16288	0.33163	5.84343	19.6254	0.000872637	0.00481408	NM_001029993	Zc3h18.	yes
MSTRG.16856	0.688944	4.62903	19.585	0.00087952	0.00484574	NM_028283	Uaca.	yes
MSTRG.783	0.66247	2.57393	19.564	0.000883134	0.00486137	NM_001162896	4930523C07Rik.	yes
MSTRG.17891	0.57568	3.22107	19.5506	0.00088544	0.00487238	NM_016675	Cldn2.	yes
MSTRG.9268	0.859886	4.47713	19.5323	0.00088859	0.00488801	NM_001012335	Mdk.	yes
MSTRG.1754	0.741603	1.67471	19.5213	0.000890505	0.00489685	NM_001163559	Lrriq1.	yes
MSTRG.5719	0.457646	3.43559	19.5146	0.000891665	0.00490153	NM_183091	Tonsl.	yes
MSTRG.17208	0.245163	5.19904	19.5056	0.000893231	0.00490469	NM_011790	Arih2.	yes
MSTRG.8385	0.30749	5.12438	19.5042	0.000893476	0.00490469	NM_172836	9930021J03Rik.	yes
MSTRG.10627	0.378223	2.9417	19.505	0.00089334	0.00490469	NM_026539	Chd1l.	yes
MSTRG.7179	0.727491	0.47342	19.5073	0.00089295	0.00490469	NM_013819	H2-M3.	yes
MSTRG.4920	0.310305	3.76641	19.4976	0.000894626	0.00490761	NM_025907	Mettl6.	yes
NM_001316743	0.864113	0.435526	19.499	0.000894384	0.00490761	NM_001316743	Cdh7.	yes
MSTRG.15133	0.357355	3.09382	19.4887	0.000896185	0.00491277	NM_027698	Eri2.	yes
MSTRG.5596	0.751899	2.53203	19.4785	0.000897982	0.00491752	NM_027435	Atad2.	yes
MSTRG.13238	0.756046	0.750234	19.4789	0.000897913	0.00491752	NM_173006	Pon3.	yes
MSTRG.6994	1.11476	6.08496	19.4724	0.000899044	0.00491994	NM_008716	Notch3.	yes
MSTRG.611	0.281184	4.89605	19.4583	0.00090153	0.00492675	NM_001136070	Eif2d.	yes
MSTRG.15746	0.383394	3.87606	19.4275	0.000906967	0.00495305	NM_001163564	Naf1.	yes
MSTRG.13354	0.245122	5.30053	19.4175	0.000908759	0.00495942	NM_021435	Slc35b4.	yes
MSTRG.1929	0.863527	3.71457	19.4154	0.000909126	0.00495972	NM_001330160	Itga7.	yes
MSTRG.17736	0.960547	8.14913	19.4105	0.000909996	0.00496276	NM_010833	Msn.	yes
MSTRG.12024	0.717442	4.03576	19.4006	0.000911771	0.00496903	NM_001291004	H6pd.	yes
MSTRG.318	0.275991	4.84682	19.3971	0.000912396	0.00497037	NM_001310642	Rpe.	yes
NM_173732	0.727114	0.219545	19.3819	0.000915108	0.00497867	NM_173732	Nemp1.	yes
MSTRG.9645	0.295865	5.35224	19.3769	0.00091601	0.00498147	NM_001199188	Snx5.	yes
MSTRG.4031	0.381406	3.34515	19.3738	0.000916565	0.00498147	NM_146039	Wdr60.	yes
MSTRG.5242	0.494672	5.01245	19.3752	0.000916318	0.00498147	NM_001135151	Slc39a14.	yes
MSTRG.14408	0.750656	5.05649	19.3412	0.00092245	0.00500831	NM_027470	Pak4.	yes
MSTRG.12116	0.482542	8.29557	19.321	0.0009261	0.00502469	NM_021604	Agrn.	yes
MSTRG.6164	0.309221	4.95899	19.2773	0.000934087	0.00506283	NM_028761	Parn.	yes
MSTRG.2706	1.20134	0.836148	19.2509	0.000938957	0.00508402	NM_001033711	Evi2a.	yes
MSTRG.7420	1.11447	4.12089	19.23	0.000942841	0.00509808	NM_019919	Ltbp1.	yes
MSTRG.3762	0.398651	5.1653	19.2249	0.000943786	0.00510146	NM_001163501	Elmsan1.	yes
NM_001290662	1.3412	-0.00461714	19.215	0.000945628	0.00510794	NM_001290662	Kif2c.	yes
MSTRG.15147	0.308493	4.40326	19.194	0.000949551	0.00512327	NM_001164096	Polr3e.	yes
MSTRG.17167	0.346106	3.56349	19.1863	0.000950994	0.00512819	NM_001243748	Rassf1.	yes
MSTRG.16581	0.741759	4.99576	19.169	0.000954243	0.00513873	NM_021339	Cdon.	yes
MSTRG.14043	0.949952	3.22032	19.1698	0.000954082	0.00513873	NM_001267707	Slco1a5.	yes
MSTRG.2370	0.410098	3.59771	19.1444	0.000958895	0.00515639	NM_178417	Zfp867.	yes
MSTRG.13308	0.270955	5.06402	19.1332	0.000961013	0.00515943	NM_028900	Gcc1.	yes
MSTRG.16422	0.348918	3.60508	19.1233	0.000962886	0.00516774	NM_001310721	Cep57.	yes
MSTRG.10017	1.206	6.0673	19.0973	0.000967866	0.00518395	NM_001081171	Lama5.	yes
MSTRG.12194	0.241129	4.97433	19.0842	0.000970375	0.00519038	NM_026034	Armc10.	yes
MSTRG.4885	0.564132	5.01589	19.0767	0.000971807	0.00519524	NM_001256224	Wnt5a.	yes
MSTRG.16779	0.27259	5.67803	19.0536	0.000976269	0.00521488	NM_145615	Etfa.	yes
MSTRG.14355	1.04155	5.78584	19.0336	0.000980153	0.0052321	NM_001190974	Axl.	yes
MSTRG.2340	0.944559	4.46443	19.0284	0.000981166	0.00523575	NM_018738	Igtp.	yes
MSTRG.7351	0.686636	3.96507	19.0194	0.000982923	0.00524336	NM_010109	Efna5.	yes
MSTRG.3320	0.305003	4.71225	19.0105	0.00098465	0.00524904	NM_011568	Alyref.	yes
MSTRG.15892	0.24249	6.06207	18.9848	0.000989701	0.00526712	NM_001252089	Rbmxl1.	yes
MSTRG.16294	0.452332	4.61696	18.9761	0.000991404	0.00527265	NM_153775	Ctu2.	yes
MSTRG.4585	0.350632	5.58934	18.959	0.000994778	0.00528705	NM_021310	Jmy.	yes
MSTRG.14914	0.430674	4.15877	18.9606	0.000994457	0.00528705	NM_028665	Ankrd42.	yes
MSTRG.17610	0.311613	4.38644	18.9572	0.000995139	0.00528719	NM_026787	1110012L19Rik.	yes
MSTRG.12154	0.436754	2.89847	18.9528	0.000996013	0.0052883	NM_001289595	Slc25a40.	yes
MSTRG.9803	0.506663	4.91716	18.929	0.00100074	0.00530808	NM_001139520	Samhd1.	yes
MSTRG.5643	0.928628	3.39476	18.8971	0.00100712	0.00533831	NM_027174	Col22a1.	yes
MSTRG.9140	0.265111	4.1823	18.8524	0.00101612	0.00537919	NR_002854	Dlx1as.	yes
MSTRG.3214	0.545979	3.73708	18.8527	0.00101607	0.00537919	NM_016905	Galk1.	yes
NM_031374	0.758174	2.11205	18.8521	0.00101618	0.00537919	NM_031374	Tex15.	yes
MSTRG.1082	0.869529	8.33299	18.8547	0.00101566	0.00537919	NM_031185	Akap12.	yes
MSTRG.17355	0.398097	4.54042	18.8433	0.00101798	0.00538691	NM_033322	Lztfl1.	yes
MSTRG.1925	0.586769	7.00081	18.831	0.00102047	0.00539649	NM_001042580	Cd63.	yes
MSTRG.12921	0.323393	5.86749	18.814	0.00102395	0.00541245	NM_001081750	Zfp664.	yes
MSTRG.1259	0.374139	5.89792	18.8084	0.00102511	0.00541249	NM_133999	Fig4.	yes
MSTRG.10618	0.415852	4.73576	18.8093	0.00102491	0.00541249	NM_001165949	Pias3.	yes
MSTRG.2413	0.373904	4.40746	18.8053	0.00102574	0.00541353	NM_001330780	B9d1.	yes
MSTRG.3572	0.28592	4.2909	18.8016	0.0010265	0.00541576	NM_025456	Eapp.	yes
MSTRG.16710	0.404545	3.84354	18.7759	0.00103179	0.00543821	NM_012039	Zw10.	yes
MSTRG.332	0.52916	2.04282	18.7698	0.00103304	0.00544301	NM_023523	Pecr.	yes
MSTRG.875	0.535285	3.47985	18.765	0.00103404	0.00544645	NM_023173	Dusp12.	yes
MSTRG.4301	0.613377	0.575639	18.7535	0.00103641	0.00545527	NM_025495	Cenpp.	yes
MSTRG.2885	0.769395	1.49731	18.7508	0.00103697	0.00545527	NM_009951	Igf2bp1.	yes
MSTRG.10425	0.83831	1.72763	18.7503	0.00103709	0.00545527	NR_035434	Mir1905.	yes
MSTRG.2805	0.311601	3.88316	18.7233	0.0010427	0.00547573	NM_025377	Ska2.	yes
MSTRG.15170	0.546398	3.1564	18.718	0.00104381	0.00547974	NM_001122640	Arhgap17.	yes
MSTRG.6034	0.272027	4.4391	18.6993	0.00104775	0.0054986	NM_001289603	Tfcp2.	yes
MSTRG.10828	0.558653	2.04286	18.6768	0.00105249	0.00551621	NM_027808	Alpk1.	yes
MSTRG.18037	0.570875	5.51971	18.6768	0.00105248	0.00551621	NM_001313758	Prps2.	yes
MSTRG.3830	0.657784	3.00201	18.6715	0.00105361	0.00552022	NM_181815	Cep128.	yes
MSTRG.4778	0.321891	4.86548	18.6498	0.0010582	0.00553881	NA	NA.	yes
MSTRG.15503	0.426768	6.93329	18.6465	0.00105891	0.0055407	NM_001293667	Atp11a.	yes
MSTRG.10893	0.576994	6.88701	18.6429	0.00105968	0.0055425	NM_001190852	Pdlim5.	yes
MSTRG.6500	0.976674	5.80648	18.6416	0.00105996	0.0055425	NM_007739	Col8a1.	yes
MSTRG.17301	0.248309	5.95408	18.6394	0.00106042	0.00554313	NM_026236	Wdr48.	yes
MSTRG.12579	0.403289	4.73983	18.633	0.00106179	0.00554784	NM_172713	Sdad1.	yes
MSTRG.10850	0.422371	4.80468	18.6319	0.00106203	0.00554784	NM_008212	Hadh.	yes
MSTRG.16924	0.656763	3.59001	18.624	0.00106372	0.00555124	NM_001289916	Rora.	yes
MSTRG.6198	0.517738	4.27907	18.5981	0.00106928	0.00557494	NM_022324	Sdf2l1.	yes
MSTRG.2397	0.338108	6.51588	18.5728	0.00107474	0.00559473	NM_001302207	Flii.	yes
MSTRG.8628	0.435037	3.50182	18.5729	0.00107471	0.00559473	NM_018869	Grk5.	yes
MSTRG.4991	0.75743	5.41451	18.5675	0.00107589	0.00559473	NM_001037221	Samd4.	yes
MSTRG.17742	0.796381	5.38814	18.5673	0.00107593	0.00559473	NM_001161432	Eda2r.	yes
MSTRG.12792	0.863313	5.51727	18.5718	0.00107496	0.00559473	NM_030704	Hspb8.	yes
MSTRG.15334	0.564929	4.67006	18.5596	0.00107761	0.00560033	NM_183289	Tcerg1l.	yes
MSTRG.15610	0.853954	4.36304	18.5574	0.00107807	0.00560033	NM_007918	Eif4ebp1.	yes
MSTRG.6832	0.435475	4.49104	18.5501	0.00107966	0.00560491	NM_023040	Gfer.	yes
MSTRG.5994	0.355482	5.40157	18.548	0.00108011	0.00560542	NM_016781	Prkag1.	yes
NM_007950	1.12521	0.188518	18.5389	0.00108211	0.00561397	NM_007950	Ereg.	yes
MSTRG.13226	0.443556	3.06844	18.5235	0.00108548	0.00562052	NM_027009	Rfc3.	yes
MSTRG.8847	0.917366	7.19954	18.5261	0.0010849	0.00562052	NM_015734	Col5a1.	yes
MSTRG.15368	0.99228	5.06448	18.5314	0.00108375	0.00562052	NM_030694	Ifitm2.	yes
MSTRG.11044	0.364568	3.87967	18.5164	0.00108703	0.00562477	NM_010281	Ggh.	yes
MSTRG.3884	0.211025	5.15258	18.5126	0.00108788	0.00562732	NM_025666	Ubr7.	yes
MSTRG.1914	0.858907	1.77038	18.5104	0.00108835	0.00562792	NM_016756	Cdk2.	yes
MSTRG.6628	0.51933	6.36302	18.505	0.00108954	0.00563225	NM_008251	Hmgn1.	yes
MSTRG.13809	0.223672	5.64728	18.4916	0.0010925	0.00564571	NM_001033463	Tatdn2.	yes
MSTRG.54	0.477695	5.95909	18.4825	0.0010945	0.00565171	NM_133832	Rdh10.	yes
MSTRG.16429	0.850105	5.93087	18.4796	0.00109515	0.00565203	NM_001081395	Amotl1.	yes
MSTRG.5171	0.421272	4.85157	18.477	0.00109573	0.00565321	NM_001243857	Fam124a.	yes
NM_011058	1.06354	0.542132	18.4538	0.00110088	0.00567791	NM_011058	Pdgfra.	yes
MSTRG.15445	0.357411	6.09002	18.4458	0.00110266	0.0056834	NM_133962	Arhgef18.	yes
MSTRG.470	0.26612	5.58641	18.4403	0.00110389	0.00568447	NR_040291	6430706D22Rik.	yes
MSTRG.10125	0.772367	2.94347	18.4378	0.00110445	0.00568447	NM_001164056	Pld1.	yes
MSTRG.52	0.264233	7.70131	18.4025	0.00111238	0.00572053	NM_011291	Rpl7.	yes
MSTRG.8450	0.223905	5.88286	18.4008	0.00111276	0.00572061	NM_019698	Aldh18a1.	yes
MSTRG.4389	0.442698	2.86935	18.3928	0.00111457	0.00572808	NM_175214	Kif27.	yes
MSTRG.11358	0.449249	3.97336	18.3877	0.00111571	0.0057302	NM_184088	Dennd4c.	yes
MSTRG.9955	0.496154	2.1951	18.3463	0.00112514	0.00577117	NR_105758	Mir6340.	yes
MSTRG.733	0.278336	5.46276	18.3411	0.00112634	0.00577356	NM_011277	Rnf2.	yes
MSTRG.10830	0.621752	1.36147	18.3377	0.00112711	0.00577526	NM_145133	Tifa.	yes
MSTRG.16476	0.856384	2.80349	18.3348	0.00112776	0.00577526	NM_010333	S1pr2.	yes
MSTRG.7335	0.272306	5.30484	18.3323	0.00112835	0.00577641	NM_133801	Gtf2f1.	yes
MSTRG.11216	0.305145	5.605	18.3297	0.00112895	0.00577763	NM_130889	Anp32b.	yes
MSTRG.6822	0.713274	3.35387	18.3245	0.00113012	0.00578176	NM_010023	Eci1.	yes
MSTRG.12711	0.326567	6.90308	18.3045	0.00113474	0.0057979	NM_009469	Ulk1.	yes
MSTRG.17812	0.605996	4.83323	18.3052	0.00113457	0.0057979	NM_008409	Itm2a.	yes
MSTRG.2237	0.573166	2.98958	18.2997	0.00113585	0.00580174	NM_013529	Gfpt2.	yes
MSTRG.13423	0.777911	2.64445	18.2896	0.00113819	0.00580805	NM_146174	Tcaf2.	yes
NM_134471	1.28668	0.0410874	18.2911	0.00113784	0.00580805	NM_134471	Kif2c.	yes
MSTRG.13110	0.31529	4.02599	18.2861	0.00113901	0.00581035	NM_010752	Mad1l1.	yes
MSTRG.1197	0.432826	5.08383	18.2719	0.00114228	0.00581984	NM_172787	L3mbtl3.	yes
MSTRG.538	0.466051	4.43669	18.2724	0.00114218	0.00581984	NM_013784	Pign.	yes
MSTRG.5783	0.281927	6.01517	18.2646	0.001144	0.00582458	NM_013818	Gtpbp1.	yes
MSTRG.6468	0.767541	4.40877	18.2335	0.00115127	0.00585599	NM_027444	Bbx.	yes
MSTRG.7030	0.467979	7.36663	18.2036	0.00115831	0.00588292	NM_001199733	Daxx.	yes
MSTRG.13024	0.518572	3.74752	18.2032	0.00115842	0.00588292	NM_001302938	Sh2b2.	yes
MSTRG.7430	0.393816	6.11395	18.195	0.00116035	0.00589061	NM_011163	Eif2ak2.	yes
MSTRG.13325	0.743438	5.77476	18.1936	0.00116068	0.00589061	NM_176996	Smo.	yes
MSTRG.14021	0.467043	6.11988	18.1841	0.00116294	0.0059002	NM_177688	H2afj.	yes
MSTRG.14771	0.764578	3.02723	18.1565	0.00116951	0.00592784	NM_001168475	Ttc23.	yes
MSTRG.1843	0.40161	2.8203	18.1525	0.00117047	0.00592891	NM_001159559	Xrcc6bp1.	yes
MSTRG.1147	0.625082	2.09124	18.1529	0.00117037	0.00592891	NM_019487	Hebp2.	yes
MSTRG.17289	0.367394	4.43062	18.1199	0.00117832	0.00596488	NM_001293648	Plcd1.	yes
MSTRG.5025	0.517611	5.35303	18.1158	0.00117929	0.00596791	NM_001161731	Ang.	yes
MSTRG.14348	0.465473	5.4429	18.1058	0.00118172	0.00597637	NM_007533	Bckdha.	yes
MSTRG.6277	0.291779	5.86372	18.1016	0.00118273	0.00597958	NM_001285893	Vps8.	yes
MSTRG.5756	0.930092	7.14779	18.0986	0.00118348	0.00598145	NM_008495	Lgals1.	yes
MSTRG.11995	1.5894	1.32711	18.0833	0.00118718	0.00599444	NM_001039554	Angptl7.	yes
MSTRG.9370	0.802256	3.90621	18.0695	0.00119054	0.00600949	NM_001128103	Ano3.	yes
MSTRG.11418	0.365337	6.03537	18.0375	0.00119838	0.00604477	NM_175036	Leprot.	yes
MSTRG.1031	0.961618	6.7153	18.0269	0.001201	0.00605076	NM_008976	Ptpn14.	yes
MSTRG.5587	0.748512	1.24535	18.0186	0.00120305	0.00605914	NM_001168250	Mtbp.	yes
NR_132642	0.841706	1.51197	18.0157	0.00120378	0.00606092	NR_132642	Tpcn2.	yes
MSTRG.867	0.771225	5.24928	18.0025	0.00120706	0.0060728	NM_022563	Ddr2.	yes
MSTRG.13125	0.49519	5.05387	17.9747	0.00121398	0.00609871	NM_177879	Sdk1.	yes
NM_001293783	0.94965	0.719462	17.9762	0.0012136	0.00609871	NM_001293783	Ddx60.	yes
MSTRG.7373	0.482268	4.06223	17.9581	0.00121812	0.00611758	NM_001114098	Mtcl1.	yes
MSTRG.10312	0.273225	5.30138	17.9442	0.00122163	0.00612937	NM_138591	Gfm1.	yes
MSTRG.2335	0.343781	4.34102	17.9442	0.00122162	0.00612937	NM_001081168	Sap30l.	yes
MSTRG.9848	1.199	4.05764	17.9445	0.00122154	0.00612937	NM_001205076	Jph2.	yes
MSTRG.7344	0.704374	2.9637	17.9369	0.00122346	0.00613467	NM_001242389	Trip10.	yes
MSTRG.1288	1.07044	2.86157	17.9295	0.00122533	0.00614018	NM_172393	Aim1.	yes
MSTRG.17940	0.228019	6.29759	17.9194	0.00122787	0.006151	NM_001199246	Maged2.	yes
MSTRG.3124	0.274762	5.37677	17.9179	0.00122827	0.00615106	NM_025481	Smurf2.	yes
MSTRG.12818	0.988384	2.09529	17.9126	0.00122961	0.00615582	NM_001177594	Slc8b1.	yes
MSTRG.15442	0.86829	9.80091	17.9109	0.00123003	0.00615598	NM_007631	Ccnd1.	yes
MSTRG.7085	0.774822	2.7535	17.9061	0.00123125	0.00616013	NM_001163763	Tcf19.	yes
MSTRG.12604	0.41189	4.45537	17.8994	0.00123295	0.00616596	NM_080708	Bmp2k.	yes
MSTRG.6308	0.836537	3.71808	17.8967	0.00123365	0.0061663	NM_001145952	Lpp.	yes
MSTRG.7866	0.989816	0.985714	17.8916	0.00123494	0.00617081	NA	NA.	yes
MSTRG.14275	0.81079	4.75205	17.884	0.00123689	0.00617862	NM_001010836	Ppp1r13l.	yes
MSTRG.8571	0.895221	4.27096	17.8555	0.00124419	0.00621115	NM_001252501	Sorcs1.	yes
MSTRG.15716	0.945437	0.22006	17.856	0.00124407	0.00621115	NR_126553	2500002B13Rik.	yes
MSTRG.6420	0.425714	3.02737	17.8509	0.00124537	0.00621508	NM_001205286	Tmem39a.	yes
MSTRG.15862	0.257454	6.10509	17.8433	0.00124734	0.00622101	NM_177766	Slc35e1.	yes
MSTRG.12385	0.496759	3.11958	17.8095	0.00125609	0.00625481	NM_022416	Stk32b.	yes
NM_177857	0.884953	2.00591	17.8105	0.00125583	0.00625481	NM_177857	Dennd2c.	yes
MSTRG.12435	0.958581	5.2329	17.8071	0.00125673	0.00625605	NM_011435	Sod3.	yes
MSTRG.6429	0.760286	1.31124	17.805	0.00125727	0.00625677	NR_040402	Gm19522.	yes
MSTRG.12529	0.226661	6.56053	17.7977	0.00125917	0.00626272	NM_025939	Paics.	yes
MSTRG.12321	0.293961	5.07762	17.7974	0.00125925	0.00626272	NM_001025426	Depdc5.	yes
MSTRG.16687	0.279883	4.60231	17.7944	0.00126004	0.00626466	NM_001281934	Pcsk7.	yes
MSTRG.7434	0.850291	3.56931	17.7848	0.00126253	0.00627311	NM_001171004	Prkd3.	yes
MSTRG.14670	0.23663	4.96739	17.7772	0.00126452	0.00627699	NM_001291075	Gtf2h1.	yes
MSTRG.15780	0.469303	4.75593	17.7733	0.00126554	0.00627699	NM_001025586	Nr2c2ap.	yes
MSTRG.11187	0.503482	4.2754	17.772	0.00126588	0.00627699	NM_027450	Glipr2.	yes
MSTRG.903	0.832642	2.7251	17.7773	0.00126449	0.00627699	NM_172647	F11r.	yes
MSTRG.16983	0.466091	3.22521	17.7555	0.00127022	0.00629164	NM_001146048	Lrrc1.	yes
MSTRG.12842	0.513609	6.25694	17.7527	0.00127096	0.00629333	NM_001308450	Aldh2.	yes
MSTRG.8919	0.425058	6.32556	17.7466	0.00127259	0.00629944	NM_001112703	Abl1.	yes
MSTRG.2180	0.45768	4.64681	17.7257	0.0012781	0.00632278	NM_001290697	Nudcd2.	yes
MSTRG.2181	0.577637	8.48731	17.7163	0.0012806	0.00633025	NM_009831	Ccng1.	yes
NM_028039	1.12832	-0.16204	17.7156	0.00128081	0.00633025	NM_028039	Esco2.	yes
MSTRG.17179	0.642356	1.09587	17.7006	0.00128479	0.00634595	NM_023738	Uba7.	yes
MSTRG.17101	0.387189	4.7143	17.6974	0.00128565	0.00634809	NM_009282	Stag1.	yes
MSTRG.4089	0.717934	0.00128331	17.6934	0.00128673	0.00634809	NA	NA.	yes
MSTRG.6519	0.869519	5.64581	17.695	0.00128631	0.00634809	NM_011173	Pros1.	yes
MSTRG.4769	1.00602	8.0275	17.693	0.00128682	0.00634809	NM_001081427	Flnb.	yes
MSTRG.15673	0.738439	2.74372	17.6863	0.00128863	0.00635505	NM_133969	Cyp4v3.	yes
MSTRG.4516	0.844961	4.16793	17.6825	0.00128965	0.00635525	NM_001301153	Cast.	yes
MSTRG.16609	0.849968	0.488799	17.6594	0.00129585	0.00637875	NA	NA.	yes
MSTRG.13764	0.31785	5.28913	17.656	0.00129679	0.00638139	NM_001242358	Trnt1.	yes
MSTRG.1466	0.948886	8.42027	17.6535	0.00129744	0.00638264	NM_001109991	Col18a1.	yes
MSTRG.5730	1.17757	0.332667	17.6435	0.00130015	0.006394	NM_001168660	Apol9b.	yes
MSTRG.15075	0.368032	6.40427	17.632	0.00130328	0.0064074	NM_177324	Sbf2.	yes
MSTRG.11119	0.216549	6.33182	17.6162	0.00130758	0.00642457	NM_029814	Chmp5.	yes
MSTRG.13321	1.13567	6.37329	17.6119	0.00130875	0.0064283	NM_001081185	Flnc.	yes
MSTRG.4250	0.244326	5.26595	17.6075	0.00130994	0.00643218	NM_026550	Pak1ip1.	yes
MSTRG.11823	0.305914	4.44764	17.5982	0.00131251	0.00643516	NM_008254	Hmgcl.	yes
MSTRG.6149	0.380699	4.06934	17.5949	0.00131339	0.00643516	NM_145931	Zc3h7a.	yes
MSTRG.12907	0.489101	3.70021	17.6017	0.00131154	0.00643516	NM_013812	Cdk2ap1.	yes
MSTRG.1810	0.677511	2.43384	17.574	0.00131915	0.00645541	NM_001162904	Mdm1.	yes
MSTRG.1432	0.297286	6.71346	17.5712	0.00131992	0.0064572	NM_001081412	Bcr.	yes
MSTRG.5733	0.886079	7.91199	17.5568	0.0013239	0.00646669	NM_022410	Myh9.	yes
MSTRG.6632	1.17678	1.51649	17.5544	0.00132456	0.00646791	NM_015825	Sh3bgr.	yes
MSTRG.13945	0.645401	2.65366	17.5415	0.00132812	0.00648334	NM_145391	Tapbpl.	yes
MSTRG.16860	0.363526	5.23213	17.5348	0.00133001	0.00649055	NM_033320	Glce.	yes
MSTRG.3197	0.261741	4.54226	17.5292	0.00133156	0.00649317	NM_001002929	Nup85.	yes
MSTRG.13755	0.853563	3.46983	17.5284	0.00133177	0.00649317	NM_198612	Gxylt2.	yes
MSTRG.8587	0.269338	4.71069	17.5223	0.00133349	0.00649717	NM_001033573	Zdhhc6.	yes
MSTRG.10882	0.306238	6.83562	17.5128	0.00133615	0.0065045	NM_001288578	Adh5.	yes
MSTRG.12830	1.03483	0.508765	17.5096	0.00133702	0.00650652	NM_145211	Oas1a.	yes
NM_001025602	1.73921	-0.243683	17.5083	0.00133738	0.00650652	NM_001025602	Il1rl1.	yes
MSTRG.13472	0.832374	0.274824	17.4955	0.00134098	0.00651802	NM_001172216	Fam221a.	yes
MSTRG.3286	1.09331	3.42166	17.4934	0.00134156	0.00651885	NA	NA.	yes
MSTRG.7984	0.31287	4.20037	17.4715	0.00134774	0.00653407	NM_026295	Ctdp1.	yes
MSTRG.11862	0.350915	7.26167	17.4692	0.0013484	0.00653407	NM_026880	Pink1.	yes
MSTRG.1903	0.593402	3.40881	17.4709	0.0013479	0.00653407	NM_011843	Esyt1.	yes
MSTRG.3437	0.441789	2.32422	17.4531	0.00135295	0.00654611	NA	NA.	yes
MSTRG.3773	0.652786	3.60466	17.4544	0.00135258	0.00654611	NM_001033334	Syndig1l.	yes
MSTRG.17657	0.845811	9.01576	17.4535	0.00135285	0.00654611	NM_001290421	Flna.	yes
MSTRG.8881	0.437379	5.77278	17.4201	0.00136235	0.0065896	NM_001008498	Wdr34.	yes
MSTRG.14725	0.622026	1.22046	17.4102	0.0013652	0.00660139	NA	NA.	yes
NM_146206	0.837527	1.51449	17.3751	0.00137532	0.00664223	NM_146206	Tpcn2.	yes
MSTRG.3661	0.652484	3.26585	17.3692	0.00137702	0.00664636	NM_026038	L3hypdh.	yes
MSTRG.772	0.457868	5.48241	17.3643	0.00137843	0.00665115	NM_177644	Rasal2.	yes
NM_001170954	0.94531	-0.126443	17.3476	0.00138329	0.00666854	NM_001170954	A4galt.	yes
NM_001004150	0.94531	-0.126443	17.3476	0.00138329	0.00666854	NM_001004150	A4galt.	yes
MSTRG.9633	0.357289	4.3244	17.3323	0.00138777	0.00668605	NM_001081090	Esf1.	yes
MSTRG.14077	0.493702	5.41819	17.3227	0.00139057	0.00669551	NM_001170433	Ppfibp1.	yes
MSTRG.2194	0.295513	4.39161	17.3087	0.00139469	0.00671127	NM_024475	Ublcp1.	yes
MSTRG.15744	0.459891	2.42235	17.2984	0.00139771	0.00671965	NM_025465	Tma16.	yes
MSTRG.8827	1.03697	5.73265	17.297	0.00139813	0.00671965	NM_008714	Notch1.	yes
MSTRG.3793	0.968653	5.96135	17.2947	0.0013988	0.00672	NM_009368	Tgfb3.	yes
MSTRG.13834	0.501404	5.81983	17.2912	0.00139983	0.00672173	NM_026376	Plxnd1.	yes
MSTRG.11370	0.583577	3.14599	17.2845	0.00140181	0.00672919	NM_001040654	Cdkn2a.	yes
MSTRG.5018	0.844213	2.12547	17.2627	0.00140828	0.00675413	NM_009351	Tep1.	yes
MSTRG.8253	0.417394	3.91411	17.2416	0.00141457	0.00678226	NM_023731	Ccdc86.	yes
MSTRG.16355	0.473579	3.5372	17.2332	0.00141709	0.00679024	NM_001111141	Sprtn.	yes
MSTRG.15921	0.915009	1.45909	17.23	0.00141807	0.00679083	NM_024184	Asf1b.	yes
MSTRG.11913	0.584934	2.78064	17.2127	0.00142327	0.00680954	NM_001163256	Fblim1.	yes
MSTRG.12746	0.216294	5.42023	17.1946	0.00142873	0.00682827	NM_001033202	Usp30.	yes
MSTRG.4975	0.300594	4.85095	17.1926	0.00142933	0.00682827	NM_015774	Ero1l.	yes
MSTRG.6243	0.584087	2.70253	17.1932	0.00142914	0.00682827	NM_001159407	B3gnt5.	yes
MSTRG.4722	1.26597	3.25288	17.1878	0.00143079	0.00683317	NM_001301373	Fst.	yes
MSTRG.2899	0.745386	3.60805	17.1656	0.00143754	0.00685924	NM_019877	Copz2.	yes
MSTRG.1231	0.460903	3.40417	17.1635	0.00143816	0.00686009	NM_172508	Dse.	yes
MSTRG.30	0.704821	1.93358	17.1493	0.00144251	0.00687882	NM_001037759	Sgk3.	yes
MSTRG.7766	0.382669	5.45894	17.1457	0.00144361	0.00688014	NM_027490	Dcp2.	yes
MSTRG.3285	1.4462	3.83761	17.1455	0.00144366	0.00688014	NA	NA.	yes
MSTRG.4657	0.317541	7.84154	17.1407	0.00144513	0.0068851	NM_001024955	Pik3r1.	yes
MSTRG.16580	0.352737	2.68099	17.1355	0.00144673	0.006889	NM_028040	Rpusd4.	yes
MSTRG.11803	0.20825	6.1364	17.125	0.00144997	0.00690193	NM_001256112	Mtfr1l.	yes
MSTRG.5033	0.888614	1.78137	17.1201	0.00145148	0.00690704	NR_045728	Gm16617.	yes
MSTRG.6558	0.30651	4.97595	17.1095	0.00145476	0.00691437	NM_008065	Gabpa.	yes
MSTRG.10453	0.9173	1.03887	17.1039	0.00145647	0.00691914	NM_001162425	Efna1.	yes
MSTRG.7385	0.920541	2.99639	17.1034	0.00145664	0.00691914	NM_001164074	Tgif1.	yes
MSTRG.12990	1.13872	7.22205	17.0881	0.00146139	0.00693758	NM_007925	Eln.	yes
MSTRG.15102	0.44829	3.40075	17.0706	0.00146683	0.00695506	NM_173767	Insc.	yes
MSTRG.6326	1.06279	4.20312	17.0578	0.00147082	0.0069719	NM_177632	Fam43a.	yes
MSTRG.14418	0.359014	4.77553	17.0507	0.00147304	0.00697827	NM_001306222	Nfkbib.	yes
MSTRG.5722	0.382269	5.93227	17.0489	0.00147363	0.00697896	NM_182805	Gpt.	yes
MSTRG.10175	0.29051	5.24099	17.0463	0.00147444	0.00698073	NM_019393	Exosc9.	yes
MSTRG.16561	1.14247	2.6887	17.018	0.00148336	0.00701251	NM_011176	St14.	yes
MSTRG.5327	0.664176	0.734055	17.0149	0.00148433	0.00701497	NM_175265	Bora.	yes
MSTRG.12197	0.29274	4.7702	16.9983	0.0014896	0.00703594	NM_009584	Dnajc2.	yes
MSTRG.826	0.45312	4.93125	16.9954	0.00149054	0.00703594	NM_001276455	Slc19a2.	yes
MSTRG.6188	0.44363	3.61095	16.9873	0.0014931	0.00704241	NM_026163	Pkp2.	yes
MSTRG.7798	0.464922	6.30327	16.9869	0.00149324	0.00704241	NM_008292	Hsd17b4.	yes
MSTRG.2044	0.552973	2.17414	16.9881	0.00149284	0.00704241	NM_001163359	Fignl1.	yes
MSTRG.5366	0.353847	4.54767	16.9655	0.00150008	0.00706948	NM_021434	Gpr180.	yes
NR_132644	0.845198	1.31031	16.9586	0.00150228	0.00707242	NR_132644	Tpcn2.	yes
MSTRG.4075	0.391163	4.52562	16.9449	0.0015067	0.00708904	NR_045170	Gm10336.	yes
NM_010575	0.632319	1.3652	16.9431	0.00150728	0.00708967	NM_010575	Itga2b.	yes
MSTRG.35	0.417078	3.38655	16.9391	0.00150855	0.00709143	NM_026493	Cspp1.	yes
MSTRG.11500	0.421131	5.0386	16.9334	0.00151041	0.00709805	NM_172698	Efcab14.	yes
MSTRG.2279	0.94517	4.40668	16.9187	0.00151516	0.00711408	NM_001313981	Tcf7.	yes
MSTRG.12118	0.593643	4.10546	16.9035	0.00152011	0.00713519	NA	NA.	yes
MSTRG.11436	0.665133	7.11711	16.8986	0.0015217	0.00714	NM_080555	Plpp3.	yes
MSTRG.2364	0.819964	5.07888	16.8975	0.00152203	0.00714	NM_139298	Wnt9a.	yes
MSTRG.7031	0.499134	3.50154	16.8896	0.00152462	0.00715003	NA	NA.	yes
MSTRG.104	0.415494	4.18039	16.8828	0.00152685	0.00715626	NM_027159	Ccdc115.	yes
MSTRG.11893	0.268999	7.09473	16.8748	0.00152947	0.00716433	NM_173867	Rcc2.	yes
MSTRG.16984	0.358559	6.12288	16.87	0.00153105	0.00716537	NM_010295	Gclc.	yes
MSTRG.186	0.488631	4.99218	16.8701	0.00153101	0.00716537	NM_011729	Ercc5.	yes
MSTRG.16295	0.90926	6.11286	16.8503	0.00153753	0.00719357	NM_001037298	Piezo1.	yes
MSTRG.757	0.566326	6.46694	16.8457	0.00153904	0.0071985	NM_001024945	Qsox1.	yes
MSTRG.1493	0.869403	4.32153	16.8416	0.00154038	0.00720056	NM_027875	Syde1.	yes
NM_001001186	0.916691	-0.0702671	16.8357	0.00154236	0.00720766	NM_001001186	Zfp456.	yes
MSTRG.13171	0.215922	6.57526	16.8338	0.00154297	0.00720842	NM_001038627	Smurf1.	yes
MSTRG.16183	0.473359	3.0315	16.8211	0.00154718	0.00722167	NM_146215	Cmtr2.	yes
MSTRG.16701	0.288709	6.29142	16.8078	0.00155163	0.00723721	NM_024233	Rexo2.	yes
MSTRG.16278	0.645008	6.45494	16.803	0.00155323	0.00723999	NA	NA.	yes
MSTRG.7402	0.541845	6.08539	16.7639	0.00156632	0.00729816	NM_029999	Lbh.	yes
NM_017401	0.701743	0.846755	16.7538	0.00156974	0.00730763	NM_017401	Polm.	yes
MSTRG.14995	0.885763	4.48326	16.7453	0.00157263	0.00731682	NM_001040111	Arap1.	yes
MSTRG.11175	0.819668	6.63717	16.7369	0.00157547	0.00732787	NM_011602	Tln1.	yes
MSTRG.2188	0.272163	5.34332	16.7188	0.00158161	0.00735135	NM_148673	Slu7.	yes
MSTRG.102	0.330727	5.06895	16.7164	0.00158245	0.00735173	NM_001159729	Rab23.	yes
MSTRG.8497	0.403596	4.57038	16.7046	0.00158647	0.00736392	NM_001162410	Chuk.	yes
MSTRG.9730	0.666383	2.68198	16.7007	0.0015878	0.00736793	NM_018807	Plagl2.	yes
MSTRG.13628	0.29493	6.19868	16.6951	0.00158975	0.00736901	NM_009357	Tex261.	yes
MSTRG.10477	0.63826	2.92322	16.6933	0.00159035	0.00736901	NM_001293741	Rab13.	yes
MSTRG.14949	0.665763	5.13206	16.6936	0.00159023	0.00736901	NM_001024619	Tsku.	yes
MSTRG.2315	1.16281	4.21678	16.6944	0.00158996	0.00736901	NM_001329860	Gpx3.	yes
MSTRG.14622	0.793684	3.28325	16.6846	0.00159335	0.00738073	NM_001285498	Tead2.	yes
MSTRG.2847	0.319511	4.42929	16.6822	0.00159418	0.00738245	NM_134012	Mbtd1.	yes
MSTRG.1412	0.783499	2.70517	16.677	0.00159597	0.00738857	NM_025807	Slc16a9.	yes
MSTRG.14116	0.360474	6.06684	16.6682	0.00159899	0.00739856	NM_001164204	Tsen34.	yes
MSTRG.2945	0.353804	5.86725	16.6631	0.00160077	0.00740214	NM_028149	Fbxl20.	yes
MSTRG.7161	1.13519	1.98095	16.6552	0.00160349	0.00740829	NM_010398	H2-T23.	yes
MSTRG.5458	0.540029	5.86509	16.6476	0.00160611	0.00741822	NM_001081064	Pdzd2.	yes
MSTRG.17120	0.882037	0.693394	16.6401	0.00160872	0.00742812	NM_001002896	Bfsp2.	yes
MSTRG.511	0.445637	6.93089	16.6387	0.00160924	0.00742832	NM_001159717	Sept2.	yes
MSTRG.5386	0.264969	5.59132	16.6244	0.00161422	0.00744916	NM_145465	Stk24.	yes
MSTRG.13224	0.738768	3.13757	16.6077	0.00162004	0.00747386	NM_001163493	Stard13.	yes
NM_001081162	0.891421	1.33451	16.6061	0.00162063	0.00747437	NM_001081162	Slc4a11.	yes
MSTRG.6950	0.927081	3.20141	16.6013	0.00162229	0.00747989	NM_001098226	Tead3.	yes
MSTRG.8188	0.451733	3.3615	16.5973	0.00162369	0.007482	NR_002896	Snhg1.	yes
MSTRG.10677	0.431789	4.97675	16.5804	0.00162964	0.00750506	NM_001159354	Magi3.	yes
MSTRG.14781	0.922837	3.03526	16.5564	0.00163816	0.00753773	NA	NA.	yes
MSTRG.10750	0.632945	3.65141	16.5288	0.001648	0.00757202	NM_011504	Stxbp3.	yes
MSTRG.11382	0.234191	4.38582	16.5153	0.00165283	0.00757684	NM_001290568	Ift74.	yes
MSTRG.6905	0.284338	5.12261	16.518	0.00165186	0.00757684	NM_001159598	Axin1.	yes
MSTRG.17582	1.20462	0.190838	16.5186	0.00165165	0.00757684	NA	NA.	yes
MSTRG.9342	0.671724	5.79107	16.5112	0.00165431	0.00757905	NM_178695	Prrg4.	yes
MSTRG.11731	0.719661	4.63892	16.5066	0.00165599	0.00758239	NM_010686	Laptm5.	yes
MSTRG.6328	0.315151	4.63327	16.4939	0.00166056	0.00759891	NM_198626	Xxylt1.	yes
MSTRG.2696	0.836447	4.33879	16.4891	0.0016623	0.00760471	NM_001159301	Lgals9.	yes
MSTRG.13575	0.816154	4.00279	16.4727	0.00166821	0.00762956	NM_001042534	Capg.	yes
MSTRG.11909	1.00134	5.03939	16.4679	0.00166997	0.00763538	NM_010139	Epha2.	yes
MSTRG.3788	0.674169	1.74338	16.4622	0.00167206	0.00764054	NM_172414	Zc2hc1c.	yes
MSTRG.18022	0.968201	1.41525	16.4563	0.00167418	0.00764364	NM_001301402	Pir.	yes
MSTRG.12346	0.282163	4.26943	16.4487	0.00167697	0.00765194	NM_001145858	Sh3bp2.	yes
MSTRG.4200	0.257844	6.26552	16.438	0.00168087	0.00766093	NM_025588	Exoc2.	yes
MSTRG.3770	0.348337	5.38812	16.4401	0.00168013	0.00766093	NM_001313967	Aldh6a1.	yes
MSTRG.15025	0.810358	2.18071	16.4306	0.00168361	0.00767122	NM_001167828	Trim30d.	yes
MSTRG.10042	0.332072	3.27292	16.4124	0.0016903	0.0076973	NM_001001882	Rtel1.	yes
MSTRG.10988	1.11663	1.88656	16.3958	0.00169644	0.00772081	NM_013526	Gdf6.	yes
MSTRG.10123	0.549443	6.66466	16.3903	0.00169847	0.00772459	NM_173182	Fndc3b.	yes
MSTRG.4286	0.380663	5.08767	16.3673	0.00170699	0.007756	NM_025900	Dek.	yes
NM_001190400	0.567032	1.2814	16.3658	0.00170759	0.007756	NM_001190400	Bend7.	yes
NM_178663	0.567032	1.2814	16.3658	0.00170759	0.007756	NM_178663	Bend7.	yes
MSTRG.819	0.514363	1.52253	16.3397	0.00171733	0.00779803	NM_201364	BC055324.	yes
MSTRG.16633	0.597581	3.61118	16.3255	0.00172268	0.00781784	NM_178644	Oaf.	yes
MSTRG.14773	0.508813	6.28029	16.305	0.00173044	0.00784856	NM_010513	Igf1r.	yes
MSTRG.10208	0.445597	1.51858	16.2948	0.00173431	0.00786162	NM_001081411	Sclt1.	yes
MSTRG.11898	0.438431	4.94529	16.2891	0.00173649	0.00786698	NM_025383	Necap2.	yes
MSTRG.6356	0.311599	5.208	16.2526	0.00175042	0.00792786	NM_001081255	Lrch3.	yes
MSTRG.1994	0.360792	3.68601	16.2462	0.00175288	0.00793236	NM_134033	Ccdc117.	yes
NR_030682	0.490493	0.978984	16.2479	0.00175225	0.00793236	NR_030682	2810410L24Rik.	yes
MSTRG.14818	0.70261	2.07517	16.2415	0.00175469	0.00793588	NM_001291222	Kif7.	yes
MSTRG.3706	0.440955	5.29573	16.2315	0.00175855	0.00794653	NM_019579	Mpp5.	yes
MSTRG.3764	0.328742	5.73619	16.2227	0.00176197	0.0079552	NM_001252625	Ptgr2.	yes
MSTRG.5092	0.717779	2.44014	16.2187	0.00176352	0.00795758	NM_001037938	Dhrs4.	yes
MSTRG.13653	0.377261	4.83183	16.2119	0.00176613	0.00796414	NM_031199	Tgfa.	yes
MSTRG.13360	0.856878	8.28764	16.2049	0.00176886	0.00797267	NM_145575	Cald1.	yes
MSTRG.10821	0.448141	4.01244	16.196	0.00177235	0.00798388	NM_138593	Larp7.	yes
MSTRG.8916	0.366783	5.37899	16.1924	0.00177373	0.00798555	NM_001033389	Fubp3.	yes
MSTRG.13271	0.684415	3.6855	16.1924	0.00177373	0.00798555	NM_175088	Mdfic.	yes
MSTRG.8470	0.450774	5.71294	16.1789	0.00177903	0.00800332	NM_199447	Rrp12.	yes
MSTRG.1748	0.331856	5.82695	16.1749	0.00178059	0.00800511	NM_013598	Kitl.	yes
MSTRG.10803	0.24698	4.59777	16.1579	0.00178727	0.0080283	NM_153806	Dnttip2.	yes
MSTRG.8356	0.266597	7.79802	16.1523	0.00178946	0.0080313	NM_011416	Smarca2.	yes
MSTRG.183	0.499104	3.1556	16.1479	0.0017912	0.00803684	NM_023645	Kdelc1.	yes
MSTRG.3647	0.695028	5.14828	16.1364	0.00179576	0.00805503	NM_028127	Frmd6.	yes
MSTRG.10106	0.278663	4.93581	16.1276	0.00179924	0.00806615	NM_001122759	Pde7a.	yes
MSTRG.14836	0.671348	2.87081	16.1258	0.00179994	0.00806615	NM_001285997	Prc1.	yes
MSTRG.8025	0.87488	3.39218	16.1239	0.00180072	0.00806615	NM_001136091	Tcirg1.	yes
MSTRG.17112	0.852826	6.8566	16.1201	0.0018022	0.00807022	NM_019764	Amotl2.	yes
MSTRG.10229	0.267543	6.46617	16.115	0.00180424	0.00807707	NM_019739	Foxo1.	yes
MSTRG.7050	0.807952	4.68607	16.097	0.00181141	0.00810491	NM_011530	Tap2.	yes
MSTRG.13892	1.08012	5.08549	16.0863	0.00181573	0.00811935	NM_175628	A2m.	yes
MSTRG.2061	0.855885	4.58495	16.0651	0.00182422	0.00815044	NM_007912	Egfr.	yes
MSTRG.7171	0.272775	5.09569	16.0527	0.00182924	0.00816945	NM_001025599	Trim26.	yes
MSTRG.526	0.398195	4.46174	16.0521	0.0018295	0.00816945	NM_173760	Ppip5k2.	yes
MSTRG.5738	0.521402	4.78077	16.0237	0.00184102	0.00820931	NM_025931	Ift27.	yes
MSTRG.15531	0.590031	4.82691	16.026	0.00184007	0.00820931	NM_001037736	Arhgef10.	yes
MSTRG.765	0.784101	4.7198	16.0243	0.00184078	0.00820931	NM_023141	Tor3a.	yes
MSTRG.11776	1.10982	2.17347	16.0137	0.00184509	0.00822283	NM_175307	Fam46b.	yes
MSTRG.16755	0.752411	1.01695	16.0055	0.00184846	0.00823555	NM_175562	Rab39.	yes
NM_177123	0.656853	1.16491	15.9927	0.00185369	0.00825346	NM_177123	Spef2.	yes
MSTRG.5280	0.41474	2.6191	15.9843	0.00185714	0.00826264	NM_026232	Slc25a30.	yes
MSTRG.16605	0.249115	5.79463	15.9829	0.00185775	0.00826301	NM_025289	Tbrg1.	yes
MSTRG.17735	0.220396	5.2798	15.9812	0.00185842	0.00826371	NM_152822	Las1l.	yes
MSTRG.7350	0.814855	1.54355	15.9748	0.00186107	0.00826854	NM_026497	Nudt12.	yes
MSTRG.438	0.286139	5.05023	15.9713	0.00186251	0.00827029	NM_001310702	Armc9.	yes
MSTRG.4327	1.19768	1.55793	15.9653	0.00186502	0.00827451	NM_013601	Msx2.	yes
MSTRG.8969	0.87682	4.9367	15.9577	0.00186815	0.00828606	NM_011923	Angptl2.	yes
NM_001029856	0.526555	2.13288	15.9446	0.00187361	0.00830795	NM_001029856	Atad5.	yes
MSTRG.12936	0.624794	0.948112	15.9393	0.00187581	0.00831408	NM_172885	Tmem132d.	yes
MSTRG.14453	0.518822	1.99191	15.9213	0.0018833	0.00834287	NM_152814	Zfp566.	yes
MSTRG.9292	0.602279	3.88686	15.9195	0.00188408	0.00834287	NM_001136055	Cd82.	yes
MSTRG.4233	0.810434	0.881367	15.9194	0.00188411	0.00834287	NM_010745	Ly86.	yes
MSTRG.5053	1.00125	5.16796	15.9124	0.00188706	0.00835171	NM_010590	Ajuba.	yes
MSTRG.12124	0.831496	4.48094	15.9087	0.00188862	0.00835584	NM_009873	Cdk6.	yes
MSTRG.12447	0.439306	5.14118	15.9021	0.00189137	0.00836336	NM_001080927	Rbpj.	yes
MSTRG.14587	0.718529	4.82365	15.8931	0.00189517	0.00837781	NM_001271538	Myh14.	yes
NM_001001321	0.876207	0.0153557	15.8901	0.00189643	0.00838104	NM_001001321	Slc35d2.	yes
MSTRG.9820	0.756148	2.68649	15.8674	0.00190604	0.00841649	NM_001131021	D630003M21Rik.	yes
MSTRG.2633	0.4944	7.25831	15.8635	0.0019077	0.00842087	NM_008750	Nxn.	yes
NM_177052	0.400465	1.81742	15.8595	0.00190938	0.00842189	NM_177052	Kif6.	yes
MSTRG.10382	0.244944	7.76494	15.8484	0.00191414	0.00843584	NM_016959	Rps3a1.	yes
MSTRG.8876	0.377144	6.29141	15.8485	0.00191411	0.00843584	NM_001113213	Odf2.	yes
MSTRG.963	0.433612	6.32799	15.8385	0.00191836	0.00844971	NM_001161665	Kif26b.	yes
MSTRG.4054	0.528897	2.08105	15.832	0.00192115	0.00845733	NM_013778	Akr1c13.	yes
MSTRG.4497	0.759347	4.46659	15.8144	0.0019287	0.00848633	NM_011390	Slc12a7.	yes
MSTRG.11068	0.502065	3.30067	15.8	0.00193493	0.00850854	NM_001122978	Casp8ap2.	yes
MSTRG.2743	0.965439	1.03177	15.8009	0.00193454	0.00850854	NM_001320300	Mmp28.	yes
MSTRG.9054	0.992991	1.4039	15.7986	0.00193554	0.00850888	NM_001141948	Nmi.	yes
MSTRG.14637	0.488176	6.53964	15.7896	0.00193942	0.00852355	NA	NA.	yes
MSTRG.10284	0.368388	5.53246	15.7835	0.00194208	0.00853054	NM_001253708	Mbnl1.	yes
MSTRG.10899	0.243782	4.7496	15.7768	0.00194497	0.00854085	NM_145546	Gtf2b.	yes
MSTRG.10025	0.241638	6.16701	15.7644	0.00195039	0.00855147	NM_031373	Ogfr.	yes
MSTRG.15209	0.321562	5.23628	15.7654	0.00194995	0.00855147	NM_019674	Ppp4c.	yes
MSTRG.307	0.453589	3.96889	15.7652	0.00195004	0.00855147	NM_001097644	Ccnyl1.	yes
MSTRG.17007	0.480801	5.60645	15.7667	0.00194936	0.00855147	NM_001081216	Phip.	yes
MSTRG.11758	1.06001	3.77143	15.7638	0.00195062	0.00855147	NM_133888	Smpdl3b.	yes
MSTRG.1002	0.230049	5.81858	15.749	0.00195711	0.00857755	NM_181732	Aida.	yes
MSTRG.7458	0.436061	1.77757	15.7416	0.00196036	0.00858705	NM_028138	Thumpd2.	yes
MSTRG.204	0.260483	6.27575	15.7343	0.00196356	0.00859211	NM_172653	Slc39a10.	yes
MSTRG.14111	0.309481	8.1052	15.7315	0.00196481	0.00859211	NM_029767	Rps9.	yes
NM_015790	0.777684	0.775172	15.7303	0.0019653	0.00859211	NM_015790	Icosl.	yes
MSTRG.7899	0.845324	5.56124	15.7307	0.00196515	0.00859211	NM_021451	Pmaip1.	yes
MSTRG.4533	0.3115	5.42434	15.7138	0.00197259	0.00862091	NM_001163419	Fam172a.	yes
MSTRG.7521	0.930027	4.52977	15.7055	0.00197626	0.00863288	NM_153153	Svil.	yes
MSTRG.12623	0.355832	2.68395	15.7026	0.00197757	0.00863621	NM_001081107	Helq.	yes
MSTRG.4582	0.277406	3.52476	15.6975	0.00197984	0.00864136	NM_133905	Papd4.	yes
MSTRG.8985	0.750121	2.76012	15.6949	0.00198098	0.00864398	NM_001290635	Cntrl.	yes
MSTRG.4306	0.911554	4.09376	15.6902	0.00198306	0.00865068	NM_008760	Ogn.	yes
MSTRG.12980	0.303	3.98599	15.682	0.00198672	0.00866187	NM_033572	Wbscr16.	yes
MSTRG.10683	0.819971	4.95387	15.6687	0.00199267	0.00867591	NM_001291859	Rhoc.	yes
MSTRG.11518	0.33606	4.16632	15.6466	0.00200258	0.00870712	NM_029868	Gpbp1l1.	yes
MSTRG.2299	0.352863	3.70027	15.6218	0.00201375	0.00873893	NM_011396	Slc22a5.	yes
MSTRG.12297	0.38797	6.81957	15.6219	0.00201374	0.00873893	NM_027855	Atraid.	yes
MSTRG.4427	0.476741	2.5074	15.609	0.00201958	0.00875337	NM_001042673	Fancc.	yes
MSTRG.12040	0.379877	5.84715	15.6059	0.00202096	0.00875508	NM_001033352	Klhl21.	yes
MSTRG.1364	0.291152	4.54665	15.5912	0.00202768	0.00877408	NM_013753	Pald1.	yes
MSTRG.17982	0.495287	3.83174	15.5734	0.00203582	0.00880339	NM_001313711	Prdx4.	yes
MSTRG.12210	0.712705	0.75868	15.5715	0.00203668	0.0088047	NA	NA.	yes
NM_001304553	0.689295	0.943616	15.5571	0.00204332	0.00882623	NM_001304553	Stil.	yes
MSTRG.8353	0.661905	4.55928	15.5536	0.00204491	0.00883068	NM_181404	Kank1.	yes
MSTRG.12528	0.25499	4.39726	15.5495	0.00204681	0.00883577	NM_172146	Ppat.	yes
MSTRG.10326	0.803248	2.57454	15.5487	0.0020472	0.00883577	NM_025863	Trim59.	yes
MSTRG.10625	0.508132	2.89701	15.5439	0.00204941	0.00884289	NM_019800	Acp6.	yes
MSTRG.6583	0.748819	2.3464	15.5382	0.00205206	0.0088498	NM_001199210	Eva1c.	yes
MSTRG.4004	1.1974	2.60008	15.538	0.00205213	0.0088498	NM_001100460	Zbtb42.	yes
MSTRG.13978	0.238932	7.3534	15.5306	0.00205558	0.00885749	NM_010219	Fkbp4.	yes
MSTRG.3868	0.402423	3.27396	15.523	0.00205909	0.00886538	NR_038047	D130020L05Rik.	yes
MSTRG.15517	0.579897	8.35159	15.5241	0.00205858	0.00886538	NM_019521	Gas6.	yes
MSTRG.371	0.282495	3.96456	15.5111	0.00206463	0.00888199	NM_029010	Glb1l.	yes
MSTRG.9102	0.341576	3.15036	15.5086	0.0020658	0.0088846	NM_001047604	Ttc21b.	yes
MSTRG.10918	0.449101	1.9311	15.5058	0.00206713	0.00888728	NM_001293672	Ctbs.	yes
MSTRG.13675	0.600124	4.77873	15.4995	0.00207009	0.00889581	NM_054041	Antxr1.	yes
MSTRG.9859	0.488448	3.12515	15.495	0.00207219	0.00889872	NM_001272052	Ada.	yes
MSTRG.3771	0.289903	3.65775	15.4695	0.00208417	0.00893129	NM_173756	Lin52.	yes
NM_001304555	0.685536	0.941243	15.4687	0.00208453	0.00893129	NM_001304555	Stil.	yes
NM_009185	0.685536	0.941243	15.4687	0.00208453	0.00893129	NM_009185	Stil.	yes
MSTRG.16283	0.405724	2.14944	15.4647	0.0020864	0.00893689	NA	NA.	yes
MSTRG.2230	0.790391	4.4444	15.4632	0.00208712	0.00893758	NM_008326	Irgm1.	yes
MSTRG.15874	0.298441	3.85917	15.4373	0.00209942	0.00898295	NM_001316753	Hmgxb4.	yes
MSTRG.16166	0.244684	5.51951	15.4278	0.00210395	0.00899539	NM_025830	Wwp2.	yes
MSTRG.5908	0.297542	5.12321	15.4276	0.00210403	0.00899539	NM_001163319	Tubgcp6.	yes
MSTRG.11684	0.44159	6.33552	15.4226	0.00210641	0.00900318	NM_178110	Trim62.	yes
MSTRG.8889	0.323098	3.32962	15.4211	0.00210712	0.00900376	NM_172404	Kyat1.	yes
NM_001327821	0.64516	2.38103	15.4193	0.00210799	0.00900508	NM_001327821	Creb5.	yes
MSTRG.8214	1.1439	6.90946	15.4159	0.00210962	0.00900959	NM_001039959	Ahnak.	yes
MSTRG.2148	0.441618	3.24615	15.4021	0.00211622	0.00903291	NM_009288	Stk10.	yes
MSTRG.11586	0.441976	4.41035	15.3971	0.00211864	0.00903839	NM_001081142	Kcnq4.	yes
MSTRG.7256	0.22089	5.89387	15.3944	0.00211991	0.00903911	NM_016859	Bysl.	yes
MSTRG.7254	0.362767	3.1381	15.3932	0.00212052	0.00903911	NM_022015	Taf8.	yes
MSTRG.9555	0.438941	0.898983	15.3879	0.00212306	0.00904267	NA	NA.	yes
MSTRG.7360	0.5838	5.0337	15.3887	0.00212267	0.00904267	NM_008549	Man2a1.	yes
NM_177230	0.74582	0.0257524	15.3857	0.00212414	0.00904482	NM_177230	Ccdc158.	yes
MSTRG.15674	1.01666	8.20349	15.376	0.00212882	0.00906232	NM_001081286	Fat1.	yes
MSTRG.5571	0.229051	6.82728	15.3599	0.0021366	0.00909081	NM_009009	Rad21.	yes
MSTRG.3256	0.859624	1.51301	15.3598	0.00213666	0.00909081	NM_001012273	Birc5.	yes
NM_172870	1.38339	0.00638882	15.357	0.00213801	0.00909415	NM_172870	Bnc2.	yes
MSTRG.8027	0.792295	3.06222	15.3446	0.00214407	0.00911745	NM_026316	Aldh3b1.	yes
MSTRG.8050	0.720153	3.52704	15.3429	0.00214488	0.00911847	NM_001329989	Rhod.	yes
NM_001331118	1.20334	-0.242019	15.3368	0.00214785	0.0091262	NM_001331118	Alox12.	yes
NM_007440	1.20334	-0.242019	15.3368	0.00214785	0.0091262	NM_007440	Alox12.	yes
MSTRG.13228	0.845376	2.63373	15.3327	0.00214985	0.00913225	NM_010156	Samd9l.	yes
MSTRG.3240	0.89477	1.63159	15.3253	0.00215349	0.00914527	NM_009180	St6galnac2.	yes
MSTRG.8223	0.441734	2.37901	15.3196	0.00215627	0.00915461	NM_144538	Rab3il1.	yes
MSTRG.11889	0.69039	5.31123	15.3167	0.00215769	0.00915823	NM_173427	Klhdc7a.	yes
MSTRG.2569	0.964812	1.15592	15.3097	0.00216114	0.00917041	NM_144526	Fam64a.	yes
MSTRG.10873	0.680801	4.884	15.3028	0.00216452	0.00917886	NM_030143	Ddit4l.	yes
MSTRG.14805	0.874859	0.0607108	15.3021	0.00216487	0.00917886	NM_001113527	Isg20.	yes
MSTRG.14005	1.45537	0.67256	15.2945	0.00216864	0.0091924	NM_181444	Gprc5a.	yes
MSTRG.12479	0.483532	6.67994	15.2906	0.00217059	0.0091947	NM_001001980	Limch1.	yes
MSTRG.10247	0.296817	4.29836	15.2772	0.0021772	0.00921636	NM_025442	Alg5.	yes
NM_053214	0.571998	0.999273	15.2655	0.00218303	0.00923368	NM_053214	Myo1f.	yes
MSTRG.2131	0.440925	2.4296	15.2602	0.00218565	0.00923736	NA	NA.	yes
MSTRG.7851	0.525839	2.69237	15.261	0.00218527	0.00923736	NM_007885	Slc26a2.	yes
[truncated: 1,709 more rows]
