# Supplementary material for: Tet1 Isoforms Differentially Regulate Gene Expression, Synaptic Transmission, and Memory in the Mammalian Brain
Source: J Neurosci. 2021 Jan 27;41(4):578–93. doi: 10.1523/JNEUROSCI.1821-20.2020 (PMC7842754; doi:10.1523/JNEUROSCI.1821-20.2020)
Supplement: Extended Data Figure 5-4 — Expression of all genes in AAV1-Tet1S-SID4X relative to -Tet1S-NFD. Expression of all genes in a comparison of AAV1-Tet1S-SID4X to -Tet1S-NFD. Download Figure 5-4, XLSX file. [file ns-JN-RM-1821-20-s06.xlsx]

## Sheet: ALL genes S 4X vs NFD
Figure 5-4
MSTRG	logFC	logCPM	F	PValue	FDR	Refseq	OGS	Sig		MSTRG – Stringtie ID or Refseq ID of gene (if gene prediction matches annotation exactly); logFC = log2 fold-change; logCPM = average log2 counts per million; F – F statistic; PValue = probability value before multiple hypothesis correction; FDR = false discovery rate; Refseq = best matching Refseq gene ID that best matches the stringtie predicted transcript; OGS – official gene symbol with perio…
MSTRG.1654	1.00472	5.16046	269.724	1.94e-09	3.08e-05	NM_146008	Tcp11l2.	yes
MSTRG.1661	1.28701	4.03683	205.064	8.98e-09	7.13e-05	NM_007771	Cry1.	yes
MSTRG.12510	0.844809	4.39686	174.192	2.21e-08	0.000117155	NM_001114660	Scfd2.	yes
MSTRG.2972	-1.79687	1.6586	153.41	4.45e-08	0.000149862	NM_172946	Krt222.	yes
MSTRG.9409	1.72485	1.5155	146.333	5.75e-08	0.000149862	NM_001311140	Bmf.	yes
MSTRG.8575	0.774076	5.56545	141.715	6.85e-08	0.000149862	NM_001008542	Mxi1.	yes
MSTRG.8450	0.618968	5.88286	140.318	7.23e-08	0.000149862	NM_019698	Aldh18a1.	yes
MSTRG.12991	1.12876	3.45109	138.09	7.88e-08	0.000149862	NM_024479	Wbscr27.	yes
MSTRG.12748	1.5015	2.35953	132.986	9.67e-08	0.000149862	NM_001040691	Ung.	yes
MSTRG.9553	0.867865	4.11798	130.577	1.07e-07	0.000149862	NM_009086	Polr1b.	yes
MSTRG.17486	-0.714237	6.95002	129.399	1.12e-07	0.000149862	NM_028325	Zcchc12.	yes
MSTRG.13907	-0.672728	8.08952	127.494	1.21e-07	0.000149862	NM_153508	Clstn3.	yes
MSTRG.16233	0.980569	3.56481	124.453	1.38e-07	0.000149862	NM_027103	1700030J22Rik.	yes
MSTRG.12415	0.652143	5.36808	123.734	1.43e-07	0.000149862	NM_024434	Lap3.	yes
MSTRG.7841	0.749487	4.99213	122.476	1.51e-07	0.000149862	NM_001198984	Tcof1.	yes
MSTRG.13702	0.878444	3.88865	122.424	1.51e-07	0.000149862	NM_001178059	Txnrd3.	yes
MSTRG.5251	-0.764557	4.9538	120.982	1.61e-07	0.000150314	NM_001302094	Gfra2.	yes
MSTRG.12190	0.881407	4.33902	110.877	2.57e-07	0.000225231	NM_177869	Fam185a.	yes
MSTRG.2454	0.838596	5.38033	109.864	2.7e-07	0.000225231	NM_023479	Elac2.	yes
MSTRG.16279	0.714684	7.60514	108.735	2.85e-07	0.000226061	NM_011404	Slc7a5.	yes
MSTRG.8529	0.694046	5.09239	104.795	3.47e-07	0.000261255	NM_001081214	Pprc1.	yes
MSTRG.17227	0.776769	3.41135	103.436	3.71e-07	0.000261255	NM_007658	Cdc25a.	yes
MSTRG.12813	0.710734	4.29169	103.062	3.79e-07	0.000261255	NM_028762	Rbm19.	yes
MSTRG.3010	-0.845971	5.3039	99.2652	4.62e-07	0.000305326	NM_016782	Cntnap1.	yes
MSTRG.17044	-1.12359	2.69863	95.2802	5.73e-07	0.000352244	NM_001039655	Rasgrf1.	yes
MSTRG.2391	0.637805	5.59138	95.1493	5.77e-07	0.000352244	NM_025757	Gid4.	yes
MSTRG.1568	1.35335	4.81574	94.299	6.05e-07	0.000355574	NM_001204931	Reep6.	yes
MSTRG.5997	-0.89953	6.21081	92.9593	6.52e-07	0.000369603	NM_001038658	Faim2.	yes
MSTRG.14532	1.08331	3.33657	91.9415	6.91e-07	0.000377925	NM_007633	Ccne1.	yes
MSTRG.6941	1.56164	2.12421	91.0848	7.26e-07	0.000377925	NM_001085555	Tcp11.	yes
MSTRG.3802	0.704942	3.58256	90.7827	7.38e-07	0.000377925	NM_144524	Angel1.	yes
MSTRG.7609	0.690873	5.19263	89.7441	7.84e-07	0.000386855	NM_001289654	Fhod3.	yes
MSTRG.7903	0.964591	2.0668	89.3027	8.04e-07	0.000386855	NM_053261	Impa2.	yes
MSTRG.15700	0.76332	3.34169	88.7359	8.32e-07	0.000388164	NM_001161515	Dctd.	yes
MSTRG.385	0.697505	4.75164	87.7358	8.82e-07	0.000400027	NM_027886	Stk11ip.	yes
MSTRG.8467	0.916463	2.9565	85.9599	9.81e-07	0.000431246	NA	NA.	yes
MSTRG.807	0.595074	4.0424	85.559	1.01e-06	0.000431246	NM_144877	Mettl13.	yes
MSTRG.2599	0.671522	6.40411	84.7013	1.06e-06	0.000435029	NM_010813	Mnt.	yes
MSTRG.13009	0.720865	4.70035	84.5183	1.07e-06	0.000435029	NM_172541	Tmem120a.	yes
MSTRG.8958	0.808093	2.22543	84.142	1.1e-06	0.000435029	NM_025619	Cfap157.	yes
MSTRG.1253	0.723463	4.67921	82.386	1.22e-06	0.000473412	NM_001168304	Cdk19.	yes
MSTRG.9069	0.786181	5.52415	80.6856	1.36e-06	0.000495984	NM_001139509	Nr4a2.	yes
MSTRG.12039	0.945105	5.14063	80.2449	1.4e-06	0.000495984	NM_172705	Phf13.	yes
MSTRG.13126	0.704801	4.62332	80.2112	1.4e-06	0.000495984	NM_172725	Ap5z1.	yes
MSTRG.2595	0.537934	6.77412	80.1884	1.41e-06	0.000495984	NM_001081158	Cluh.	yes
MSTRG.7700	0.843589	3.81699	79.6891	1.45e-06	0.000496936	NM_026464	Wdr55.	yes
MSTRG.16800	0.705525	5.32095	79.3853	1.48e-06	0.000496936	NM_001110350	Sin3a.	yes
MSTRG.11550	0.662681	4.45106	79.161	1.5e-06	0.000496936	NM_008135	Slc6a9.	yes
MSTRG.515	0.51376	4.68833	78.4838	1.57e-06	0.000508807	NM_001310761	Thap4.	yes
MSTRG.18042	-0.960239	2.37202	77.2412	1.71e-06	0.000535911	NM_001030293	Spry3.	yes
MSTRG.10424	0.640951	5.2206	77.0926	1.72e-06	0.000535911	NM_001029890	Mex3a.	yes
MSTRG.5244	0.607017	4.68832	76.099	1.84e-06	0.000561772	NM_001164082	Polr3d.	yes
MSTRG.8358	0.534437	5.74139	75.3105	1.94e-06	0.000572085	NM_177474	Pum3.	yes
MSTRG.16220	0.513616	5.42435	75.2568	1.95e-06	0.000572085	NM_001048143	Mon1b.	yes
MSTRG.16187	0.524078	6.03232	75.0031	1.98e-06	0.000572085	NM_146216	Vac14.	yes
MSTRG.15636	1.20663	0.702972	74.5962	2.04e-06	0.000577721	NA	NA.	yes
MSTRG.14531	0.509512	5.47343	74.1295	2.11e-06	0.000586085	NM_011274	Uri1.	yes
MSTRG.8000	0.527243	6.62992	73.1922	2.25e-06	0.000607536	NM_001289531	Cndp2.	yes
MSTRG.146	-0.500227	5.41519	72.9423	2.29e-06	0.000607536	NM_172054	Txndc9.	yes
MSTRG.1293	0.504136	6.90476	72.8731	2.3e-06	0.000607536	NM_011156	Prep.	yes
MSTRG.16044	-1.02454	0.700561	72.4843	2.36e-06	0.00061409	NM_026385	Pllp.	yes
MSTRG.14274	0.562574	4.74376	70.422	2.73e-06	0.000699699	NM_145822	Cd3eap.	yes
MSTRG.16142	0.671149	4.0487	69.9872	2.82e-06	0.000709817	NM_011764	Zfp90.	yes
MSTRG.3499	0.465634	5.52289	69.743	2.87e-06	0.000709817	NM_153198	Hbp1.	yes
MSTRG.10082	-0.52192	5.45217	69.5258	2.92e-06	0.000709817	NM_001310433	Impa1.	yes
MSTRG.3011	0.635341	4.77397	69.2093	2.99e-06	0.000709817	NM_007970	Ezh1.	yes
MSTRG.10130	0.915616	5.16527	69.1566	3e-06	0.000709817	NM_177586	Eif5a2.	yes
MSTRG.15773	0.526596	6.38435	68.4166	3.16e-06	0.000736282	NM_001113346	Gatad2a.	yes
MSTRG.5020	0.545249	5.83902	68.26	3.2e-06	0.000736282	NM_009687	Apex1.	yes
MSTRG.12296	0.579353	4.50236	67.9623	3.27e-06	0.000741971	NM_001177621	Slc5a6.	yes
MSTRG.6640	0.53768	4.24862	67.5536	3.37e-06	0.000748913	NM_174847	C2cd2.	yes
MSTRG.1478	0.58802	7.01944	67.287	3.44e-06	0.000748913	NM_008826	Pfkl.	yes
MSTRG.12380	0.630409	6.36495	67.2754	3.44e-06	0.000748913	NM_011716	Wfs1.	yes
MSTRG.13753	0.650201	2.60527	67.0593	3.5e-06	0.00075088	NM_181590	Shq1.	yes
MSTRG.13113	0.570229	4.69569	66.7845	3.57e-06	0.000756364	NM_172277	Snx8.	yes
MSTRG.15410	-1.87237	0.171669	65.9404	3.81e-06	0.000795779	NR_033261	Prr33.	yes
MSTRG.5700	0.562643	6.29537	64.6871	4.2e-06	0.00085695	NM_001162489	Mroh1.	yes
MSTRG.8070	0.695125	3.60892	64.6403	4.21e-06	0.00085695	NM_007854	Slc29a2.	yes
MSTRG.13642	0.606146	5.01871	64.1791	4.37e-06	0.000877036	NM_144918	Smyd5.	yes
MSTRG.6737	0.473634	6.11123	63.856	4.48e-06	0.000888248	NR_027905	LOC106740.	yes
MSTRG.10368	0.466156	5.27368	63.4771	4.61e-06	0.000903814	NM_172681	D930015E06Rik.	yes
MSTRG.4840	0.477888	4.76252	63.3184	4.67e-06	0.000904036	NM_001243041	Adk.	yes
MSTRG.16045	-0.554841	7.88426	62.5206	4.98e-06	0.000936459	NM_009142	Cx3cl1.	yes
MSTRG.7095	0.556756	6.35508	62.4566	5e-06	0.000936459	NM_011690	Vars.	yes
MSTRG.1127	-0.518916	4.90053	62.423	5.02e-06	0.000936459	NM_001330198	Fuca2.	yes
MSTRG.5585	0.871829	3.47197	61.7563	5.29e-06	0.000969546	NM_001037937	Deptor.	yes
MSTRG.1257	-1.73886	0.560681	61.7016	5.32e-06	0.000969546	NM_199058	Gpr6.	yes
MSTRG.9329	0.548186	5.17969	61.3359	5.47e-06	0.00097775	NM_153126	Nat10.	yes
MSTRG.11549	0.563759	3.70686	61.3168	5.48e-06	0.00097775	NM_026344	Dph2.	yes
MSTRG.7002	-0.94174	3.35708	61.1249	5.57e-06	0.000982095	NM_001267583	Zfp811.	yes
MSTRG.12628	0.616024	5.06175	60.2602	5.98e-06	0.00104166	NM_173370	Cds1.	yes
MSTRG.1848	0.752132	4.20078	60.103	6.06e-06	0.00104166	NM_010792	Mettl1.	yes
MSTRG.16693	0.493007	4.85223	60.0077	6.1e-06	0.00104166	NM_011752	Zpr1.	yes
MSTRG.7067	0.750789	3.17856	59.6303	6.3e-06	0.00106334	NM_198886	Zbtb12.	yes
MSTRG.1919	0.425831	5.95442	59.4855	6.37e-06	0.0010649	NM_010272	Gdf11.	yes
MSTRG.9729	-0.465886	4.21132	59.1524	6.55e-06	0.00108354	NM_198617	Tspyl3.	yes
MSTRG.8470	0.862428	5.71294	58.8033	6.75e-06	0.00110425	NM_199447	Rrp12.	yes
MSTRG.10731	-0.587279	3.30098	57.8907	7.29e-06	0.00117366	NM_001305461	Gpr61.	yes
MSTRG.11197	0.536791	4.34812	57.843	7.32e-06	0.00117366	NM_001285800	Polr1e.	yes
MSTRG.13080	0.676951	4.65069	57.6875	7.42e-06	0.00117745	NM_172412	Gpc2.	yes
MSTRG.2004	0.606087	4.98162	57.0303	7.85e-06	0.00123353	NM_008894	Pold2.	yes
MSTRG.12797	-0.43655	5.59624	56.9022	7.94e-06	0.00123503	NM_001081308	Taok3.	yes
MSTRG.9332	-0.560771	4.46499	56.1909	8.44e-06	0.00129298	NM_001142335	Lmo2.	yes
NM_001100449	0.878055	1.89154	56.1519	8.47e-06	0.00129298	NM_001100449	Taf4b.	yes
MSTRG.5719	0.776564	3.43559	55.8982	8.66e-06	0.00130946	NM_183091	Tonsl.	yes
MSTRG.13612	0.510935	4.18899	55.4546	9.01e-06	0.00134042	NM_008638	Mthfd2.	yes
MSTRG.14512	0.484997	5.59379	55.3826	9.07e-06	0.00134042	NM_008820	Pepd.	yes
MSTRG.4285	0.489726	5.10387	55.3139	9.12e-06	0.00134042	NM_172262	Kdm1b.	yes
MSTRG.12959	0.540193	5.80609	55.0006	9.38e-06	0.00136136	NM_001001327	Vkorc1l1.	yes
MSTRG.12228	0.751352	4.93013	54.7605	9.58e-06	0.00136136	NM_001294162	Kcnh2.	yes
MSTRG.3164	0.549518	6.05754	54.7548	9.59e-06	0.00136136	NM_001166503	Slc39a11.	yes
MSTRG.974	0.850079	4.99258	54.6933	9.64e-06	0.00136136	NM_001163290	Coq8a.	yes
MSTRG.12868	-0.554595	5.41203	54.5592	9.76e-06	0.00136136	NM_030564	Rnf34.	yes
MSTRG.15148	0.695758	3.70038	54.5334	9.78e-06	0.00136136	NM_007672	Cdr2.	yes
MSTRG.2777	0.457197	5.26915	54.3941	9.9e-06	0.00136649	NM_001166642	Bcas3.	yes
MSTRG.3459	0.580943	3.72022	52.7693	1.15e-05	0.00157056	NM_178357	Klf11.	yes
MSTRG.12995	0.55092	4.81303	52.5379	1.17e-05	0.00159077	NM_013763	Tbl2.	yes
MSTRG.5576	0.585244	3.61669	52.1538	1.22e-05	0.00163451	NM_027212	Med30.	yes
MSTRG.6923	1.03626	5.02694	51.9522	1.24e-05	0.00163863	NM_001302397	Phf1.	yes
MSTRG.13936	0.405237	5.53173	51.919	1.24e-05	0.00163863	NM_138747	Nop2.	yes
MSTRG.9421	0.578906	2.89975	51.8577	1.25e-05	0.00163863	NM_173450	Rpusd2.	yes
MSTRG.16836	0.642116	3.93626	51.5813	1.28e-05	0.00166065	NA	NA.	yes
MSTRG.13819	0.590614	3.63598	51.5404	1.29e-05	0.00166065	NM_026894	Tamm41.	yes
MSTRG.184	-0.476665	4.14822	51.3189	1.31e-05	0.00168198	NM_144558	Bivm.	yes
MSTRG.16251	0.54995	6.35517	50.9486	1.36e-05	0.00172621	NM_175185	Hsdl1.	yes
MSTRG.5762	0.93898	4.21587	50.8756	1.37e-05	0.00172621	NM_015738	Galr3.	yes
MSTRG.10202	0.507925	3.67185	50.6456	1.4e-05	0.00175052	NM_001040399	Larp1b.	yes
MSTRG.2705	-0.718291	3.151	50.2915	1.45e-05	0.00179666	NM_019409	Omg.	yes
MSTRG.1843	0.662588	2.8203	49.9957	1.49e-05	0.00182266	NM_001159559	Xrcc6bp1.	yes
MSTRG.123	0.446436	4.44593	49.9439	1.5e-05	0.00182266	NM_001039551	Cnnm3.	yes
MSTRG.4357	-1.30931	2.34574	49.9015	1.5e-05	0.00182266	NM_016758	Rgs14.	yes
MSTRG.2764	0.667786	3.66343	49.7828	1.52e-05	0.00182971	NM_145433	Mrm1.	yes
MSTRG.13153	0.398885	4.77099	49.6121	1.55e-05	0.00183643	NM_029749	Usp42.	yes
MSTRG.16114	0.52898	4.69298	49.5897	1.55e-05	0.00183643	NM_177150	Cenpt.	yes
MSTRG.3861	0.488336	4.2572	49.2392	1.6e-05	0.00188609	NM_001330702	Rps6ka5.	yes
MSTRG.6441	0.581818	3.31404	48.9051	1.66e-05	0.00193445	NM_144550	Spice1.	yes
MSTRG.6103	1.01239	1.70233	48.3935	1.74e-05	0.00201965	NM_031182	Tfap4.	yes
MSTRG.11532	0.491795	6.00175	48.0417	1.81e-05	0.00207631	NM_175244	Hectd3.	yes
MSTRG.17231	0.456395	6.6099	47.7261	1.86e-05	0.00212737	NM_009211	Smarcc1.	yes
MSTRG.16505	0.999865	1.18708	47.4568	1.91e-05	0.00216877	NM_026282	Spc24.	yes
MSTRG.4776	-0.629999	3.94673	47.392	1.93e-05	0.00216877	NM_183187	Fam107a.	yes
MSTRG.6098	-0.36223	5.80124	47.0838	1.99e-05	0.00220673	NM_026508	Trap1.	yes
MSTRG.19	0.485912	4.8274	47.0695	1.99e-05	0.00220673	NM_021511	Rrs1.	yes
NR_045870	-2.00162	-0.444836	47.0119	2e-05	0.00220673	NR_045870	Gm9866.	yes
MSTRG.15427	0.788639	1.69227	46.7224	2.06e-05	0.00225393	NM_001311145	Tnfrsf22.	yes
NR_045868	-1.94601	-0.385887	46.6681	2.07e-05	0.00225393	NR_045868	Gm9866.	yes
MSTRG.5120	0.643352	2.64889	46.5521	2.1e-05	0.00225597	NM_001014996	Cenpj.	yes
MSTRG.2045	-0.834439	2.00684	46.5036	2.11e-05	0.00225597	NM_001190448	Ddc.	yes
MSTRG.6481	0.647173	3.16449	46.4602	2.12e-05	0.00225597	NM_001159364	Cep97.	yes
MSTRG.11793	0.556024	3.76285	46.3082	2.15e-05	0.00227611	NM_024215	Zfp593.	yes
MSTRG.8757	-1.1259	2.50213	46.0522	2.21e-05	0.00232138	NM_080462	Hnmt.	yes
MSTRG.11774	0.510751	6.86266	45.9235	2.24e-05	0.00233231	NM_199306	Wdtc1.	yes
MSTRG.3168	0.524442	3.38983	45.8793	2.25e-05	0.00233231	NM_177777	D11Wsu47e.	yes
MSTRG.12534	0.74369	5.10054	45.6846	2.29e-05	0.00236436	NM_019836	Noa1.	yes
MSTRG.11607	-0.666956	7.45202	45.4737	2.35e-05	0.00238468	NM_174998	Hpcal4.	yes
MSTRG.3276	0.567893	3.59863	45.4396	2.35e-05	0.00238468	NM_175430	Ccdc40.	yes
MSTRG.15644	0.536277	5.38033	45.3751	2.37e-05	0.00238468	NM_001081150	Lonrf1.	yes
MSTRG.964	0.513138	4.00917	45.2383	2.4e-05	0.00238468	NM_027188	Smyd3.	yes
MSTRG.11867	-0.523831	6.39647	45.222	2.41e-05	0.00238468	NM_025451	Camk2n1.	yes
NM_013803	-1.30205	0.1965	45.1677	2.42e-05	0.00238468	NM_013803	Casr.	yes
MSTRG.11217	0.54636	5.32233	45.1595	2.42e-05	0.00238468	NM_053179	Nans.	yes
MSTRG.2365	0.654453	3.75509	45.1171	2.43e-05	0.00238468	NR_037964	2610507I01Rik.	yes
MSTRG.845	-0.547827	6.30917	45.032	2.46e-05	0.0023913	NM_001164528	Ildr2.	yes
MSTRG.12528	0.431481	4.39726	44.9023	2.49e-05	0.00239828	NM_172146	Ppat.	yes
MSTRG.12706	0.538793	4.92825	44.8731	2.5e-05	0.00239828	NM_153570	Noc4l.	yes
MSTRG.2613	0.60816	5.78019	44.8309	2.51e-05	0.00239828	NM_138950	Wdr81.	yes
MSTRG.16613	0.650402	2.24882	44.6196	2.57e-05	0.0024377	NM_030713	Zfp202.	yes
MSTRG.4256	0.603152	6.03086	44.5232	2.59e-05	0.00244804	NM_007772	Hivep1.	yes
MSTRG.7622	0.365106	5.95591	44.3626	2.64e-05	0.00246552	NM_172965	Sap130.	yes
MSTRG.2930	0.686768	6.6108	44.3447	2.64e-05	0.00246552	NM_139311	Mllt6.	yes
MSTRG.16342	0.626283	3.98246	44.2456	2.67e-05	0.00247709	NM_001029876	Urb2.	yes
MSTRG.11124	0.317617	6.7809	43.9292	2.76e-05	0.00254023	NM_026872	Ubap2.	yes
NM_145419	-1.33513	0.37189	43.9012	2.77e-05	0.00254023	NM_145419	Hkdc1.	yes
MSTRG.5722	0.613176	5.93227	43.6968	2.83e-05	0.00258168	NM_182805	Gpt.	yes
MSTRG.15568	0.43993	5.21637	43.6321	2.85e-05	0.00258486	NM_001159774	Ikbkb.	yes
MSTRG.9419	0.463575	5.82722	43.1688	3e-05	0.00264873	NM_001045523	Bahd1.	yes
MSTRG.8891	0.467762	5.09604	43.1399	3.01e-05	0.00264873	NM_177725	Lrrc8a.	yes
MSTRG.5748	-0.808612	2.02639	43.1067	3.02e-05	0.00264873	NM_028195	Cyth4.	yes
MSTRG.6951	0.486509	4.56846	43.0683	3.03e-05	0.00264873	NM_010220	Fkbp5.	yes
MSTRG.2974	-1.11407	1.00192	43.0636	3.03e-05	0.00264873	NM_010661	Krt12.	yes
MSTRG.3990	0.782874	4.5509	43.0556	3.03e-05	0.00264873	NM_001099792	Trmt61a.	yes
MSTRG.17816	0.845709	4.04427	43.0446	3.04e-05	0.00264873	NM_016710	Hmgn5.	yes
MSTRG.10456	0.453916	7.05018	42.8293	3.11e-05	0.00267095	NM_001037722	Adam15.	yes
MSTRG.7936	0.443739	4.34226	42.7794	3.13e-05	0.00267095	NM_172632	Mapk4.	yes
MSTRG.6878	-0.724606	1.05382	42.7759	3.13e-05	0.00267095	NM_018857	Msln.	yes
MSTRG.2980	0.567	8.53	42.7206	3.15e-05	0.00267095	NM_010404	Hap1.	yes
MSTRG.13884	0.663931	4.07301	42.72	3.15e-05	0.00267095	NM_007544	Bid.	yes
MSTRG.9712	-2.0797	0.607299	42.6148	3.18e-05	0.00268758	NM_001009948	Nrsn2.	yes
MSTRG.2882	0.760731	4.25828	42.3546	3.28e-05	0.00275103	NM_153104	Phospho1.	yes
MSTRG.2463	0.55804	3.2397	42.2282	3.32e-05	0.00276129	NM_001040026	Sco1.	yes
MSTRG.17849	-0.503109	4.53093	42.2181	3.33e-05	0.00276129	NM_010078	Drp2.	yes
MSTRG.15629	-0.958337	2.89303	42.1784	3.34e-05	0.00276129	NM_001206849	Smim18.	yes
MSTRG.10549	0.38989	5.35092	42.0688	3.38e-05	0.00277911	NM_030074	Zfp687.	yes
MSTRG.8373	0.645793	4.4824	42.0269	3.4e-05	0.00277911	NM_021525	Rcl1.	yes
MSTRG.2883	0.745678	4.17295	41.9402	3.43e-05	0.0027916	NM_001163464	Abi3.	yes
MSTRG.1520	0.381451	5.48494	41.8386	3.47e-05	0.00280894	NM_172457	Mob3a.	yes
MSTRG.9594	-0.748336	1.90315	41.728	3.51e-05	0.00282938	NM_001111075	Cdc25b.	yes
MSTRG.17106	0.604481	5.22496	41.633	3.55e-05	0.00284514	NM_001161362	Ppp2r3a.	yes
MSTRG.12461	0.434577	4.73005	41.5788	3.57e-05	0.00284608	NM_001289514	Tbc1d1.	yes
MSTRG.12092	0.477556	5.65209	41.5402	3.59e-05	0.00284608	NM_179203	Atad3a.	yes
MSTRG.13278	-1.14848	0.171598	41.4064	3.64e-05	0.00287475	NM_023653	Wnt2.	yes
MSTRG.5223	0.99614	3.42771	41.1865	3.73e-05	0.00293224	NM_026331	Slc25a37.	yes
MSTRG.11369	0.459696	4.56161	40.9813	3.82e-05	0.00298628	NM_024433	Mtap.	yes
MSTRG.2994	0.387589	6.31581	40.8884	3.86e-05	0.00298855	NM_001038010	Kat2a.	yes
MSTRG.10312	0.412268	5.30138	40.8881	3.86e-05	0.00298855	NM_138591	Gfm1.	yes
MSTRG.5311	-1.155	1.99635	40.8374	3.88e-05	0.00299121	NM_001030294	Olfm4.	yes
MSTRG.2870	0.567642	5.69194	40.724	3.93e-05	0.00300163	NM_133667	Pdk2.	yes
MSTRG.9278	-0.796705	3.84778	40.7082	3.94e-05	0.00300163	NM_030725	Syt13.	yes
MSTRG.11893	0.417834	7.09473	40.6695	3.96e-05	0.00300163	NM_173867	Rcc2.	yes
MSTRG.5581	-0.6022	3.93892	40.6123	3.98e-05	0.00300163	NM_010930	Nov.	yes
MSTRG.16166	0.39703	5.51951	40.5962	3.99e-05	0.00300163	NM_025830	Wwp2.	yes
NR_045869	-1.93141	-0.422945	40.4485	4.06e-05	0.00301392	NR_045869	Gm9866.	yes
MSTRG.7418	0.518496	4.33082	40.4256	4.07e-05	0.00301392	NM_152817	Ttc27.	yes
MSTRG.7371	0.346316	5.47016	40.4118	4.08e-05	0.00301392	NM_001037757	Wash1.	yes
MSTRG.7237	0.511768	4.28885	40.3962	4.08e-05	0.00301392	NM_029091	Klc4.	yes
MSTRG.7823	0.494597	5.59428	40.2458	4.15e-05	0.00305221	NM_028447	Prrc1.	yes
MSTRG.12804	-0.839531	4.47254	40.1478	4.2e-05	0.00307258	NM_008712	Nos1.	yes
MSTRG.1832	0.52933	4.68909	40.0774	4.24e-05	0.0030834	NM_138956	Rassf3.	yes
MSTRG.11794	0.560122	3.1788	39.9805	4.28e-05	0.00310381	NR_040435	E130218I03Rik.	yes
NM_001003667	-1.96485	0.0272808	39.5739	4.49e-05	0.00322521	NM_001003667	Krt77.	yes
MSTRG.13563	-0.386164	5.73814	39.5714	4.49e-05	0.00322521	NM_001035228	St3gal5.	yes
MSTRG.15868	-0.325678	6.42943	39.0135	4.79e-05	0.00342745	NM_144534	Tmem38a.	yes
MSTRG.12710	0.491154	3.84549	38.9026	4.86e-05	0.00345699	NM_001025561	Pus1.	yes
MSTRG.1834	0.610078	3.0551	38.8598	4.88e-05	0.00345898	NM_173022	BC048403.	yes
MSTRG.2418	-0.457852	4.94385	38.7938	4.92e-05	0.0034706	NM_001164242	Prpsap2.	yes
MSTRG.8948	0.603784	3.4439	38.7117	4.97e-05	0.00348901	NM_010236	Fpgs.	yes
MSTRG.6277	0.425597	5.86372	38.5813	5.05e-05	0.0035278	NM_001285893	Vps8.	yes
MSTRG.9145	0.709759	5.85073	38.5106	5.09e-05	0.00354196	NM_172665	Pdk1.	yes
MSTRG.2560	0.398777	4.72985	38.4665	5.12e-05	0.00354506	NM_178367	Dhx33.	yes
MSTRG.10170	0.335002	5.10919	38.4272	5.14e-05	0.00354622	NM_172678	Acad9.	yes
MSTRG.1052	-0.421881	4.53417	38.3378	5.19e-05	0.00356094	NM_001306203	Ints7.	yes
MSTRG.6891	0.980079	3.7001	38.3199	5.21e-05	0.00356094	NM_026633	Fam195a.	yes
MSTRG.485	0.524932	4.90405	38.1668	5.3e-05	0.00359662	NM_011066	Per2.	yes
MSTRG.10075	0.407435	4.28243	38.1648	5.3e-05	0.00359662	NM_177660	Zbtb10.	yes
MSTRG.12925	0.506073	4.97575	37.9592	5.44e-05	0.00366545	NM_203319	Dhx37.	yes
MSTRG.1526	0.576822	4.89523	37.9362	5.45e-05	0.00366545	NM_172551	Polrmt.	yes
MSTRG.4231	-0.661226	6.19813	37.844	5.51e-05	0.00368126	NM_153529	Nrn1.	yes
MSTRG.8202	-0.768562	6.86638	37.8305	5.52e-05	0.00368126	NM_010316	Gng3.	yes
MSTRG.14524	0.537363	6.11465	37.7624	5.57e-05	0.00369611	NM_178704	Dpy19l3.	yes
MSTRG.5823	-0.419113	4.67184	37.562	5.7e-05	0.00377113	NM_026737	Phf5a.	yes
MSTRG.13065	-0.410359	4.30918	37.2876	5.9e-05	0.00388297	NM_001044703	Zscan21.	yes
MSTRG.16435	-0.85853	1.29186	37.2157	5.95e-05	0.003889	NM_001310734	Gpr83.	yes
MSTRG.10995	-0.361044	4.65932	37.2028	5.96e-05	0.003889	NM_028940	Clvs1.	yes
MSTRG.9114	0.52166	3.33104	37.1592	5.99e-05	0.003889	NM_177244	Fastkd1.	yes
MSTRG.16835	0.862044	5.63513	37.1403	6e-05	0.003889	NM_001081192	Hcn4.	yes
MSTRG.11122	0.380101	7.32726	36.8192	6.25e-05	0.00402899	NM_139236	Nol6.	yes
NM_172450	-0.97453	0.247602	36.7234	6.32e-05	0.00406038	NM_172450	4930539E08Rik.	yes
MSTRG.15229	0.76791	3.6862	36.6292	6.39e-05	0.00408942	NM_023203	Dctpp1.	yes
MSTRG.12711	0.462079	6.90308	36.5741	6.44e-05	0.00408942	NM_009469	Ulk1.	yes
MSTRG.12404	0.36927	5.24978	36.5682	6.44e-05	0.00408942	NM_001177379	Cpeb2.	yes
MSTRG.3469	-0.386883	5.14643	36.5009	6.5e-05	0.00409343	NM_020557	Cmpk2.	yes
MSTRG.8426	-0.53768	3.343	36.4961	6.5e-05	0.00409343	NM_016854	Ppp1r3c.	yes
MSTRG.9756	0.391593	4.41246	36.3801	6.59e-05	0.00413302	NM_001004721	Pigu.	yes
MSTRG.6652	0.648141	4.87005	36.355	6.61e-05	0.00413302	NM_001122998	Tiam2.	yes
MSTRG.17679	0.432474	3.97164	36.2692	6.69e-05	0.00416108	NM_001030307	Dkc1.	yes
MSTRG.17323	0.652785	2.85095	36.1808	6.76e-05	0.00419081	NM_028384	Ccdc13.	yes
MSTRG.5249	0.798186	1.97393	36.1076	6.82e-05	0.00419873	NM_180588	Reep4.	yes
MSTRG.12778	0.501108	5.23734	36.092	6.84e-05	0.00419873	NM_008629	Msi1.	yes
MSTRG.1600	-0.453196	7.80459	36.0726	6.85e-05	0.00419873	NM_178662	Atcay.	yes
MSTRG.5668	0.480569	3.35852	36.0241	6.89e-05	0.00420806	NM_028404	Top1mt.	yes
MSTRG.12980	0.457346	3.98599	35.9521	6.96e-05	0.00422995	NM_033572	Wbscr16.	yes
MSTRG.8962	0.386298	5.33625	35.8594	7.04e-05	0.00425942	NM_199302	Lrsam1.	yes
MSTRG.12848	0.444521	4.81227	35.7926	7.1e-05	0.00425942	NM_001306126	Sh2b3.	yes
MSTRG.12992	0.610313	4.81248	35.787	7.1e-05	0.00425942	NM_001190437	Abhd11.	yes
MSTRG.15964	0.541822	3.93452	35.7553	7.13e-05	0.00425942	NM_001167991	Hook2.	yes
MSTRG.13024	0.728297	3.74752	35.7462	7.14e-05	0.00425942	NM_001302938	Sh2b2.	yes
MSTRG.6507	0.42345	3.93188	35.6689	7.21e-05	0.00428505	NM_025910	Mina.	yes
MSTRG.6005	0.891137	3.17245	35.5596	7.31e-05	0.0043285	NM_029098	Lmbr1l.	yes
MSTRG.4457	0.631873	1.76856	35.4515	7.41e-05	0.00435616	NM_001007575	Zfp58.	yes
MSTRG.4957	-0.588187	3.27654	35.4507	7.41e-05	0.00435616	NM_130878	Cdhr1.	yes
MSTRG.16538	0.43429	4.12972	35.3366	7.52e-05	0.00440346	NM_178415	Bbs9.	yes
MSTRG.9476	-0.490743	5.6076	35.2773	7.58e-05	0.00442053	NM_009897	Ckmt1.	yes
MSTRG.9713	0.763893	6.71668	35.1748	7.68e-05	0.00446228	NM_011438	Sox12.	yes
MSTRG.10002	0.514148	4.03853	35.1406	7.71e-05	0.00446549	NM_001085501	Ppp1r3d.	yes
MSTRG.17068	0.531489	3.78304	35.1099	7.74e-05	0.00446675	NM_019864	Atr.	yes
MSTRG.5852	0.354197	4.39491	35.0618	7.79e-05	0.00447806	NM_025445	Arfgap3.	yes
MSTRG.2239	0.410451	4.53439	34.9915	7.86e-05	0.00450226	NM_029004	Rasgef1c.	yes
MSTRG.5709	0.321695	6.18442	34.903	7.95e-05	0.00453728	NM_001164173	Cpsf1.	yes
MSTRG.2483	-0.787147	1.43214	34.8372	8.02e-05	0.00455726	NM_011786	Aloxe3.	yes
MSTRG.12814	0.859576	1.27965	34.8131	8.04e-05	0.00455726	NR_045793	Gm10390.	yes
MSTRG.13592	-0.448057	3.83711	34.6972	8.16e-05	0.00460937	NM_001134743	Lrrtm4.	yes
MSTRG.5658	-0.795613	5.27745	34.5052	8.37e-05	0.00470855	NM_001276684	Arc.	yes
MSTRG.6144	0.925318	1.28269	34.4129	8.47e-05	0.00472785	NA	NA.	yes
MSTRG.11481	-0.463653	7.23689	34.3932	8.49e-05	0.00472785	NM_001159964	Eps15.	yes
MSTRG.5917	0.47677	7.90472	34.3921	8.49e-05	0.00472785	NM_001081030	Sbf1.	yes
MSTRG.9136	0.416278	4.27402	34.3378	8.55e-05	0.00474469	NM_026115	Hat1.	yes
MSTRG.2335	0.474064	4.34102	34.1923	8.71e-05	0.00480669	NM_001081168	Sap30l.	yes
MSTRG.11553	0.315387	5.51877	34.1847	8.72e-05	0.00480669	NM_001161774	St3gal3.	yes
MSTRG.10420	-0.957005	3.99997	34.1095	8.81e-05	0.00483735	NM_001163489	Sema4a.	yes
MSTRG.16099	0.470194	3.78852	33.974	8.97e-05	0.00490701	NM_001033161	Tradd.	yes
MSTRG.13763	0.386132	5.50801	33.9376	9.01e-05	0.00491054	NM_008516	Lrrn1.	yes
MSTRG.13171	0.306309	6.57526	33.9161	9.04e-05	0.00491054	NM_001038627	Smurf1.	yes
MSTRG.17297	0.469058	3.76716	33.8534	9.11e-05	0.00493427	NM_001313757	Acvr2b.	yes
MSTRG.7077	0.506176	7.77309	33.8256	9.14e-05	0.00493552	NM_001286573	Ehmt2.	yes
MSTRG.14453	0.747966	1.99191	33.7437	9.24e-05	0.00496178	NM_152814	Zfp566.	yes
MSTRG.4860	0.441978	3.91555	33.7339	9.25e-05	0.00496178	NM_134084	Ppif.	yes
MSTRG.333	-0.641595	4.33842	33.5935	9.43e-05	0.00503761	NM_175564	Tmem169.	yes
MSTRG.16709	0.620572	4.41663	33.5419	9.49e-05	0.00504451	NM_175482	Usp28.	yes
MSTRG.11586	0.652856	4.41035	33.5318	9.5e-05	0.00504451	NM_001081142	Kcnq4.	yes
MSTRG.890	0.336362	5.96482	33.5073	9.54e-05	0.00504451	NM_020579	B4galt3.	yes
MSTRG.16866	-0.418738	7.45205	33.418	9.65e-05	0.00508764	NM_010193	Fem1b.	yes
MSTRG.2185	-0.596656	4.23505	33.3594	9.72e-05	0.00511044	NM_010250	Gabra1.	yes
MSTRG.10559	0.884794	5.58548	33.2763	9.83e-05	0.00515025	NM_001272024	Sema6c.	yes
MSTRG.13817	0.363749	5.32193	33.1641	9.98e-05	0.00519778	NM_001253717	Atg7.	yes
MSTRG.13886	-0.695476	2.37558	33.1582	9.99e-05	0.00519778	NM_017379	Tuba8.	yes
MSTRG.572	-0.963613	1.93943	32.9137	0.00010322	0.00533831	NM_207233	C1ql2.	yes
MSTRG.1481	0.303448	4.9295	32.9103	0.000103268	0.00533831	NM_029546	Pwp2.	yes
MSTRG.8138	0.445597	6.05342	32.8752	0.000103756	0.00534613	NM_194348	Atg2a.	yes
NM_001081129	-0.755783	0.137886	32.7269	0.00010585	0.00543637	NM_001081129	Cntnap3.	yes
MSTRG.17114	-0.500933	3.50429	32.5553	0.000108335	0.00553978	NM_033314	Slco2a1.	yes
MSTRG.10473	-0.390032	5.01024	32.5399	0.000108562	0.00553978	NM_001282032	Hax1.	yes
MSTRG.470	0.352336	5.58641	32.4963	0.000109205	0.00554071	NR_040291	6430706D22Rik.	yes
MSTRG.5001	0.352512	3.91662	32.4914	0.000109278	0.00554071	NM_172599	Atg14.	yes
MSTRG.17619	-0.407354	3.82272	32.3531	0.000111352	0.00562789	NM_008067	Gabra3.	yes
MSTRG.13270	-0.3559	4.97485	32.312	0.000111977	0.00564149	NM_001330666	Gpr85.	yes
MSTRG.15155	0.442971	3.45003	32.2656	0.000112687	0.00565931	NM_026140	Ears2.	yes
MSTRG.8080	-0.450049	5.32416	32.2233	0.00011334	0.0056604	NM_001024717	Gal3st3.	yes
MSTRG.1072	-0.478896	5.2551	32.2156	0.00011346	0.0056604	NM_144817	Camk1g.	yes
MSTRG.11803	0.285267	6.1364	32.195	0.000113779	0.0056604	NM_001256112	Mtfr1l.	yes
NM_001310550	-0.985042	0.382769	32.0559	0.000115966	0.00574133	NM_001310550	Msantd1.	yes
MSTRG.11643	-0.360167	4.7025	32.0457	0.000116129	0.00574133	NM_172701	Oscp1.	yes
MSTRG.3136	0.536694	5.2707	32.0218	0.00011651	0.00574229	NM_019431	Cacng4.	yes
MSTRG.8546	0.315385	5.48185	31.9181	0.000118182	0.00580665	NM_001102471	Cnnm2.	yes
MSTRG.847	0.525574	5.85959	31.7636	0.000120725	0.00591328	NM_001142948	Pogk.	yes
MSTRG.15058	-0.871047	2.05731	31.7406	0.000121108	0.00591379	NM_001170912	Trim66.	yes
MSTRG.10034	-0.540455	4.86901	31.6894	0.000121969	0.00593758	NM_015730	Chrna4.	yes
MSTRG.3269	0.526441	2.6275	31.5726	0.000123957	0.0060159	NM_007623	Cbx2.	yes
MSTRG.2863	0.431864	4.87969	31.5435	0.000124459	0.00601702	NM_145828	Xylt2.	yes
MSTRG.16678	-0.513411	5.96535	31.5273	0.000124739	0.00601702	NM_001014761	Scn2b.	yes
MSTRG.11657	0.47694	3.23389	31.4413	0.000126239	0.00604882	NM_153177	Ago4.	yes
MSTRG.7256	0.315647	5.89387	31.4163	0.000126679	0.00604882	NM_016859	Bysl.	yes
MSTRG.5580	-0.364605	4.79075	31.4015	0.000126941	0.00604882	NM_178920	Mal2.	yes
MSTRG.16684	0.547054	4.68788	31.389	0.000127161	0.00604882	NM_001081373	Cep164.	yes
MSTRG.1339	0.366253	4.58203	31.381	0.000127303	0.00604882	NM_172939	Sowahc.	yes
MSTRG.14652	0.557237	4.94078	31.3286	0.000128236	0.00607496	NM_153419	Grwd1.	yes
MSTRG.14815	-1.05939	2.32297	31.2808	0.000129095	0.00609743	NA	NA.	yes
MSTRG.506	0.568078	1.86022	31.2504	0.000129645	0.00610523	NM_080850	Pask.	yes
MSTRG.541	0.3702	4.59187	31.177	0.000130982	0.00614931	NM_001122675	Zcchc2.	yes
MSTRG.12989	0.598141	6.82339	31.1566	0.000131356	0.00614931	NM_001305875	Limk1.	yes
MSTRG.2567	-0.617215	5.19475	31.0998	0.000132406	0.00616508	NM_134022	6330403K07Rik.	yes
MSTRG.1366	0.466385	4.20837	31.0964	0.000132469	0.00616508	NM_153542	Lrrc20.	yes
MSTRG.8561	0.403377	6.02973	31.0477	0.000133378	0.00618922	NM_010362	Gsto1.	yes
MSTRG.13999	-0.399615	3.84642	31.0211	0.000133879	0.00619432	NM_001167694	Gpr19.	yes
MSTRG.1591	0.360036	4.41216	30.9681	0.000134878	0.00622244	NM_021501	Pias4.	yes
MSTRG.15189	0.503079	2.82813	30.9073	0.000136038	0.00625776	NM_010900	Nfatc2ip.	yes
MSTRG.10404	0.42698	4.54471	30.8324	0.000137484	0.00630597	NM_001110809	Gpatch4.	yes
MSTRG.1665	0.358209	5.1268	30.7892	0.000138325	0.00632628	NM_001302886	Prdm4.	yes
NM_001313744	-1.52637	-0.242492	30.7041	0.000140001	0.00634317	NM_001313744	Stk26.	yes
NM_133729	-1.52637	-0.242492	30.7041	0.000140001	0.00634317	NM_133729	Stk26.	yes
MSTRG.6034	0.346944	4.4391	30.6968	0.000140145	0.00634317	NM_001289603	Tfcp2.	yes
MSTRG.9583	0.602876	5.79779	30.6894	0.000140293	0.00634317	NM_001291027	Lzts3.	yes
MSTRG.8888	0.480873	5.44329	30.5791	0.000142506	0.00639923	NM_172660	D2Wsu81e.	yes
MSTRG.17786	0.311535	8.84113	30.5724	0.000142641	0.00639923	NM_009197	Slc16a2.	yes
MSTRG.14270	0.660239	5.62912	30.5674	0.000142743	0.00639923	NM_001282021	Vasp.	yes
MSTRG.5854	0.853921	1.95067	30.5358	0.000143384	0.00640986	NR_027980	1700001L05Rik.	yes
MSTRG.2801	0.791342	4.76223	30.4927	0.000144267	0.00641916	NM_001005341	Ypel2.	yes
MSTRG.12771	0.35705	4.96841	30.4862	0.000144401	0.00641916	NM_026504	Coq5.	yes
MSTRG.2467	0.407033	3.61215	30.3498	0.000147237	0.00651793	NM_027963	Cfap52.	yes
MSTRG.12197	0.390773	4.7702	30.3244	0.000147771	0.00651793	NM_009584	Dnajc2.	yes
MSTRG.13207	0.580994	6.49938	30.3205	0.000147855	0.00651793	NM_001301424	Slc7a1.	yes
MSTRG.9019	0.798389	2.41139	30.2228	0.000149937	0.00659139	NM_001159548	Nr6a1.	yes
MSTRG.5846	-0.801142	2.17522	30.1943	0.00015055	0.00660009	NA	NA.	yes
MSTRG.5872	0.556607	3.41888	30.1271	0.000152009	0.00664568	NM_001081166	Phf21b.	yes
MSTRG.10696	0.328813	5.96189	30.0681	0.000153303	0.00668385	NM_027432	Wdr77.	yes
MSTRG.7959	0.336195	5.65423	29.9715	0.000155451	0.00675894	NM_001252481	Smad2.	yes
MSTRG.4708	-0.47141	2.93762	29.9014	0.000157033	0.00680905	NM_178746	Slc38a9.	yes
MSTRG.15091	-0.368871	4.31659	29.8291	0.000158683	0.00686185	NM_145584	Spon1.	yes
MSTRG.8844	0.306969	6.57771	29.8092	0.000159141	0.00686294	NM_001113573	Brd3.	yes
MSTRG.14683	0.448065	4.41431	29.7132	0.000161371	0.00693863	NM_133740	Prmt3.	yes
MSTRG.13961	0.444537	5.8059	29.6961	0.00016177	0.00693863	NM_177003	Tigar.	yes
MSTRG.12365	0.441596	6.70755	29.5877	0.00016434	0.00702987	NM_027373	Afap1.	yes
MSTRG.3185	0.457647	4.49531	29.5516	0.000165208	0.00704797	NM_001080929	Cdr2l.	yes
MSTRG.3814	-0.311663	5.25429	29.4961	0.000166549	0.00708614	NM_027744	Noxred1.	yes
NM_008863	-0.934419	1.37513	29.4035	0.000168819	0.00716352	NM_008863	Pkib.	yes
MSTRG.15746	0.46971	3.87606	29.3368	0.000170474	0.0071926	NM_001163564	Naf1.	yes
NM_207277	-0.955613	0.456237	29.3294	0.00017066	0.0071926	NM_207277	Msantd1.	yes
MSTRG.17032	-0.370415	5.07755	29.3168	0.000170976	0.0071926	NM_172926	Snx14.	yes
MSTRG.12043	0.330711	4.9247	29.3031	0.000171317	0.0071926	NM_001159599	Nol9.	yes
MSTRG.4964	0.512479	5.41981	29.2814	0.000171865	0.00719658	NM_001316748	Tspan14.	yes
MSTRG.6908	0.425655	5.96163	29.2605	0.000172391	0.00719961	NM_001081656	Neurl1b.	yes
MSTRG.8812	-0.577078	3.44263	29.2388	0.000172942	0.00720332	NM_001164564	Egfl7.	yes
MSTRG.8106	-0.449735	4.52243	29.2213	0.000173388	0.00720332	NM_001114595	Ehbp1l1.	yes
NM_001039051	-0.93325	1.37257	29.1938	0.00017409	0.00721361	NM_001039051	Pkib.	yes
MSTRG.9835	0.389777	6.36262	29.0902	0.000176765	0.00727048	NM_021280	Plcg1.	yes
MSTRG.8287	0.338431	7.23194	29.0485	0.000177856	0.00727048	NR_015503	A330040F15Rik.	yes
NM_001039052	-0.955748	1.36193	29.035	0.000178212	0.00727048	NM_001039052	Pkib.	yes
NM_001039053	-0.955748	1.36193	29.035	0.000178212	0.00727048	NM_001039053	Pkib.	yes
NM_001039050	-0.955748	1.36193	29.035	0.000178212	0.00727048	NM_001039050	Pkib.	yes
NM_001190402	-0.955748	1.36193	29.035	0.000178212	0.00727048	NM_001190402	Pkib.	yes
MSTRG.14744	0.359289	7.75726	28.9973	0.000179206	0.00729233	NM_021366	Klf13.	yes
MSTRG.7026	0.469158	3.914	28.9308	0.000180978	0.00734559	NM_001305169	Cd320.	yes
MSTRG.11738	0.466572	5.48279	28.7799	0.000185073	0.00745892	NM_001128606	Epb41.	yes
MSTRG.10045	0.358818	5.01699	28.7768	0.000185159	0.00745892	NM_027656	Zbtb46.	yes
MSTRG.10220	0.320189	5.22234	28.776	0.00018518	0.00745892	NM_001291059	Elf2.	yes
MSTRG.17968	-0.365643	6.38864	28.7147	0.000186875	0.00750813	NM_001290684	Shroom2.	yes
MSTRG.16484	0.520039	3.84721	28.6833	0.000187752	0.00752432	NM_001205312	Tyk2.	yes
MSTRG.14846	0.464898	3.08596	28.6282	0.000189302	0.00754602	NM_009553	Zscan2.	yes
MSTRG.7117	-1.13615	0.292943	28.6172	0.000189613	0.00754602	NM_010734	Lst1.	yes
MSTRG.8862	0.451592	3.14678	28.6134	0.00018972	0.00754602	NM_001033294	Ddx31.	yes
MSTRG.16833	-0.31929	8.18038	28.5047	0.000192826	0.00763786	NM_001293673	Nptn.	yes
MSTRG.2594	0.404316	4.60571	28.499	0.000192992	0.00763786	NM_001013784	Ccdc92b.	yes
MSTRG.5681	0.478413	5.90354	28.4738	0.000193719	0.00764757	NM_001310542	Scrib.	yes
MSTRG.4484	0.348318	5.9964	28.4495	0.000194427	0.00765645	NM_145354	Nsun2.	yes
MSTRG.6456	0.734924	4.72004	28.3586	0.000197098	0.00774243	NM_001134480	Plcxd2.	yes
MSTRG.12791	-0.842686	1.25171	28.1769	0.000202565	0.00792554	NA	NA.	yes
NM_001290652	0.744637	0.593034	28.1702	0.000202769	0.00792554	NM_001290652	Scml2.	yes
MSTRG.8522	0.433373	4.10617	28.1543	0.000203257	0.00792554	NM_008723	Npm3.	yes
MSTRG.1411	0.318369	6.23071	28.0906	0.000205223	0.00798257	NM_001111121	Ccdc6.	yes
NM_001290651	0.737775	0.594495	27.9406	0.000209941	0.0081404	NM_001290651	Scml2.	yes
MSTRG.13834	0.637003	5.81983	27.9292	0.000210307	0.0081404	NM_026376	Plxnd1.	yes
MSTRG.17238	0.397822	5.14565	27.8712	0.000212167	0.0081845	NM_177771	Klhl18.	yes
MSTRG.14189	0.718892	3.73498	27.8616	0.000212477	0.0081845	NM_001017955	Zscan18.	yes
MSTRG.11160	0.571574	2.83172	27.8383	0.000213235	0.00819379	NM_001163233	Fancg.	yes
MSTRG.5103	0.27918	7.76659	27.7976	0.00021456	0.0082248	NM_024267	Ipo4.	yes
MSTRG.7826	0.332769	5.03293	27.7753	0.000215291	0.00823294	NM_025478	Isoc1.	yes
MSTRG.15870	0.30396	7.13152	27.6959	0.000217915	0.00831325	NM_001113248	Sin3b.	yes
MSTRG.4139	1.49016	1.31419	27.6604	0.000219104	0.00832735	NM_001177544	Hist1h2ao.	yes
MSTRG.7616	0.316359	5.118	27.6535	0.000219334	0.00832735	NM_181414	Pik3c3.	yes
MSTRG.3036	-0.464466	7.0324	27.5909	0.000221446	0.00837885	NM_016695	Mpp2.	yes
MSTRG.15768	0.48917	2.86696	27.5821	0.000221746	0.00837885	NM_020028	Lpar2.	yes
MSTRG.17072	0.485604	4.27908	27.5262	0.000223656	0.00842037	NM_001184706	Tfdp2.	yes
MSTRG.16152	0.287063	4.99337	27.5189	0.000223907	0.00842037	NM_011574	Cirh1a.	yes
MSTRG.10008	0.41484	4.21675	27.4887	0.000224948	0.00843615	NM_001081092	Taf4.	yes
MSTRG.865	0.505268	6.3851	27.4759	0.000225389	0.00843615	NM_010476	Hsd17b7.	yes
MSTRG.8103	0.495239	6.53655	27.4328	0.000226891	0.00847239	NM_144868	Pcnx3.	yes
MSTRG.1664	0.309092	4.82494	27.3806	0.000228721	0.00850521	NM_133993	Pwp1.	yes
MSTRG.3025	0.463262	8.13382	27.3772	0.000228842	0.00850521	NM_012037	Vat1.	yes
MSTRG.6942	1.012	-0.204088	27.3536	0.000229677	0.00850787	NA	NA.	yes
MSTRG.15248	0.297623	6.16097	27.3448	0.000229986	0.00850787	NM_172281	Rnf40.	yes
MSTRG.16229	0.470735	4.3649	27.2776	0.000232386	0.00856378	NM_029441	Cdyl2.	yes
MSTRG.336	-0.323736	5.35883	27.2723	0.000232576	0.00856378	NM_018817	Smarcal1.	yes
MSTRG.3554	-0.320868	4.94978	27.164	0.000236507	0.00868835	NM_001306178	Scfd1.	yes
MSTRG.1222	-0.636411	2.09864	27.0769	0.000239728	0.00878632	NM_175448	Clvs2.	yes
MSTRG.11876	0.558793	2.74935	27.0561	0.000240502	0.0087944	NM_021358	Htr6.	yes
MSTRG.4343	0.436702	4.97131	26.9927	0.00024289	0.0088455	NM_028841	Tspan17.	yes
MSTRG.16718	-0.548245	1.78672	26.9723	0.000243662	0.0088455	NM_008360	Il18.	yes
MSTRG.4307	0.491009	4.31924	26.9673	0.000243851	0.0088455	NM_001271397	Nol8.	yes
MSTRG.4145	0.62027	1.83341	26.96	0.000244129	0.0088455	NM_183014	Zfp184.	yes
MSTRG.15265	-0.412138	8.47047	26.898	0.000246501	0.00891111	NM_024414	Stx1b.	yes
MSTRG.9965	0.317441	5.48874	26.8053	0.000250099	0.00902063	NM_020580	Nelfcd.	yes
MSTRG.4635	0.334391	4.64912	26.7638	0.000251731	0.00905891	NM_030026	Mccc2.	yes
NM_001128151	0.630241	2.36858	26.6842	0.000254893	0.00910389	NM_001128151	Cecr2.	yes
MSTRG.3674	0.4606	2.68006	26.6688	0.000255508	0.00910389	NM_001313977	Prkch.	yes
MSTRG.10056	-0.705088	4.1218	26.6619	0.000255788	0.00910389	NM_001252565	Oprl1.	yes
MSTRG.5063	-0.734849	2.09788	26.661	0.000255822	0.00910389	NM_080726	Rem2.	yes
MSTRG.16235	0.514694	4.80085	26.6603	0.00025585	0.00910389	NA	NA.	yes
MSTRG.9954	0.326029	5.90848	26.5664	0.000259658	0.00921874	NM_024436	Rab22a.	yes
MSTRG.2829	0.312486	6.13073	26.4671	0.000263759	0.00933466	NM_001042541	Akap1.	yes
MSTRG.8385	0.357213	5.12438	26.4584	0.00026412	0.00933466	NM_172836	9930021J03Rik.	yes
MSTRG.2677	-0.300502	5.87556	26.4448	0.000264688	0.00933466	NM_009143	Sdf2.	yes
MSTRG.962	0.577796	2.04078	26.3404	0.000269101	0.00943947	NA	NA.	yes
MSTRG.4041	0.648408	1.48499	26.329	0.000269588	0.00943947	NM_146040	Cdca7l.	yes
MSTRG.16706	-0.498695	2.74215	26.321	0.000269931	0.00943947	NM_001311062	Nnmt.	yes
MSTRG.16748	0.439981	4.4967	26.3184	0.000270039	0.00943947	NM_029936	Ddx10.	yes
MSTRG.11119	-0.263848	6.33182	26.2077	0.000274833	0.00958592	NM_029814	Chmp5.	yes
MSTRG.13203	-0.319459	6.66709	26.1635	0.000276772	0.00963241	NM_025624	Pomp.	yes
MSTRG.12926	0.338383	7.08168	26.1346	0.000278051	0.00965095	NM_029752	Bri3bp.	yes
MSTRG.4341	0.321196	6.67592	26.124	0.000278521	0.00965095	NM_001146025	Rnf44.	yes
MSTRG.13894	0.26268	5.57179	26.0596	0.000281397	0.00972849	NM_001042623	Phc1.	yes
MSTRG.8061	0.657259	1.86026	26.0465	0.000281985	0.00972849	NM_207268	Ccdc87.	yes
MSTRG.15933	0.464515	6.17867	25.9021	0.000288584	0.00993456	NM_145970	Cc2d1a.	yes
MSTRG.5036	-0.258868	8.0006	25.8709	0.000290033	0.00996283	NM_001170981	Hnrnpc.	yes
MSTRG.10719	-0.313658	6.07703	25.8394	0.000291504	0.00999173	NR_015459	4933431E20Rik.	yes
MSTRG.14374	0.537022	2.3503	25.7866	0.000293991	0.010031	NM_133210	Sertad3.	yes
MSTRG.11523	-0.346097	4.58086	25.7812	0.000294242	0.010031	NR_040442	AV051173.	yes
MSTRG.2800	0.283914	5.18836	25.7717	0.000294696	0.010031	NM_026191	Dhx40.	yes
MSTRG.4500	0.792627	1.52957	25.7529	0.000295589	0.010031	NM_027182	Trip13.	yes
MSTRG.10021	0.491196	4.95367	25.7363	0.000296381	0.010031	NM_145851	Cables2.	yes
MSTRG.3202	0.443989	4.8591	25.7185	0.000297233	0.010031	NM_001252384	Slc25a19.	yes
MSTRG.3313	0.411161	5.67796	25.7144	0.00029743	0.010031	NM_013770	Slc25a10.	yes
MSTRG.1372	-0.3228	5.09778	25.6994	0.000298151	0.010031	NM_207000	H2afy2.	yes
MSTRG.25	-0.619122	5.87961	25.6955	0.000298337	0.010031	NM_178399	3110035E14Rik.	yes
MSTRG.13356	0.293876	5.22318	25.6578	0.000300156	0.0100522	NM_009658	Akr1b3.	yes
MSTRG.3646	-0.274045	6.01449	25.6562	0.000300237	0.0100522	NM_028339	Tmx1.	yes
MSTRG.1900	-0.417616	7.74388	25.6311	0.000301456	0.0100718	NM_001317217	Myl6.	yes
MSTRG.11001	0.527542	2.71528	25.5743	0.000304239	0.0101434	NM_001037134	Ccne2.	yes
MSTRG.3056	0.542315	3.00028	25.4803	0.000308912	0.0102593	NM_001159382	Gjc1.	yes
MSTRG.2968	-0.509592	3.60687	25.4784	0.000309008	0.0102593	NM_001176528	Rara.	yes
MSTRG.4226	0.492296	2.29684	25.4566	0.000310101	0.010264	NM_145938	Rpp40.	yes
MSTRG.11524	-0.361708	7.51297	25.4381	0.000311035	0.010264	NM_011034	Prdx1.	yes
MSTRG.15198	0.390981	3.64928	25.437	0.000311089	0.010264	NM_001146311	Cln3.	yes
MSTRG.3460	-0.728798	0.878933	25.4125	0.000312332	0.0102836	NM_001004455	Cys1.	yes
MSTRG.16199	0.456417	5.49339	25.349	0.000315577	0.0103689	NM_198308	Pdpr.	yes
MSTRG.8966	0.346787	5.86623	25.3052	0.000317842	0.0104218	NM_178888	Garnl3.	yes
MSTRG.7146	0.409665	7.09276	25.2771	0.0003193	0.0104281	NM_001142744	Atat1.	yes
MSTRG.6030	0.276887	5.93431	25.2761	0.000319352	0.0104281	NM_001146161	Slc11a2.	yes
MSTRG.16232	0.340318	5.68651	25.2636	0.000320004	0.0104281	NM_177700	Atmin.	yes
MSTRG.1282	0.417798	3.44423	25.2475	0.000320849	0.0104342	NM_199028	Bend3.	yes
MSTRG.14599	0.35311	7.11306	25.1869	0.000324046	0.0105166	NM_001252476	Prmt1.	yes
MSTRG.5632	0.399164	5.06231	25.1741	0.000324725	0.0105171	NM_009177	St3gal1.	yes
MSTRG.837	0.545383	5.01936	25.0954	0.00032894	0.0106319	NM_001081126	Gpr161.	yes
MSTRG.14089	0.6701	2.28892	24.9905	0.000334659	0.0107948	NM_019643	Fam60a.	yes
MSTRG.2684	0.401184	6.13114	24.9629	0.000336185	0.010822	NM_001168521	Sarm1.	yes
MSTRG.12719	-0.833919	1.84854	24.9453	0.000337162	0.0108315	NR_015546	C130026L21Rik.	yes
MSTRG.7716	-0.283949	5.17297	24.925	0.000338289	0.0108457	NM_053131	Pcdhb6.	yes
MSTRG.8510	0.375268	4.01496	24.8956	0.000339937	0.0108645	NM_153796	Peo1.	yes
MSTRG.8053	0.566323	7.33156	24.8901	0.000340244	0.0108645	NM_001162946	Pcx.	yes
MSTRG.7072	0.326951	4.94502	24.8563	0.000342147	0.0108779	NM_001045863	Nelfe.	yes
NM_001082553	-0.475114	2.43774	24.8418	0.000342971	0.0108779	NM_001082553	Rab27b.	yes
MSTRG.7421	0.278264	5.6502	24.8394	0.000343109	0.0108779	NM_133747	Fam98a.	yes
MSTRG.12141	0.485482	2.78583	24.8341	0.000343406	0.0108779	NM_172447	Cfap69.	yes
MSTRG.12035	0.24309	6.14744	24.7769	0.000346673	0.0109429	NM_172704	Dnajc11.	yes
MSTRG.1125	0.464362	3.9099	24.7741	0.000346836	0.0109429	NM_181470	Ltv1.	yes
MSTRG.6900	-0.334771	4.80016	24.7148	0.00035026	0.011029	NM_011933	Decr2.	yes
MSTRG.13122	-0.770453	1.77924	24.6618	0.000353353	0.0110988	NM_173405	Amz1.	yes
MSTRG.15536	0.442354	3.38203	24.6527	0.000353892	0.0110988	NM_173189	Mcph1.	yes
MSTRG.15191	0.59479	3.27643	24.6234	0.000355617	0.0110988	NM_030566	Rabep2.	yes
MSTRG.5775	0.370366	6.10947	24.6182	0.000355924	0.0110988	NM_008427	Kcnj4.	yes
MSTRG.16468	0.5487	3.59332	24.6174	0.000355973	0.0110988	NM_001002846	Fbxl12.	yes
MSTRG.8489	0.661364	5.35827	24.5754	0.000358469	0.0111393	NM_031396	Cnnm1.	yes
MSTRG.2388	0.256588	7.58947	24.572	0.000358676	0.0111393	NM_001039092	Tom1l2.	yes
MSTRG.7819	0.413243	4.51455	24.5531	0.000359803	0.0111525	NM_010721	Lmnb1.	yes
MSTRG.3281	0.522792	2.81707	24.5153	0.000362081	0.0112012	NM_178743	Slc26a11.	yes
MSTRG.15219	-0.327474	5.13282	24.5023	0.000362869	0.0112037	NM_001039645	Asphd1.	yes
MSTRG.6496	0.639217	2.74006	24.4646	0.000365157	0.0112525	NM_025599	Cmss1.	yes
MSTRG.968	0.432749	5.81903	24.4497	0.000366069	0.0112587	NM_178653	Sccpdh.	yes
MSTRG.6384	0.396241	2.61472	24.3589	0.000371677	0.0114091	NM_175111	Hspbap1.	yes
MSTRG.11910	0.931787	3.5533	24.3031	0.000375169	0.0114804	NM_001085513	Fam131c.	yes
MSTRG.8842	0.342336	6.30348	24.2987	0.000375447	0.0114804	NM_009500	Vav2.	yes
MSTRG.4770	-0.484896	5.19451	24.2395	0.0003792	0.0115729	NM_001331064	Abhd6.	yes
MSTRG.2562	-0.264964	5.72823	24.1759	0.000383284	0.0116751	NM_001083331	Nup88.	yes
MSTRG.11997	0.499949	6.49955	24.1639	0.000384057	0.0116762	NM_009272	Srm.	yes
MSTRG.8801	0.339459	3.8885	24.133	0.000386067	0.0116939	NM_001290413	Traf2.	yes
MSTRG.1687	-0.539229	2.36336	24.1323	0.000386113	0.0116939	NM_001310710	Slc17a8.	yes
MSTRG.13272	0.565775	3.41374	24.1049	0.000387905	0.0117102	NM_207176	Tes.	yes
MSTRG.4385	0.384236	4.68709	24.0823	0.000389388	0.0117102	NM_001048060	Idnk.	yes
MSTRG.14585	0.423715	5.46504	24.0819	0.000389412	0.0117102	NM_001285517	Nr1h2.	yes
MSTRG.13706	0.477242	2.17749	24.0782	0.000389655	0.0117102	NA	NA.	yes
MSTRG.5895	0.38643	5.04912	24.0611	0.000390786	0.0117102	NM_145476	Tbc1d22a.	yes
MSTRG.2078	0.2784	5.11849	24.0368	0.000392389	0.0117102	NM_172260	Cep68.	yes
MSTRG.15046	0.277142	5.66752	24.0357	0.000392465	0.0117102	NM_021889	Syt9.	yes
MSTRG.4195	0.443851	4.95424	24.0344	0.000392554	0.0117102	NM_001289920	E2f3.	yes
NM_172853	0.848056	0.494111	24.0023	0.000394692	0.0117519	NM_172853	Cdh7.	yes
MSTRG.9318	0.315745	4.65803	23.9817	0.000396072	0.0117709	NM_001290784	Ldlrad3.	yes
MSTRG.8668	-0.310144	5.47852	23.9269	0.000399771	0.01185	NM_133837	Cdc123.	yes
MSTRG.14651	-0.466882	2.50732	23.9128	0.00040073	0.01185	NM_017465	Sult2b1.	yes
MSTRG.15938	0.444344	5.06016	23.8904	0.000402257	0.01185	NM_172503	Zswim4.	yes
MSTRG.10428	0.280043	6.71365	23.8896	0.000402308	0.01185	NM_033526	Ubqln4.	yes
MSTRG.16122	0.475086	3.53872	23.8873	0.000402467	0.01185	NM_198299	Enkd1.	yes
MSTRG.7158	0.413774	7.49743	23.8296	0.000406433	0.0119446	NM_008136	Gnl1.	yes
MSTRG.942	0.5463	4.16451	23.7894	0.000409229	0.0120015	NM_021350	Chml.	yes
MSTRG.12869	0.389006	6.08287	23.78	0.000409883	0.0120015	NM_001003953	Kdm2b.	yes
MSTRG.3438	0.960676	1.67759	23.7207	0.00041405	0.0120829	NA	NA.	yes
MSTRG.17851	-0.548236	3.89132	23.7189	0.000414183	0.0120829	NM_013463	Gla.	yes
MSTRG.2505	0.268373	6.89003	23.6947	0.000415893	0.0121105	NM_011814	Fxr2.	yes
MSTRG.5130	-0.590344	2.83713	23.66	0.000418371	0.0121603	NM_030004	Cryl1.	yes
MSTRG.15044	0.42367	6.94122	23.6362	0.000420078	0.0121687	NM_001162943	Dchs1.	yes
MSTRG.11475	0.547813	3.78095	23.6312	0.000420436	0.0121687	NM_029571	Kti12.	yes
MSTRG.13127	0.508479	3.9201	23.6237	0.000420977	0.0121687	NM_001289588	Radil.	yes
MSTRG.8783	0.583874	4.35374	23.6073	0.000422162	0.0121687	NM_175286	Tprn.	yes
NM_001302799	-0.466873	2.48641	23.5922	0.000423258	0.0121687	NM_001302799	Rab27b.	yes
NM_030554	-0.466873	2.48641	23.5922	0.000423258	0.0121687	NM_030554	Rab27b.	yes
MSTRG.3327	0.411139	5.46124	23.5589	0.000425683	0.0122056	NM_001164224	Aspscr1.	yes
NM_001302798	-0.467895	2.48755	23.5534	0.00042608	0.0122056	NM_001302798	Rab27b.	yes
NM_023049	-1.03711	-0.575766	23.5277	0.000427966	0.0122177	NM_023049	Asb2.	yes
MSTRG.16071	0.377044	5.77576	23.5267	0.000428042	0.0122177	NM_172758	Slc38a7.	yes
MSTRG.5696	0.328504	3.52399	23.5139	0.000428981	0.0122225	NM_021555	Hgh1.	yes
MSTRG.7241	0.307207	4.61616	23.4183	0.000436096	0.0124011	NM_144857	Rrp36.	yes
MSTRG.998	-0.315034	6.03375	23.3986	0.000437585	0.0124011	NM_144796	Susd4.	yes
MSTRG.7845	-1.14871	2.7939	23.3908	0.000438172	0.0124011	NM_201353	Slc6a7.	yes
MSTRG.6477	0.385981	6.81381	23.3825	0.000438796	0.0124011	NM_001331110	Alcam.	yes
MSTRG.512	0.404351	3.60074	23.3681	0.000439892	0.0124011	NM_145519	Farp2.	yes
MSTRG.12906	-0.383247	3.03673	23.3675	0.000439938	0.0124011	NM_001134717	2810006K23Rik.	yes
MSTRG.16855	-0.534391	3.69828	23.3297	0.000442814	0.01246	NM_026235	Larp6.	yes
MSTRG.1852	-0.355927	6.42291	23.2988	0.000445187	0.0125046	NM_025982	Tspan31.	yes
MSTRG.5237	-0.50062	6.38157	23.2772	0.000446854	0.0125293	NM_021328	Bin3.	yes
MSTRG.3919	0.395285	6.86646	23.2648	0.000447812	0.012534	NM_001159910	Ccdc85c.	yes
MSTRG.15378	0.562695	3.00078	23.2432	0.000449488	0.0125588	NM_001172064	Lrrc56.	yes
MSTRG.5449	0.246427	5.95571	23.2016	0.000452747	0.0126276	NM_033074	Tars.	yes
MSTRG.12866	0.55334	7.41856	23.1751	0.00045483	0.0126634	NM_001199676	Camkk2.	yes
MSTRG.9192	-0.489576	3.76226	23.1591	0.000456096	0.0126764	NM_011356	Frzb.	yes
MSTRG.14586	0.335442	6.57898	23.138	0.000457775	0.0127009	NM_001290682	Kcnc3.	yes
MSTRG.9642	-0.256585	8.3899	23.079	0.000462493	0.0128094	NM_019771	Dstn.	yes
MSTRG.13599	-0.544646	2.29694	23.0602	0.000464012	0.012829	NM_009313	Tacr1.	yes
MSTRG.8889	0.393362	3.32962	23.0432	0.000465383	0.01283	NM_172404	Kyat1.	yes
MSTRG.2402	0.599857	2.18651	23.0398	0.000465665	0.01283	NM_009171	Shmt1.	yes
MSTRG.5370	0.384991	3.31079	23.0191	0.000467341	0.0128457	NM_001033336	Abcc4.	yes
MSTRG.11632	-0.84916	0.414235	23.0129	0.000467853	0.0128457	NM_138683	Rspo1.	yes
MSTRG.10836	0.356285	3.65479	22.9469	0.000473274	0.0129721	NM_026578	Gar1.	yes
MSTRG.5436	0.294066	4.99067	22.8246	0.00048352	0.0132164	NM_001040395	Nadk2.	yes
MSTRG.14775	0.385501	5.23867	22.8206	0.000483853	0.0132164	NM_001042592	Arrdc4.	yes
MSTRG.4050	0.412738	4.91713	22.8023	0.000485417	0.013228	NM_134063	Fam208b.	yes
MSTRG.6582	0.607355	3.7327	22.7961	0.000485943	0.013228	NM_029497	Urb1.	yes
MSTRG.14480	0.460468	1.86503	22.7134	0.000493058	0.0133987	NM_183321	Proser3.	yes
MSTRG.12846	0.648367	4.46573	22.6985	0.000494352	0.0134109	NM_175474	Fam109a.	yes
MSTRG.10769	-0.268108	5.54839	22.6495	0.000498638	0.0135041	NM_001163514	Extl2.	yes
MSTRG.4636	0.759957	4.86001	22.6187	0.000501354	0.0135545	NM_011353	Serf1.	yes
MSTRG.10772	0.32415	4.47181	22.5896	0.000503944	0.0136014	NM_010022	Dbt.	yes
MSTRG.15227	0.314146	4.71813	22.5482	0.000507641	0.0136779	NM_146201	Zfp553.	yes
MSTRG.9550	0.638614	1.73408	22.5371	0.000508637	0.0136815	NM_020594	Zc3h8.	yes
MSTRG.4712	0.404248	5.50027	22.5043	0.000511604	0.013738	NM_172594	Dhx29.	yes
MSTRG.15127	0.263847	5.80525	22.4402	0.00051745	0.0138715	NM_001168218	Knop1.	yes
MSTRG.5784	0.538835	5.32582	22.3583	0.000525042	0.0140387	NM_001205345	Sun2.	yes
MSTRG.9776	0.764795	2.27514	22.341	0.000526661	0.0140387	NM_139151	Spag4.	yes
MSTRG.1907	-0.360922	8.26279	22.3353	0.000527189	0.0140387	NM_018860	Rpl41.	yes
MSTRG.11615	0.677487	2.932	22.3279	0.000527883	0.0140387	NM_011141	Pou3f1.	yes
MSTRG.4943	0.512958	3.46293	22.3255	0.000528108	0.0140387	NA	NA.	yes
MSTRG.15014	0.294177	6.33646	22.3011	0.000530414	0.0140764	NM_009287	Stim1.	yes
MSTRG.4435	0.489239	2.64084	22.2858	0.00053186	0.0140912	NM_001122989	Cdc14b.	yes
MSTRG.12316	0.341343	3.6543	22.2121	0.00053891	0.0142542	NM_001205132	Yes1.	yes
MSTRG.3498	-0.970034	3.91737	22.1887	0.000541171	0.014273	NM_175191	Gpr22.	yes
MSTRG.11454	0.322777	4.59203	22.1861	0.000541421	0.014273	NM_028355	Ndc1.	yes
MSTRG.14518	0.5184	2.59302	22.1624	0.000543721	0.0143099	NM_027897	Rhpn2.	yes
MSTRG.15976	-0.511493	1.94239	22.1519	0.000544739	0.0143129	NM_001037745	Zfp791.	yes
MSTRG.4664	0.304411	6.12881	22.1331	0.000546578	0.0143375	NM_029447	Nln.	yes
MSTRG.15194	0.245717	5.71371	22.0972	0.000550109	0.0144063	NM_001163713	Tufm.	yes
MSTRG.9597	-0.253568	5.09793	22.0836	0.000551451	0.0144177	NM_153501	Pank2.	yes
MSTRG.1146	0.480532	6.22084	22.065	0.000553294	0.0144288	NM_001163592	Nhsl1.	yes
MSTRG.10763	-0.454391	3.61609	22.0494	0.00055485	0.0144288	NM_007901	S1pr1.	yes
MSTRG.905	-0.929806	-0.10771	22.0449	0.000555296	0.0144288	NM_001277968	Ly9.	yes
MSTRG.11860	0.360889	3.73363	22.0428	0.000555514	0.0144288	NM_001190978	Kif17.	yes
MSTRG.3750	0.369086	5.16642	21.9969	0.000560109	0.0145244	NM_001165256	Dcaf4.	yes
MSTRG.17192	-0.259368	6.1722	21.9541	0.000564448	0.014596	NM_001013814	Amt.	yes
MSTRG.7646	0.266635	5.34347	21.9515	0.00056471	0.014596	NM_013512	Epb41l4a.	yes
MSTRG.5439	-0.372181	3.88885	21.8985	0.000570131	0.014708	NM_029341	Capsl.	yes
MSTRG.437	0.505569	1.98809	21.8822	0.00057182	0.014708	NM_145222	B3gnt7.	yes
MSTRG.216	-0.342216	4.08777	21.8649	0.000573608	0.014708	NM_008384	Inpp1.	yes
MSTRG.3193	0.444923	3.50718	21.8643	0.000573665	0.014708	NM_177778	Armc7.	yes
MSTRG.16732	0.297779	6.10654	21.8614	0.000573972	0.014708	NM_001034085	Ppp2r1b.	yes
MSTRG.3727	-0.970991	1.48109	21.8553	0.000574603	0.014708	NM_001177503	Plekhd1.	yes
MSTRG.5158	-0.476875	2.60628	21.8072	0.000579626	0.0148127	NM_026598	Ebpl.	yes
MSTRG.7478	0.684064	2.71559	21.7568	0.000584937	0.0148745	NM_028576	Camkmt.	yes
MSTRG.5898	0.402073	3.95692	21.7508	0.000585576	0.0148745	NM_181412	Zbed4.	yes
MSTRG.17194	-0.292198	7.73127	21.7326	0.000587508	0.0148745	NM_001313961	Rhoa.	yes
MSTRG.7773	0.598247	3.16637	21.7283	0.000587974	0.0148745	NM_001170855	Trim36.	yes
MSTRG.879	-0.624242	2.17342	21.7272	0.00058809	0.0148745	NM_010188	Fcgr3.	yes
MSTRG.8028	-0.823549	1.46639	21.725	0.000588319	0.0148745	NM_001177438	Aldh3b2.	yes
MSTRG.17842	-0.285338	5.80099	21.7224	0.000588606	0.0148745	NM_019656	Tspan6.	yes
MSTRG.15692	0.323829	6.40999	21.6294	0.000598641	0.015104	NM_001284409	Casp3.	yes
MSTRG.12277	-0.398689	5.68302	21.6117	0.000600572	0.0151287	NM_027652	Ept1.	yes
MSTRG.17832	-0.410402	4.63013	21.5812	0.00060391	0.0151544	NM_001142570	Dach2.	yes
MSTRG.7369	0.433232	5.93018	21.5782	0.000604245	0.0151544	NM_001025572	Ankrd12.	yes
MSTRG.1525	0.57618	6.65835	21.5763	0.000604459	0.0151544	NM_008226	Hcn2.	yes
MSTRG.2160	-0.431645	3.52088	21.5351	0.000609018	0.0152447	NM_001190885	Kcnip1.	yes
MSTRG.16307	-0.999988	0.0453555	21.5219	0.000610491	0.0152575	NM_007662	Cdh15.	yes
MSTRG.9446	0.368259	5.41898	21.4896	0.000614098	0.0153235	NM_001290800	Tyro3.	yes
MSTRG.11631	0.349235	3.30194	21.4805	0.000615123	0.015325	NM_177573	9930104L06Rik.	yes
MSTRG.8078	0.2789	7.0214	21.4028	0.000623933	0.0155201	NM_153129	Pacs1.	yes
MSTRG.17116	0.275049	6.03446	21.3869	0.000625758	0.0155411	NM_009275	Srprb.	yes
MSTRG.17554	-0.717353	0.646939	21.3434	0.000630775	0.0155988	NM_001034059	Ccdc160.	yes
MSTRG.17478	-0.296544	5.59483	21.3427	0.000630862	0.0155988	NM_001290476	Klhl13.	yes
MSTRG.773	-0.316516	4.96878	21.3412	0.000631028	0.0155988	NR_027984	2810025M15Rik.	yes
MSTRG.3323	0.610572	2.19754	21.3257	0.000632827	0.0156189	NM_144795	Pycr1.	yes
MSTRG.6841	0.237196	7.04149	21.3064	0.000635081	0.0156431	NM_001039363	Tsc2.	yes
MSTRG.10463	0.45193	3.27521	21.2937	0.000636565	0.0156431	NM_016904	Cks1b.	yes
MSTRG.12061	0.223624	6.02042	21.292	0.000636764	0.0156431	NM_201226	Lrrc47.	yes
MSTRG.8894	0.381648	5.06308	21.2474	0.000642016	0.0157326	NM_198304	Nup188.	yes
MSTRG.3632	-0.885502	-0.112975	21.2365	0.000643302	0.0157326	NM_183294	Cdkl1.	yes
NM_001316743	0.837818	0.435526	21.2359	0.000643381	0.0157326	NM_001316743	Cdh7.	yes
MSTRG.2873	0.734126	2.73004	21.197	0.000648012	0.0158215	NM_172543	Fam117a.	yes
MSTRG.11842	0.852257	4.40946	21.1882	0.00064907	0.0158229	NM_007939	Epha8.	yes
MSTRG.8688	0.336317	5.53739	21.0994	0.00065981	0.0160601	NM_001177752	Pfkfb3.	yes
MSTRG.13131	0.566163	7.8029	21.0663	0.000663863	0.0161164	NM_146257	Slc29a4.	yes
MSTRG.4211	-0.756772	0.548838	21.064	0.000664152	0.0161164	NR_040707	1110046J04Rik.	yes
MSTRG.17414	0.328181	4.53389	21.0367	0.000667525	0.0161735	NM_001166437	Tbc1d25.	yes
MSTRG.14842	0.456413	2.20041	20.9835	0.000674152	0.0162888	NM_001042527	Blm.	yes
MSTRG.9681	-0.391345	3.13673	20.982	0.000674337	0.0162888	NA	NA.	yes
MSTRG.9074	0.394514	4.14109	20.9358	0.000680152	0.0163874	NM_001001178	Ccdc148.	yes
MSTRG.16499	0.220052	6.29787	20.9332	0.000680485	0.0163874	NM_021531	Carm1.	yes
MSTRG.11882	0.474162	5.40417	20.8593	0.000689916	0.0165893	NM_025337	Akr7a5.	yes
MSTRG.10652	0.613493	2.80802	20.8493	0.000691205	0.0165952	NM_001013026	Ttf2.	yes
MSTRG.11726	0.344715	7.43584	20.8123	0.000696006	0.0166852	NM_025998	Nkain1.	yes
MSTRG.5091	-0.591631	3.72882	20.7936	0.000698433	0.0167181	NM_001136057	Cpne6.	yes
MSTRG.5707	0.299951	3.68046	20.7698	0.00070155	0.0167492	NM_029643	Slc52a2.	yes
MSTRG.6280	0.338297	4.01644	20.7676	0.00070184	0.0167492	NM_025693	Tmem41a.	yes
MSTRG.5194	0.50884	3.3939	20.7537	0.000703668	0.0167676	NM_199029	Zfp395.	yes
MSTRG.16085	0.292948	5.41008	20.745	0.00070482	0.0167699	NM_021028	Tk2.	yes
NM_001291804	-0.933021	-0.478027	20.7152	0.000708758	0.0168131	NM_001291804	Dsc1.	yes
NM_013504	-0.933021	-0.478027	20.7152	0.000708758	0.0168131	NM_013504	Dsc1.	yes
MSTRG.11453	-0.319147	5.21342	20.6967	0.000711226	0.0168465	NM_001205156	Yipf1.	yes
MSTRG.5402	0.392781	3.0304	20.6814	0.000713271	0.0168698	NM_028651	Tmtc4.	yes
MSTRG.9156	0.376413	4.78757	20.6608	0.000716034	0.0168959	NM_001190297	Gpr155.	yes
MSTRG.7145	0.408334	5.1097	20.6573	0.000716505	0.0168959	NM_001033630	2310061I04Rik.	yes
MSTRG.3007	-0.342291	5.68461	20.6272	0.000720572	0.0169338	NM_134024	Tubg1.	yes
MSTRG.10443	0.590947	5.84337	20.6246	0.000720916	0.0169338	NM_008227	Hcn3.	yes
MSTRG.13902	0.282044	5.70928	20.6217	0.000721314	0.0169338	NM_021899	Foxj2.	yes
NM_001316744	0.822602	0.705857	20.6088	0.000723066	0.0169499	NM_001316744	Cdh7.	yes
MSTRG.7829	0.529659	2.00309	20.5974	0.000724625	0.0169614	NM_001081328	Chsy3.	yes
MSTRG.6021	0.557558	5.6127	20.5274	0.000734242	0.0171612	NM_001001884	Nckap5l.	yes
MSTRG.5066	-0.576834	2.3834	20.4635	0.000743147	0.0173437	NM_199470	Cdh24.	yes
MSTRG.4601	-0.95191	0.0893371	20.4125	0.000750356	0.0174863	NM_010170	F2rl2.	yes
NM_013599	-0.954125	0.36064	20.3984	0.000752362	0.0175073	NM_013599	Mmp9.	yes
MSTRG.10348	0.480141	4.78588	20.3177	0.00076396	0.0177512	NM_001162999	Fnip2.	yes
MSTRG.234	0.265304	7.70353	20.2911	0.00076784	0.0178093	NM_010477	Hspd1.	yes
MSTRG.4123	0.383991	5.33997	20.2794	0.000769544	0.0178093	NM_009054	Trim27.	yes
MSTRG.16611	-0.62659	4.19722	20.2775	0.000769828	0.0178093	NM_001199556	AW551984.	yes
MSTRG.747	-0.359185	4.56207	20.2466	0.000774356	0.017888	NM_026380	Rgs8.	yes
MSTRG.1018	-0.263593	5.67323	20.228	0.000777114	0.0179256	NM_011794	Bpnt1.	yes
MSTRG.6682	0.485801	3.49026	20.1677	0.000786101	0.0181066	NM_147155	Tagap1.	yes
MSTRG.2016	0.390659	7.82132	20.1351	0.000791004	0.0181736	NM_001005867	Zmiz2.	yes
MSTRG.17848	0.427793	4.02008	20.1265	0.000792309	0.0181736	NM_013898	Timm8a1.	yes
MSTRG.9891	-0.553446	3.91128	20.1256	0.000792447	0.0181736	NM_174988	Cdh22.	yes
MSTRG.13096	-0.402425	4.78578	20.0973	0.000796736	0.0182368	NM_197980	Cox19.	yes
MSTRG.7746	-0.313312	5.43016	20.0923	0.000797499	0.0182368	NM_011898	Spry4.	yes
MSTRG.4326	-0.815896	0.258557	20.0717	0.000800661	0.018269	NR_037991	Gm2762.	yes
MSTRG.7155	0.248513	7.01315	20.0681	0.000801211	0.018269	NM_013854	Abcf1.	yes
MSTRG.4585	0.359494	5.58934	20.0532	0.000803502	0.0182949	NM_021310	Jmy.	yes
MSTRG.2163	-0.92424	1.02891	20.0356	0.000806212	0.0183303	NM_010696	Lcp2.	yes
MSTRG.6065	0.277528	6.24025	19.9853	0.000814036	0.0184818	NM_026192	Calcoco1.	yes
MSTRG.8780	0.508922	4.6036	19.9573	0.000818415	0.0185387	NM_001082476	Ndor1.	yes
MSTRG.11320	0.54121	3.00164	19.9478	0.000819916	0.0185387	NR_027923	C630043F03Rik.	yes
MSTRG.12474	0.478945	3.88932	19.9469	0.00082005	0.0185387	NM_001024917	N4bp2.	yes
MSTRG.977	0.535623	1.95164	19.9357	0.000821827	0.0185525	NM_001103182	Lin9.	yes
MSTRG.11321	0.422665	6.12751	19.8734	0.000831749	0.0187158	NM_001285529	Tle1.	yes
MSTRG.1110	0.498125	6.03984	19.873	0.000831811	0.0187158	NM_177387	Ust.	yes
MSTRG.2840	0.495582	3.00239	19.8661	0.000832918	0.0187158	NM_172563	Hlf.	yes
MSTRG.13311	0.242627	7.29138	19.8607	0.000833779	0.0187158	NM_019776	Snd1.	yes
MSTRG.14211	0.403884	3.87034	19.8193	0.000840466	0.0188393	NM_001083188	Lig1.	yes
MSTRG.6029	-0.428851	3.75588	19.801	0.000843437	0.0188792	NM_027334	Mettl7a1.	yes
MSTRG.6807	0.349194	5.86939	19.7691	0.000848657	0.0189693	NM_023824	Paqr4.	yes
MSTRG.8482	0.364903	6.11129	19.7367	0.000854006	0.019062	NM_001164531	Zfyve27.	yes
MSTRG.17633	0.382361	4.09296	19.7186	0.000856998	0.0191019	NM_028633	Haus7.	yes
MSTRG.14259	0.288585	7.32785	19.6749	0.000864287	0.0191925	NM_026605	Sympk.	yes
MSTRG.11724	-0.249201	5.99483	19.6741	0.000864425	0.0191925	NM_153160	Zcchc17.	yes
MSTRG.8442	-0.525511	6.50373	19.6719	0.000864798	0.0191925	NM_020278	Lgi1.	yes
MSTRG.10617	-0.486666	1.87388	19.6653	0.000865898	0.0191925	NM_001081139	Ankrd35.	yes
MSTRG.3380	-0.593448	1.41519	19.6413	0.000869948	0.0192553	NM_028376	Pfn4.	yes
MSTRG.11530	0.41909	3.93869	19.6321	0.000871507	0.019263	NM_001029912	Zswim5.	yes
MSTRG.16518	-0.391504	2.91228	19.6047	0.00087616	0.0193389	NM_026739	9530077C05Rik.	yes
MSTRG.4277	-0.285638	5.96036	19.5703	0.000882042	0.0194274	NM_026056	Cap2.	yes
MSTRG.14087	0.541659	2.14813	19.567	0.000882617	0.0194274	NM_001301351	Caprin2.	yes
MSTRG.11405	-0.397989	3.74832	19.52	0.000890728	0.0195788	NM_001145967	Atg4c.	yes
MSTRG.15218	0.506437	7.16189	19.5016	0.000893939	0.0195871	NM_172747	Kctd13.	yes
MSTRG.487	0.350586	6.84401	19.4962	0.000894884	0.0195871	NM_001039126	Asb1.	yes
MSTRG.1609	0.368477	7.22722	19.4936	0.000895339	0.0195871	NM_001014836	4930404N11Rik.	yes
MSTRG.13885	0.353156	4.0775	19.4895	0.000896045	0.0195871	NM_001304773	Pex26.	yes
MSTRG.10437	0.310493	5.22206	19.4581	0.00090156	0.0196805	NM_144898	Msto1.	yes
MSTRG.1067	0.339647	3.84723	19.4502	0.000902955	0.0196839	NM_145415	Diexf.	yes
MSTRG.16646	-0.731295	0.806282	19.4274	0.000906987	0.0197447	NM_133226	Pdzd3.	yes
MSTRG.2682	0.425337	5.25907	19.3876	0.000914081	0.0198719	NM_001313985	Unc119.	yes
MSTRG.14819	0.408938	3.42401	19.367	0.000917788	0.0199252	NM_011068	Pex11a.	yes
MSTRG.17232	0.400547	7.89553	19.3158	0.000927049	0.0200987	NM_001166273	Cspg5.	yes
MSTRG.17285	0.406328	3.91612	19.2467	0.000939727	0.0203458	NA	NA.	yes
MSTRG.4078	0.449577	4.56842	19.2249	0.000943786	0.0204058	NM_144835	Heatr1.	yes
MSTRG.15207	0.389603	7.67388	19.2178	0.000945107	0.0204066	NM_011952	Mapk3.	yes
MSTRG.2532	0.260002	5.60178	19.2032	0.000947826	0.0204375	NM_001291125	Phf23.	yes
MSTRG.12239	0.250786	6.06811	19.1949	0.000949378	0.0204432	NM_001190443	Abcf2.	yes
MSTRG.5495	-1.00404	1.3286	19.1804	0.000952104	0.0204722	NM_181588	Cmbl.	yes
MSTRG.8620	0.312264	5.77416	19.1723	0.000953619	0.0204722	NM_178421	Nanos1.	yes
MSTRG.7068	0.843678	0.231945	19.1671	0.000954596	0.0204722	NA	NA.	yes
MSTRG.165	0.313015	4.10681	19.1379	0.000960127	0.020563	NM_172499	Mfsd9.	yes
MSTRG.8753	-0.372501	6.67653	19.1296	0.000961705	0.0205685	NM_013771	Yme1l1.	yes
MSTRG.6317	0.29726	5.33312	19.1229	0.000962974	0.0205685	NM_177718	Mb21d2.	yes
MSTRG.14190	1.08647	1.62335	19.0637	0.000974327	0.020783	NA	NA.	yes
MSTRG.15915	-0.247021	5.93944	19.0183	0.000983122	0.0209425	NM_001308227	Dnajb1.	yes
MSTRG.8479	-0.654309	3.43418	18.9748	0.000991665	0.0210961	NM_027106	Avpi1.	yes
MSTRG.3699	-0.375213	6.28434	18.9377	0.000998995	0.021196	NM_134050	Rab15.	yes
MSTRG.17924	-0.492756	2.28282	18.9316	0.00100022	0.021196	NM_178358	Lhfpl1.	yes
MSTRG.1744	0.503578	3.21574	18.9169	0.00100314	0.021196	NM_027740	Poc1b.	yes
MSTRG.14349	0.529244	3.322	18.9121	0.0010041	0.021196	NM_138586	Exosc5.	yes
MSTRG.13557	0.323633	4.88125	18.9063	0.00100527	0.021196	NM_001038695	Kdm3a.	yes
MSTRG.9434	-0.25043	7.30445	18.9034	0.00100586	0.021196	NM_019769	Chp1.	yes
MSTRG.10003	0.341675	4.66574	18.9028	0.00100597	0.021196	NM_001081289	Fam217b.	yes
MSTRG.9025	0.309662	4.19619	18.8962	0.0010073	0.021196	NM_001290649	Golga1.	yes
MSTRG.5599	0.292646	6.07657	18.8908	0.00100838	0.021196	NM_145959	Fam91a1.	yes
MSTRG.15264	-0.280328	8.41125	18.8353	0.0010196	0.02138	NM_001040684	Hsd3b7.	yes
MSTRG.4899	0.280281	4.44748	18.8342	0.00101983	0.02138	NM_001166531	Sfmbt1.	yes
MSTRG.8446	0.346946	3.9412	18.8064	0.00102551	0.0214708	NM_021315	Noc3l.	yes
MSTRG.18001	0.334207	3.45503	18.7969	0.00102746	0.0214832	NM_001177878	Phka2.	yes
MSTRG.6169	0.250462	6.47897	18.7818	0.00103056	0.0215198	NM_001039533	Pdxdc1.	yes
MSTRG.7497	0.464743	3.65836	18.773	0.00103238	0.0215294	NM_180974	Foxn2.	yes
MSTRG.16848	0.458443	5.10924	18.7209	0.00104321	0.0216843	NM_001311092	Celf6.	yes
MSTRG.10974	-0.453967	4.89467	18.7167	0.00104409	0.0216843	NM_028097	Tmem68.	yes
MSTRG.14394	0.298014	5.53666	18.7154	0.00104436	0.0216843	NM_007991	Fbl.	yes
NM_177052	0.434847	1.81742	18.7076	0.00104599	0.0216843	NM_177052	Kif6.	yes
MSTRG.15989	0.213393	6.85062	18.7	0.00104759	0.0216843	NM_001168591	Lonp2.	yes
MSTRG.12760	0.394456	3.88573	18.698	0.00104801	0.0216843	NM_029992	Tchp.	yes
MSTRG.17700	-0.28734	4.83764	18.6911	0.00104947	0.0216864	NA	NA.	yes
MSTRG.11283	0.321609	3.77843	18.6759	0.00105267	0.0217242	NM_001013577	Inip.	yes
MSTRG.458	-0.521676	2.30705	18.6486	0.00105847	0.0218032	NM_001110192	Inpp5d.	yes
MSTRG.10367	-0.627392	2.12404	18.6449	0.00105925	0.0218032	NM_011905	Tlr2.	yes
MSTRG.3817	0.236523	6.03349	18.6318	0.00106204	0.0218324	NM_011479	Sptlc2.	yes
MSTRG.6657	0.2817	6.91433	18.624	0.00106371	0.0218385	NM_001085355	Arid1b.	yes
MSTRG.884	-0.681445	2.39402	18.6027	0.00106827	0.0219038	NM_010185	Fcer1g.	yes
NM_178676	-0.942255	0.253514	18.5678	0.00107581	0.0220298	NM_178676	Entpd3.	yes
MSTRG.10310	0.25569	4.5165	18.5479	0.00108015	0.0220901	NM_025822	Rsrc1.	yes
MSTRG.15188	0.398602	6.40958	18.5132	0.00108774	0.0222144	NM_023712	Spns1.	yes
MSTRG.14832	0.481099	2.97355	18.5073	0.00108902	0.0222144	NM_178752	Gdpgp1.	yes
MSTRG.7439	-0.277108	5.32485	18.4793	0.00109521	0.0223119	NM_001286647	Atl2.	yes
MSTRG.6862	0.275317	5.86475	18.4543	0.00110077	0.0223842	NM_001317404	Clcn7.	yes
MSTRG.1908	-0.261807	6.78136	18.4506	0.00110158	0.0223842	NM_011119	Pa2g4.	yes
MSTRG.12090	0.394231	6.6261	18.43	0.0011062	0.0224209	NM_001256107	Mib2.	yes
MSTRG.4805	-0.439826	2.34959	18.4299	0.00110621	0.0224209	NM_001289760	Rarb.	yes
MSTRG.17715	0.566377	0.8711	18.4164	0.00110925	0.0224296	NA	NA.	yes
MSTRG.2876	0.443044	4.61065	18.4154	0.00110947	0.0224296	NM_130858	Nxph3.	yes
MSTRG.11608	0.23788	5.77668	18.4087	0.00111098	0.022431	NM_130881	Pabpc4.	yes
MSTRG.3630	0.34965	4.19823	18.3988	0.0011132	0.022431	NM_145443	L2hgdh.	yes
MSTRG.5215	0.404934	2.78733	18.3963	0.00111378	0.022431	NM_001111028	Kctd9.	yes
MSTRG.16898	0.229636	5.75907	18.3893	0.00111535	0.0224343	NM_027134	Mtfmt.	yes
MSTRG.12471	-0.221893	7.02603	18.3806	0.00111733	0.0224456	NM_133697	Smim14.	yes
MSTRG.4837	0.28875	6.99795	18.3644	0.001121	0.0224909	NM_001039138	Camk2g.	yes
MSTRG.61	0.673652	4.05634	18.2807	0.00114025	0.0228481	NM_020604	Jph1.	yes
MSTRG.10934	-0.307397	5.78327	18.2536	0.00114657	0.0229324	NM_001162375	Miga1.	yes
MSTRG.15822	0.303943	3.72054	18.2503	0.00114734	0.0229324	NM_001163042	Haus8.	yes
MSTRG.14431	0.548857	4.62665	18.2306	0.00115194	0.0229554	NM_001146023	Fam98c.	yes
MSTRG.15916	0.417744	6.09499	18.2237	0.00115357	0.0229554	NM_018771	Gipc1.	yes
MSTRG.14924	0.396428	3.7574	18.2222	0.00115393	0.0229554	NM_153591	Nars2.	yes
MSTRG.2937	-0.392127	4.11885	18.2207	0.00115428	0.0229554	NM_001080935	B230217C12Rik.	yes
MSTRG.16639	0.275175	5.54799	18.2127	0.00115617	0.0229642	NM_016808	Usp2.	yes
MSTRG.16692	0.334456	7.21462	18.1964	0.00116001	0.0230097	NM_027498	Sik3.	yes
MSTRG.11169	0.51618	6.68149	18.1888	0.00116183	0.0230097	NM_011571	Tesk1.	yes
MSTRG.10221	0.625563	1.65288	18.1847	0.00116281	0.0230097	NR_073429	4930577N17Rik.	yes
MSTRG.13208	-0.228566	6.63175	18.1648	0.00116754	0.0230745	NM_011908	Ubl3.	yes
MSTRG.359	0.299522	4.42483	18.153	0.00117036	0.0231015	NM_175031	Stk36.	yes
MSTRG.13641	0.300435	7.01631	18.1408	0.00117328	0.0231107	NR_030486	Mir705.	yes
MSTRG.13083	0.273914	4.71401	18.1389	0.00117374	0.0231107	NA	NA.	yes
MSTRG.3070	-0.437644	2.64422	18.099	0.00118338	0.0232716	NM_001130515	Hexim2.	yes
MSTRG.5217	0.450923	7.19449	18.0284	0.00120065	0.0235412	NM_008691	Nefm.	yes
MSTRG.16761	-0.475548	2.11144	18.0208	0.00120252	0.0235412	NM_019686	Cib2.	yes
MSTRG.9782	0.279104	6.44321	18.019	0.00120297	0.0235412	NM_001316755	Cnbd2.	yes
MSTRG.1275	0.235468	5.66165	18.0188	0.00120302	0.0235412	NM_172416	Ostm1.	yes
NM_001013779	-0.829784	-0.25748	18.0028	0.00120697	0.0235759	NM_001013779	Aim2.	yes
MSTRG.13941	0.323536	4.70515	17.9977	0.00120823	0.0235759	NM_146171	Ncapd2.	yes
MSTRG.13081	0.274597	4.70797	17.9918	0.0012097	0.0235759	NA	NA.	yes
MSTRG.10654	0.323486	7.29938	17.9877	0.00121074	0.0235759	NM_207205	Igsf3.	yes
MSTRG.1835	0.287368	6.60577	17.9787	0.00121298	0.0235907	NM_001081056	Xpot.	yes
MSTRG.8235	-0.268639	5.44966	17.9272	0.00122591	0.023813	NM_025333	Sdhaf2.	yes
MSTRG.951	0.27894	6.36695	17.9211	0.00122746	0.023814	NM_007422	Adss.	yes
MSTRG.16072	0.250497	7.72856	17.864	0.00124201	0.0240667	NM_010325	Got2.	yes
MSTRG.6738	0.381486	3.66568	17.8534	0.00124473	0.0240901	NM_007865	Dll1.	yes
MSTRG.3454	0.376057	2.69054	17.8327	0.00125008	0.024131	NR_015504	2410018L13Rik.	yes
MSTRG.6110	-0.249578	7.49053	17.8291	0.00125101	0.024131	NM_025670	Cdip1.	yes
MSTRG.2680	-0.399799	7.35462	17.8276	0.00125141	0.024131	NM_001303423	Aldoc.	yes
MSTRG.10470	0.240898	6.47156	17.7716	0.001266	0.0243828	NM_027315	Ube2q1.	yes
MSTRG.4359	0.301738	6.39823	17.7449	0.00127304	0.0244887	NM_001038018	Grk6.	yes
MSTRG.10532	-0.547339	3.69732	17.7322	0.00127639	0.0244978	NM_029431	Them4.	yes
MSTRG.17885	-0.329027	7.74881	17.7314	0.0012766	0.0244978	NM_001035509	Zcchc18.	yes
MSTRG.14661	0.299433	8.13415	17.7212	0.0012793	0.0245161	NM_153057	Nomo1.	yes
MSTRG.2656	0.339797	7.56293	17.7162	0.00128065	0.0245161	NM_001004144	Git1.	yes
MSTRG.17308	0.584793	3.15115	17.6601	0.00129567	0.0247737	NM_144557	Myrip.	yes
MSTRG.13137	0.232311	5.98213	17.6244	0.00130535	0.0249288	NM_080561	Rnf216.	yes
MSTRG.8939	0.355099	5.37953	17.607	0.00131009	0.0249706	NM_133783	Ptges2.	yes
MSTRG.10703	-0.305093	4.76704	17.6048	0.00131068	0.0249706	NM_001293694	Cept1.	yes
MSTRG.16124	0.284637	5.70004	17.5846	0.00131624	0.0250415	NM_027469	Gfod2.	yes
MSTRG.2079	0.23597	7.72305	17.5769	0.00131834	0.0250415	NM_018861	Slc1a4.	yes
MSTRG.4108	0.266243	5.41253	17.574	0.00131914	0.0250415	NM_001081058	Cdk13.	yes
MSTRG.4959	-0.487438	1.5613	17.5528	0.001325	0.0251227	NA	NA.	yes
MSTRG.17325	-0.627486	1.17825	17.5464	0.00132678	0.0251265	NR_033553	1700048O20Rik.	yes
MSTRG.11639	-0.450251	2.04968	17.5294	0.0013315	0.0251812	NA	NA.	yes
MSTRG.1006	0.440208	3.008	17.5233	0.0013332	0.0251812	NM_001277957	Taf1a.	yes
MSTRG.15481	0.306029	4.05915	17.5189	0.00133443	0.0251812	NM_176953	Lig4.	yes
MSTRG.16988	0.312125	5.54862	17.513	0.00133608	0.0251824	NM_001163780	Ick.	yes
MSTRG.6777	-0.47183	1.78795	17.4969	0.0013406	0.0252175	NM_144515	Zfp52.	yes
MSTRG.6046	-0.799781	5.89442	17.495	0.00134112	0.0252175	NM_010444	Nr4a1.	yes
MSTRG.11563	0.209388	5.54671	17.481	0.00134507	0.0252618	NR_029469	D4Ertd617e.	yes
MSTRG.11476	-0.354847	5.41021	17.4742	0.00134697	0.0252677	NM_023537	Rab3b.	yes
MSTRG.12726	0.503901	4.79502	17.4299	0.00135955	0.0254735	NM_138646	Hps4.	yes
MSTRG.7472	0.31343	6.30393	17.4074	0.00136599	0.0255639	NM_028233	Lrpprc.	yes
MSTRG.10552	-0.235466	5.38288	17.3799	0.00137391	0.0256542	NM_001293707	Pip5k1a.	yes
MSTRG.3131	0.379331	7.4884	17.3795	0.00137404	0.0256542	NM_176850	Bptf.	yes
MSTRG.17622	-0.310202	5.38911	17.3423	0.00138483	0.0258253	NM_019405	Cetn2.	yes
MSTRG.4206	-0.575668	3.88673	17.3289	0.00138875	0.0258578	NM_009256	Serpinb9.	yes
MSTRG.8957	0.640824	3.51906	17.3252	0.00138984	0.0258578	NM_178595	Ptrh1.	yes
MSTRG.16936	0.317774	5.15877	17.3165	0.00139239	0.025875	NM_025690	Sltm.	yes
MSTRG.15449	0.436017	6.26048	17.2905	0.00140003	0.0259866	NM_001163749	Camsap3.	yes
MSTRG.4061	-0.251079	7.65781	17.2838	0.00140204	0.0259934	NM_001291071	Pfkp.	yes
MSTRG.2092	-0.290957	8.37466	17.2724	0.00140541	0.0260256	NM_001316675	Mdh1.	yes
MSTRG.12030	-0.296482	4.77605	17.2648	0.00140766	0.0260368	NM_133753	Errfi1.	yes
MSTRG.5986	0.225865	6.34522	17.2236	0.00141998	0.0262305	NM_001080981	Ddx23.	yes
MSTRG.17244	-0.573937	0.978459	17.2187	0.00142144	0.0262305	NM_001083935	Pth1r.	yes
MSTRG.16138	0.331812	5.48988	17.2043	0.00142578	0.0262801	NM_145404	Prmt7.	yes
MSTRG.11157	0.406942	6.34621	17.1987	0.0014275	0.0262812	NM_172690	Phf24.	yes
MSTRG.1577	0.674485	5.81356	17.1717	0.00143567	0.026401	NM_001013758	Lingo3.	yes
MSTRG.2527	1.0633	3.35493	17.1651	0.00143769	0.0264076	NM_016875	Ybx2.	yes
MSTRG.16782	0.291788	5.25998	17.1535	0.00144122	0.0264418	NM_001081341	Scaper.	yes
MSTRG.9362	-0.34159	6.76226	17.1303	0.00144833	0.0265415	NM_001048139	Bdnf.	yes
MSTRG.11630	0.485251	1.79369	17.0985	0.00145816	0.026691	NM_026560	Cdca8.	yes
MSTRG.9896	0.209998	7.31023	17.0846	0.00146248	0.0267264	NM_001302752	Elmo2.	yes
MSTRG.14430	0.542065	3.63751	17.0774	0.0014647	0.0267264	NM_001174155	Rasgrp4.	yes
MSTRG.3437	0.433161	2.32422	17.076	0.00146515	0.0267264	NA	NA.	yes
MSTRG.14224	1.21658	6.36693	17.0548	0.00147177	0.0268043	NM_133234	Bbc3.	yes
MSTRG.14516	0.414324	6.73885	17.0507	0.00147305	0.0268043	NM_001024707	Lrp3.	yes
MSTRG.12852	-0.863172	6.4237	17.0461	0.00147449	0.0268043	NM_013636	Ppp1cc.	yes
MSTRG.12505	0.339244	6.54577	17.037	0.00147735	0.0268256	NM_001190733	Dcun1d4.	yes
MSTRG.16215	0.206888	6.63784	17.0312	0.00147918	0.0268281	NM_001130868	Kars.	yes
MSTRG.7705	0.471169	6.22704	17.0073	0.00148673	0.0269343	NM_175684	Fchsd1.	yes
MSTRG.12317	0.264231	5.0908	16.9939	0.00149099	0.0269807	NM_177298	Pisd.	yes
MSTRG.14498	-0.580568	3.71142	16.9849	0.00149387	0.0270019	NM_022007	Fxyd7.	yes
MSTRG.15515	0.308501	5.42049	16.9669	0.00149963	0.027054	NM_172282	Tmco3.	yes
MSTRG.2026	0.247139	4.90722	16.961	0.00150153	0.027054	NM_001130457	Tbrg4.	yes
MSTRG.11247	0.407737	3.70403	16.9599	0.00150186	0.027054	NM_001301412	Smc2.	yes
MSTRG.2184	-0.468228	6.19845	16.9472	0.00150594	0.0270865	NM_008073	Gabrg2.	yes
MSTRG.1598	-0.408617	3.51254	16.9418	0.00150767	0.0270865	NR_015477	Atcayos.	yes
MSTRG.14942	-0.196561	7.19853	16.9384	0.00150879	0.0270865	NM_011035	Pak1.	no
MSTRG.12111	0.416365	3.41823	16.9202	0.00151466	0.0271612	NM_145557	9430015G10Rik.	yes
MSTRG.7864	0.251831	7.26925	16.8989	0.00152159	0.0272546	NM_001164491	Ablim3.	yes
MSTRG.14926	0.503747	3.26463	16.8919	0.00152388	0.027265	NM_001177412	Usp35.	yes
MSTRG.4739	-0.341492	3.86044	16.8753	0.00152931	0.0273313	NM_175538	Nim1k.	yes
MSTRG.12069	-0.591376	4.85973	16.8495	0.00153778	0.027429	NM_025582	Fam213b.	yes
MSTRG.13202	0.314356	4.52633	16.8481	0.00153823	0.027429	NM_028291	Pan3.	yes
MSTRG.10732	0.338182	5.83777	16.8364	0.00154211	0.0274671	NM_001004293	Amigo1.	yes
MSTRG.14256	0.23613	7.20356	16.8279	0.00154495	0.0274869	NM_001029877	Nova2.	yes
MSTRG.1391	-0.610619	3.9351	16.7939	0.00155625	0.0276276	NM_001253857	Tet1.	yes
MSTRG.15262	0.440965	6.92288	16.7937	0.00155634	0.0276276	NM_172748	Fbxl19.	yes
MSTRG.16032	0.291686	5.23089	16.7847	0.00155936	0.0276503	NM_022331	Herpud1.	yes
MSTRG.13677	-0.691581	1.57249	16.7613	0.00156722	0.0277586	NA	NA.	yes
MSTRG.580	-0.264971	7.86071	16.7558	0.00156907	0.0277605	NM_001205385	Actr3.	yes
NM_021717	-0.677959	0.48517	16.7475	0.00157186	0.0277789	NM_021717	Nrip2.	yes
MSTRG.11191	0.269189	5.8049	16.7212	0.00158079	0.0278859	NM_001038993	Rnf38.	yes
NM_001204910	-0.716252	-0.389541	16.7194	0.00158143	0.0278859	NM_001204910	Ifi207.	yes
MSTRG.2768	0.555692	2.56	16.7047	0.00158645	0.0279434	NM_001077636	Pigw.	yes
MSTRG.3735	-0.350818	3.87795	16.6991	0.00158835	0.0279458	NM_001167920	Slc8a3.	yes
MSTRG.1534	0.308268	7.23122	16.6923	0.00159069	0.027956	NM_001170935	Plppr3.	yes
MSTRG.1940	0.226667	5.42792	16.6852	0.00159312	0.0279677	NM_001166547	Eif4enif1.	yes
MSTRG.14936	0.266454	5.17452	16.6753	0.00159654	0.0279968	NM_027256	Ints4.	yes
MSTRG.2278	-0.25107	8.72617	16.6689	0.00159875	0.0280046	NM_011543	Skp1a.	yes
MSTRG.7188	0.298345	6.67608	16.6617	0.00160125	0.0280174	NM_178589	Tnfrsf21.	yes
MSTRG.6970	0.28164	6.12038	16.6481	0.00160594	0.0280686	NM_198647	Tbc1d22b.	yes
MSTRG.3307	0.256386	7.50843	16.6414	0.00160829	0.0280787	NM_197995	Arl16.	yes
MSTRG.9424	-0.370565	2.53883	16.633	0.00161122	0.028099	NM_145530	Rhov.	yes
MSTRG.2057	-0.318781	4.43916	16.6276	0.00161308	0.0281006	NM_001109971	Sec61g.	yes
MSTRG.2195	0.258966	6.14782	16.6092	0.00161951	0.0281816	NM_001166553	Rnf145.	yes
MSTRG.16542	-0.448089	4.30769	16.5846	0.00162817	0.0283013	NA	NA.	yes
MSTRG.8836	-0.39237	2.72611	16.5338	0.00164621	0.0285836	NM_029981	Adamtsl2.	yes
MSTRG.4973	0.246618	6.15236	16.525	0.00164935	0.0286002	NM_001310534	Txndc16.	yes
MSTRG.2769	0.536113	2.96858	16.5211	0.00165077	0.0286002	NM_025414	Myo19.	yes
MSTRG.12579	0.378687	4.73983	16.4938	0.00166059	0.0287389	NM_172713	Sdad1.	yes
MSTRG.9496	0.610538	5.21585	16.4878	0.00166275	0.028745	NM_001013829	Shf.	yes
MSTRG.17976	-0.441909	2.02695	16.4821	0.00166481	0.0287492	NM_001005370	Spin2c.	yes
MSTRG.4212	-0.370675	3.20264	16.4691	0.00166952	0.0287992	NM_001163239	Nqo2.	yes
MSTRG.5073	0.265961	5.15775	16.4563	0.00167419	0.0288485	NM_001167908	Ppp1r3e.	yes
MSTRG.6714	-0.84942	0.893097	16.4466	0.00167774	0.0288493	NA	NA.	yes
NM_026751	-0.714323	-0.13335	16.4462	0.00167788	0.0288493	NM_026751	Myadml2.	yes
MSTRG.11749	0.298019	3.89275	16.4352	0.00168192	0.0288674	NM_001197082	Rcc1.	yes
MSTRG.13498	0.253092	6.18522	16.4334	0.00168257	0.0288674	NM_199143	Znrf2.	yes
MSTRG.2731	0.327496	5.1508	16.4033	0.00169364	0.0290185	NM_001291245	Lig3.	yes
MSTRG.646	0.669269	3.38114	16.3956	0.00169649	0.0290185	NM_175443	Etnk2.	yes
MSTRG.13067	-0.218624	6.70769	16.3922	0.00169775	0.0290185	NM_012002	Cops6.	yes
MSTRG.8603	0.2723	6.83758	16.3897	0.00169869	0.0290185	NM_181415	Atrnl1.	yes
MSTRG.4080	0.35495	3.41505	16.38	0.0017023	0.0290284	NM_026184	Ero1lb.	yes
MSTRG.4022	0.256925	6.87964	16.3767	0.00170352	0.0290284	NM_054081	Mta1.	yes
MSTRG.11088	-0.245821	4.5885	16.3733	0.00170476	0.0290284	NM_011895	Slc35a1.	yes
MSTRG.192	-0.442902	2.8675	16.3488	0.00171392	0.0291336	NA	NA.	yes
MSTRG.17537	-0.400822	4.51964	16.347	0.0017146	0.0291336	NM_001166450	Slc25a14.	yes
MSTRG.16523	0.411502	5.37861	16.3336	0.00171965	0.0291633	NM_001253897	Ecsit.	yes
MSTRG.14925	0.333899	5.22162	16.3326	0.00172003	0.0291633	NM_001162477	Gab2.	yes
MSTRG.714	-0.549574	3.59916	16.3192	0.00172506	0.0292174	NM_020025	B3galt2.	yes
MSTRG.5014	-0.503291	3.77534	16.303	0.00173121	0.0292902	NM_026142	3632451O06Rik.	yes
MSTRG.3724	0.248392	7.20893	16.2817	0.00173929	0.0293956	NR_045490	2310002D06Rik.	yes
MSTRG.2478	0.329997	5.26472	16.2702	0.00174367	0.0294384	NR_037222	Mir3062.	yes
MSTRG.14276	0.455002	5.19419	16.2527	0.00175038	0.0295089	NM_007949	Ercc2.	yes
MSTRG.897	-0.224752	4.77159	16.2496	0.00175157	0.0295089	NM_001242580	Nit1.	yes
MSTRG.11161	-0.269692	4.73345	16.2306	0.00175889	0.0296008	NM_001305386	Pigo.	yes
MSTRG.15922	0.297937	9.00565	16.2096	0.00176703	0.0297064	NM_181039	Adgrl1.	yes
MSTRG.2940	-0.785246	0.181518	16.1883	0.00177534	0.0298011	NM_001163608	Plxdc1.	yes
MSTRG.4977	0.314671	3.35812	16.1855	0.00177642	0.0298011	NM_019637	Styx.	yes
MSTRG.11353	-0.268997	7.16765	16.1768	0.00177984	0.0298269	NM_178376	Rraga.	yes
MSTRG.1364	0.296032	4.54665	16.1544	0.00178865	0.0299429	NM_013753	Pald1.	yes
MSTRG.193	-0.438937	2.86751	16.1404	0.00179418	0.0300038	NA	NA.	yes
MSTRG.14726	-0.67353	2.05121	16.1315	0.0017977	0.0300311	NA	NA.	yes
MSTRG.7073	0.438062	2.65023	16.1235	0.00180084	0.0300519	NM_001142706	Cfb.	yes
MSTRG.1046	-0.439621	4.15935	16.1073	0.00180729	0.0301279	NM_025424	Nenf.	yes
MSTRG.8675	0.414309	4.83587	16.0849	0.00181627	0.0302458	NM_001080548	Usp6nl.	yes
MSTRG.3743	0.586089	6.8947	16.0694	0.00182251	0.0302529	NM_001174107	Map3k9.	yes
MSTRG.7089	0.290501	5.29795	16.0675	0.00182325	0.0302529	NM_010364	Gtf2h4.	yes
MSTRG.17361	0.545279	1.86582	16.0619	0.00182552	0.0302529	NA	NA.	yes
MSTRG.907	-0.569753	1.15962	16.0594	0.00182655	0.0302529	NM_001252472	Cd84.	yes
MSTRG.15470	-0.382297	5.68537	16.0544	0.00182854	0.0302529	NM_026058	Cers4.	yes
MSTRG.1898	0.237877	8.39373	16.0489	0.00183076	0.0302529	NM_001164237	Rnf41.	yes
MSTRG.5461	-0.257962	6.87074	16.048	0.00183112	0.0302529	NM_001130149	Drosha.	yes
MSTRG.996	0.3643	4.93041	16.046	0.00183195	0.0302529	NM_173378	Trp53bp2.	yes
MSTRG.4576	-0.324327	3.54722	16.0283	0.00183914	0.03032	NM_001311120	Msh3.	yes
MSTRG.3300	0.34878	7.35774	16.0266	0.00183983	0.03032	NM_001164798	Slc38a10.	yes
MSTRG.5868	-0.416721	2.42088	15.9967	0.00185205	0.0304812	NM_133167	Parvb.	yes
MSTRG.13676	0.417391	3.12509	15.9933	0.00185346	0.0304812	NM_001170489	Aplf.	yes
MSTRG.5987	-0.452633	4.87354	15.9743	0.00186129	0.0305784	NM_172612	Rnd1.	yes
MSTRG.12208	0.46308	3.08553	15.9467	0.00187273	0.0307345	NM_001081231	Lhfpl3.	yes
NM_009374	-0.439905	1.39337	15.9401	0.00187545	0.0307442	NM_009374	Tgm3.	yes
MSTRG.7964	0.370728	3.87412	15.9359	0.0018772	0.0307442	NM_013666	St8sia5.	yes
MSTRG.5790	0.363751	2.79704	15.9266	0.00188111	0.0307765	NM_144811	Cbx7.	yes
MSTRG.6201	0.307811	6.14405	15.9005	0.00189207	0.0309239	NM_001252444	Ppil2.	yes
MSTRG.11568	0.260593	5.34765	15.8716	0.00190426	0.0310562	NM_029198	4930538K18Rik.	yes
MSTRG.10132	-0.711007	0.492727	15.8654	0.00190688	0.0310562	NM_029690	Actrt3.	yes
MSTRG.2686	-0.583882	1.11286	15.8641	0.00190743	0.0310562	NM_008759	Sebox.	yes
MSTRG.16302	0.310701	4.5276	15.8628	0.00190799	0.0310562	NM_001109873	Cbfa2t3.	yes
MSTRG.12979	0.548911	6.17788	15.8364	0.00191925	0.0311691	NM_030719	Gatsl2.	yes
MSTRG.12823	0.267027	6.6859	15.8359	0.00191946	0.0311691	NM_028041	Ddx54.	yes
MSTRG.7020	0.282764	5.26949	15.8328	0.00192082	0.0311691	NM_001252480	March2.	yes
MSTRG.1864	0.222003	6.34161	15.8023	0.0019339	0.0313271	NM_001003913	Mars.	yes
MSTRG.7354	0.335635	6.20897	15.801	0.0019345	0.0313271	NM_015794	Fbxl17.	yes
MSTRG.7367	0.23677	6.10845	15.7853	0.00194127	0.0313689	NM_001198949	Ralbp1.	yes
MSTRG.9801	0.379835	2.08746	15.7838	0.00194193	0.0313689	NM_025853	Dsn1.	yes
MSTRG.6940	0.272001	5.77502	15.7808	0.00194324	0.0313689	NM_001286040	Anks1.	yes
MSTRG.12742	0.451743	2.57212	15.7742	0.0019461	0.0313689	NA	NA.	yes
MSTRG.14163	-0.505307	2.06049	15.7722	0.00194697	0.0313689	NM_001033249	Zfp583.	yes
MSTRG.6883	0.344504	5.49546	15.7491	0.00195708	0.0314998	NM_001271433	Haghl.	yes
MSTRG.13497	0.444286	8.61074	15.7444	0.00195911	0.0315006	NM_001289740	Mturn.	yes
MSTRG.5219	0.603575	3.88839	15.7212	0.00196931	0.031626	NM_177780	Dock5.	yes
MSTRG.13404	0.369744	5.97571	15.7177	0.00197089	0.031626	NM_175528	E330009J07Rik.	yes
MSTRG.10425	0.739708	1.72763	15.6912	0.00198261	0.0317818	NR_035434	Mir1905.	yes
MSTRG.3119	0.302278	6.30857	15.6789	0.00198809	0.0318376	NM_198292	Tex2.	yes
MSTRG.13363	0.248877	5.29415	15.6562	0.00199824	0.0319517	NM_001135611	3110062M04Rik.	yes
MSTRG.6806	0.379084	3.82758	15.654	0.00199924	0.0319517	NM_023058	Pkmyt1.	yes
MSTRG.9760	-0.298627	6.11215	15.6155	0.0020166	0.0321967	NM_144786	Ggt7.	yes
MSTRG.17091	0.269464	4.45015	15.6084	0.00201985	0.0322161	NM_001122851	Faim.	yes
MSTRG.6237	0.432383	3.92948	15.5902	0.00202815	0.0323161	NM_001081682	Gnb1l.	yes
MSTRG.14870	0.301901	5.23242	15.5439	0.00204939	0.0326218	NM_175366	Mex3b.	yes
MSTRG.11978	0.463358	2.35659	15.5296	0.00205602	0.0326944	NM_010244	Fv1.	yes
MSTRG.3801	0.277464	7.6406	15.5215	0.00205982	0.0327221	NM_177354	Vash1.	yes
NM_010203	-0.617685	0.688322	15.5152	0.00206272	0.0327354	NM_010203	Fgf5.	yes
NM_001162858	-0.681173	0.365172	15.5103	0.00206504	0.0327394	NM_001162858	Nrip2.	yes
MSTRG.6112	0.206986	7.48656	15.5028	0.00206852	0.032762	NM_001252437	Mgrn1.	yes
MSTRG.7173	-0.294086	3.14228	15.4892	0.0020749	0.0328301	NM_023162	Znrd1.	yes
MSTRG.17178	0.304225	4.03229	15.4759	0.00208112	0.0328538	NM_028369	Mon1a.	yes
MSTRG.2025	0.416048	6.56319	15.4728	0.00208258	0.0328538	NM_001081652	Nacad.	yes
MSTRG.1432	0.278675	6.71346	15.4728	0.0020826	0.0328538	NM_001081412	Bcr.	yes
MSTRG.3182	0.243705	4.44535	15.4621	0.00208764	0.0329005	NM_001033393	Tmem104.	yes
MSTRG.16216	0.26997	5.81868	15.4444	0.00209603	0.0329788	NM_020584	Terf2ip.	yes
MSTRG.13365	0.26984	5.03541	15.4391	0.00209854	0.0329788	NM_027513	Nup205.	yes
MSTRG.17515	-0.379514	4.44546	15.4385	0.00209884	0.0329788	NM_026902	Mcts1.	yes
MSTRG.5031	-0.228943	6.72735	15.4143	0.00211037	0.0331271	NM_001145959	Ndrg2.	yes
MSTRG.6434	0.552489	3.49821	15.4035	0.00211553	0.0331568	NM_029128	Qtrtd1.	yes
MSTRG.10263	0.277196	5.5918	15.4017	0.00211644	0.0331568	NM_001081229	Tsc22d2.	yes
MSTRG.11069	0.838094	5.41736	15.3879	0.00212307	0.0332086	NM_001081392	Mdn1.	yes
MSTRG.9735	0.311216	6.21205	15.3861	0.00212393	0.0332086	NM_001001986	Nol4l.	yes
NM_001277268	-0.612649	0.683909	15.3514	0.00214073	0.033414	NM_001277268	Fgf5.	yes
MSTRG.8511	0.499761	5.5562	15.3503	0.00214128	0.033414	NM_001130525	Lzts2.	yes
MSTRG.7847	-0.685801	2.15589	15.3331	0.00214966	0.0334789	NM_001037859	Csf1r.	yes
MSTRG.12988	-0.197659	8.27615	15.3341	0.00214916	0.0334789	NM_001312867	Eif4h.	no
MSTRG.632	0.57612	7.63062	15.3034	0.00216424	0.033673	NM_177129	Cntn2.	yes
MSTRG.5513	-0.291731	4.85563	15.2796	0.00217601	0.0338032	NM_008287	Rida.	yes
MSTRG.11176	-0.290735	6.08656	15.2752	0.00217821	0.0338032	NM_013497	Creb3.	yes
MSTRG.17293	0.243805	5.44755	15.2736	0.00217899	0.0338032	NM_133985	Oxsr1.	yes
MSTRG.15744	0.427538	2.42235	15.2538	0.00218887	0.0339121	NM_025465	Tma16.	yes
MSTRG.15752	-0.379321	5.32411	15.2473	0.00219211	0.0339121	NM_008509	Lpl.	yes
MSTRG.4181	-0.632776	4.87294	15.2467	0.00219242	0.0339121	NM_009513	Nrsn1.	yes
MSTRG.14181	-0.34994	3.27169	15.2391	0.00219622	0.0339376	NA	NA.	yes
MSTRG.10785	-0.376302	5.6713	15.2105	0.00221064	0.0340994	NM_001305451	Plppr5.	yes
MSTRG.15072	0.410757	3.67379	15.2098	0.00221098	0.0340994	NM_009516	Wee1.	yes
MSTRG.10899	-0.238861	4.7496	15.1948	0.00221859	0.0341835	NM_145546	Gtf2b.	yes
MSTRG.7876	-0.238869	6.38775	15.1534	0.0022397	0.0344555	NM_016792	Txnl1.	yes
MSTRG.1038	0.274779	4.26432	15.1514	0.00224075	0.0344555	NM_001081259	Mfsd7b.	yes
MSTRG.7195	-0.22199	6.85108	15.1475	0.00224276	0.0344555	NM_001168620	Enpp5.	yes
MSTRG.8401	-0.242686	6.92826	15.1406	0.00224628	0.0344763	NM_026487	Atad1.	yes
MSTRG.469	0.516807	1.0209	15.1302	0.00225164	0.0345251	NM_001281466	Mroh2a.	yes
MSTRG.10737	0.300366	8.41647	15.1064	0.00226397	0.0346808	NM_001271599	Sort1.	yes
MSTRG.12861	0.220158	5.56147	15.1003	0.00226718	0.0346964	NM_019805	Anapc7.	yes
MSTRG.8876	0.367576	6.29141	15.0927	0.00227109	0.0347228	NM_001113213	Odf2.	yes
MSTRG.4049	-0.222178	8.03308	15.0768	0.00227944	0.034798	NM_008112	Gdi2.	yes
MSTRG.17226	0.449324	2.35083	15.075	0.0022804	0.034798	NM_018757	Nme6.	yes
MSTRG.3151	-0.2197	9.25961	15.0569	0.0022899	0.0348756	NM_001313973	Prkar1a.	yes
MSTRG.16189	-0.500097	2.86699	15.0561	0.00229029	0.0348756	NM_001135100	Il34.	yes
MSTRG.4355	-0.259456	6.90144	15.0511	0.00229294	0.0348756	NM_025596	Prelid1.	yes
MSTRG.7881	-0.382703	6.86144	15.0486	0.00229427	0.0348756	NM_009182	St8sia3.	yes
MSTRG.7618	-0.490972	5.27547	15.034	0.00230198	0.0349593	NM_009065	Rit2.	yes
MSTRG.1453	0.289225	6.262	15.0155	0.0023118	0.0350748	NM_001081419	Dip2a.	yes
MSTRG.12440	0.457844	6.8715	15.0022	0.0023189	0.035149	NM_001310604	Lgi2.	yes
MSTRG.2847	0.301301	4.42929	14.9902	0.00232534	0.0352129	NM_134012	Mbtd1.	yes
MSTRG.5447	-0.356588	3.00085	14.9846	0.00232833	0.0352246	NM_008537	Amacr.	yes
MSTRG.12321	0.26901	5.07762	14.948	0.00234812	0.0354114	NM_001025426	Depdc5.	yes
MSTRG.4518	-0.785834	4.15529	14.9418	0.00235149	0.0354114	NM_013628	Pcsk1.	yes
MSTRG.9017	0.232172	6.84495	14.9366	0.00235428	0.0354114	NM_001159631	Nek6.	yes
MSTRG.6921	0.507874	1.83123	14.9365	0.00235436	0.0354114	NM_053173	Kifc5b.	yes
MSTRG.17962	-0.258564	4.61002	14.9342	0.00235561	0.0354114	NM_001313748	Gpr173.	yes
MSTRG.15494	0.320819	5.82446	14.9294	0.0023582	0.0354114	NM_001302451	Ing1.	yes
MSTRG.1639	-0.209172	4.90542	14.9262	0.00235995	0.0354114	NM_010914	Nfyb.	yes
MSTRG.2874	-0.261653	5.42933	14.9251	0.00236055	0.0354114	NM_016752	Slc35b1.	yes
MSTRG.1465	0.269782	3.99649	14.9197	0.0023635	0.0354114	NM_001199271	Slc19a1.	yes
MSTRG.13627	0.558161	0.797903	14.9189	0.00236394	0.0354114	NA	NA.	yes
MSTRG.14109	-0.333479	4.01148	14.9127	0.00236734	0.0354114	NM_001290381	Tfpt.	yes
MSTRG.8941	-0.208168	6.05511	14.9125	0.00236746	0.0354114	NM_001164357	Slc25a25.	yes
MSTRG.15774	-0.299276	3.60472	14.9027	0.00237284	0.0354357	NA	NA.	yes
MSTRG.5806	0.305194	4.8862	14.899	0.00237488	0.0354357	NM_009634	Adsl.	yes
MSTRG.3089	-0.472239	1.28846	14.8974	0.00237578	0.0354357	NM_010858	Myl4.	yes
MSTRG.6564	0.248588	7.03468	14.8794	0.00238568	0.03555	NM_009621	Adamts1.	yes
MSTRG.16659	0.270189	7.43131	14.8552	0.00239911	0.0357166	NM_021395	Hyou1.	yes
MSTRG.16348	0.247792	5.72106	14.8228	0.00241722	0.0359524	NM_145607	Ttc13.	yes
MSTRG.14363	-0.527201	3.06779	14.8113	0.00242369	0.036015	NM_019394	Mia.	yes
MSTRG.16517	0.328452	8.02201	14.7954	0.00243263	0.0361139	NM_010487	Elavl3.	yes
MSTRG.4283	0.352607	5.8267	14.7836	0.00243935	0.0361791	NM_010617	Kif13a.	yes
MSTRG.8493	0.243671	5.42679	14.777	0.00244312	0.0361791	NM_144874	Cox15.	yes
MSTRG.3871	0.396895	4.20344	14.7756	0.00244386	0.0361791	NM_001167914	Atxn3.	yes
MSTRG.13839	0.286335	5.85561	14.7703	0.00244687	0.03619	NM_026585	Fam21.	yes
MSTRG.9140	0.233044	4.1823	14.7501	0.00245845	0.0363273	NR_002854	Dlx1as.	yes
MSTRG.13114	0.194541	7.71923	14.722	0.00247457	0.0365316	NM_133916	Eif3b.	no
MSTRG.5723	-0.534038	2.20531	14.7119	0.00248041	0.0365837	NM_027122	Mfsd3.	yes
MSTRG.14255	0.39472	3.5099	14.6814	0.00249813	0.0368109	NM_001033314	Ccdc61.	yes
MSTRG.1236	-0.211086	6.55676	14.6746	0.0025021	0.0368352	NM_008229	Hdac2.	yes
MSTRG.1041	-0.540833	1.41964	14.6684	0.00250577	0.0368461	NM_001163421	Tatdn3.	yes
MSTRG.17301	0.219937	5.95408	14.6654	0.00250748	0.0368461	NM_026236	Wdr48.	yes
MSTRG.8803	-0.296987	5.8761	14.6566	0.00251267	0.0368614	NM_029293	Phpt1.	yes
MSTRG.4099	-0.248777	3.85843	14.6558	0.00251317	0.0368614	NM_001104646	AW209491.	yes
MSTRG.10980	0.449419	3.9867	14.6469	0.00251839	0.0368841	NM_001190322	Chchd7.	yes
MSTRG.14350	-0.55563	2.9652	14.6452	0.00251937	0.0368841	NM_172148	B9d2.	yes
MSTRG.1259	0.329966	5.89792	14.6277	0.00252972	0.0369581	NM_133999	Fig4.	yes
MSTRG.9214	-0.305958	7.34477	14.6213	0.00253353	0.0369581	NM_001290751	Tmx2.	yes
MSTRG.13124	0.304519	5.98035	14.6209	0.00253373	0.0369581	NM_199068	Foxk1.	yes
MSTRG.12746	0.199474	5.42023	14.624	0.0025319	0.0369581	NM_001033202	Usp30.	no
MSTRG.2299	0.340154	3.70027	14.6134	0.00253824	0.0369898	NM_011396	Slc22a5.	yes
MSTRG.13680	0.247998	5.10676	14.6048	0.00254331	0.0370296	NM_001039394	Rab43.	yes
MSTRG.9459	-0.330001	3.26311	14.5999	0.00254626	0.0370387	NM_001177792	Snap23.	yes
MSTRG.5097	-0.29291	5.40552	14.5902	0.00255207	0.0370863	NM_011189	Psme1.	yes
MSTRG.14592	0.304606	5.20703	14.5866	0.00255421	0.0370863	NM_001042655	Tbc1d17.	yes
MSTRG.6411	-0.276781	4.0186	14.5726	0.00256258	0.0371452	NM_001017429	Cox17.	yes
MSTRG.4110	0.315012	2.65023	14.572	0.00256295	0.0371452	NA	NA.	yes
MSTRG.6200	0.758293	5.31785	14.5619	0.00256907	0.0371999	NM_001291047	Ypel1.	yes
MSTRG.14336	0.49792	5.50924	14.5563	0.00257245	0.0372149	NM_008776	Pafah1b3.	yes
MSTRG.1243	-0.241599	7.77123	14.5437	0.00258006	0.037291	NM_001122892	Fyn.	yes
MSTRG.17793	-0.350545	3.36878	14.5369	0.0025842	0.0373168	NM_175358	Zdhhc15.	yes
MSTRG.376	0.384122	6.32083	14.5322	0.00258701	0.0373232	NM_001110831	Dnpep.	yes
MSTRG.6465	0.468339	2.20506	14.5281	0.00258953	0.0373232	NM_172616	C330027C09Rik.	yes
MSTRG.7663	-0.665484	7.92133	14.5246	0.00259169	0.0373232	NM_007913	Egr1.	yes
MSTRG.3405	-0.646758	6.81072	14.5028	0.00260501	0.0374809	NM_012038	Vsnl1.	yes
MSTRG.3069	-0.374257	3.1755	14.493	0.00261098	0.0375328	NM_025988	Acbd4.	yes
MSTRG.829	-0.407362	2.15756	14.4787	0.00261983	0.0376083	NR_040303	Gm20743.	yes
MSTRG.3737	-0.240691	5.52083	14.4747	0.00262225	0.0376083	NM_001309808	Cox16.	yes
MSTRG.9378	-0.21085	6.32183	14.473	0.00262334	0.0376083	NM_133749	Emc7.	yes
MSTRG.17943	-0.355712	7.81336	14.4644	0.00262865	0.0376491	NM_001168600	Gnl3l.	yes
MSTRG.1546	0.571495	1.44053	14.4583	0.00263244	0.0376491	NM_130455	Grin3b.	yes
MSTRG.4480	0.202594	5.37579	14.4569	0.0026333	0.0376491	NM_001169131	Papd7.	yes
MSTRG.10015	0.232218	6.40045	14.4401	0.00264379	0.0377286	NM_144500	Osbpl2.	yes
MSTRG.15308	0.278055	5.34738	14.44	0.00264381	0.0377286	NM_029935	Chst15.	yes
MSTRG.11303	-2.90055	0.240968	14.4365	0.00264601	0.0377286	NA	NA.	yes
MSTRG.14104	0.201046	6.87346	14.4327	0.00264837	0.0377286	NM_133189	Cacng7.	yes
MSTRG.11485	-0.210586	5.11179	14.4094	0.00266297	0.0378868	NM_007983	Faf1.	yes
MSTRG.17680	-0.261249	5.21188	14.4033	0.00266686	0.0378868	NM_008621	Mpp1.	yes
MSTRG.12881	0.277496	4.40481	14.3996	0.00266918	0.0378868	NA	NA.	yes
MSTRG.7373	0.428635	4.06223	14.3979	0.00267026	0.0378868	NM_001114098	Mtcl1.	yes
MSTRG.1645	0.194861	5.31776	14.396	0.00267142	0.0378868	NM_026579	D10Wsu102e.	no
MSTRG.11498	-0.723998	1.13527	14.3833	0.00267945	0.0379669	NM_001003947	Cyp4x1.	yes
MSTRG.9284	0.270079	4.09854	14.3714	0.00268701	0.0380401	NM_145832	Slc35c1.	yes
MSTRG.8069	-0.618171	5.70697	14.3524	0.00269915	0.038159	NM_153553	Npas4.	yes
MSTRG.17616	0.318855	5.12619	14.3507	0.00270022	0.038159	NM_001293623	Hmgb3.	yes
MSTRG.15213	0.311045	5.36207	14.334	0.00271095	0.0382765	NM_153580	Ino80e.	yes
MSTRG.16317	0.435231	4.64882	14.3222	0.0027185	0.0383489	NM_172287	Spire2.	yes
MSTRG.8322	0.446458	4.93066	14.2978	0.00273433	0.038538	NM_010638	Klf9.	yes
MSTRG.4276	-0.407071	2.30088	14.2909	0.00273877	0.038552	NM_001081425	Rbm24.	yes
MSTRG.14472	-0.514918	1.78049	14.2857	0.0027422	0.038552	NM_172898	Kirrel2.	yes
MSTRG.9563	-0.387692	7.16012	14.285	0.00274261	0.038552	NM_001177647	Sirpa.	yes
MSTRG.13666	0.354862	3.68832	14.2767	0.00274806	0.0385899	NM_010751	Mxd1.	yes
MSTRG.4243	0.32989	4.18985	14.2734	0.00275017	0.0385899	NM_139063	Bloc1s5.	yes
MSTRG.11594	0.741345	1.12552	14.2662	0.00275492	0.0386224	NM_001005788	Zfp69.	yes
MSTRG.12195	-0.321447	3.31561	14.2623	0.00275744	0.0386236	NM_178728	Napepld.	yes
MSTRG.7317	0.241633	9.66871	14.249	0.00276621	0.0386853	NM_001252453	Ptprs.	yes
MSTRG.5108	0.351106	5.08166	14.2482	0.00276672	0.0386853	NM_019519	Rabggta.	yes
MSTRG.8881	0.394987	5.77278	14.2428	0.00277025	0.0387006	NM_001008498	Wdr34.	yes
MSTRG.17016	0.31847	4.11607	14.2353	0.00277522	0.0387359	NM_001305935	Bckdhb.	yes
MSTRG.2067	0.276812	4.87827	14.2305	0.00277837	0.0387458	NM_025443	Pno1.	yes
MSTRG.17318	0.227168	6.61366	14.2104	0.00279172	0.0388978	NM_001164562	Sec22c.	yes
MSTRG.15645	0.460893	1.96194	14.1973	0.00280043	0.0389325	NM_176952	6430573F11Rik.	yes
MSTRG.13384	-0.302277	3.07078	14.1906	0.00280496	0.0389325	NM_153600	Ttc26.	yes
MSTRG.14960	0.330482	5.65875	14.1899	0.00280541	0.0389325	NM_201352	Gdpd5.	yes
MSTRG.558	0.240279	5.22702	14.1883	0.00280647	0.0389325	NM_022327	Ralb.	yes
MSTRG.6364	0.177494	6.33936	14.1996	0.00279893	0.0389325	NM_080557	Snx4.	no
MSTRG.6933	-0.982145	-0.202973	14.182	0.0028107	0.0389571	NM_013891	Spdef.	yes
MSTRG.10845	-0.357359	3.32758	14.1732	0.00281659	0.0390046	NM_001244952	Col25a1.	yes
MSTRG.5148	0.280829	4.26522	14.1689	0.00281946	0.0390103	NM_026908	Cab39l.	yes
MSTRG.4861	0.443708	2.1708	14.1279	0.00284722	0.0393506	NR_028021	Ppifos.	yes
MSTRG.3644	0.280232	7.42993	14.1217	0.00285149	0.0393506	NM_001110202	Trim9.	yes
MSTRG.8886	0.187014	6.22765	14.1228	0.00285068	0.0393506	NM_146252	Tbc1d13.	no
MSTRG.2802	-0.336794	5.97393	14.0975	0.002868	0.039544	NM_025638	Gdpd1.	yes
MSTRG.124	-0.349679	2.77224	14.0736	0.00288445	0.0397033	NM_001310533	Ankrd39.	yes
MSTRG.3683	0.220175	5.36213	14.0735	0.00288456	0.0397033	NM_030750	Sgpp1.	yes
MSTRG.1265	0.296744	4.09874	14.0695	0.00288734	0.0397072	NM_009213	Smpd2.	yes
MSTRG.9099	-0.468454	5.13602	14.0625	0.00289214	0.0397387	NM_018732	Scn3a.	yes
MSTRG.3298	0.400117	4.22953	14.0137	0.0029262	0.0401149	NM_183137	Enthd2.	yes
MSTRG.13697	0.437674	7.61683	14.0104	0.00292858	0.0401149	NM_176973	Podxl2.	yes
MSTRG.12745	-0.305741	7.92217	14.008	0.0029302	0.0401149	NM_026805	Svop.	yes
MSTRG.10531	-0.377479	5.98269	14.0075	0.0029306	0.0401149	NM_009112	S100a10.	yes
MSTRG.9339	0.418933	5.22875	14.002	0.0029345	0.0401149	NM_177190	Tcp11l1.	yes
MSTRG.10427	-0.259181	6.00695	14.0005	0.00293556	0.0401149	NM_031248	Lamtor2.	yes
MSTRG.2905	0.663524	2.67886	13.9969	0.00293805	0.0401149	NR_003293	D030028A08Rik.	yes
MSTRG.11825	0.363348	3.66749	13.9929	0.00294091	0.0401149	NM_178389	Gale.	yes
MSTRG.1754	0.615752	1.67471	13.991	0.00294227	0.0401149	NM_001163559	Lrriq1.	yes
MSTRG.11834	-0.208191	6.7391	13.9839	0.00294723	0.0401482	NM_009557	Zfp46.	yes
MSTRG.2860	0.205794	7.55181	13.9733	0.00295478	0.0401934	NM_133807	Lrrc59.	yes
MSTRG.10296	-0.3808	2.33201	13.9721	0.00295562	0.0401934	NM_177856	E130311K13Rik.	yes
MSTRG.13316	0.343028	6.60075	13.9627	0.00296231	0.0402498	NM_001302933	Impdh1.	yes
MSTRG.5408	-0.487597	3.53959	13.9513	0.00297046	0.0403261	NM_001042613	Sepp1.	yes
MSTRG.930	0.21079	8.73469	13.9382	0.00297985	0.0404189	NM_010045	Ackr1.	yes
MSTRG.12635	-0.479444	3.56011	13.93	0.00298577	0.0404647	NM_053262	Hsd17b11.	yes
MSTRG.3153	-0.44501	4.09225	13.9134	0.00299771	0.0405919	NM_013851	Abca8b.	yes
MSTRG.13698	0.407003	6.56936	13.9013	0.00300649	0.0406761	NR_045880	Gm15612.	yes
MSTRG.6245	0.201231	6.33957	13.8923	0.00301302	0.0407296	NM_010435	Hira.	yes
MSTRG.2579	0.303622	6.11758	13.8813	0.00302104	0.0408033	NM_025985	Ube2g1.	yes
MSTRG.16519	0.331685	4.47042	13.8673	0.00303128	0.0409068	NM_018739	Rp9.	yes
MSTRG.17586	0.339394	4.00256	13.8551	0.00304029	0.0409935	NM_001001798	Atp11c.	yes
MSTRG.14923	1.09397	-0.0736287	13.8466	0.00304653	0.0410332	NA	NA.	yes
MSTRG.17824	-0.317158	5.10824	13.844	0.0030484	0.0410332	NM_018818	Chm.	yes
MSTRG.7591	0.390995	3.54054	13.8381	0.00305281	0.0410577	NM_001167777	Asxl3.	yes
MSTRG.3067	-0.392724	5.76088	13.8288	0.00305968	0.0411153	NM_138753	Hexim1.	yes
MSTRG.17197	0.305594	5.91727	13.8247	0.00306271	0.0411211	NM_030075	Klhdc8b.	yes
MSTRG.18043	-0.378242	3.91117	13.8106	0.00307316	0.0412177	NM_001290504	Mid1.	yes
MSTRG.14315	0.272867	4.71109	13.808	0.00307509	0.0412177	NM_009532	Xrcc1.	yes
MSTRG.11091	-0.227364	4.31166	13.8	0.00308107	0.041263	NM_181406	Rars2.	yes
NM_010020	-0.854678	-0.247082	13.7826	0.00309409	0.0414024	NM_010020	Slc6a3.	yes
MSTRG.4292	0.297896	5.65784	13.7787	0.00309702	0.0414067	NM_011078	Phf2.	yes
MSTRG.15166	-0.403251	2.39201	13.7581	0.00311256	0.0415794	NM_019430	Cacng3.	yes
MSTRG.5440	0.278108	3.40451	13.737	0.00312857	0.0417581	NM_030046	Dnajc21.	yes
MSTRG.12831	-0.222809	6.07683	13.721	0.00314073	0.0418853	NM_001302344	Rph3a.	yes
MSTRG.5807	-0.621159	0.828361	13.7076	0.00315103	0.0419873	NM_145132	Mchr1.	yes
MSTRG.523	0.483748	4.03113	13.693	0.00316222	0.042101	NM_001159745	St8sia4.	yes
MSTRG.15307	-0.572381	1.30158	13.6805	0.00317188	0.0421942	NM_018867	Cpxm2.	yes
MSTRG.6214	0.208592	4.90963	13.6716	0.00317873	0.04225	NM_001164609	Smpd4.	yes
MSTRG.5791	-0.295139	5.49193	13.6535	0.0031928	0.0424015	NM_011057	Pdgfb.	yes
MSTRG.15954	0.272372	4.66492	13.6385	0.00320455	0.0425094	NM_001044744	Gcdh.	yes
MSTRG.8150	0.49098	5.18486	13.6362	0.00320633	0.0425094	NM_007953	Esrra.	yes
MSTRG.13841	0.190367	6.69617	13.6328	0.00320896	0.0425094	NM_001302383	March8.	no
MSTRG.8483	0.342237	2.07699	13.6207	0.0032185	0.0425861	NA	NA.	yes
MSTRG.12913	0.382396	4.62794	13.6186	0.00322012	0.0425861	NM_021430	Rilpl1.	yes
MSTRG.746	-0.337294	2.22517	13.588	0.00324434	0.0428707	NM_028749	Npl.	yes
MSTRG.8887	0.38985	3.92313	13.5716	0.00325734	0.0429905	NM_007931	Endog.	yes
MSTRG.8618	0.314434	5.33424	13.5648	0.0032628	0.0429905	NM_001033172	Rab11fip2.	yes
MSTRG.4537	0.217997	5.75152	13.5618	0.00326518	0.0429905	NR_045195	A830082K12Rik.	yes
MSTRG.13861	-0.336824	4.5641	13.558	0.00326822	0.0429905	NM_011763	Zfp9.	yes
MSTRG.6359	0.442598	2.05848	13.5568	0.0032692	0.0429905	NA	NA.	yes
MSTRG.9028	-0.214655	4.87669	13.5562	0.00326966	0.0429905	NM_024209	Ppp6c.	yes
MSTRG.10589	0.265088	7.109	13.5493	0.00327523	0.0430281	NM_001253757	Anp32e.	yes
MSTRG.7298	0.469039	5.91462	13.5409	0.00328193	0.0430804	NM_183178	Fsd1.	yes
MSTRG.4878	0.269833	4.36839	13.5361	0.00328581	0.0430957	NR_106132	Mir7672.	yes
MSTRG.13140	0.37527	5.45272	13.5282	0.00329223	0.0431442	NM_017467	Zfp316.	yes
MSTRG.16493	0.220948	6.66228	13.5181	0.00330036	0.0432152	NM_001042707	Ilf3.	yes
MSTRG.14884	0.313181	6.26094	13.51	0.00330689	0.0432402	NM_133722	Abhd17c.	yes
MSTRG.16002	0.279548	5.2756	13.5064	0.00330985	0.0432402	NM_001164497	Papd5.	yes
MSTRG.6221	0.382625	7.28739	13.5046	0.00331132	0.0432402	NM_153150	Slc25a1.	yes
MSTRG.9206	-0.339161	7.59896	13.5023	0.00331318	0.0432402	NM_175514	Fam171b.	yes
MSTRG.12326	0.301249	4.19451	13.4968	0.00331768	0.0432634	NM_178390	Fam53a.	yes
MSTRG.17117	-0.321673	4.88616	13.4873	0.00332544	0.0433202	NM_133977	Trf.	yes
MSTRG.6818	0.409822	6.91253	13.4848	0.00332749	0.0433202	NM_010947	Ntn3.	yes
MSTRG.8965	0.37818	4.22093	13.4805	0.00333101	0.0433304	NM_019488	Slc2a8.	yes
MSTRG.2415	0.525385	6.7373	13.4603	0.00334756	0.0435101	NM_001291033	Mapk7.	yes
MSTRG.9611	-0.270285	7.1214	13.428	0.00337425	0.0438211	NM_028637	1110034G24Rik.	yes
MSTRG.3677	-0.303608	5.97516	13.3962	0.00340086	0.0441306	NM_172804	Syt16.	yes
MSTRG.4056	-0.270175	6.06015	13.3763	0.00341761	0.044299	NM_011803	Klf6.	yes
MSTRG.217	-0.277661	3.30868	13.3741	0.00341943	0.044299	NM_146108	Hibch.	yes
MSTRG.15106	-0.214203	6.6094	13.3663	0.00342603	0.0443483	NM_019772	1110004F10Rik.	yes
MSTRG.12074	-0.193567	6.14207	13.3583	0.00343283	0.0444001	NM_026395	Rer1.	no
MSTRG.1552	0.369728	5.54139	13.3493	0.00344046	0.0444626	NM_183426	Sbno2.	yes
MSTRG.4650	-0.261416	4.19234	13.3422	0.00344646	0.0445039	NM_001190264	Mrps36.	yes
MSTRG.5629	-0.960654	1.10635	13.3334	0.00345399	0.0445649	NM_001029841	Sla.	yes
MSTRG.5908	0.275821	5.12321	13.3272	0.00345934	0.0445696	NM_001163319	Tubgcp6.	yes
MSTRG.6084	0.398176	6.36037	13.3264	0.00345997	0.0445696	NM_021391	Ppp1r1a.	yes
MSTRG.17448	-0.273129	5.16811	13.3228	0.00346304	0.0445729	NM_173740	Maoa.	yes
MSTRG.17395	0.469607	3.83761	13.3158	0.0034691	0.0445916	NM_207202	Ccdc120.	yes
MSTRG.12372	-0.420917	3.35856	13.3146	0.00347011	0.0445916	NM_025725	Ccdc96.	yes
MSTRG.10572	-0.530884	3.47226	13.3069	0.00347671	0.0446403	NM_001267695	Ctss.	yes
MSTRG.6999	0.304173	6.69815	13.2852	0.00349545	0.0448446	NM_011717	Wiz.	yes
MSTRG.5483	0.2489	3.75047	13.2782	0.00350157	0.0448869	NM_001013792	Otulin.	yes
MSTRG.120	0.237671	4.6125	13.2712	0.00350766	0.0449	NM_033570	Cnnm4.	yes
MSTRG.14944	0.378388	7.4786	13.2681	0.0035103	0.0449	NM_001301250	Capn5.	yes
MSTRG.7413	-0.218009	3.82114	13.2632	0.00351457	0.0449	NM_001252478	Slc30a6.	yes
MSTRG.5258	-0.292808	4.6332	13.261	0.00351651	0.0449	NM_001170694	Rcbtb2.	yes
MSTRG.16580	0.309904	2.68099	13.2607	0.00351674	0.0449	NM_028040	Rpusd4.	yes
MSTRG.10391	-0.600761	3.69076	13.2473	0.00352848	0.0450137	NM_030707	Fcrls.	yes
MSTRG.9338	-0.20145	4.98062	13.2401	0.00353484	0.045048	NM_001037326	Cstf3.	yes
MSTRG.4779	-0.554432	0.416427	13.2378	0.00353685	0.045048	NM_001308285	Fhit.	yes
MSTRG.5570	0.277417	3.53606	13.2301	0.00354359	0.0450977	NM_030132	Utp23.	yes
MSTRG.8820	0.345455	6.4889	13.2255	0.00354766	0.0451132	NM_001199146	Gpsm1.	yes
MSTRG.17995	0.384377	2.91048	13.2199	0.00355259	0.0451397	NM_001033472	A830080D01Rik.	yes
MSTRG.16055	0.259585	6.02231	13.2143	0.00355758	0.0451671	NM_028805	Katnb1.	yes
MSTRG.4252	0.42026	4.1779	13.207	0.00356405	0.045213	NM_001311121	Elovl2.	yes
MSTRG.11694	0.361229	5.06664	13.1997	0.00357047	0.0452582	NM_001033189	C77080.	yes
MSTRG.14881	-0.174761	6.41103	13.1929	0.00357658	0.0452995	NM_023403	Mesdc2.	no
MSTRG.4006	0.28715	8.18007	13.1798	0.00358821	0.0454106	NM_001024602	Cep170b.	yes
MSTRG.3044	0.349993	7.30322	13.1623	0.00360391	0.0455707	NM_001098836	Atxn7l3.	yes
MSTRG.17382	-0.426444	2.33938	13.1593	0.00360661	0.0455707	NR_027924	2010204K13Rik.	yes
MSTRG.9402	-0.42015	3.7966	13.1557	0.00360986	0.0455756	NM_011246	Rasgrp1.	yes
MSTRG.1508	0.816181	0.0934974	13.1454	0.00361916	0.0456566	NA	NA.	yes
MSTRG.2450	0.298086	4.25741	13.131	0.00363217	0.0457524	NM_178379	Cox10.	yes
MSTRG.12473	0.289481	5.67584	13.1306	0.00363252	0.0457524	NM_001081321	Pds5a.	yes
MSTRG.7610	0.335062	5.16709	13.1218	0.00364053	0.045799	NM_001004361	Tpgs2.	yes
MSTRG.17140	0.311569	2.90382	13.1175	0.00364445	0.045799	NM_027354	Poc1a.	yes
MSTRG.10584	0.559486	2.36408	13.117	0.00364488	0.045799	NM_001033302	Ciart.	yes
MSTRG.8474	0.235655	5.5091	13.1112	0.00365014	0.0458289	NM_028152	Mms19.	yes
MSTRG.2735	0.414529	3.43921	13.0958	0.00366425	0.0459697	NM_145431	Nle1.	yes
MSTRG.14997	-0.316292	6.69508	13.0893	0.00367019	0.0460078	NM_001008548	Pde2a.	yes
MSTRG.7480	0.408811	1.42165	13.0687	0.00368912	0.0462086	NA	NA.	yes
MSTRG.16079	-0.371093	5.87636	13.0534	0.00370333	0.0463501	NM_009866	Cdh11.	yes
MSTRG.5104	0.518502	3.59202	13.0396	0.00371611	0.0464611	NA	NA.	yes
MSTRG.14564	-0.290365	3.97389	13.0346	0.00372075	0.0464611	NM_172482	Zfp719.	yes
MSTRG.3691	0.364739	4.14461	13.0344	0.00372098	0.0464611	NM_178744	Zbtb1.	yes
MSTRG.13559	0.269981	4.36996	13.0213	0.00373318	0.0465767	NM_025430	Mrpl35.	yes
MSTRG.13448	0.226654	5.68281	13.0005	0.00375274	0.046784	NM_146175	Zfp282.	yes
MSTRG.10392	-0.591471	1.47069	12.9966	0.00375638	0.0467926	NM_009690	Cd5l.	yes
MSTRG.13708	-0.449407	2.53289	12.9704	0.00378118	0.0470645	NM_001037493	Slc41a3.	yes
MSTRG.16287	0.499183	4.83232	12.9586	0.00379247	0.0471681	NM_009569	Zfpm1.	yes
MSTRG.14872	0.275711	4.1443	12.9392	0.00381099	0.0473613	NM_001159672	Efl1.	yes
MSTRG.5386	0.232996	5.59132	12.9323	0.00381763	0.0473896	NM_145465	Stk24.	yes
MSTRG.11918	0.414214	0.644235	12.9306	0.00381923	0.0473896	NM_007919	Cela2a.	yes
MSTRG.16349	0.444398	3.14038	12.9136	0.00383566	0.0475517	NM_026855	Arv1.	yes
MSTRG.4659	0.470627	5.03972	12.9109	0.00383829	0.0475517	NM_175171	Mast4.	yes
MSTRG.13647	0.666922	2.98525	12.9059	0.00384308	0.047555	NM_145223	Alms1.	yes
MSTRG.332	0.438789	2.04282	12.8984	0.0038504	0.047555	NM_023523	Pecr.	yes
MSTRG.9767	0.294728	4.39034	12.8982	0.00385054	0.047555	NM_145537	Edem2.	yes
MSTRG.2887	0.178821	7.18646	12.9018	0.00384707	0.047555	NM_172300	Ube2z.	no
MSTRG.11988	-0.303461	4.42693	12.8916	0.00385701	0.0475977	NM_027426	Draxin.	yes
MSTRG.5737	-0.283769	4.3311	12.8855	0.00386292	0.0476336	NM_007583	Cacng2.	yes
MSTRG.17997	0.288001	6.35755	12.8819	0.00386644	0.04764	NM_001163085	Map3k15.	yes
MSTRG.17583	-0.631775	1.14233	12.877	0.00387124	0.0476622	NM_001289730	Mcf2.	yes
MSTRG.2688	0.2531	6.43424	12.8694	0.00387871	0.0477172	NM_026389	Poldip2.	yes
MSTRG.4192	0.379678	6.21993	12.8596	0.00388823	0.0477972	NM_009238	Sox4.	yes
MSTRG.2135	-0.384874	2.33357	12.8495	0.00389825	0.0478367	NM_175490	Gpr75.	yes
MSTRG.15770	0.21475	6.41322	12.8433	0.00390431	0.0478367	NM_133224	Atp13a1.	yes
MSTRG.7063	0.442161	7.43327	12.8394	0.00390821	0.0478367	NM_017406	Atf6b.	yes
MSTRG.8114	-0.491758	0.837193	12.8381	0.00390941	0.0478367	NM_198634	Tigd3.	yes
MSTRG.1943	-0.242866	6.26864	12.8344	0.00391311	0.0478367	NM_007879	Drg1.	yes
MSTRG.6395	-0.761259	1.42812	12.8339	0.00391362	0.0478367	NM_008225	Hcls1.	yes
NM_001289915	-0.543731	0.861462	12.8319	0.00391555	0.0478367	NM_001289915	Cd83.	yes
NM_009856	-0.543731	0.861462	12.8319	0.00391555	0.0478367	NM_009856	Cd83.	yes
MSTRG.15450	-0.698014	1.32206	12.8271	0.0039203	0.0478578	NA	NA.	yes
MSTRG.16757	0.437883	2.50493	12.8013	0.00394607	0.0481354	NM_028060	Slc35f2.	yes
MSTRG.8052	-0.39378	3.8888	12.7959	0.00395141	0.0481635	NM_134164	Syt12.	yes
MSTRG.12876	-0.335801	5.48124	12.7855	0.00396181	0.048214	NM_175092	Rhof.	yes
MSTRG.16681	-0.558637	1.27059	12.7837	0.00396365	0.048214	NM_007503	Fxyd2.	yes
MSTRG.3736	-0.460486	2.40433	12.7808	0.00396655	0.048214	NA	NA.	yes
NM_001256142	-0.490674	1.08525	12.7797	0.00396771	0.048214	NM_001256142	Fsbp.	yes
MSTRG.11285	-0.304444	3.6114	12.7761	0.00397129	0.0482206	NM_001290350	Zfp37.	yes
MSTRG.1660	-0.387999	2.10155	12.7265	0.00402167	0.048795	NM_028832	Mterf2.	yes
MSTRG.8661	-0.303699	3.47604	12.7131	0.00403536	0.0489179	NM_001113558	Ucma.	yes
MSTRG.9676	-0.464978	3.82602	12.7106	0.00403796	0.0489179	NM_001085521	Syndig1.	yes
MSTRG.820	-0.435524	1.51501	12.7016	0.00404717	0.0489472	NM_027279	Mettl18.	yes
MSTRG.17847	-0.314823	6.77544	12.7012	0.00404763	0.0489472	NM_026239	Tmem35a.	yes
MSTRG.14079	0.48695	0.978563	12.6992	0.00404963	0.0489472	NM_008970	Pthlh.	yes
MSTRG.2098	-0.309603	4.2405	12.6911	0.00405798	0.048991	NM_144514	Commd1.	yes
MSTRG.14086	0.255835	5.38729	12.6897	0.00405943	0.048991	NM_001081113	Ipo8.	yes
MSTRG.9636	-0.206835	5.0344	12.6856	0.00406371	0.0490053	NM_001172160	Flrt3.	yes
MSTRG.125	0.255096	4.63512	12.6779	0.00407164	0.0490637	NM_001126047	Sema4c.	yes
MSTRG.17417	0.2526	4.5419	12.6682	0.0040817	0.0491476	NM_001290430	Ftsj1.	yes
MSTRG.274	0.245068	6.12797	12.6569	0.00409346	0.0492519	NM_001037725	Fam117b.	yes
NM_001081194	1.32227	0.767074	12.6457	0.00410518	0.0493555	NM_001081194	Kcnh4.	yes
MSTRG.9828	0.348251	2.80006	12.6383	0.004113	0.0493852	NM_175419	Actr5.	yes
MSTRG.14670	-0.199297	4.96739	12.6374	0.00411388	0.0493852	NM_001291075	Gtf2h1.	no
MSTRG.9080	0.310501	3.28587	12.6319	0.00411974	0.0494182	NM_001159636	Wdsub1.	yes
MSTRG.12729	-1.23033	0.167328	12.622	0.00413016	0.0495058	NA	NA.	yes
MSTRG.13553	0.30107	6.5643	12.6186	0.00413367	0.0495104	NM_024288	Rmnd5a.	yes
MSTRG.3972	0.603279	2.90339	12.5889	0.00416521	0.0498506	NM_175207	Ankrd9.	yes
MSTRG.3277	0.274007	7.55978	12.5827	0.00417176	0.049871	NM_001159324	Gaa.	yes
MSTRG.4267	0.379337	4.69076	12.5758	0.00417917	0.049871	NM_001205043	Jarid2.	yes
MSTRG.4210	-0.290648	5.44734	12.5745	0.00418053	0.049871	NM_001164117	Serpinb6a.	yes
MSTRG.16014	0.243885	5.34453	12.5721	0.00418314	0.049871	NM_001282000	Rbl2.	yes
MSTRG.4000	-0.626596	0.914683	12.5708	0.00418449	0.049871	NM_007421	Adssl1.	yes
MSTRG.3442	0.277749	4.46054	12.5696	0.00418577	0.049871	NA	NA.	yes
MSTRG.14811	0.284254	5.37022	12.5632	0.00419265	0.0499155	NM_017462	Polg.	yes
MSTRG.17701	-0.264204	4.30841	12.5544	0.00420213	0.0499537	NA	NA.	yes
MSTRG.14562	0.222449	5.47595	12.5524	0.00420428	0.0499537	NM_001164518	Iglon5.	yes
MSTRG.9274	0.229529	5.4833	12.5515	0.00420531	0.0499537	NM_001109690	Phf21a.	yes
NM_001276402	0.461338	1.23522	12.5454	0.00421185	0.0499941	NM_001276402	Lef1.	yes
MSTRG.13250	0.567033	1.70622	12.5298	0.0042287	0.0501565	NM_001077713	Sdhaf3.	no
MSTRG.4919	0.270152	5.93801	12.525	0.00423392	0.050181	NM_011894	Sh3bp5.	no
MSTRG.16766	-0.301998	4.08424	12.5003	0.00426083	0.0504247	NM_021422	Dnaja4.	no
MSTRG.2338	0.337136	5.04264	12.5003	0.00426084	0.0504247	NM_001166669	Gemin5.	no
MSTRG.14346	0.39369	3.96645	12.4953	0.00426627	0.0504501	NM_001290487	Atp5sl.	no
MSTRG.15353	-0.345467	6.84212	12.4905	0.00427156	0.0504501	NM_001190385	Caly.	no
MSTRG.11511	-0.299016	3.41357	12.4896	0.00427253	0.0504501	NM_026547	Lurap1.	no
MSTRG.15984	-0.274014	5.92246	12.4653	0.00429936	0.0507293	NM_001081324	Neto2.	no
MSTRG.17530	0.264272	3.34847	12.4613	0.00430373	0.0507431	NM_028276	Utp14a.	no
MSTRG.8064	0.233591	4.24263	12.4537	0.00431217	0.0507806	NM_001168516	Zdhhc24.	no
MSTRG.12619	0.211747	7.02126	12.451	0.00431516	0.0507806	NM_026969	Sec31a.	no
MSTRG.2267	0.396457	3.21918	12.4498	0.00431651	0.0507806	NM_145974	N4bp3.	no
MSTRG.2117	0.295988	3.79169	12.4337	0.00433444	0.0509237	NM_027869	Pnpt1.	no
MSTRG.7324	0.190261	6.49496	12.4331	0.00433509	0.0509237	NM_028782	Lonp1.	no
MSTRG.12884	0.367783	5.41711	12.424	0.00434529	0.0510057	NM_133917	Mlxip.	no
MSTRG.10718	-0.337101	4.57063	12.4189	0.00435101	0.0510289	NM_133867	Eps8l3.	no
MSTRG.6609	-0.347372	5.40128	12.4165	0.00435369	0.0510289	NM_026994	Cryzl1.	no
NM_028202	-0.669873	-0.0191014	12.4005	0.00437172	0.0512023	NM_028202	Klhl40.	no
MSTRG.8643	0.197933	6.17877	12.3889	0.00438478	0.0513175	NM_001081161	Fam171a1.	no
MSTRG.1516	0.2201	7.24229	12.3835	0.00439087	0.0513294	NM_001159591	Csnk1g2.	no
MSTRG.2183	0.247775	4.00133	12.3823	0.00439227	0.0513294	NA	NA.	no
MSTRG.1349	-0.242545	4.80487	12.3573	0.00442073	0.0516149	NM_001199187	Ascc1.	no
MSTRG.3204	0.434296	3.6378	12.3496	0.00442948	0.0516149	NM_029557	Tsen54.	no
MSTRG.17201	-0.292678	4.22824	12.3448	0.00443502	0.0516149	NM_023247	Ndufaf3.	no
MSTRG.1251	0.259314	5.62166	12.3428	0.00443736	0.0516149	NM_026113	Gtf3c6.	no
MSTRG.11800	-0.301598	4.67934	12.3421	0.00443812	0.0516149	NM_001285845	Paqr7.	no
MSTRG.9690	0.297927	3.03659	12.342	0.00443823	0.0516149	NM_207204	Ninl.	no
MSTRG.1891	-0.257384	5.66844	12.3405	0.00443996	0.0516149	NM_019953	Cnpy2.	no
MSTRG.10315	0.333896	5.65839	12.3381	0.00444272	0.0516149	NM_025813	Mfsd1.	no
MSTRG.17861	-0.48656	2.02127	12.3318	0.00444992	0.0516607	NM_175446	Zmat1.	no
NM_010134	0.64023	1.2783	12.3204	0.0044631	0.0517485	NM_010134	En2.	no
MSTRG.321	-0.711992	-0.118107	12.3196	0.004464	0.0517485	NA	NA.	no
MSTRG.16261	0.304771	6.84871	12.3161	0.00446804	0.0517525	NM_001163760	6430548M08Rik.	no
MSTRG.17317	-0.462226	3.11001	12.3137	0.00447087	0.0517525	NM_011703	Vipr1.	no
NM_010703	0.446142	1.24241	12.3007	0.00448592	0.0518733	NM_010703	Lef1.	no
MSTRG.11295	0.342779	4.56351	12.299	0.00448784	0.0518733	NM_001276446	Alad.	no
MSTRG.5593	0.304018	2.35817	12.2884	0.00450023	0.0519561	NM_001081396	Tbc1d31.	no
MSTRG.15862	0.213434	6.10509	12.2873	0.00450155	0.0519561	NM_177766	Slc35e1.	no
MSTRG.583	-0.39429	3.9686	12.2766	0.00451401	0.0520349	NM_001311089	Lypd1.	no
MSTRG.15682	0.234522	5.43921	12.2758	0.00451494	0.0520349	NM_207213	Snx25.	no
MSTRG.14766	0.453957	5.08423	12.2603	0.00453318	0.0522072	NM_001033877	Adamts17.	no
MSTRG.9854	0.590555	0.639043	12.2393	0.00455791	0.0524539	NR_028122	2310001K24Rik.	no
MSTRG.7921	0.448204	2.00263	12.2238	0.00457632	0.0525509	NM_172967	4930503L19Rik.	no
MSTRG.15902	-0.269345	3.57609	12.2237	0.00457645	0.0525509	NM_026904	Anapc10.	no
MSTRG.3162	-0.329762	2.7508	12.2183	0.0045829	0.0525509	NR_015556	2610035D17Rik.	no
MSTRG.7346	-0.628481	4.22155	12.2179	0.00458333	0.0525509	NM_010130	Adgre1.	no
MSTRG.9443	0.23648	6.52303	12.216	0.00458563	0.0525509	NM_030112	Rtf1.	no
NM_028426	0.85848	0.667815	12.2155	0.0045862	0.0525509	NM_028426	Cldn34c1.	no
MSTRG.2420	0.421023	2.81732	12.203	0.00460113	0.0526663	NA	NA.	no
MSTRG.15185	0.348743	8.14993	12.199	0.00460593	0.0526663	NM_145587	Sbk1.	no
MSTRG.15923	0.196037	7.40775	12.1988	0.00460623	0.0526663	NM_001277898	Prkaca.	no
MSTRG.10956	-0.258115	4.24323	12.1915	0.00461504	0.0527218	NM_009968	Cryz.	no
MSTRG.6451	-0.262645	7.39089	12.1864	0.00462107	0.0527218	NM_010818	Cd200.	no
MSTRG.4686	0.347243	3.8949	12.186	0.00462164	0.0527218	NM_001127346	Ndufaf2.	no
MSTRG.6626	-0.268161	4.89555	12.1837	0.00462437	0.0527218	NM_011809	Ets2.	no
MSTRG.15627	0.239292	5.75528	12.1746	0.00463539	0.0528096	NM_010344	Gsr.	no
MSTRG.3443	0.241885	5.66378	12.152	0.00466279	0.0530836	NM_001004364	Asap2.	no
MSTRG.15461	0.309901	7.3817	12.1415	0.00467551	0.0531902	NM_001039578	Evi5l.	no
MSTRG.1024	0.349204	2.75626	12.1217	0.00469972	0.0534273	NM_026041	Rrp15.	no
NM_010815	-0.568354	0.28764	12.1074	0.00471734	0.0535627	NM_010815	Grap2.	no
NM_001289442	-0.563955	0.273075	12.1066	0.00471838	0.0535627	NM_001289442	Grap2.	no
MSTRG.4031	0.299974	3.34515	12.0958	0.00473172	0.0536757	NM_146039	Wdr60.	no
MSTRG.17884	-0.255727	3.93594	12.0905	0.00473827	0.0537116	NM_001082412	Slc25a53.	no
MSTRG.15930	0.273818	4.48033	12.0742	0.00475849	0.053882	NM_009055	Rfx1.	no
MSTRG.13733	0.307355	3.17952	12.0729	0.00476009	0.053882	NM_026255	Slc25a26.	no
MSTRG.5809	0.305825	5.70789	12.0439	0.00479648	0.0542553	NM_001082536	Mkl1.	no
MSTRG.6690	0.396155	3.89925	12.0285	0.00481585	0.0544355	NM_001197046	Fgfr1op.	no
MSTRG.15614	-0.558523	0.814331	12.024	0.0048216	0.0544618	NM_025869	Dusp26.	no
MSTRG.12491	0.370502	5.69005	12.0083	0.00484147	0.0545923	NM_010251	Gabra4.	no
MSTRG.5977	0.481928	5.63236	12.0071	0.00484295	0.0545923	NM_177716	Ccdc184.	no
NM_001310652	0.872819	0.614903	12.0067	0.00484347	0.0545923	NM_001310652	Cldn34c1.	no
MSTRG.3676	0.247272	4.81717	12.001	0.00485073	0.0546156	NM_178392	Snapc1.	no
NM_001310654	0.854048	0.666455	11.9997	0.00485243	0.0546156	NM_001310654	Cldn34c1.	no
MSTRG.664	0.23049	6.8223	11.9967	0.00485628	0.0546202	NM_152895	Kdm5b.	no
MSTRG.12203	-0.834083	4.49556	11.9689	0.00489188	0.0549817	NA	NA.	no
MSTRG.5856	0.185276	6.16806	11.9556	0.00490904	0.0551355	NM_178869	Ttll1.	no
MSTRG.11072	-0.244491	4.62981	11.9515	0.00491439	0.0551566	NM_175364	Lyrm2.	no
MSTRG.3497	0.403605	4.873	11.9379	0.00493203	0.0552941	NM_001163126	Cog5.	no
MSTRG.8530	0.281473	5.70739	11.9366	0.00493361	0.0552941	NM_001039351	Nolc1.	no
MSTRG.3514	0.364113	4.05984	11.9075	0.00497169	0.0556816	NM_001314027	Ahr.	no
MSTRG.9633	0.295898	4.3244	11.8992	0.00498256	0.0557639	NM_001081090	Esf1.	no
MSTRG.8420	-0.273356	3.49121	11.8918	0.00499238	0.0557973	NM_019428	Rpp30.	no
MSTRG.12662	-0.316067	3.75284	11.8916	0.00499258	0.0557973	NM_001163461	Rpap2.	no
MSTRG.5282	-0.329781	8.5246	11.8785	0.00500992	0.0559231	NM_009429	Tpt1.	no
MSTRG.928	0.655574	2.29776	11.8778	0.00501088	0.0559231	NM_026725	Dusp23.	no
MSTRG.1659	0.256569	5.29334	11.8742	0.00501564	0.0559369	NM_001013028	Tmem263.	no
MSTRG.7332	0.264166	6.6053	11.867	0.00502509	0.056003	NM_022328	Mllt1.	no
MSTRG.3197	0.214704	4.54226	11.8642	0.00502884	0.0560054	NM_001002929	Nup85.	no
MSTRG.10106	0.237978	4.93581	11.8589	0.00503594	0.0560452	NM_001122759	Pde7a.	no
MSTRG.1613	0.363718	4.00134	11.8541	0.00504234	0.056077	NM_001163165	Hmg20b.	no
MSTRG.11073	0.226479	5.04015	11.8456	0.00505364	0.0561253	NM_001012450	Ankrd6.	no
MSTRG.5269	-0.285015	6.35944	11.8455	0.00505375	0.0561253	NM_001285423	Esd.	no
MSTRG.8760	0.262494	5.6317	11.8404	0.0050607	0.0561631	NM_001012518	Ehmt1.	no
MSTRG.5910	0.303239	3.84207	11.8339	0.00506939	0.0562203	NM_011161	Mapk11.	no
MSTRG.16658	0.176903	6.05363	11.822	0.00508536	0.056358	NM_027889	Vps11.	no
MSTRG.3342	0.326211	6.40933	11.814	0.00509614	0.0564206	NM_026272	Narf.	no
MSTRG.3852	0.301242	4.35595	11.8125	0.00509812	0.0564206	NM_183186	Foxn3.	no
MSTRG.10633	0.540259	2.65762	11.7855	0.00513486	0.0567876	NM_027462	Wars2.	no
MSTRG.696	-0.254953	4.81162	11.7824	0.00513907	0.0567946	NM_001160251	Zfp281.	no
MSTRG.1317	0.373439	3.36089	11.7754	0.00514862	0.0568314	NM_001081428	Fam184a.	no
MSTRG.2635	0.240411	3.91289	11.7747	0.00514956	0.0568314	NM_177367	Gemin4.	no
MSTRG.486	0.290704	4.01978	11.768	0.00515874	0.0568724	NM_028718	Traf3ip1.	no
MSTRG.1304	0.256804	3.89669	11.7668	0.00516044	0.0568724	NM_025705	Dcbld1.	no
MSTRG.6146	0.265406	6.28248	11.7501	0.00518336	0.0570854	NM_001204229	Clec16a.	no
MSTRG.2204	-0.248548	6.05331	11.7444	0.0051912	0.0571097	NM_001291890	Adam19.	no
MSTRG.11934	-0.226409	3.96302	11.7401	0.0051972	0.0571097	NM_172877	Pramef8.	no
MSTRG.11894	-0.386499	3.20214	11.7396	0.00519779	0.0571097	NM_008812	Padi2.	no
MSTRG.6184	0.475632	3.9557	11.7381	0.00519997	0.0571097	NM_011159	Prkdc.	no
MSTRG.6855	-0.435523	3.9225	11.7266	0.00521588	0.0572449	NM_001163102	Eme2.	no
MSTRG.8062	0.306816	5.98308	11.721	0.00522364	0.0572904	NM_019861	Ctsf.	no
MSTRG.14764	0.300632	4.43517	11.7166	0.00522971	0.0573173	NM_080443	Asb7.	no
MSTRG.11765	-3.27851	5.5065	11.7134	0.00523417	0.0573198	NA	NA.	no
MSTRG.7055	-0.22957	4.39079	11.7113	0.00523716	0.0573198	NM_017463	Pbx2.	no
MSTRG.5557	-0.199854	4.94426	11.708	0.00524174	0.0573304	NM_001113554	Nudcd1.	no
MSTRG.11676	0.450312	2.60505	11.6991	0.00525415	0.0574265	NM_177758	Zscan20.	no
MSTRG.2835	0.279325	5.86119	11.6953	0.00525943	0.0574447	NM_019505	Dgke.	no
MSTRG.16474	0.39842	4.07905	11.6825	0.00527752	0.0575819	NM_145610	Ppan.	no
MSTRG.13161	0.311301	6.89479	11.6812	0.00527925	0.0575819	NM_001081109	Lmtk2.	no
MSTRG.5253	0.206127	6.35777	11.6761	0.00528648	0.0576	NM_181345	Npm2.	no
MSTRG.7942	0.32992	7.12484	11.6749	0.00528817	0.0576	NM_201600	Myo5b.	no
MSTRG.17394	-0.247454	5.47155	11.6668	0.00529961	0.057651	NM_138602	Praf2.	no
MSTRG.12796	0.209237	6.06382	11.6665	0.00530012	0.057651	NM_001122666	Suds3.	no
MSTRG.15639	0.237784	4.0948	11.6617	0.00530688	0.057673	NM_026067	Eri1.	no
MSTRG.13687	0.515328	4.73553	11.6599	0.00530941	0.057673	NM_198622	H1fx.	no
MSTRG.526	0.336887	4.46174	11.6537	0.00531827	0.0577202	NM_173760	Ppip5k2.	no
NM_001311790	-0.635278	0.287374	11.65	0.00532344	0.0577202	NM_001311790	Ctsc.	no
MSTRG.2878	0.21912	6.44755	11.6492	0.00532467	0.0577202	NM_008831	Phb.	no
MSTRG.15808	0.333308	7.95468	11.6462	0.0053289	0.0577267	NM_023065	Ifi30.	no
MSTRG.6302	0.3166	4.64061	11.6407	0.00533668	0.0577282	NM_001252505	St6gal1.	no
MSTRG.6927	0.264649	3.6275	11.64	0.0053377	0.0577282	NM_001005916	Zbtb9.	no
MSTRG.6538	-0.23545	6.15254	11.6372	0.00534166	0.0577282	NM_030201	Hspa13.	no
MSTRG.7561	-0.183794	5.80215	11.6341	0.00534616	0.0577282	NM_024182	Riok3.	no
MSTRG.5769	0.540036	0.445853	11.6311	0.00535046	0.0577282	NM_020516	Slc16a8.	no
MSTRG.13395	0.188753	6.52853	11.6308	0.00535086	0.0577282	NM_028123	Slc37a3.	no
MSTRG.16504	0.249226	6.30706	11.6176	0.00536983	0.0578935	NM_001252658	Ldlr.	no
MSTRG.18007	-0.247349	5.90235	11.608	0.00538356	0.0579595	NM_001290378	Ap1s2.	no
MSTRG.11513	0.179579	6.39711	11.6059	0.00538655	0.0579595	NM_001290658	Pomgnt1.	no
MSTRG.7006	-0.658964	1.5172	11.6049	0.00538811	0.0579595	NM_001204333	Cyp4f14.	no
MSTRG.16253	0.469917	4.70378	11.6032	0.00539056	0.0579595	NM_021441	Taf1c.	no
MSTRG.9221	0.461403	4.40718	11.5826	0.00542027	0.0582395	NM_013899	Timm10.	no
MSTRG.569	-0.300146	7.94467	11.5739	0.00543299	0.0583366	NM_001037999	Dbi.	no
MSTRG.16832	0.304264	5.98076	11.5592	0.0054544	0.0584914	NM_026942	Stoml1.	no
MSTRG.18029	-0.198918	9.97612	11.5567	0.00545809	0.0584914	NM_001177955	Gpm6b.	no
MSTRG.12357	-0.217478	7.24418	11.5565	0.00545846	0.0584914	NM_013587	Lrpap1.	no
MSTRG.5985	0.261938	6.04618	11.5321	0.00549432	0.0588359	NM_007405	Adcy6.	no
MSTRG.13482	-0.243566	5.3886	11.5072	0.00553114	0.0591903	NM_007624	Cbx3.	no
MSTRG.6614	0.254709	6.46786	11.5019	0.00553909	0.0592015	NM_026700	Dopey2.	no
MSTRG.8983	-0.21468	5.92288	11.4983	0.00554445	0.0592015	NM_001164768	Fbxw2.	no
MSTRG.2125	0.226685	9.60332	11.4979	0.00554498	0.0592015	NM_024226	Rtn4.	no
MSTRG.11733	0.276207	4.18831	11.4965	0.00554711	0.0592015	NM_025297	Mecr.	no
MSTRG.7965	0.703916	1.43098	11.4897	0.00555726	0.0592531	NA	NA.	no
MSTRG.12136	0.492516	6.4286	11.4883	0.00555941	0.0592531	NM_194462	Akap9.	no
MSTRG.14320	0.273772	4.67934	11.4769	0.0055765	0.0593953	NM_207677	Dedd2.	no
MSTRG.15116	-0.185755	8.25746	11.4434	0.0056271	0.0598434	NM_019419	Arl6ip1.	no
MSTRG.11412	0.246571	4.99881	11.4418	0.00562956	0.0598434	NM_183024	Raver2.	no
MSTRG.1277	0.261223	7.08593	11.4415	0.00562988	0.0598434	NM_175407	Sobp.	no
MSTRG.16410	0.553838	2.02472	11.435	0.00563989	0.0599097	NM_001045524	Cep126.	no
MSTRG.4521	0.212575	4.77683	11.4264	0.00565301	0.0600088	NM_053108	Glrx.	no
MSTRG.5835	0.428137	2.18798	11.4168	0.00566758	0.0600853	NM_001080158	Cenpm.	no
MSTRG.5366	0.288946	4.54767	11.4167	0.00566778	0.0600853	NM_021434	Gpr180.	no
MSTRG.13355	-0.878852	0.371585	11.4117	0.00567549	0.0601268	NA	NA.	no
MSTRG.626	-0.535693	0.98111	11.4058	0.00568449	0.0601728	NM_001033250	Lemd1.	no
NM_001195529	-0.410027	0.228896	11.4024	0.00568977	0.0601728	NM_001195529	Tpbgl.	no
MSTRG.12107	0.277354	3.8302	11.4014	0.00569121	0.0601728	NM_080445	B3galt6.	no
MSTRG.6071	0.263258	4.67426	11.396	0.00569952	0.0602207	NM_001310066	Atf7.	no
MSTRG.14824	0.169535	6.31422	11.3784	0.00572669	0.0604675	NM_009682	Ap3s2.	no
MSTRG.2544	-0.318119	5.31153	11.3461	0.00577711	0.0609593	NM_001271358	Arrb2.	no
MSTRG.14573	0.6488	2.23976	11.338	0.00578984	0.061053	NM_009131	Clec11a.	no
MSTRG.11336	0.311706	8.46698	11.3337	0.00579659	0.0610565	NM_001113209	Nfib.	no
MSTRG.5479	0.253255	4.28623	11.3329	0.00579787	0.0610565	NM_176959	Fbxl7.	no
MSTRG.7100	0.401395	5.90462	11.326	0.00580859	0.0611288	NM_001190449	Ddah2.	no
MSTRG.9968	0.25035	5.33227	11.3139	0.00582773	0.0612896	NM_025531	Slmo2.	no
MSTRG.8005	-0.544903	-0.130087	11.2913	0.00586367	0.0616268	NA	NA.	no
MSTRG.7832	-0.517359	2.64225	11.2824	0.00587784	0.0616884	NM_001146275	Iigp1.	no
MSTRG.13954	-0.825029	0.672675	11.2814	0.00587943	0.0616884	NM_145983	Kcna5.	no
MSTRG.692	-0.261632	2.72193	11.2803	0.0058812	0.0616884	NM_026500	Ddx59.	no
MSTRG.12810	-0.293061	6.69115	11.2742	0.005891	0.0617504	NM_001109902	Rnft2.	no
MSTRG.16373	0.25668	4.38402	11.2699	0.00589789	0.0617818	NM_172762	Rbm34.	no
MSTRG.11684	0.377511	6.33552	11.2638	0.00590772	0.061844	NM_178110	Trim62.	no
MSTRG.5881	0.409412	0.239013	12.1489	0.00592996	0.0620359	NM_026357	Ribc2.	no
MSTRG.11786	-0.321955	5.24699	11.2242	0.00597181	0.0623965	NM_016957	Hmgn2.	no
MSTRG.8240	0.218313	5.18074	11.2239	0.00597229	0.0623965	NM_181403	Vps37c.	no
MSTRG.6378	0.341416	7.47975	11.2201	0.00597849	0.0624201	NM_001012765	Adcy5.	no
MSTRG.13764	0.252576	5.28913	11.2086	0.00599721	0.0625744	NM_001242358	Trnt1.	no
MSTRG.2657	0.296856	4.64679	11.1902	0.00602736	0.0627016	NM_001024920	Trp53i13.	no
MSTRG.4536	0.238808	6.95043	11.1861	0.00603416	0.0627016	NM_010151	Nr2f1.	no
MSTRG.9612	0.193947	4.7779	11.1821	0.00604074	0.0627016	NM_175113	Trmt6.	no
MSTRG.17099	-0.265195	3.99721	11.1814	0.00604189	0.0627016	NM_001324530	Nck1.	no
MSTRG.7213	-0.433049	3.17371	11.1814	0.00604197	0.0627016	NM_001199113	Slc29a1.	no
MSTRG.2538	-0.310338	3.23876	11.1806	0.00604328	0.0627016	NM_172371	Slc16a13.	no
MSTRG.908	0.254042	5.08436	11.1758	0.00605115	0.0627016	NM_033509	Vangl2.	no
MSTRG.17171	0.399854	2.58598	11.1757	0.00605134	0.0627016	NM_025903	Ifrd2.	no
MSTRG.16381	-0.276252	3.53829	11.1743	0.0060536	0.0627016	NA	NA.	no
NM_001276403	0.510153	0.617379	11.1725	0.00605663	0.0627016	NM_001276403	Lef1.	no
MSTRG.16491	0.227756	4.58543	11.1723	0.0060569	0.0627016	NM_145416	Kri1.	no
MSTRG.5933	-0.207103	4.04911	11.1719	0.00605764	0.0627016	NM_001033851	Cpne8.	no
MSTRG.12707	0.408758	4.1572	11.1671	0.00606559	0.0627016	NM_027156	Ddx51.	no
MSTRG.8909	0.183383	5.91489	11.1667	0.00606619	0.0627016	NM_144885	BC005624.	no
MSTRG.11911	0.312884	4.65009	11.1651	0.00606885	0.0627016	NM_009541	Zbtb17.	no
MSTRG.15004	-0.256797	3.40596	11.1629	0.00607261	0.0627016	NM_001291348	Anapc15.	no
MSTRG.14765	0.288729	3.74455	11.1599	0.00607761	0.0627124	NM_001191001	Lins1.	no
MSTRG.17614	-0.200047	6.6576	11.156	0.00608411	0.0627387	NM_001199349	Cd99l2.	no
MSTRG.15845	-0.283548	3.04323	11.1489	0.00609579	0.0628062	NM_133358	Zfp617.	no
MSTRG.4855	0.276991	4.56255	11.1473	0.00609857	0.0628062	NM_001081247	Polr3a.	no
MSTRG.14166	0.334116	3.60956	11.1388	0.00611266	0.0629104	NM_175247	Zfp28.	no
MSTRG.6122	0.455222	3.06359	11.1303	0.00612703	0.063009	NM_013796	Nagpa.	no
MSTRG.11496	-0.444347	1.88315	11.1274	0.00613192	0.063009	NM_001287388	Tal1.	no
NM_030699	-0.536203	2.0274	11.1241	0.00613741	0.063009	NM_030699	Ntng1.	no
MSTRG.2412	-0.60242	5.24882	11.1237	0.00613812	0.063009	NM_001291024	Rnf112.	no
MSTRG.582	-0.381728	3.57022	11.1092	0.00616248	0.0632182	NM_027677	Gpr39.	no
MSTRG.12256	0.261869	4.89963	11.1059	0.00616807	0.0632323	NM_018878	Paxip1.	no
MSTRG.1496	0.354984	5.3052	11.1032	0.00617273	0.0632323	NM_001316699	Mier2.	no
MSTRG.10041	-0.577458	8.86331	11.1013	0.00617581	0.0632323	NM_009133	Stmn3.	no
NM_001145192	-0.94665	-0.550282	11.092	0.00619161	0.0633198	NM_001145192	Akain1.	no
MSTRG.9512	0.526519	1.05471	11.0916	0.00619233	0.0633198	NM_001081091	Cep152.	no
MSTRG.12339	0.284942	5.3096	11.0848	0.00620398	0.0633215	NM_010753	Mxd4.	no
NM_001163348	-0.538953	2.02642	11.0841	0.00620517	0.0633215	NM_001163348	Ntng1.	no
NM_027533	-0.42672	1.78336	11.0805	0.00621132	0.0633215	NM_027533	Tspan2.	no
MSTRG.3877	-0.316041	6.61774	11.0784	0.00621485	0.0633215	NM_011175	Lgmn.	no
MSTRG.7162	-0.480201	3.05926	11.0775	0.00621635	0.0633215	NM_010397	H2-T22.	no
MSTRG.12683	-0.567168	0.6897	11.0775	0.00621644	0.0633215	NM_001310691	Slc26a1.	no
MSTRG.16218	-0.273581	4.60796	11.068	0.00623263	0.0634457	NM_130457	Cntnap4.	no
MSTRG.11843	-0.419523	4.10285	11.0602	0.00624594	0.0635404	NM_009523	Wnt4.	no
MSTRG.8918	0.243361	3.42649	11.0507	0.00626238	0.0635891	NM_144886	Exosc2.	no
MSTRG.13628	0.239412	6.19868	11.0493	0.00626478	0.0635891	NM_009357	Tex261.	no
MSTRG.2926	0.263995	7.93309	11.0492	0.00626494	0.0635891	NM_054051	Pip4k2b.	no
MSTRG.5193	-0.317585	2.75453	11.0481	0.00626675	0.0635891	NM_015795	Fbxo16.	no
MSTRG.4236	0.498153	0.53987	11.0384	0.00628349	0.0637182	NM_027724	Cage1.	no
MSTRG.6631	0.309619	6.37619	11.0268	0.00630368	0.0638643	NM_207301	Wrb.	no
MSTRG.10186	0.254089	3.67214	11.0255	0.00630595	0.0638643	NM_001163511	Spata5.	no
MSTRG.14450	0.341453	2.59694	11.0179	0.00631917	0.0638927	NM_011748	Zfp14.	no
MSTRG.15739	-0.270409	7.12582	11.0173	0.00632013	0.0638927	NM_025436	Msmo1.	no
MSTRG.17256	-0.266455	8.04555	11.0153	0.00632367	0.0638927	NM_001081960	Clasp2.	no
MSTRG.4632	0.373399	2.49361	11.0136	0.00632663	0.0638927	NR_015515	6430562O15Rik.	no
NM_001243132	-0.433884	1.76777	11.0121	0.00632914	0.0638927	NM_001243132	Tspan2.	no
MSTRG.13953	-0.470503	1.93624	11.01	0.0063329	0.0638927	NM_001164034	Ntf3.	no
MSTRG.9908	0.225643	4.91818	10.9963	0.00635687	0.0640937	NM_153065	Ddx27.	no
MSTRG.1402	-0.901115	3.52977	10.9834	0.00637942	0.0642708	NM_010118	Egr2.	no
MSTRG.516	0.225762	5.66501	10.9817	0.00638254	0.0642708	NM_174874	Atg4b.	no
MSTRG.10904	-0.232612	7.44674	10.9748	0.0063947	0.0643525	NM_053102	Sep15.	no
NM_053214	-0.46028	0.999273	10.9648	0.00641237	0.0644894	NM_053214	Myo1f.	no
MSTRG.1696	0.314903	5.29011	10.942	0.00645295	0.0648119	NM_001042558	Apaf1.	no
MSTRG.17770	-0.42269	2.51202	10.9404	0.00645571	0.0648119	NM_001163610	Nhsl2.	no
MSTRG.13858	-0.204563	4.20524	10.9399	0.00645669	0.0648119	NM_030165	Csgalnact2.	no
MSTRG.16208	0.18536	6.7476	10.9318	0.00647116	0.0649161	NM_001168621	Znrf1.	no
MSTRG.17420	0.54428	1.274	10.9249	0.0064834	0.0649431	NM_173414	Lancl3.	no
MSTRG.4105	-0.539618	1.04706	10.9236	0.00648574	0.0649431	NA	NA.	no
NM_001163351	-0.566633	1.15085	10.9234	0.00648613	0.0649431	NM_001163351	Ntng1.	no
MSTRG.1027	0.231013	4.02777	10.9206	0.00649118	0.0649527	NM_026367	Gpatch2.	no
MSTRG.9695	0.225366	6.9651	10.9017	0.00652521	0.0652521	NM_001291074	Nsfl1c.	no
MSTRG.17890	-0.346342	1.32634	10.8972	0.00653332	0.0652724	NA	NA.	no
MSTRG.11501	0.403699	2.89862	10.896	0.00653547	0.0652724	NM_181040	Atpaf1.	no
MSTRG.13547	0.338097	3.94918	10.8914	0.00654394	0.0652936	NM_001311141	Il12rb2.	no
MSTRG.13312	-0.187788	6.1148	10.8903	0.00654582	0.0652936	NM_138682	Lrrc4.	no
MSTRG.12080	0.32063	2.54909	10.8615	0.00659838	0.0657631	NM_001166029	Cfap74.	no
MSTRG.15506	0.465704	1.90251	10.86	0.00660117	0.0657631	NM_025768	Grtp1.	no
MSTRG.9905	0.293836	5.8768	10.8559	0.00660865	0.0657639	NM_001085495	Arfgef2.	no
MSTRG.4597	-0.270302	3.15639	10.8554	0.00660954	0.0657639	NM_001170669	Pde8b.	no
MSTRG.14594	-0.277137	4.41214	10.8467	0.00662551	0.0658814	NM_001290764	Pnkp.	no
MSTRG.5230	0.77023	-0.0329904	10.8302	0.006656	0.0661432	NA	NA.	no
MSTRG.12040	0.315206	5.84715	10.8238	0.0066678	0.066219	NM_001033352	Klhl21.	no
MSTRG.16687	0.217459	4.60231	10.816	0.00668244	0.0663229	NM_001281934	Pcsk7.	no
NM_001163349	-0.537351	2.02231	10.8125	0.00668885	0.0663367	NM_001163349	Ntng1.	no
MSTRG.15401	-0.573174	1.43136	10.8091	0.00669518	0.0663367	NA	NA.	no
MSTRG.12122	0.218143	6.2279	10.8074	0.00669828	0.0663367	NM_021303	Noc2l.	no
MSTRG.9873	-0.567824	0.512675	10.8062	0.00670054	0.0663367	NM_026323	Wfdc2.	no
MSTRG.4405	0.209733	7.15632	10.8026	0.0067073	0.0663621	NM_001285917	Dapk1.	no
MSTRG.13650	-0.307209	2.08907	10.7823	0.00674544	0.0666264	NM_023160	Nat8f1.	no
MSTRG.16728	-0.249244	4.37051	10.78	0.00674977	0.0666264	NM_001311073	1110032A03Rik.	no
MSTRG.5794	-0.258492	7.95661	10.7799	0.00674988	0.0666264	NM_013762	Rpl3.	no
MSTRG.15374	0.767796	1.09915	10.7794	0.0067508	0.0666264	NM_025886	Rassf7.	no
MSTRG.3415	-0.172534	7.0899	10.771	0.00676664	0.0667412	NM_134040	Ddx1.	no
MSTRG.9853	0.251011	4.07829	10.7661	0.00677593	0.066774	NM_173397	Fitm2.	no
NM_001242388	-0.502867	0.59575	10.7648	0.00677838	0.066774	NM_001242388	Zfp976.	no
MSTRG.15358	-0.304287	5.51045	10.7488	0.00680872	0.0670312	NM_183147	Sprn.	no
MSTRG.17794	-0.458207	2.37278	10.7379	0.00682944	0.0671734	NM_053206	Magee2.	no
MSTRG.11278	-0.257276	6.05864	10.7368	0.00683162	0.0671734	NM_011673	Ugcg.	no
MSTRG.17850	-0.437953	5.88031	10.7326	0.00683957	0.0672099	NM_019865	Rpl36a.	no
MSTRG.7116	-0.772139	0.312484	10.7258	0.00685251	0.0672954	NM_019467	Aif1.	no
MSTRG.16454	0.489189	2.41033	10.7227	0.00685849	0.0673125	NM_028935	Zfp558.	no
MSTRG.2807	0.275194	7.67818	10.7171	0.00686929	0.0673768	NM_197987	Trim37.	no
MSTRG.239	0.322718	3.39976	10.7108	0.00688141	0.0674228	NM_175439	Mars2.	no
MSTRG.16528	-0.299614	4.03209	10.7102	0.00688248	0.0674228	NM_001082532	Pigyl.	no
MSTRG.17304	-0.874357	1.52944	10.7075	0.00688767	0.0674316	NM_009987	Cx3cr1.	no
MSTRG.990	-0.350346	3.26098	10.7006	0.00690098	0.0674316	NM_133815	Lbr.	no
NM_001163350	-0.53683	2.02455	10.7	0.00690226	0.0674316	NM_001163350	Ntng1.	no
NM_133488	-0.53683	2.02455	10.7	0.00690226	0.0674316	NM_133488	Ntng1.	no
MSTRG.5491	0.450905	2.91258	10.6987	0.00690462	0.0674316	NM_001164441	Ankrd33b.	no
MSTRG.5126	-0.29592	4.24447	10.6925	0.00691671	0.0675081	NM_001253752	Zmym5.	no
MSTRG.9129	0.222919	5.77588	10.6845	0.00693214	0.0675658	NM_172664	Tlk1.	no
MSTRG.14219	0.236274	7.08215	10.6832	0.00693482	0.0675658	NM_025898	Napa.	no
NM_024440	0.79975	0.00142756	10.6808	0.00693943	0.0675658	NM_024440	Derl3.	no
NM_176846	0.609123	2.22271	10.68	0.00694105	0.0675658	NM_176846	Exph5.	no
MSTRG.4874	0.287924	6.18772	10.6785	0.00694391	0.0675658	NM_001310445	Slmap.	no
MSTRG.9201	0.431441	3.30859	10.6758	0.00694922	0.067576	NM_175513	Zfp804a.	no
MSTRG.1887	0.255677	3.18469	10.6648	0.00697061	0.0677388	NM_025716	Spryd4.	no
MSTRG.16380	-0.270368	3.54629	10.6628	0.0069745	0.0677388	NA	NA.	no
MSTRG.10181	-0.410541	3.10731	10.6581	0.0069837	0.0677868	NM_145825	Cetn4.	no
MSTRG.601	-0.328228	3.54624	10.653	0.00699374	0.0678089	NM_009911	Cxcr4.	no
MSTRG.11862	0.273552	7.26167	10.6526	0.00699453	0.0678089	NM_026880	Pink1.	no
MSTRG.4064	-0.251614	5.89701	10.6433	0.00701273	0.0679439	NM_001039388	Wdr37.	no
MSTRG.14727	-0.469845	4.73608	10.6368	0.00702564	0.0680274	NR_045727	B230209E15Rik.	no
NM_001146022	-0.613121	-0.097832	10.6243	0.00705026	0.0682242	NM_001146022	Wdfy4.	no
MSTRG.17600	-0.218632	4.53206	10.6146	0.00706953	0.068369	NM_001161431	Slitrk2.	no
MSTRG.9734	0.224251	5.78104	10.6047	0.00708916	0.068517	NM_001039939	Asxl1.	no
MSTRG.6109	-0.224787	5.64259	10.5917	0.00711528	0.0687277	NM_001136066	Hmox2.	no
MSTRG.14039	0.532524	3.22286	10.5847	0.0071292	0.0688202	NM_018779	Pde3a.	no
MSTRG.17134	0.257103	5.39603	10.5815	0.00713561	0.0688402	NM_001081309	Pik3r4.	no
MSTRG.2803	0.205938	4.46708	10.577	0.00714475	0.0688824	NM_024262	Smg8.	no
MSTRG.1586	-0.257322	6.66186	10.5737	0.00715126	0.0688824	NM_134135	Slc39a3.	no
MSTRG.5697	0.267684	5.07002	10.5729	0.007153	0.0688824	NM_130893	Scrt1.	no
MSTRG.3232	0.210888	5.64967	10.5686	0.0071617	0.0689243	NM_026364	Prpsap1.	no
MSTRG.13204	0.268701	5.41754	10.5662	0.00716637	0.0689275	NM_029920	Mtus2.	no
MSTRG.8408	-0.463004	1.86095	10.5639	0.0071712	0.0689321	NM_029682	Stambpl1.	no
MSTRG.1303	-0.621317	1.19221	10.5492	0.00720095	0.0691762	NM_001291894	Lilrb4a.	no
MSTRG.12482	0.197209	6.55281	10.5462	0.00720693	0.0691918	NM_001310629	Slc30a9.	no
MSTRG.17118	0.23592	5.07576	10.5419	0.0072157	0.0692341	NM_176979	Topbp1.	no
MSTRG.3844	-0.63969	1.03129	10.5254	0.00724941	0.0695155	NA	NA.	no
MSTRG.2515	-0.256809	3.54967	10.5197	0.007261	0.0695846	NM_001291104	Fgf11.	no
MSTRG.6488	-0.822542	2.33643	10.513	0.00727484	0.0695998	NA	NA.	no
MSTRG.12968	-0.171754	5.37312	10.5126	0.00727573	0.0695998	NM_023248	Sbds.	no
MSTRG.11474	-0.253842	4.98242	10.5126	0.00727574	0.0695998	NM_025334	Txndc12.	no
NM_029245	0.927157	-0.193755	10.509	0.00728311	0.0696283	NM_029245	Ankrd53.	no
MSTRG.14570	0.283319	6.68404	10.5033	0.00729482	0.0696787	NM_025880	2410002F23Rik.	no
MSTRG.15217	-0.204849	4.92263	10.5022	0.00729716	0.0696787	NM_026827	Tmem219.	no
MSTRG.4259	-0.318872	3.74529	10.4936	0.00731485	0.0698056	NM_001252639	Tbc1d7.	no
MSTRG.9013	0.196851	5.90793	10.4903	0.00732176	0.0698295	NM_146122	Dennd1a.	no
MSTRG.10892	-0.520881	1.89238	10.4822	0.00733839	0.0699461	NM_153564	Gbp5.	no
MSTRG.7415	-0.411804	1.12231	10.48	0.00734312	0.0699491	NA	NA.	no
MSTRG.2577	0.208021	6.17736	10.4613	0.00738193	0.0702606	NM_016776	Mybbp1a.	no
MSTRG.13319	-0.209234	4.77354	10.46	0.00738467	0.0702606	NM_001201378	Ccdc136.	no
MSTRG.9678	-0.381864	2.49997	10.4576	0.00738986	0.0702679	NM_001142411	Zfp937.	no
MSTRG.1545	0.335253	5.89723	10.4492	0.00740744	0.0703929	NM_175450	Wdr18.	no
MSTRG.14105	0.191819	6.0541	10.447	0.0074119	0.0703931	NA	NA.	no
MSTRG.11249	0.347438	5.04121	10.4417	0.00742306	0.0704569	NM_025623	Nipsnap3b.	no
MSTRG.5885	0.332659	2.62274	10.4378	0.00743138	0.0704937	NR_040433	AU022754.	no
MSTRG.1337	0.445954	6.10621	10.434	0.00743937	0.0705273	NM_172788	Sh3rf3.	no
MSTRG.9773	0.3718	4.7774	10.4235	0.00746158	0.0706957	NM_001129999	Cep250.	no
MSTRG.8514	0.207209	6.6224	10.4042	0.00750263	0.0710054	NM_001178012	Sfxn3.	no
MSTRG.1080	0.308592	4.69636	10.4039	0.00750321	0.0710054	NM_001033253	Plekhg1.	no
MSTRG.9941	0.460638	5.14523	10.4008	0.0075099	0.0710109	NM_025912	Fam210b.	no
MSTRG.15741	0.305734	3.53353	10.3994	0.00751275	0.0710109	NM_001163747	Tmem192.	no
MSTRG.894	-0.257229	6.1936	10.3963	0.00751941	0.0710316	NM_025388	Ufc1.	no
MSTRG.5068	0.261408	3.82351	10.3882	0.00753679	0.0711045	NM_001177705	Homez.	no
MSTRG.16891	-0.194636	7.29542	10.3863	0.00754075	0.0711045	NM_021345	Hacd3.	no
MSTRG.13123	0.251665	6.72696	10.3848	0.00754407	0.0711045	NM_010302	Gna12.	no
MSTRG.15145	-0.366956	2.45542	10.3843	0.00754505	0.0711045	NM_177697	Vwa3a.	no
MSTRG.9396	0.286525	2.61994	10.3793	0.00755593	0.0711327	NM_001145898	BC052040.	no
MSTRG.6352	0.294427	6.40541	10.3771	0.00756057	0.0711327	NM_001110147	Tnk2.	no
MSTRG.16259	0.166662	6.26563	10.3767	0.00756149	0.0711327	NM_001310630	Usp10.	no
MSTRG.16522	0.383222	3.77322	10.3735	0.0075683	0.0711545	NR_040406	Gm16845.	no
MSTRG.6633	-0.319828	5.10313	10.3705	0.00757487	0.0711722	NM_001122993	B3galt5.	no
MSTRG.13256	-0.422143	2.18515	10.3685	0.00757914	0.0711722	NM_026632	Rpa3.	no
MSTRG.1394	-0.185526	4.70513	10.3601	0.00759726	0.0713002	NM_001079824	Hnrnph3.	no
MSTRG.16288	0.240513	5.84343	10.3532	0.00761222	0.0713983	NM_001029993	Zc3h18.	no
MSTRG.9303	-0.254255	4.85154	10.3473	0.00762492	0.0714604	NM_001289742	Lrrc4c.	no
MSTRG.9947	-0.493117	1.29799	10.346	0.00762785	0.0714604	NM_001159696	Tfap2c.	no
MSTRG.806	-0.22477	3.6919	10.3398	0.00764129	0.0715442	NM_001039045	Pigc.	no
MSTRG.15850	-0.175325	5.64723	10.3361	0.00764927	0.0715766	NM_197944	Hsh2d.	no
MSTRG.7291	0.473107	1.89808	10.3297	0.0076633	0.0716657	NM_028370	Pot1b.	no
MSTRG.1015	0.176533	5.57567	10.3248	0.00767409	0.0716843	NM_198653	Iars2.	no
MSTRG.10827	-0.541068	1.81084	10.3247	0.00767433	0.0716843	NM_009718	Neurog2.	no
MSTRG.3289	0.202902	6.86471	10.3212	0.00768185	0.0717123	NM_001085498	Chmp6.	no
MSTRG.17436	0.224089	3.79196	10.3181	0.00768887	0.0717356	NM_175141	1810030O07Rik.	no
MSTRG.15863	0.269929	3.60056	10.3154	0.00769458	0.0717466	NM_027485	Med26.	no
MSTRG.1509	0.494492	5.82849	10.3114	0.00770342	0.0717466	NM_078477	Klf16.	no
MSTRG.5814	-0.23452	6.66731	10.3113	0.0077036	0.0717466	NM_019712	Rbx1.	no
MSTRG.2752	-0.193106	5.98489	10.2945	0.00774078	0.0719905	NM_027427	Taf15.	no
MSTRG.10777	0.34036	2.32096	10.294	0.00774185	0.0719905	NM_001289568	Sass6.	no
MSTRG.12531	-0.26528	5.5045	10.2933	0.0077434	0.0719905	NM_001159900	Hopx.	no
NM_001081066	0.677232	1.38879	10.2873	0.00775658	0.0720658	NM_001081066	Dennd3.	no
MSTRG.8461	-0.434438	2.08165	10.2855	0.00776058	0.0720658	NM_031376	Pik3ap1.	no
MSTRG.17150	-0.310563	3.12849	10.2742	0.00778578	0.0722143	NM_001160353	Grm2.	no
MSTRG.8727	0.192575	4.8018	10.2716	0.00779168	0.0722143	NM_008845	Pip4k2a.	no
MSTRG.14280	0.261186	7.32551	10.2707	0.00779363	0.0722143	NM_172279	Mark4.	no
MSTRG.12155	-0.526561	0.49091	10.2702	0.00779478	0.0722143	NM_008830	Abcb4.	no
MSTRG.1141	0.240918	5.03653	10.2619	0.00781319	0.0723426	NM_001033432	Heca.	no
MSTRG.5238	0.181416	6.82953	10.2574	0.00782323	0.0723933	NM_146055	Ccar2.	no
MSTRG.16362	-0.544816	4.22047	10.2448	0.00785151	0.0726128	NM_175561	Pcnx2.	no
MSTRG.9315	0.211155	4.21643	10.2239	0.00789865	0.0730062	NM_001303273	Traf6.	no
MSTRG.11029	-0.590108	1.39678	10.2186	0.00791066	0.0730746	NM_001243100	Gm11837.	no
NM_001159558	-0.363723	1.76409	10.2091	0.00793235	0.0731991	NM_001159558	Cd36.	no
MSTRG.473	0.271778	7.54584	10.2087	0.00793336	0.0731991	NM_001037136	Agap1.	no
MSTRG.17916	0.220463	5.58839	10.2007	0.00795157	0.0733045	NM_001199357	Tmem164.	no
MSTRG.1886	-0.451356	1.90826	10.1996	0.00795402	0.0733045	NM_001033264	Gls2.	no
MSTRG.11414	0.345432	6.18106	10.1878	0.00798107	0.0734971	NM_001177602	Ak4.	no
MSTRG.4688	-0.313124	3.72237	10.1864	0.00798418	0.0734971	NM_029001	Elovl7.	no
MSTRG.13097	0.279427	3.85056	10.1814	0.00799569	0.0735604	NM_028469	3110082I17Rik.	no
MSTRG.12222	-0.300117	5.5408	10.1681	0.00802639	0.0738	NM_025394	Tomm7.	no
MSTRG.7745	-0.286489	8.30421	10.1658	0.00803155	0.0738047	NM_022996	Ndfip1.	no
MSTRG.13795	-0.274113	3.46395	10.1507	0.00806652	0.0740832	NM_010957	Ogg1.	no
MSTRG.8001	-0.224895	6.15233	10.1332	0.00810747	0.0744162	NM_025797	Cyb5a.	no
MSTRG.877	-0.303546	3.4635	10.1269	0.00812221	0.0744657	NA	NA.	no
MSTRG.3444	0.205811	5.441	10.1268	0.00812225	0.0744657	NM_008403	Itgb1bp1.	no
MSTRG.502	-0.23541	3.31145	10.1217	0.00813435	0.0745336	NM_001310756	Mterf4.	no
MSTRG.8476	0.241018	6.80665	10.1159	0.00814779	0.0745762	NM_198108	Morn4.	no
MSTRG.16046	-0.555005	1.05589	10.1139	0.00815271	0.0745762	NA	NA.	no
MSTRG.6254	0.198122	6.80988	10.1137	0.0081531	0.0745762	NM_007889	Dvl3.	no
MSTRG.15592	-0.494089	1.37312	10.0994	0.00818669	0.0748291	NM_008432	Kcnu1.	no
MSTRG.14366	0.248427	3.85697	10.0956	0.00819571	0.0748291	NM_181593	Itpkc.	no
MSTRG.12867	0.18882	7.55826	10.0943	0.00819875	0.0748291	NM_001042491	Anapc5.	no
MSTRG.17230	0.166031	6.79942	10.094	0.00819961	0.0748291	NM_001252682	Dhx30.	no
MSTRG.8286	-0.428899	4.60616	10.0812	0.00822998	0.0750631	NM_010821	Mpeg1.	no
MSTRG.13007	0.175845	5.78268	10.0674	0.0082629	0.0752787	NM_146002	Rhbdd2.	no
NM_001159557	-0.360984	1.76399	10.0673	0.00826311	0.0752787	NM_001159557	Cd36.	no
MSTRG.8155	0.23626	6.21047	10.0632	0.00827292	0.0753249	NM_001177360	Gpr137.	no
MSTRG.2429	-0.240859	3.21363	10.0582	0.00828476	0.0753895	NM_011706	Trpv2.	no
MSTRG.13430	-0.231246	6.14432	10.0478	0.00830968	0.0755728	NM_001004357	Cntnap2.	no
MSTRG.11457	-0.210739	4.09683	10.0381	0.00833321	0.0757434	NM_001282737	Magoh.	no
MSTRG.6938	0.333342	5.33932	10.0254	0.00836387	0.0759786	NM_001080769	Uhrf1bp1.	no
MSTRG.1477	0.382832	4.53778	10.0211	0.00837423	0.0759896	NM_026431	1810043G02Rik.	no
MSTRG.10065	-0.223558	4.46787	10.0209	0.00837466	0.0759896	NM_001163301	Pex2.	no
MSTRG.5869	-0.228852	6.49743	10.0162	0.00838617	0.0760506	NM_001163145	1810041L15Rik.	no
MSTRG.13108	0.362122	7.52648	10.0081	0.00840589	0.0761859	NM_026748	Ints1.	no
MSTRG.7549	-0.230829	4.80596	10.0041	0.00841553	0.0762033	NM_009226	Snrpd1.	no
MSTRG.12910	0.185467	5.50155	10.0022	0.00842016	0.0762033	NM_001310723	Kmt5a.	no
MSTRG.15715	0.354406	2.52571	10.0014	0.00842222	0.0762033	NM_021788	Sap30.	no
MSTRG.17326	0.295957	6.01326	9.998	0.00843054	0.0762351	NM_001289558	Pomgnt2.	no
MSTRG.12306	0.255669	4.50731	9.99026	0.0084495	0.0763364	NM_133756	Gpn1.	no
MSTRG.10361	-0.251809	6.58891	9.9895	0.00845136	0.0763364	NM_001161796	Gucy1b3.	no
NM_027890	-0.526842	1.01518	9.98577	0.00846053	0.0763758	NM_027890	Susd2.	no
MSTRG.109	-0.162412	7.76931	9.97877	0.00847773	0.0764875	NM_145516	Plekhb2.	no
MSTRG.9438	0.424401	0.99462	9.95801	0.00852903	0.0768653	NM_001042653	Oip5.	no
MSTRG.14848	0.250006	5.08885	9.95711	0.00853128	0.0768653	NM_028026	Wdr73.	no
MSTRG.10331	-0.327088	5.5563	9.95595	0.00853413	0.0768653	NM_020026	B3galnt1.	no
NM_018830	-0.527436	2.6334	9.94776	0.00855449	0.077005	NM_018830	Asah2.	no
MSTRG.16972	0.183859	6.65746	9.94297	0.00856643	0.0770492	NM_015806	Mapk6.	no
MSTRG.3137	0.552423	0.968052	9.94189	0.00856911	0.0770492	NA	NA.	no
MSTRG.2022	-0.336541	1.66764	9.93681	0.00858179	0.0770855	NA	NA.	no
MSTRG.6801	-0.267514	4.16831	9.93638	0.00858287	0.0770855	NM_011747	Zfp13.	no
MSTRG.1927	-0.401667	2.15229	9.93122	0.00859577	0.0771577	NA	NA.	no
MSTRG.1798	-0.399083	2.56635	9.92725	0.00860571	0.0772033	NR_038025	4933412E12Rik.	no
MSTRG.8609	0.338308	2.17869	9.92038	0.00862296	0.0773002	NM_178689	Eno4.	no
MSTRG.14804	0.245732	7.06555	9.91907	0.00862625	0.0773002	NM_001162939	Aen.	no
MSTRG.11729	0.282868	9.83385	9.91156	0.00864515	0.0774258	NM_011520	Sdc3.	no
MSTRG.13174	-0.240025	7.06207	9.90279	0.00866728	0.0775802	NM_019767	Arpc1a.	no
MSTRG.13717	0.300759	4.91433	9.90049	0.00867309	0.0775885	NM_133928	Chchd4.	no
MSTRG.3181	0.248107	3.5859	9.89677	0.00868251	0.0776159	NM_025400	Nat9.	no
MSTRG.12215	0.246086	4.00577	9.89541	0.00868594	0.0776159	NM_001289780	Pus7.	no
MSTRG.2419	0.225931	6.89978	9.88214	0.00871966	0.0778734	NM_013881	Ulk2.	no
MSTRG.13030	-0.260154	6.07145	9.87653	0.00873393	0.077957	NM_001163243	Fis1.	no
MSTRG.5388	0.205277	5.11197	9.87047	0.00874942	0.0780514	NM_026861	Ubac2.	no
MSTRG.9269	0.37801	6.09459	9.8436	0.0088184	0.0786225	NM_011957	Creb3l1.	no
MSTRG.4333	0.268156	5.37545	9.83882	0.00883074	0.0786461	NM_019968	Arl10.	no
MSTRG.10742	-0.162739	7.50406	9.83874	0.00883096	0.0786461	NM_001204979	Sars.	no
MSTRG.8469	0.652283	4.94573	9.83673	0.00883615	0.0786482	NM_177603	Frat2.	no
MSTRG.8191	-0.343738	1.74763	9.8305	0.00885228	0.0787065	NM_001098237	Zbtb3.	no
MSTRG.8900	0.18106	5.14003	9.83037	0.00885262	0.0787065	NM_007760	Crat.	no
MSTRG.12903	0.290592	7.5133	9.80899	0.00890823	0.0791565	NM_001289472	Pitpnm2.	no
MSTRG.8139	0.314163	7.2739	9.78862	0.00896158	0.079572	NM_010119	Ehd1.	no
MSTRG.11555	0.260065	8.41939	9.78731	0.00896502	0.079572	NM_011213	Ptprf.	no
MSTRG.4376	0.169364	6.42646	9.7842	0.00897322	0.0796003	NM_001159513	H2afy.	no
MSTRG.11838	0.240176	7.27663	9.77549	0.00899619	0.0797595	NM_001290753	Ephb2.	no
MSTRG.4918	0.190846	5.80509	9.76729	0.00901787	0.0798322	NM_009796	Capn7.	no
MSTRG.2296	0.24664	7.61378	9.76499	0.00902395	0.0798322	NM_001290805	Kif3a.	no
MSTRG.12044	0.200238	5.73495	9.76484	0.00902434	0.0798322	NM_133788	Icmt.	no
MSTRG.3333	0.250448	5.76943	9.76478	0.00902451	0.0798322	NM_009053	Rfng.	no
MSTRG.16245	0.224379	6.61133	9.75787	0.00904286	0.079935	NM_019707	Cdh13.	no
MSTRG.10501	-0.418824	1.15742	9.75661	0.0090462	0.079935	NM_011311	S100a4.	no
NR_015605	-0.959636	0.548214	9.75119	0.00906061	0.0800178	NR_015605	2900052N01Rik.	no
MSTRG.14459	0.309108	6.81266	9.74258	0.00908359	0.0801761	NM_025548	Tbcb.	no
MSTRG.7218	-0.31094	4.38688	9.73528	0.00910312	0.0802777	NM_029338	Rsph9.	no
MSTRG.2603	0.266247	7.29509	9.7345	0.00910522	0.0802777	NM_197943	Sgsm2.	no
MSTRG.14891	0.323058	1.58665	9.73166	0.00911282	0.0803001	NR_038175	2610206C17Rik.	no
MSTRG.2625	0.408813	2.54216	9.72942	0.00911884	0.0803085	NM_198637	1700016K19Rik.	no
MSTRG.8850	0.242957	4.58405	9.72162	0.00913978	0.0804157	NM_001005420	Ppp1r26.	no
MSTRG.3755	0.350231	4.09139	9.72112	0.00914115	0.0804157	NM_023633	2410016O06Rik.	no
MSTRG.18030	-0.209	6.85457	9.71532	0.00915677	0.0805085	NA	NA.	no
MSTRG.10111	-0.189666	5.77279	9.7084	0.00917544	0.080628	NM_013755	Gyg.	no
MSTRG.16120	0.356384	5.19206	9.70248	0.00919146	0.0807149	NM_001012638	Acd.	no
MSTRG.10540	-0.374478	3.21946	9.70093	0.00919568	0.0807149	NA	NA.	no
MSTRG.15281	-0.257343	4.29003	9.69912	0.00920059	0.0807149	NM_026418	Rgs10.	no
MSTRG.14795	0.200982	5.01694	9.6952	0.00921121	0.0807635	NM_001122780	Klhl25.	no
MSTRG.9160	-0.376259	6.91689	9.69182	0.0092204	0.0807994	NM_001113246	Chn1.	no
MSTRG.17834	-0.380841	2.133	9.67472	0.00926702	0.0811631	NA	NA.	no
MSTRG.11181	0.30964	6.71773	9.67248	0.00927316	0.0811721	NM_001085508	Tmem8b.	no
MSTRG.8730	-0.307146	2.62413	9.66564	0.0092919	0.0812913	NM_029619	Msrb2.	no
MSTRG.13152	0.164731	6.11482	9.65887	0.00931051	0.0814092	NM_001163548	Cyth3.	no
MSTRG.17899	-0.411117	3.63588	9.64587	0.00934633	0.0816517	NM_001077364	Tsc22d3.	no
MSTRG.15277	-0.522153	5.10659	9.64508	0.00934852	0.0816517	NM_001289550	Tgfb1i1.	no
MSTRG.16655	0.175706	4.43322	9.6428	0.00935483	0.0816618	NM_007875	Dpagt1.	no
MSTRG.2667	-0.20011	5.39605	9.63407	0.00937901	0.0818279	NM_145430	Fam222b.	no
MSTRG.9186	0.163882	6.89581	9.62446	0.00940572	0.0819729	NM_010894	Neurod1.	no
MSTRG.18011	-0.166148	7.29319	9.62437	0.00940597	0.0819729	NM_009031	Rbbp7.	no
MSTRG.8749	0.343332	2.4244	9.62164	0.00941358	0.0819942	NM_019501	Pdss1.	no
MSTRG.2509	-0.502494	3.81976	9.60748	0.00945311	0.0822572	NM_001291058	Cd68.	no
MSTRG.5156	0.288139	5.04047	9.60696	0.00945457	0.0822572	NM_027436	Mipep.	no
MSTRG.5139	-0.237452	6.21467	9.60394	0.00946303	0.0822572	NM_009119	Sap18.	no
MSTRG.650	-0.320891	6.45079	9.60342	0.0094645	0.0822572	NM_001167949	Atp2b4.	no
MSTRG.14108	-0.31977	5.65655	9.59536	0.00948714	0.0823908	NM_025348	Ndufa3.	no
MSTRG.9053	-0.283203	3.6921	9.59374	0.00949168	0.0823908	NM_001141981	Rbm43.	no
MSTRG.1682	0.296352	6.6658	9.59241	0.00949544	0.0823908	NM_001004164	Gnptab.	no
MSTRG.15718	0.235793	3.59775	9.58946	0.00950374	0.0824177	NM_001167981	Galnt7.	no
MSTRG.17434	-0.25923	7.60485	9.58197	0.00952487	0.0825368	NM_027439	Atp6ap2.	no
NM_001113211	0.40417	2.03846	9.58091	0.00952788	0.0825368	NM_001113211	Nemp1.	no
NM_147221	0.626467	-0.036623	9.57481	0.00954513	0.0826411	NM_147221	Glis1.	no
MSTRG.180	0.190453	5.59666	9.56988	0.00955911	0.082717	NM_026430	Uxs1.	no
MSTRG.5078	-0.40374	2.45933	9.56593	0.00957033	0.0827253	NM_026066	Cmtm5.	no
MSTRG.12103	0.461878	4.64531	9.564	0.0095758	0.0827253	NM_001033490	Pusl1.	no
MSTRG.16778	0.277569	3.67362	9.56349	0.00957727	0.0827253	NM_172923	Tmem266.	no
MSTRG.8789	0.290041	3.30204	9.5622	0.00958092	0.0827253	NM_031843	Dpp7.	no
MSTRG.4337	-0.287885	5.99918	9.55556	0.00959985	0.0828437	NM_025933	Higd2a.	no
NM_001159556	-0.351122	1.7592	9.55114	0.00961245	0.0829074	NM_001159556	Cd36.	no
MSTRG.13918	-0.236237	7.45071	9.54842	0.00962022	0.0829294	NM_001302642	Eno2.	no
MSTRG.9689	-0.253643	3.30813	9.54262	0.00963682	0.0830273	NM_026086	Nanp.	no
MSTRG.17998	0.254624	8.10877	9.53575	0.00965652	0.0831519	NM_008810	Pdha1.	no
MSTRG.14448	-0.294528	3.4162	9.53229	0.00966647	0.0831924	NM_178384	Zfp74.	no
MSTRG.13157	0.271709	5.24999	9.52994	0.00967322	0.083195	NM_001172146	Aimp2.	no
MSTRG.15784	0.409362	5.81972	9.52854	0.00967725	0.083195	NM_133972	Armc6.	no
MSTRG.10710	-0.526408	1.39616	9.51423	0.00971855	0.0833907	NM_001310705	Slc16a4.	no
MSTRG.17726	-0.206048	4.78519	9.51271	0.00972295	0.0833907	NM_008179	Gspt2.	no
MSTRG.17911	-0.31909	3.72183	9.51173	0.00972579	0.0833907	NM_001161430	Nxt2.	no
MSTRG.17426	-0.164857	6.45148	9.51117	0.00972742	0.0833907	NM_025975	Dynlt3.	no
NM_001159555	-0.35241	1.76743	9.50788	0.00973696	0.0833907	NM_001159555	Cd36.	no
NM_007643	-0.35241	1.76743	9.50788	0.00973696	0.0833907	NM_007643	Cd36.	no
MSTRG.18015	-0.266976	4.35352	9.50611	0.00974209	0.0833907	NM_001168568	Ctps2.	no
MSTRG.12806	0.418454	5.23213	9.50488	0.00974567	0.0833907	NM_021344	Tesc.	no
MSTRG.4729	-0.264043	4.31194	9.50431	0.0097473	0.0833907	NA	NA.	no
MSTRG.6867	-0.486346	2.42519	9.50147	0.00975555	0.0834163	NM_001163270	Baiap3.	no
MSTRG.1901	0.299319	4.55308	9.49583	0.00977198	0.0834599	NM_172259	Myl6b.	no
MSTRG.16351	0.291407	6.92771	9.49446	0.00977597	0.0834599	NM_198632	Trim67.	no
MSTRG.12592	0.247751	5.32251	9.4943	0.00977643	0.0834599	NM_007635	Ccng2.	no
MSTRG.16003	0.193274	5.24942	9.48811	0.00979449	0.0835691	NM_012047	Brd7.	no
MSTRG.5673	0.18263	6.57186	9.48493	0.00980377	0.0836033	NM_001285429	Eef1d.	no
MSTRG.301	0.253281	3.60938	9.48274	0.00981017	0.083613	NM_172422	Fastkd2.	no
MSTRG.9529	0.322296	3.19463	9.48079	0.00981589	0.0836168	NM_026678	Blvra.	no
MSTRG.15929	0.405221	1.59117	9.47319	0.00983815	0.0837348	NA	NA.	no
MSTRG.1892	0.161634	8.16445	9.4717	0.00984255	0.0837348	NM_026444	Cs.	no
MSTRG.12123	0.220109	3.7793	9.47067	0.00984557	0.0837348	NM_001110516	Samd11.	no
MSTRG.2958	0.202044	7.41151	9.46734	0.00985535	0.0837732	NM_009439	Psmd3.	no
MSTRG.17623	-0.375819	6.28437	9.46237	0.00987	0.0838527	NM_010941	Nsdhl.	no
MSTRG.6712	-0.434728	0.653478	9.4572	0.00988524	0.0839372	NR_002853	Airn.	no
MSTRG.14656	-0.270071	5.5378	9.45504	0.00989161	0.0839465	NM_133950	Kdelr1.	no
MSTRG.6083	-0.21123	4.96927	9.44705	0.00991524	0.0841021	NM_001285890	Pde1b.	no
MSTRG.1688	0.48586	4.9674	9.43766	0.00994313	0.0842935	NM_175158	Utp20.	no
NM_001145403	-0.516804	2.26977	9.43542	0.00994978	0.0843049	NM_001145403	Kcnt1.	no
MSTRG.3468	-0.583475	2.55955	9.43254	0.00995834	0.0843324	NM_021384	Rsad2.	no
MSTRG.15698	0.201984	3.5764	9.41448	0.0100123	0.0847442	NM_172407	Cdkn2aip.	no
MSTRG.13370	-0.236619	5.90947	9.41196	0.0100199	0.0847628	NM_008973	Ptn.	no
MSTRG.12805	0.179116	7.54116	9.40407	0.0100436	0.0849181	NM_145564	Fbxo21.	no
MSTRG.2200	0.184223	6.01739	9.4017	0.0100507	0.0849332	NM_001045520	Clint1.	no
MSTRG.7448	-0.247037	3.68235	9.3977	0.0100628	0.0849898	NM_194269	Morn2.	no
MSTRG.12747	0.353984	1.53829	9.39574	0.0100687	0.0849946	NM_175016	Alkbh2.	no
MSTRG.14452	0.297433	2.2503	9.39303	0.0100768	0.0850182	NM_001252519	Zfp82.	no
MSTRG.6684	0.200989	5.8123	9.39033	0.010085	0.0850418	NM_001033442	Gm1604b.	no
MSTRG.15615	0.335193	2.8564	9.37518	0.0101309	0.0853838	NM_175136	Rnf122.	no
MSTRG.4799	-0.381832	1.67621	9.37199	0.0101406	0.08542	NM_146052	Lrrc3b.	no
MSTRG.7908	0.286991	4.6488	9.36902	0.0101497	0.085451	NM_144867	Slmo1.	no
MSTRG.14522	0.248883	4.87709	9.36572	0.0101597	0.0854902	NM_145633	Ankrd27.	no
MSTRG.9586	0.223946	6.67623	9.36202	0.010171	0.0855399	NM_001311147	4930402H24Rik.	no
MSTRG.2235	0.214282	5.39265	9.35324	0.0101979	0.0856956	NM_001290741	Cnot6.	no
MSTRG.3555	-0.266908	4.71774	9.35244	0.0102003	0.0856956	NM_001198835	Coch.	no
MSTRG.3268	0.397921	3.80542	9.35044	0.0102064	0.0857015	NM_172573	Engase.	no
MSTRG.7192	0.430772	3.48993	9.34294	0.0102295	0.0858496	NM_028711	Slc25a27.	no
MSTRG.13077	0.343995	6.19483	9.34036	0.0102374	0.0858686	NM_153161	BC037034.	no
MSTRG.5472	-0.606746	1.71933	9.33758	0.010246	0.0858686	NR_027376	Gm5468.	no
MSTRG.5785	0.59825	-0.114172	9.33693	0.010248	0.0858686	NR_045069	Gm16576.	no
NM_001302351	-0.513252	2.26817	9.33264	0.0102612	0.0858887	NM_001302351	Kcnt1.	no
NM_175462	-0.513252	2.26817	9.33264	0.0102612	0.0858887	NM_175462	Kcnt1.	no
NM_172731	-0.548258	0.627941	9.32942	0.0102711	0.0859266	NM_172731	Fgd5.	no
MSTRG.9698	0.456424	2.72162	9.32756	0.0102769	0.0859292	NM_001160363	Tmem74b.	no
MSTRG.11820	-0.227762	5.47198	9.31319	0.0103214	0.0862371	NM_026383	Pnrc2.	no
MSTRG.7412	0.215416	6.41153	9.31218	0.0103245	0.0862371	NM_001162870	Spast.	no
MSTRG.7425	-0.367227	3.30589	9.30541	0.0103456	0.0863674	NM_001197028	Vit.	no
MSTRG.3518	0.23936	5.66081	9.29802	0.0103686	0.0865143	NM_146033	Ankmy2.	no
MSTRG.12219	0.230995	3.93814	9.28411	0.0104122	0.0868321	NM_001310467	Rint1.	no
MSTRG.4299	0.210905	6.43039	9.27941	0.010427	0.0869096	NM_001039179	Bicd2.	no
MSTRG.3694	-0.337618	4.13899	9.2768	0.0104352	0.0869326	NM_206534	Churc1.	no
MSTRG.4593	0.211055	6.29018	9.27105	0.0104533	0.0870376	NM_009680	Ap3b1.	no
MSTRG.6750	0.199728	7.38952	9.26891	0.0104601	0.0870484	NM_178615	Rgmb.	no
NM_177330	-0.887525	0.508125	9.26294	0.0104789	0.0871324	NM_177330	Ghsr.	no
MSTRG.9267	0.348476	4.46105	9.262	0.0104819	0.0871324	NM_007699	Chrm4.	no
MSTRG.10498	-0.430563	4.9609	9.2605	0.0104866	0.0871324	NM_026416	S100a16.	no
MSTRG.17078	-0.423036	2.45777	9.25682	0.0104983	0.0871835	NA	NA.	no
MSTRG.15710	-0.261107	9.71685	9.24521	0.0105352	0.0874441	NM_001253754	Gpm6a.	no
MSTRG.16057	0.244118	4.97471	9.24111	0.0105482	0.0875067	NM_024467	Zfp319.	no
MSTRG.4392	-0.166133	8.54984	9.23262	0.0105753	0.0876622	NM_001301340	Hnrnpk.	no
MSTRG.8910	0.263936	6.82088	9.23178	0.010578	0.0876622	NM_028846	Usp20.	no
MSTRG.1032	0.300878	6.25004	9.21365	0.0106362	0.0880982	NM_026796	Smyd2.	no
MSTRG.10076	0.429639	6.75958	9.20718	0.010657	0.088225	NM_133218	Zfp704.	no
MSTRG.4749	-0.37279	3.54294	9.20411	0.010667	0.0882611	NA	NA.	no
MSTRG.10109	0.22502	3.86058	9.1969	0.0106903	0.0883632	NM_001146323	Hps3.	no
MSTRG.6971	0.366968	2.60216	9.19592	0.0106934	0.0883632	NR_045447	Tbc1d22bos.	no
MSTRG.1985	0.167088	7.29589	9.19513	0.010696	0.0883632	NM_001243043	Ap1b1.	no
MSTRG.7246	-0.154201	5.80317	9.19007	0.0107124	0.0884527	NM_025433	Rpl7l1.	no
MSTRG.1556	0.31731	7.61784	9.18639	0.0107244	0.088493	NM_001305798	Midn.	no
MSTRG.9833	0.268613	4.17118	9.18356	0.0107336	0.088493	NM_001291144	Dhx35.	no
MSTRG.5375	0.41527	6.38896	9.18342	0.010734	0.088493	NM_015820	Hs6st3.	no
MSTRG.6120	0.220811	5.57235	9.17864	0.0107496	0.088568	NM_026666	Ubn1.	no
MSTRG.12888	0.17832	6.93977	9.1772	0.0107543	0.088568	NM_023232	Diablo.	no
MSTRG.7918	0.241422	4.95691	9.17359	0.0107661	0.0885823	NM_153794	Fam210a.	no
MSTRG.9955	0.346091	2.1951	9.17321	0.0107673	0.0885823	NR_105758	Mir6340.	no
MSTRG.7160	-0.57133	0.342424	9.17154	0.0107728	0.0885823	NR_015618	A930015D03Rik.	no
MSTRG.17638	-0.191104	6.53581	9.16521	0.0107935	0.0887066	NM_001313698	Bcap31.	no
MSTRG.11899	0.305372	3.89232	9.16181	0.0108046	0.0887522	NM_001161799	Mfap2.	no
MSTRG.7665	0.184999	7.67851	9.15417	0.0108297	0.0889038	NM_010481	Hspa9.	no
MSTRG.1614	0.296789	4.92814	9.15052	0.0108417	0.0889038	NM_028657	Mfsd12.	no
MSTRG.9587	0.268018	3.99559	9.14935	0.0108456	0.0889038	NR_015523	A730017L22Rik.	no
MSTRG.11796	-0.339572	3.21165	9.14895	0.0108469	0.0889038	NM_019578	Extl1.	no
MSTRG.13766	-0.314084	1.18071	9.14768	0.0108511	0.0889038	NM_001276356	Setmar.	no
MSTRG.7357	0.266681	5.56328	9.14238	0.0108686	0.089001	NM_001037997	Fer.	no
MSTRG.6617	0.280804	3.68982	9.14005	0.0108763	0.0890182	NM_139145	Hlcs.	no
MSTRG.4481	1.10852	0.570587	9.13144	0.0109048	0.0892055	NA	NA.	no
MSTRG.10322	-0.312558	4.24041	9.12852	0.0109144	0.0892387	NM_026641	Ift80.	no
NM_139146	0.382977	1.93884	9.11546	0.0109579	0.0895477	NM_139146	Satb2.	no
MSTRG.14677	0.264699	3.52509	9.11334	0.010965	0.0895594	NM_026436	Tmem86a.	no
MSTRG.1694	0.245947	6.07771	9.11052	0.0109744	0.0895903	NM_029166	Uhrf1bp1l.	no
MSTRG.7628	-0.679577	1.37992	9.10767	0.0109839	0.089622	NA	NA.	no
MSTRG.11766	-1.678	4.48021	9.10435	0.010995	0.0896663	NA	NA.	no
MSTRG.2753	-0.565746	1.88942	9.09777	0.0110171	0.0898002	NM_011337	Ccl3.	no
MSTRG.13719	0.257402	4.07664	9.09377	0.0110305	0.089813	NM_009531	Xpc.	no
MSTRG.12217	-0.328796	3.05541	9.09074	0.0110407	0.089813	NA	NA.	no
MSTRG.1482	0.189126	6.68083	9.08951	0.0110448	0.089813	NM_001081055	Trappc10.	no
MSTRG.2691	-0.214875	4.58327	9.08945	0.011045	0.089813	NM_133706	Tmem97.	no
MSTRG.15041	-0.282905	5.01122	9.08888	0.0110469	0.089813	NM_020024	Taf10.	no
MSTRG.4233	-0.584687	0.881367	9.0813	0.0110725	0.0899748	NM_010745	Ly86.	no
MSTRG.17782	-0.283864	5.45988	9.07438	0.0110959	0.0900789	NM_008671	Nap1l2.	no
MSTRG.8203	-0.284455	5.95629	9.07415	0.0110967	0.0900789	NM_001136064	Bscl2.	no
NM_001162913	-0.5289	0.964303	9.06685	0.0111214	0.0901355	NM_001162913	Susd2.	no
MSTRG.2748	-0.491455	1.2415	9.06673	0.0111218	0.0901355	NM_013653	Ccl5.	no
MSTRG.1824	0.356866	1.81562	9.06538	0.0111264	0.0901355	NM_080446	Helb.	no
MSTRG.3	0.285355	1.46489	9.06381	0.0111317	0.0901355	NA	NA.	no
MSTRG.13983	-0.604487	1.46907	9.06372	0.0111321	0.0901355	NM_001309637	Clec7a.	no
MSTRG.2583	0.316522	5.25377	9.05747	0.0111533	0.0902451	NM_018883	Camkk1.	no
MSTRG.4295	0.277947	6.9519	9.05492	0.011162	0.0902451	NM_001290311	Wnk2.	no
MSTRG.11984	-0.304645	4.22975	9.05473	0.0111626	0.0902451	NM_001161798	Mthfr.	no
MSTRG.15147	0.211459	4.40326	9.05173	0.0111729	0.0902817	NM_001164096	Polr3e.	no
MSTRG.6339	-0.35355	1.10627	9.03804	0.0112197	0.0906139	NM_146069	Nrros.	no
MSTRG.16860	0.259257	5.23213	9.02859	0.0112521	0.0907218	NM_033320	Glce.	no
MSTRG.8161	-0.163467	7.44041	9.02824	0.0112533	0.0907218	NM_016737	Stip1.	no
NM_001173553	0.342081	1.64541	9.02602	0.011261	0.0907218	NM_001173553	Cdc14a.	no
MSTRG.17857	0.226779	3.9264	9.02452	0.0112662	0.0907218	NM_001007578	Armcx6.	no
MSTRG.8857	0.346423	5.70895	9.0237	0.011269	0.0907218	NM_001289575	Tsc1.	no
MSTRG.13903	-0.452273	2.97287	9.02297	0.0112715	0.0907218	NM_009779	C3ar1.	no
MSTRG.13787	0.365488	2.2213	9.02252	0.0112731	0.0907218	NM_001167730	Rad18.	no
MSTRG.2645	-0.14953	6.38181	9.01593	0.0112958	0.0908542	NM_178645	Blmh.	no
MSTRG.4705	-0.925873	3.52019	9.01062	0.0113142	0.0908542	NA	NA.	no
MSTRG.10031	-0.159157	5.89289	9.00875	0.0113206	0.0908542	NM_001289651	Gid8.	no
MSTRG.9175	0.258058	4.3455	9.00848	0.0113216	0.0908542	NM_011871	Prkra.	no
NM_021297	-0.552599	0.673798	9.00779	0.011324	0.0908542	NM_021297	Tlr4.	no
MSTRG.15119	-0.220744	4.91957	9.00623	0.0113294	0.0908542	NM_138649	Syt17.	no
MSTRG.16200	0.324165	2.44045	9.00552	0.0113319	0.0908542	NR_040363	9430091E24Rik.	no
MSTRG.14674	0.239792	3.72989	9.00453	0.0113353	0.0908542	NM_001040695	Uevld.	no
MSTRG.6605	0.177531	6.02164	8.9977	0.011359	0.0909739	NM_010256	Gart.	no
MSTRG.15766	-0.310394	1.74372	8.99693	0.0113617	0.0909739	NM_001200023	Zfp963.	no
MSTRG.2543	0.162764	6.03294	8.9913	0.0113813	0.0910851	NM_029231	Pelp1.	no
MSTRG.8169	0.178651	4.54336	8.98937	0.0113881	0.0910929	NM_027643	Naa40.	no
MSTRG.4036	0.259563	7.83503	8.98197	0.0114139	0.0912302	NM_011215	Ptprn2.	no
MSTRG.11731	-0.526469	4.63892	8.98117	0.0114167	0.0912302	NM_010686	Laptm5.	no
MSTRG.15970	0.193029	6.14076	8.97911	0.0114239	0.0912388	NR_110581	A230103J11Rik.	no
MSTRG.172	0.169383	5.58171	8.97758	0.0114293	0.0912388	NM_001013025	Tgfbrap1.	no
MSTRG.5247	-0.525774	1.41305	8.96597	0.0114701	0.0915183	NM_145219	Lgi3.	no
MSTRG.5817	0.197037	5.00938	8.959	0.0114946	0.0916682	NM_001289711	L3mbtl2.	no
MSTRG.9485	-0.5086	0.54508	8.95693	0.0115019	0.0916733	NM_001290986	Wdr76.	no
MSTRG.10746	-0.249604	5.27439	8.9542	0.0115116	0.0916733	NM_025444	Taf13.	no
MSTRG.10714	0.202277	6.82566	8.95391	0.0115126	0.0916733	NM_153563	Strip1.	no
NM_011836	0.54043	1.30199	8.94982	0.0115271	0.0917425	NM_011836	Lamc3.	no
MSTRG.14289	-0.578303	0.0767642	8.94208	0.0115545	0.0918729	NA	NA.	no
MSTRG.4282	0.259549	3.35433	8.93868	0.0115666	0.0918729	NM_175340	Nhlrc1.	no
MSTRG.4706	-0.921794	3.52172	8.93847	0.0115673	0.0918729	NA	NA.	no
MSTRG.17808	-0.190852	4.88391	8.93715	0.011572	0.0918729	NM_001001176	Taf9b.	no
[truncated: 13,872 more rows]
