# Supplementary material for: Tet1 Isoforms Differentially Regulate Gene Expression, Synaptic Transmission, and Memory in the Mammalian Brain
Source: J Neurosci. 2021 Jan 27;41(4):578–93. doi: 10.1523/JNEUROSCI.1821-20.2020 (PMC7842754; doi:10.1523/JNEUROSCI.1821-20.2020)
Supplement: Extended Data Figure 5-5 — DEGs significantly downregulated by AAV1-Tet1S-SID4X relative to -Tet1S-NFD. The subset of genes that are downregulated by repression of Tet1S. Download Figure 5-5, XLSX file. [file ns-JN-RM-1821-20-s07.xlsx]

## Sheet: Down DEGS S & BP_KEGG 
Figure 5-5
MSTRG	logFC	logCPM	F	PValue	FDR	Refseq	OGS	Sig		MSTRG – Stringtie ID or Refseq ID of gene (if gene prediction matches annotation exactly); logFC = log2 fold-change; logCPM = average log2 counts per million; F – F statistic; PValue = probability value before multiple hypothesis correction; FDR = false discovery rate; Refseq = best matching Refseq gene ID that best matches the stringtie predicted transcript; OGS – official gene symbol with perio…		GOTERM_BP_DIRECT	none
MSTRG.2972	-1.79687	1.6586	153.41	4.45e-08	0.000149862	NM_172946	Krt222.	yes
MSTRG.17486	-0.714237	6.95002	129.399	1.12e-07	0.000149862	NM_028325	Zcchc12.	yes				KEGG_PATHWAY	none
MSTRG.13907	-0.672728	8.08952	127.494	1.21e-07	0.000149862	NM_153508	Clstn3.	yes
MSTRG.5251	-0.764557	4.9538	120.982	1.61e-07	0.000150314	NM_001302094	Gfra2.	yes
MSTRG.3010	-0.845971	5.3039	99.2652	4.62e-07	0.000305326	NM_016782	Cntnap1.	yes
MSTRG.17044	-1.12359	2.69863	95.2802	5.73e-07	0.000352244	NM_001039655	Rasgrf1.	yes
MSTRG.5997	-0.89953	6.21081	92.9593	6.52e-07	0.000369603	NM_001038658	Faim2.	yes
MSTRG.18042	-0.960239	2.37202	77.2412	1.71e-06	0.000535911	NM_001030293	Spry3.	yes
MSTRG.146	-0.500227	5.41519	72.9423	2.29e-06	0.000607536	NM_172054	Txndc9.	yes
MSTRG.16044	-1.02454	0.700561	72.4843	2.36e-06	0.00061409	NM_026385	Pllp.	yes
MSTRG.10082	-0.52192	5.45217	69.5258	2.92e-06	0.000709817	NM_001310433	Impa1.	yes
MSTRG.15410	-1.87237	0.171669	65.9404	3.81e-06	0.000795779	NR_033261	Prr33.	yes
MSTRG.16045	-0.554841	7.88426	62.5206	4.98e-06	0.000936459	NM_009142	Cx3cl1.	yes
MSTRG.1127	-0.518916	4.90053	62.423	5.02e-06	0.000936459	NM_001330198	Fuca2.	yes
MSTRG.1257	-1.73886	0.560681	61.7016	5.32e-06	0.000969546	NM_199058	Gpr6.	yes
MSTRG.7002	-0.94174	3.35708	61.1249	5.57e-06	0.000982095	NM_001267583	Zfp811.	yes
MSTRG.9729	-0.465886	4.21132	59.1524	6.55e-06	0.00108354	NM_198617	Tspyl3.	yes
MSTRG.10731	-0.587279	3.30098	57.8907	7.29e-06	0.00117366	NM_001305461	Gpr61.	yes
MSTRG.12797	-0.43655	5.59624	56.9022	7.94e-06	0.00123503	NM_001081308	Taok3.	yes
MSTRG.9332	-0.560771	4.46499	56.1909	8.44e-06	0.00129298	NM_001142335	Lmo2.	yes
MSTRG.12868	-0.554595	5.41203	54.5592	9.76e-06	0.00136136	NM_030564	Rnf34.	yes
MSTRG.184	-0.476665	4.14822	51.3189	1.31e-05	0.00168198	NM_144558	Bivm.	yes
MSTRG.2705	-0.718291	3.151	50.2915	1.45e-05	0.00179666	NM_019409	Omg.	yes
MSTRG.4357	-1.30931	2.34574	49.9015	1.5e-05	0.00182266	NM_016758	Rgs14.	yes
MSTRG.4776	-0.629999	3.94673	47.392	1.93e-05	0.00216877	NM_183187	Fam107a.	yes
NR_045870	-2.00162	-0.444836	47.0119	2e-05	0.00220673	NR_045870	Gm9866.	yes
MSTRG.6098	-0.36223	5.80124	47.0838	1.99e-05	0.00220673	NM_026508	Trap1.	yes
NR_045868	-1.94601	-0.385887	46.6681	2.07e-05	0.00225393	NR_045868	Gm9866.	yes
MSTRG.2045	-0.834439	2.00684	46.5036	2.11e-05	0.00225597	NM_001190448	Ddc.	yes
MSTRG.8757	-1.1259	2.50213	46.0522	2.21e-05	0.00232138	NM_080462	Hnmt.	yes
NM_013803	-1.30205	0.1965	45.1677	2.42e-05	0.00238468	NM_013803	Casr.	yes
MSTRG.11607	-0.666956	7.45202	45.4737	2.35e-05	0.00238468	NM_174998	Hpcal4.	yes
MSTRG.11867	-0.523831	6.39647	45.222	2.41e-05	0.00238468	NM_025451	Camk2n1.	yes
MSTRG.845	-0.547827	6.30917	45.032	2.46e-05	0.0023913	NM_001164528	Ildr2.	yes
NM_145419	-1.33513	0.37189	43.9012	2.77e-05	0.00254023	NM_145419	Hkdc1.	yes
MSTRG.2974	-1.11407	1.00192	43.0636	3.03e-05	0.00264873	NM_010661	Krt12.	yes
MSTRG.5748	-0.808612	2.02639	43.1067	3.02e-05	0.00264873	NM_028195	Cyth4.	yes
MSTRG.6878	-0.724606	1.05382	42.7759	3.13e-05	0.00267095	NM_018857	Msln.	yes
MSTRG.9712	-2.0797	0.607299	42.6148	3.18e-05	0.00268758	NM_001009948	Nrsn2.	yes
MSTRG.15629	-0.958337	2.89303	42.1784	3.34e-05	0.00276129	NM_001206849	Smim18.	yes
MSTRG.17849	-0.503109	4.53093	42.2181	3.33e-05	0.00276129	NM_010078	Drp2.	yes
MSTRG.9594	-0.748336	1.90315	41.728	3.51e-05	0.00282938	NM_001111075	Cdc25b.	yes
MSTRG.13278	-1.14848	0.171598	41.4064	3.64e-05	0.00287475	NM_023653	Wnt2.	yes
MSTRG.5311	-1.155	1.99635	40.8374	3.88e-05	0.00299121	NM_001030294	Olfm4.	yes
MSTRG.9278	-0.796705	3.84778	40.7082	3.94e-05	0.00300163	NM_030725	Syt13.	yes
MSTRG.5581	-0.6022	3.93892	40.6123	3.98e-05	0.00300163	NM_010930	Nov.	yes
NR_045869	-1.93141	-0.422945	40.4485	4.06e-05	0.00301392	NR_045869	Gm9866.	yes
MSTRG.12804	-0.839531	4.47254	40.1478	4.2e-05	0.00307258	NM_008712	Nos1.	yes
NM_001003667	-1.96485	0.0272808	39.5739	4.49e-05	0.00322521	NM_001003667	Krt77.	yes
MSTRG.13563	-0.386164	5.73814	39.5714	4.49e-05	0.00322521	NM_001035228	St3gal5.	yes
MSTRG.15868	-0.325678	6.42943	39.0135	4.79e-05	0.00342745	NM_144534	Tmem38a.	yes
MSTRG.2418	-0.457852	4.94385	38.7938	4.92e-05	0.0034706	NM_001164242	Prpsap2.	yes
MSTRG.1052	-0.421881	4.53417	38.3378	5.19e-05	0.00356094	NM_001306203	Ints7.	yes
MSTRG.8202	-0.768562	6.86638	37.8305	5.52e-05	0.00368126	NM_010316	Gng3.	yes
MSTRG.4231	-0.661226	6.19813	37.844	5.51e-05	0.00368126	NM_153529	Nrn1.	yes
MSTRG.5823	-0.419113	4.67184	37.562	5.7e-05	0.00377113	NM_026737	Phf5a.	yes
MSTRG.13065	-0.410359	4.30918	37.2876	5.9e-05	0.00388297	NM_001044703	Zscan21.	yes
MSTRG.16435	-0.85853	1.29186	37.2157	5.95e-05	0.003889	NM_001310734	Gpr83.	yes
MSTRG.10995	-0.361044	4.65932	37.2028	5.96e-05	0.003889	NM_028940	Clvs1.	yes
NM_172450	-0.97453	0.247602	36.7234	6.32e-05	0.00406038	NM_172450	4930539E08Rik.	yes
MSTRG.8426	-0.53768	3.343	36.4961	6.5e-05	0.00409343	NM_016854	Ppp1r3c.	yes
MSTRG.3469	-0.386883	5.14643	36.5009	6.5e-05	0.00409343	NM_020557	Cmpk2.	yes
MSTRG.1600	-0.453196	7.80459	36.0726	6.85e-05	0.00419873	NM_178662	Atcay.	yes
MSTRG.4957	-0.588187	3.27654	35.4507	7.41e-05	0.00435616	NM_130878	Cdhr1.	yes
MSTRG.9476	-0.490743	5.6076	35.2773	7.58e-05	0.00442053	NM_009897	Ckmt1.	yes
MSTRG.2483	-0.787147	1.43214	34.8372	8.02e-05	0.00455726	NM_011786	Aloxe3.	yes
MSTRG.13592	-0.448057	3.83711	34.6972	8.16e-05	0.00460937	NM_001134743	Lrrtm4.	yes
MSTRG.5658	-0.795613	5.27745	34.5052	8.37e-05	0.00470855	NM_001276684	Arc.	yes
MSTRG.11481	-0.463653	7.23689	34.3932	8.49e-05	0.00472785	NM_001159964	Eps15.	yes
MSTRG.10420	-0.957005	3.99997	34.1095	8.81e-05	0.00483735	NM_001163489	Sema4a.	yes
MSTRG.333	-0.641595	4.33842	33.5935	9.43e-05	0.00503761	NM_175564	Tmem169.	yes
MSTRG.16866	-0.418738	7.45205	33.418	9.65e-05	0.00508764	NM_010193	Fem1b.	yes
MSTRG.2185	-0.596656	4.23505	33.3594	9.72e-05	0.00511044	NM_010250	Gabra1.	yes
MSTRG.13886	-0.695476	2.37558	33.1582	9.99e-05	0.00519778	NM_017379	Tuba8.	yes
MSTRG.572	-0.963613	1.93943	32.9137	0.00010322	0.00533831	NM_207233	C1ql2.	yes
NM_001081129	-0.755783	0.137886	32.7269	0.00010585	0.00543637	NM_001081129	Cntnap3.	yes
MSTRG.17114	-0.500933	3.50429	32.5553	0.000108335	0.00553978	NM_033314	Slco2a1.	yes
MSTRG.10473	-0.390032	5.01024	32.5399	0.000108562	0.00553978	NM_001282032	Hax1.	yes
MSTRG.17619	-0.407354	3.82272	32.3531	0.000111352	0.00562789	NM_008067	Gabra3.	yes
MSTRG.13270	-0.3559	4.97485	32.312	0.000111977	0.00564149	NM_001330666	Gpr85.	yes
MSTRG.1072	-0.478896	5.2551	32.2156	0.00011346	0.0056604	NM_144817	Camk1g.	yes
MSTRG.8080	-0.450049	5.32416	32.2233	0.00011334	0.0056604	NM_001024717	Gal3st3.	yes
NM_001310550	-0.985042	0.382769	32.0559	0.000115966	0.00574133	NM_001310550	Msantd1.	yes
MSTRG.11643	-0.360167	4.7025	32.0457	0.000116129	0.00574133	NM_172701	Oscp1.	yes
MSTRG.15058	-0.871047	2.05731	31.7406	0.000121108	0.00591379	NM_001170912	Trim66.	yes
MSTRG.10034	-0.540455	4.86901	31.6894	0.000121969	0.00593758	NM_015730	Chrna4.	yes
MSTRG.16678	-0.513411	5.96535	31.5273	0.000124739	0.00601702	NM_001014761	Scn2b.	yes
MSTRG.5580	-0.364605	4.79075	31.4015	0.000126941	0.00604882	NM_178920	Mal2.	yes
MSTRG.14815	-1.05939	2.32297	31.2808	0.000129095	0.00609743	NA	NA.	yes
MSTRG.2567	-0.617215	5.19475	31.0998	0.000132406	0.00616508	NM_134022	6330403K07Rik.	yes
MSTRG.13999	-0.399615	3.84642	31.0211	0.000133879	0.00619432	NM_001167694	Gpr19.	yes
NM_001313744	-1.52637	-0.242492	30.7041	0.000140001	0.00634317	NM_001313744	Stk26.	yes
NM_133729	-1.52637	-0.242492	30.7041	0.000140001	0.00634317	NM_133729	Stk26.	yes
MSTRG.5846	-0.801142	2.17522	30.1943	0.00015055	0.00660009	NA	NA.	yes
MSTRG.4708	-0.47141	2.93762	29.9014	0.000157033	0.00680905	NM_178746	Slc38a9.	yes
MSTRG.15091	-0.368871	4.31659	29.8291	0.000158683	0.00686185	NM_145584	Spon1.	yes
MSTRG.3814	-0.311663	5.25429	29.4961	0.000166549	0.00708614	NM_027744	Noxred1.	yes
NM_008863	-0.934419	1.37513	29.4035	0.000168819	0.00716352	NM_008863	Pkib.	yes
NM_207277	-0.955613	0.456237	29.3294	0.00017066	0.0071926	NM_207277	Msantd1.	yes
MSTRG.17032	-0.370415	5.07755	29.3168	0.000170976	0.0071926	NM_172926	Snx14.	yes
MSTRG.8812	-0.577078	3.44263	29.2388	0.000172942	0.00720332	NM_001164564	Egfl7.	yes
MSTRG.8106	-0.449735	4.52243	29.2213	0.000173388	0.00720332	NM_001114595	Ehbp1l1.	yes
NM_001039051	-0.93325	1.37257	29.1938	0.00017409	0.00721361	NM_001039051	Pkib.	yes
NM_001039052	-0.955748	1.36193	29.035	0.000178212	0.00727048	NM_001039052	Pkib.	yes
NM_001039053	-0.955748	1.36193	29.035	0.000178212	0.00727048	NM_001039053	Pkib.	yes
NM_001039050	-0.955748	1.36193	29.035	0.000178212	0.00727048	NM_001039050	Pkib.	yes
NM_001190402	-0.955748	1.36193	29.035	0.000178212	0.00727048	NM_001190402	Pkib.	yes
MSTRG.17968	-0.365643	6.38864	28.7147	0.000186875	0.00750813	NM_001290684	Shroom2.	yes
MSTRG.7117	-1.13615	0.292943	28.6172	0.000189613	0.00754602	NM_010734	Lst1.	yes
MSTRG.16833	-0.31929	8.18038	28.5047	0.000192826	0.00763786	NM_001293673	Nptn.	yes
MSTRG.12791	-0.842686	1.25171	28.1769	0.000202565	0.00792554	NA	NA.	yes
MSTRG.3036	-0.464466	7.0324	27.5909	0.000221446	0.00837885	NM_016695	Mpp2.	yes
MSTRG.336	-0.323736	5.35883	27.2723	0.000232576	0.00856378	NM_018817	Smarcal1.	yes
MSTRG.3554	-0.320868	4.94978	27.164	0.000236507	0.00868835	NM_001306178	Scfd1.	yes
MSTRG.1222	-0.636411	2.09864	27.0769	0.000239728	0.00878632	NM_175448	Clvs2.	yes
MSTRG.16718	-0.548245	1.78672	26.9723	0.000243662	0.0088455	NM_008360	Il18.	yes
MSTRG.15265	-0.412138	8.47047	26.898	0.000246501	0.00891111	NM_024414	Stx1b.	yes
MSTRG.5063	-0.734849	2.09788	26.661	0.000255822	0.00910389	NM_080726	Rem2.	yes
MSTRG.10056	-0.705088	4.1218	26.6619	0.000255788	0.00910389	NM_001252565	Oprl1.	yes
MSTRG.2677	-0.300502	5.87556	26.4448	0.000264688	0.00933466	NM_009143	Sdf2.	yes
MSTRG.16706	-0.498695	2.74215	26.321	0.000269931	0.00943947	NM_001311062	Nnmt.	yes
MSTRG.11119	-0.263848	6.33182	26.2077	0.000274833	0.00958592	NM_029814	Chmp5.	yes
MSTRG.13203	-0.319459	6.66709	26.1635	0.000276772	0.00963241	NM_025624	Pomp.	yes
MSTRG.5036	-0.258868	8.0006	25.8709	0.000290033	0.00996283	NM_001170981	Hnrnpc.	yes
MSTRG.10719	-0.313658	6.07703	25.8394	0.000291504	0.00999173	NR_015459	4933431E20Rik.	yes
MSTRG.25	-0.619122	5.87961	25.6955	0.000298337	0.010031	NM_178399	3110035E14Rik.	yes
MSTRG.11523	-0.346097	4.58086	25.7812	0.000294242	0.010031	NR_040442	AV051173.	yes
MSTRG.1372	-0.3228	5.09778	25.6994	0.000298151	0.010031	NM_207000	H2afy2.	yes
MSTRG.3646	-0.274045	6.01449	25.6562	0.000300237	0.0100522	NM_028339	Tmx1.	yes
MSTRG.1900	-0.417616	7.74388	25.6311	0.000301456	0.0100718	NM_001317217	Myl6.	yes
MSTRG.2968	-0.509592	3.60687	25.4784	0.000309008	0.0102593	NM_001176528	Rara.	yes
MSTRG.11524	-0.361708	7.51297	25.4381	0.000311035	0.010264	NM_011034	Prdx1.	yes
MSTRG.3460	-0.728798	0.878933	25.4125	0.000312332	0.0102836	NM_001004455	Cys1.	yes
MSTRG.12719	-0.833919	1.84854	24.9453	0.000337162	0.0108315	NR_015546	C130026L21Rik.	yes
MSTRG.7716	-0.283949	5.17297	24.925	0.000338289	0.0108457	NM_053131	Pcdhb6.	yes
NM_001082553	-0.475114	2.43774	24.8418	0.000342971	0.0108779	NM_001082553	Rab27b.	yes
MSTRG.6900	-0.334771	4.80016	24.7148	0.00035026	0.011029	NM_011933	Decr2.	yes
MSTRG.13122	-0.770453	1.77924	24.6618	0.000353353	0.0110988	NM_173405	Amz1.	yes
MSTRG.15219	-0.327474	5.13282	24.5023	0.000362869	0.0112037	NM_001039645	Asphd1.	yes
MSTRG.4770	-0.484896	5.19451	24.2395	0.0003792	0.0115729	NM_001331064	Abhd6.	yes
MSTRG.2562	-0.264964	5.72823	24.1759	0.000383284	0.0116751	NM_001083331	Nup88.	yes
MSTRG.1687	-0.539229	2.36336	24.1323	0.000386113	0.0116939	NM_001310710	Slc17a8.	yes
MSTRG.14651	-0.466882	2.50732	23.9128	0.00040073	0.01185	NM_017465	Sult2b1.	yes
MSTRG.8668	-0.310144	5.47852	23.9269	0.000399771	0.01185	NM_133837	Cdc123.	yes
MSTRG.17851	-0.548236	3.89132	23.7189	0.000414183	0.0120829	NM_013463	Gla.	yes
MSTRG.5130	-0.590344	2.83713	23.66	0.000418371	0.0121603	NM_030004	Cryl1.	yes
NM_001302799	-0.466873	2.48641	23.5922	0.000423258	0.0121687	NM_001302799	Rab27b.	yes
NM_030554	-0.466873	2.48641	23.5922	0.000423258	0.0121687	NM_030554	Rab27b.	yes
NM_001302798	-0.467895	2.48755	23.5534	0.00042608	0.0122056	NM_001302798	Rab27b.	yes
NM_023049	-1.03711	-0.575766	23.5277	0.000427966	0.0122177	NM_023049	Asb2.	yes
MSTRG.7845	-1.14871	2.7939	23.3908	0.000438172	0.0124011	NM_201353	Slc6a7.	yes
MSTRG.12906	-0.383247	3.03673	23.3675	0.000439938	0.0124011	NM_001134717	2810006K23Rik.	yes
MSTRG.998	-0.315034	6.03375	23.3986	0.000437585	0.0124011	NM_144796	Susd4.	yes
MSTRG.16855	-0.534391	3.69828	23.3297	0.000442814	0.01246	NM_026235	Larp6.	yes
MSTRG.1852	-0.355927	6.42291	23.2988	0.000445187	0.0125046	NM_025982	Tspan31.	yes
MSTRG.5237	-0.50062	6.38157	23.2772	0.000446854	0.0125293	NM_021328	Bin3.	yes
MSTRG.9192	-0.489576	3.76226	23.1591	0.000456096	0.0126764	NM_011356	Frzb.	yes
MSTRG.9642	-0.256585	8.3899	23.079	0.000462493	0.0128094	NM_019771	Dstn.	yes
MSTRG.13599	-0.544646	2.29694	23.0602	0.000464012	0.012829	NM_009313	Tacr1.	yes
MSTRG.11632	-0.84916	0.414235	23.0129	0.000467853	0.0128457	NM_138683	Rspo1.	yes
MSTRG.10769	-0.268108	5.54839	22.6495	0.000498638	0.0135041	NM_001163514	Extl2.	yes
MSTRG.1907	-0.360922	8.26279	22.3353	0.000527189	0.0140387	NM_018860	Rpl41.	yes
MSTRG.3498	-0.970034	3.91737	22.1887	0.000541171	0.014273	NM_175191	Gpr22.	yes
MSTRG.15976	-0.511493	1.94239	22.1519	0.000544739	0.0143129	NM_001037745	Zfp791.	yes
MSTRG.9597	-0.253568	5.09793	22.0836	0.000551451	0.0144177	NM_153501	Pank2.	yes
MSTRG.905	-0.929806	-0.10771	22.0449	0.000555296	0.0144288	NM_001277968	Ly9.	yes
MSTRG.10763	-0.454391	3.61609	22.0494	0.00055485	0.0144288	NM_007901	S1pr1.	yes
MSTRG.17192	-0.259368	6.1722	21.9541	0.000564448	0.014596	NM_001013814	Amt.	yes
MSTRG.3727	-0.970991	1.48109	21.8553	0.000574603	0.014708	NM_001177503	Plekhd1.	yes
MSTRG.5439	-0.372181	3.88885	21.8985	0.000570131	0.014708	NM_029341	Capsl.	yes
MSTRG.216	-0.342216	4.08777	21.8649	0.000573608	0.014708	NM_008384	Inpp1.	yes
MSTRG.5158	-0.476875	2.60628	21.8072	0.000579626	0.0148127	NM_026598	Ebpl.	yes
MSTRG.8028	-0.823549	1.46639	21.725	0.000588319	0.0148745	NM_001177438	Aldh3b2.	yes
MSTRG.879	-0.624242	2.17342	21.7272	0.00058809	0.0148745	NM_010188	Fcgr3.	yes
MSTRG.17194	-0.292198	7.73127	21.7326	0.000587508	0.0148745	NM_001313961	Rhoa.	yes
MSTRG.17842	-0.285338	5.80099	21.7224	0.000588606	0.0148745	NM_019656	Tspan6.	yes
MSTRG.12277	-0.398689	5.68302	21.6117	0.000600572	0.0151287	NM_027652	Ept1.	yes
MSTRG.17832	-0.410402	4.63013	21.5812	0.00060391	0.0151544	NM_001142570	Dach2.	yes
MSTRG.2160	-0.431645	3.52088	21.5351	0.000609018	0.0152447	NM_001190885	Kcnip1.	yes
MSTRG.16307	-0.999988	0.0453555	21.5219	0.000610491	0.0152575	NM_007662	Cdh15.	yes
MSTRG.17554	-0.717353	0.646939	21.3434	0.000630775	0.0155988	NM_001034059	Ccdc160.	yes
MSTRG.773	-0.316516	4.96878	21.3412	0.000631028	0.0155988	NR_027984	2810025M15Rik.	yes
MSTRG.17478	-0.296544	5.59483	21.3427	0.000630862	0.0155988	NM_001290476	Klhl13.	yes
MSTRG.3632	-0.885502	-0.112975	21.2365	0.000643302	0.0157326	NM_183294	Cdkl1.	yes
MSTRG.4211	-0.756772	0.548838	21.064	0.000664152	0.0161164	NR_040707	1110046J04Rik.	yes
MSTRG.9681	-0.391345	3.13673	20.982	0.000674337	0.0162888	NA	NA.	yes
MSTRG.5091	-0.591631	3.72882	20.7936	0.000698433	0.0167181	NM_001136057	Cpne6.	yes
NM_001291804	-0.933021	-0.478027	20.7152	0.000708758	0.0168131	NM_001291804	Dsc1.	yes
NM_013504	-0.933021	-0.478027	20.7152	0.000708758	0.0168131	NM_013504	Dsc1.	yes
MSTRG.11453	-0.319147	5.21342	20.6967	0.000711226	0.0168465	NM_001205156	Yipf1.	yes
MSTRG.3007	-0.342291	5.68461	20.6272	0.000720572	0.0169338	NM_134024	Tubg1.	yes
MSTRG.5066	-0.576834	2.3834	20.4635	0.000743147	0.0173437	NM_199470	Cdh24.	yes
MSTRG.4601	-0.95191	0.0893371	20.4125	0.000750356	0.0174863	NM_010170	F2rl2.	yes
NM_013599	-0.954125	0.36064	20.3984	0.000752362	0.0175073	NM_013599	Mmp9.	yes
MSTRG.16611	-0.62659	4.19722	20.2775	0.000769828	0.0178093	NM_001199556	AW551984.	yes
MSTRG.747	-0.359185	4.56207	20.2466	0.000774356	0.017888	NM_026380	Rgs8.	yes
MSTRG.1018	-0.263593	5.67323	20.228	0.000777114	0.0179256	NM_011794	Bpnt1.	yes
MSTRG.9891	-0.553446	3.91128	20.1256	0.000792447	0.0181736	NM_174988	Cdh22.	yes
MSTRG.13096	-0.402425	4.78578	20.0973	0.000796736	0.0182368	NM_197980	Cox19.	yes
MSTRG.7746	-0.313312	5.43016	20.0923	0.000797499	0.0182368	NM_011898	Spry4.	yes
MSTRG.4326	-0.815896	0.258557	20.0717	0.000800661	0.018269	NR_037991	Gm2762.	yes
MSTRG.2163	-0.92424	1.02891	20.0356	0.000806212	0.0183303	NM_010696	Lcp2.	yes
MSTRG.6029	-0.428851	3.75588	19.801	0.000843437	0.0188792	NM_027334	Mettl7a1.	yes
MSTRG.8442	-0.525511	6.50373	19.6719	0.000864798	0.0191925	NM_020278	Lgi1.	yes
MSTRG.10617	-0.486666	1.87388	19.6653	0.000865898	0.0191925	NM_001081139	Ankrd35.	yes
MSTRG.11724	-0.249201	5.99483	19.6741	0.000864425	0.0191925	NM_153160	Zcchc17.	yes
MSTRG.3380	-0.593448	1.41519	19.6413	0.000869948	0.0192553	NM_028376	Pfn4.	yes
MSTRG.16518	-0.391504	2.91228	19.6047	0.00087616	0.0193389	NM_026739	9530077C05Rik.	yes
MSTRG.4277	-0.285638	5.96036	19.5703	0.000882042	0.0194274	NM_026056	Cap2.	yes
MSTRG.11405	-0.397989	3.74832	19.52	0.000890728	0.0195788	NM_001145967	Atg4c.	yes
MSTRG.16646	-0.731295	0.806282	19.4274	0.000906987	0.0197447	NM_133226	Pdzd3.	yes
MSTRG.5495	-1.00404	1.3286	19.1804	0.000952104	0.0204722	NM_181588	Cmbl.	yes
MSTRG.8753	-0.372501	6.67653	19.1296	0.000961705	0.0205685	NM_013771	Yme1l1.	yes
MSTRG.15915	-0.247021	5.93944	19.0183	0.000983122	0.0209425	NM_001308227	Dnajb1.	yes
MSTRG.8479	-0.654309	3.43418	18.9748	0.000991665	0.0210961	NM_027106	Avpi1.	yes
MSTRG.17924	-0.492756	2.28282	18.9316	0.00100022	0.021196	NM_178358	Lhfpl1.	yes
MSTRG.3699	-0.375213	6.28434	18.9377	0.000998995	0.021196	NM_134050	Rab15.	yes
MSTRG.9434	-0.25043	7.30445	18.9034	0.00100586	0.021196	NM_019769	Chp1.	yes
MSTRG.15264	-0.280328	8.41125	18.8353	0.0010196	0.02138	NM_001040684	Hsd3b7.	yes
MSTRG.10974	-0.453967	4.89467	18.7167	0.00104409	0.0216843	NM_028097	Tmem68.	yes
MSTRG.17700	-0.28734	4.83764	18.6911	0.00104947	0.0216864	NA	NA.	yes
MSTRG.10367	-0.627392	2.12404	18.6449	0.00105925	0.0218032	NM_011905	Tlr2.	yes
MSTRG.458	-0.521676	2.30705	18.6486	0.00105847	0.0218032	NM_001110192	Inpp5d.	yes
MSTRG.884	-0.681445	2.39402	18.6027	0.00106827	0.0219038	NM_010185	Fcer1g.	yes
NM_178676	-0.942255	0.253514	18.5678	0.00107581	0.0220298	NM_178676	Entpd3.	yes
MSTRG.7439	-0.277108	5.32485	18.4793	0.00109521	0.0223119	NM_001286647	Atl2.	yes
MSTRG.1908	-0.261807	6.78136	18.4506	0.00110158	0.0223842	NM_011119	Pa2g4.	yes
MSTRG.4805	-0.439826	2.34959	18.4299	0.00110621	0.0224209	NM_001289760	Rarb.	yes
MSTRG.12471	-0.221893	7.02603	18.3806	0.00111733	0.0224456	NM_133697	Smim14.	yes
MSTRG.10934	-0.307397	5.78327	18.2536	0.00114657	0.0229324	NM_001162375	Miga1.	yes
MSTRG.2937	-0.392127	4.11885	18.2207	0.00115428	0.0229554	NM_001080935	B230217C12Rik.	yes
MSTRG.13208	-0.228566	6.63175	18.1648	0.00116754	0.0230745	NM_011908	Ubl3.	yes
MSTRG.3070	-0.437644	2.64422	18.099	0.00118338	0.0232716	NM_001130515	Hexim2.	yes
MSTRG.16761	-0.475548	2.11144	18.0208	0.00120252	0.0235412	NM_019686	Cib2.	yes
NM_001013779	-0.829784	-0.25748	18.0028	0.00120697	0.0235759	NM_001013779	Aim2.	yes
MSTRG.8235	-0.268639	5.44966	17.9272	0.00122591	0.023813	NM_025333	Sdhaf2.	yes
MSTRG.2680	-0.399799	7.35462	17.8276	0.00125141	0.024131	NM_001303423	Aldoc.	yes
MSTRG.6110	-0.249578	7.49053	17.8291	0.00125101	0.024131	NM_025670	Cdip1.	yes
MSTRG.10532	-0.547339	3.69732	17.7322	0.00127639	0.0244978	NM_029431	Them4.	yes
MSTRG.17885	-0.329027	7.74881	17.7314	0.0012766	0.0244978	NM_001035509	Zcchc18.	yes
MSTRG.10703	-0.305093	4.76704	17.6048	0.00131068	0.0249706	NM_001293694	Cept1.	yes
MSTRG.4959	-0.487438	1.5613	17.5528	0.001325	0.0251227	NA	NA.	yes
MSTRG.17325	-0.627486	1.17825	17.5464	0.00132678	0.0251265	NR_033553	1700048O20Rik.	yes
MSTRG.11639	-0.450251	2.04968	17.5294	0.0013315	0.0251812	NA	NA.	yes
MSTRG.6046	-0.799781	5.89442	17.495	0.00134112	0.0252175	NM_010444	Nr4a1.	yes
MSTRG.6777	-0.47183	1.78795	17.4969	0.0013406	0.0252175	NM_144515	Zfp52.	yes
MSTRG.11476	-0.354847	5.41021	17.4742	0.00134697	0.0252677	NM_023537	Rab3b.	yes
MSTRG.10552	-0.235466	5.38288	17.3799	0.00137391	0.0256542	NM_001293707	Pip5k1a.	yes
MSTRG.17622	-0.310202	5.38911	17.3423	0.00138483	0.0258253	NM_019405	Cetn2.	yes
MSTRG.4206	-0.575668	3.88673	17.3289	0.00138875	0.0258578	NM_009256	Serpinb9.	yes
MSTRG.4061	-0.251079	7.65781	17.2838	0.00140204	0.0259934	NM_001291071	Pfkp.	yes
MSTRG.2092	-0.290957	8.37466	17.2724	0.00140541	0.0260256	NM_001316675	Mdh1.	yes
MSTRG.12030	-0.296482	4.77605	17.2648	0.00140766	0.0260368	NM_133753	Errfi1.	yes
MSTRG.17244	-0.573937	0.978459	17.2187	0.00142144	0.0262305	NM_001083935	Pth1r.	yes
MSTRG.9362	-0.34159	6.76226	17.1303	0.00144833	0.0265415	NM_001048139	Bdnf.	yes
MSTRG.12852	-0.863172	6.4237	17.0461	0.00147449	0.0268043	NM_013636	Ppp1cc.	yes
MSTRG.14498	-0.580568	3.71142	16.9849	0.00149387	0.0270019	NM_022007	Fxyd7.	yes
MSTRG.2184	-0.468228	6.19845	16.9472	0.00150594	0.0270865	NM_008073	Gabrg2.	yes
MSTRG.1598	-0.408617	3.51254	16.9418	0.00150767	0.0270865	NR_015477	Atcayos.	yes
MSTRG.4739	-0.341492	3.86044	16.8753	0.00152931	0.0273313	NM_175538	Nim1k.	yes
MSTRG.12069	-0.591376	4.85973	16.8495	0.00153778	0.027429	NM_025582	Fam213b.	yes
MSTRG.1391	-0.610619	3.9351	16.7939	0.00155625	0.0276276	NM_001253857	Tet1.	yes
MSTRG.13677	-0.691581	1.57249	16.7613	0.00156722	0.0277586	NA	NA.	yes
MSTRG.580	-0.264971	7.86071	16.7558	0.00156907	0.0277605	NM_001205385	Actr3.	yes
NM_021717	-0.677959	0.48517	16.7475	0.00157186	0.0277789	NM_021717	Nrip2.	yes
NM_001204910	-0.716252	-0.389541	16.7194	0.00158143	0.0278859	NM_001204910	Ifi207.	yes
MSTRG.3735	-0.350818	3.87795	16.6991	0.00158835	0.0279458	NM_001167920	Slc8a3.	yes
MSTRG.2278	-0.25107	8.72617	16.6689	0.00159875	0.0280046	NM_011543	Skp1a.	yes
MSTRG.9424	-0.370565	2.53883	16.633	0.00161122	0.028099	NM_145530	Rhov.	yes
MSTRG.2057	-0.318781	4.43916	16.6276	0.00161308	0.0281006	NM_001109971	Sec61g.	yes
MSTRG.16542	-0.448089	4.30769	16.5846	0.00162817	0.0283013	NA	NA.	yes
MSTRG.8836	-0.39237	2.72611	16.5338	0.00164621	0.0285836	NM_029981	Adamtsl2.	yes
MSTRG.17976	-0.441909	2.02695	16.4821	0.00166481	0.0287492	NM_001005370	Spin2c.	yes
MSTRG.4212	-0.370675	3.20264	16.4691	0.00166952	0.0287992	NM_001163239	Nqo2.	yes
MSTRG.6714	-0.84942	0.893097	16.4466	0.00167774	0.0288493	NA	NA.	yes
NM_026751	-0.714323	-0.13335	16.4462	0.00167788	0.0288493	NM_026751	Myadml2.	yes
MSTRG.13067	-0.218624	6.70769	16.3922	0.00169775	0.0290185	NM_012002	Cops6.	yes
MSTRG.11088	-0.245821	4.5885	16.3733	0.00170476	0.0290284	NM_011895	Slc35a1.	yes
MSTRG.192	-0.442902	2.8675	16.3488	0.00171392	0.0291336	NA	NA.	yes
MSTRG.17537	-0.400822	4.51964	16.347	0.0017146	0.0291336	NM_001166450	Slc25a14.	yes
MSTRG.714	-0.549574	3.59916	16.3192	0.00172506	0.0292174	NM_020025	B3galt2.	yes
MSTRG.5014	-0.503291	3.77534	16.303	0.00173121	0.0292902	NM_026142	3632451O06Rik.	yes
MSTRG.897	-0.224752	4.77159	16.2496	0.00175157	0.0295089	NM_001242580	Nit1.	yes
MSTRG.11161	-0.269692	4.73345	16.2306	0.00175889	0.0296008	NM_001305386	Pigo.	yes
MSTRG.2940	-0.785246	0.181518	16.1883	0.00177534	0.0298011	NM_001163608	Plxdc1.	yes
MSTRG.11353	-0.268997	7.16765	16.1768	0.00177984	0.0298269	NM_178376	Rraga.	yes
MSTRG.193	-0.438937	2.86751	16.1404	0.00179418	0.0300038	NA	NA.	yes
MSTRG.14726	-0.67353	2.05121	16.1315	0.0017977	0.0300311	NA	NA.	yes
MSTRG.1046	-0.439621	4.15935	16.1073	0.00180729	0.0301279	NM_025424	Nenf.	yes
MSTRG.907	-0.569753	1.15962	16.0594	0.00182655	0.0302529	NM_001252472	Cd84.	yes
MSTRG.15470	-0.382297	5.68537	16.0544	0.00182854	0.0302529	NM_026058	Cers4.	yes
MSTRG.5461	-0.257962	6.87074	16.048	0.00183112	0.0302529	NM_001130149	Drosha.	yes
MSTRG.4576	-0.324327	3.54722	16.0283	0.00183914	0.03032	NM_001311120	Msh3.	yes
MSTRG.5868	-0.416721	2.42088	15.9967	0.00185205	0.0304812	NM_133167	Parvb.	yes
MSTRG.5987	-0.452633	4.87354	15.9743	0.00186129	0.0305784	NM_172612	Rnd1.	yes
NM_009374	-0.439905	1.39337	15.9401	0.00187545	0.0307442	NM_009374	Tgm3.	yes
MSTRG.10132	-0.711007	0.492727	15.8654	0.00190688	0.0310562	NM_029690	Actrt3.	yes
MSTRG.2686	-0.583882	1.11286	15.8641	0.00190743	0.0310562	NM_008759	Sebox.	yes
MSTRG.14163	-0.505307	2.06049	15.7722	0.00194697	0.0313689	NM_001033249	Zfp583.	yes
MSTRG.9760	-0.298627	6.11215	15.6155	0.0020166	0.0321967	NM_144786	Ggt7.	yes
NM_010203	-0.617685	0.688322	15.5152	0.00206272	0.0327354	NM_010203	Fgf5.	yes
NM_001162858	-0.681173	0.365172	15.5103	0.00206504	0.0327394	NM_001162858	Nrip2.	yes
MSTRG.7173	-0.294086	3.14228	15.4892	0.0020749	0.0328301	NM_023162	Znrd1.	yes
MSTRG.17515	-0.379514	4.44546	15.4385	0.00209884	0.0329788	NM_026902	Mcts1.	yes
MSTRG.5031	-0.228943	6.72735	15.4143	0.00211037	0.0331271	NM_001145959	Ndrg2.	yes
NM_001277268	-0.612649	0.683909	15.3514	0.00214073	0.033414	NM_001277268	Fgf5.	yes
MSTRG.7847	-0.685801	2.15589	15.3331	0.00214966	0.0334789	NM_001037859	Csf1r.	yes
MSTRG.5513	-0.291731	4.85563	15.2796	0.00217601	0.0338032	NM_008287	Rida.	yes
MSTRG.11176	-0.290735	6.08656	15.2752	0.00217821	0.0338032	NM_013497	Creb3.	yes
MSTRG.4181	-0.632776	4.87294	15.2467	0.00219242	0.0339121	NM_009513	Nrsn1.	yes
MSTRG.15752	-0.379321	5.32411	15.2473	0.00219211	0.0339121	NM_008509	Lpl.	yes
MSTRG.14181	-0.34994	3.27169	15.2391	0.00219622	0.0339376	NA	NA.	yes
MSTRG.10785	-0.376302	5.6713	15.2105	0.00221064	0.0340994	NM_001305451	Plppr5.	yes
MSTRG.10899	-0.238861	4.7496	15.1948	0.00221859	0.0341835	NM_145546	Gtf2b.	yes
MSTRG.7876	-0.238869	6.38775	15.1534	0.0022397	0.0344555	NM_016792	Txnl1.	yes
MSTRG.7195	-0.22199	6.85108	15.1475	0.00224276	0.0344555	NM_001168620	Enpp5.	yes
MSTRG.8401	-0.242686	6.92826	15.1406	0.00224628	0.0344763	NM_026487	Atad1.	yes
MSTRG.4049	-0.222178	8.03308	15.0768	0.00227944	0.034798	NM_008112	Gdi2.	yes
MSTRG.16189	-0.500097	2.86699	15.0561	0.00229029	0.0348756	NM_001135100	Il34.	yes
MSTRG.7881	-0.382703	6.86144	15.0486	0.00229427	0.0348756	NM_009182	St8sia3.	yes
MSTRG.4355	-0.259456	6.90144	15.0511	0.00229294	0.0348756	NM_025596	Prelid1.	yes
MSTRG.3151	-0.2197	9.25961	15.0569	0.0022899	0.0348756	NM_001313973	Prkar1a.	yes
MSTRG.7618	-0.490972	5.27547	15.034	0.00230198	0.0349593	NM_009065	Rit2.	yes
MSTRG.5447	-0.356588	3.00085	14.9846	0.00232833	0.0352246	NM_008537	Amacr.	yes
MSTRG.4518	-0.785834	4.15529	14.9418	0.00235149	0.0354114	NM_013628	Pcsk1.	yes
MSTRG.14109	-0.333479	4.01148	14.9127	0.00236734	0.0354114	NM_001290381	Tfpt.	yes
MSTRG.2874	-0.261653	5.42933	14.9251	0.00236055	0.0354114	NM_016752	Slc35b1.	yes
MSTRG.17962	-0.258564	4.61002	14.9342	0.00235561	0.0354114	NM_001313748	Gpr173.	yes
MSTRG.1639	-0.209172	4.90542	14.9262	0.00235995	0.0354114	NM_010914	Nfyb.	yes
MSTRG.8941	-0.208168	6.05511	14.9125	0.00236746	0.0354114	NM_001164357	Slc25a25.	yes
MSTRG.3089	-0.472239	1.28846	14.8974	0.00237578	0.0354357	NM_010858	Myl4.	yes
MSTRG.15774	-0.299276	3.60472	14.9027	0.00237284	0.0354357	NA	NA.	yes
MSTRG.14363	-0.527201	3.06779	14.8113	0.00242369	0.036015	NM_019394	Mia.	yes
MSTRG.5723	-0.534038	2.20531	14.7119	0.00248041	0.0365837	NM_027122	Mfsd3.	yes
MSTRG.1236	-0.211086	6.55676	14.6746	0.0025021	0.0368352	NM_008229	Hdac2.	yes
MSTRG.1041	-0.540833	1.41964	14.6684	0.00250577	0.0368461	NM_001163421	Tatdn3.	yes
MSTRG.8803	-0.296987	5.8761	14.6566	0.00251267	0.0368614	NM_029293	Phpt1.	yes
MSTRG.4099	-0.248777	3.85843	14.6558	0.00251317	0.0368614	NM_001104646	AW209491.	yes
MSTRG.14350	-0.55563	2.9652	14.6452	0.00251937	0.0368841	NM_172148	B9d2.	yes
MSTRG.9214	-0.305958	7.34477	14.6213	0.00253353	0.0369581	NM_001290751	Tmx2.	yes
MSTRG.9459	-0.330001	3.26311	14.5999	0.00254626	0.0370387	NM_001177792	Snap23.	yes
MSTRG.5097	-0.29291	5.40552	14.5902	0.00255207	0.0370863	NM_011189	Psme1.	yes
MSTRG.6411	-0.276781	4.0186	14.5726	0.00256258	0.0371452	NM_001017429	Cox17.	yes
MSTRG.1243	-0.241599	7.77123	14.5437	0.00258006	0.037291	NM_001122892	Fyn.	yes
MSTRG.17793	-0.350545	3.36878	14.5369	0.0025842	0.0373168	NM_175358	Zdhhc15.	yes
MSTRG.7663	-0.665484	7.92133	14.5246	0.00259169	0.0373232	NM_007913	Egr1.	yes
MSTRG.3405	-0.646758	6.81072	14.5028	0.00260501	0.0374809	NM_012038	Vsnl1.	yes
MSTRG.3069	-0.374257	3.1755	14.493	0.00261098	0.0375328	NM_025988	Acbd4.	yes
MSTRG.829	-0.407362	2.15756	14.4787	0.00261983	0.0376083	NR_040303	Gm20743.	yes
MSTRG.3737	-0.240691	5.52083	14.4747	0.00262225	0.0376083	NM_001309808	Cox16.	yes
MSTRG.9378	-0.21085	6.32183	14.473	0.00262334	0.0376083	NM_133749	Emc7.	yes
MSTRG.17943	-0.355712	7.81336	14.4644	0.00262865	0.0376491	NM_001168600	Gnl3l.	yes
MSTRG.11303	-2.90055	0.240968	14.4365	0.00264601	0.0377286	NA	NA.	yes
MSTRG.17680	-0.261249	5.21188	14.4033	0.00266686	0.0378868	NM_008621	Mpp1.	yes
MSTRG.11485	-0.210586	5.11179	14.4094	0.00266297	0.0378868	NM_007983	Faf1.	yes
MSTRG.11498	-0.723998	1.13527	14.3833	0.00267945	0.0379669	NM_001003947	Cyp4x1.	yes
MSTRG.8069	-0.618171	5.70697	14.3524	0.00269915	0.038159	NM_153553	Npas4.	yes
MSTRG.14472	-0.514918	1.78049	14.2857	0.0027422	0.038552	NM_172898	Kirrel2.	yes
MSTRG.4276	-0.407071	2.30088	14.2909	0.00273877	0.038552	NM_001081425	Rbm24.	yes
MSTRG.9563	-0.387692	7.16012	14.285	0.00274261	0.038552	NM_001177647	Sirpa.	yes
MSTRG.12195	-0.321447	3.31561	14.2623	0.00275744	0.0386236	NM_178728	Napepld.	yes
MSTRG.13384	-0.302277	3.07078	14.1906	0.00280496	0.0389325	NM_153600	Ttc26.	yes
MSTRG.6933	-0.982145	-0.202973	14.182	0.0028107	0.0389571	NM_013891	Spdef.	yes
MSTRG.10845	-0.357359	3.32758	14.1732	0.00281659	0.0390046	NM_001244952	Col25a1.	yes
MSTRG.2802	-0.336794	5.97393	14.0975	0.002868	0.039544	NM_025638	Gdpd1.	yes
MSTRG.124	-0.349679	2.77224	14.0736	0.00288445	0.0397033	NM_001310533	Ankrd39.	yes
MSTRG.9099	-0.468454	5.13602	14.0625	0.00289214	0.0397387	NM_018732	Scn3a.	yes
MSTRG.10531	-0.377479	5.98269	14.0075	0.0029306	0.0401149	NM_009112	S100a10.	yes
MSTRG.12745	-0.305741	7.92217	14.008	0.0029302	0.0401149	NM_026805	Svop.	yes
MSTRG.10427	-0.259181	6.00695	14.0005	0.00293556	0.0401149	NM_031248	Lamtor2.	yes
MSTRG.11834	-0.208191	6.7391	13.9839	0.00294723	0.0401482	NM_009557	Zfp46.	yes
MSTRG.10296	-0.3808	2.33201	13.9721	0.00295562	0.0401934	NM_177856	E130311K13Rik.	yes
MSTRG.5408	-0.487597	3.53959	13.9513	0.00297046	0.0403261	NM_001042613	Sepp1.	yes
MSTRG.12635	-0.479444	3.56011	13.93	0.00298577	0.0404647	NM_053262	Hsd17b11.	yes
MSTRG.3153	-0.44501	4.09225	13.9134	0.00299771	0.0405919	NM_013851	Abca8b.	yes
MSTRG.17824	-0.317158	5.10824	13.844	0.0030484	0.0410332	NM_018818	Chm.	yes
MSTRG.3067	-0.392724	5.76088	13.8288	0.00305968	0.0411153	NM_138753	Hexim1.	yes
MSTRG.18043	-0.378242	3.91117	13.8106	0.00307316	0.0412177	NM_001290504	Mid1.	yes
MSTRG.11091	-0.227364	4.31166	13.8	0.00308107	0.041263	NM_181406	Rars2.	yes
NM_010020	-0.854678	-0.247082	13.7826	0.00309409	0.0414024	NM_010020	Slc6a3.	yes
MSTRG.15166	-0.403251	2.39201	13.7581	0.00311256	0.0415794	NM_019430	Cacng3.	yes
MSTRG.12831	-0.222809	6.07683	13.721	0.00314073	0.0418853	NM_001302344	Rph3a.	yes
MSTRG.5807	-0.621159	0.828361	13.7076	0.00315103	0.0419873	NM_145132	Mchr1.	yes
MSTRG.15307	-0.572381	1.30158	13.6805	0.00317188	0.0421942	NM_018867	Cpxm2.	yes
MSTRG.5791	-0.295139	5.49193	13.6535	0.0031928	0.0424015	NM_011057	Pdgfb.	yes
MSTRG.746	-0.337294	2.22517	13.588	0.00324434	0.0428707	NM_028749	Npl.	yes
MSTRG.13861	-0.336824	4.5641	13.558	0.00326822	0.0429905	NM_011763	Zfp9.	yes
MSTRG.9028	-0.214655	4.87669	13.5562	0.00326966	0.0429905	NM_024209	Ppp6c.	yes
MSTRG.9206	-0.339161	7.59896	13.5023	0.00331318	0.0432402	NM_175514	Fam171b.	yes
MSTRG.17117	-0.321673	4.88616	13.4873	0.00332544	0.0433202	NM_133977	Trf.	yes
MSTRG.9611	-0.270285	7.1214	13.428	0.00337425	0.0438211	NM_028637	1110034G24Rik.	yes
MSTRG.3677	-0.303608	5.97516	13.3962	0.00340086	0.0441306	NM_172804	Syt16.	yes
MSTRG.217	-0.277661	3.30868	13.3741	0.00341943	0.044299	NM_146108	Hibch.	yes
MSTRG.4056	-0.270175	6.06015	13.3763	0.00341761	0.044299	NM_011803	Klf6.	yes
MSTRG.15106	-0.214203	6.6094	13.3663	0.00342603	0.0443483	NM_019772	1110004F10Rik.	yes
MSTRG.4650	-0.261416	4.19234	13.3422	0.00344646	0.0445039	NM_001190264	Mrps36.	yes
MSTRG.5629	-0.960654	1.10635	13.3334	0.00345399	0.0445649	NM_001029841	Sla.	yes
MSTRG.17448	-0.273129	5.16811	13.3228	0.00346304	0.0445729	NM_173740	Maoa.	yes
MSTRG.12372	-0.420917	3.35856	13.3146	0.00347011	0.0445916	NM_025725	Ccdc96.	yes
MSTRG.10572	-0.530884	3.47226	13.3069	0.00347671	0.0446403	NM_001267695	Ctss.	yes
MSTRG.5258	-0.292808	4.6332	13.261	0.00351651	0.0449	NM_001170694	Rcbtb2.	yes
MSTRG.7413	-0.218009	3.82114	13.2632	0.00351457	0.0449	NM_001252478	Slc30a6.	yes
MSTRG.10391	-0.600761	3.69076	13.2473	0.00352848	0.0450137	NM_030707	Fcrls.	yes
MSTRG.4779	-0.554432	0.416427	13.2378	0.00353685	0.045048	NM_001308285	Fhit.	yes
MSTRG.9338	-0.20145	4.98062	13.2401	0.00353484	0.045048	NM_001037326	Cstf3.	yes
MSTRG.17382	-0.426444	2.33938	13.1593	0.00360661	0.0455707	NR_027924	2010204K13Rik.	yes
MSTRG.9402	-0.42015	3.7966	13.1557	0.00360986	0.0455756	NM_011246	Rasgrp1.	yes
MSTRG.14997	-0.316292	6.69508	13.0893	0.00367019	0.0460078	NM_001008548	Pde2a.	yes
MSTRG.16079	-0.371093	5.87636	13.0534	0.00370333	0.0463501	NM_009866	Cdh11.	yes
MSTRG.14564	-0.290365	3.97389	13.0346	0.00372075	0.0464611	NM_172482	Zfp719.	yes
MSTRG.10392	-0.591471	1.47069	12.9966	0.00375638	0.0467926	NM_009690	Cd5l.	yes
MSTRG.13708	-0.449407	2.53289	12.9704	0.00378118	0.0470645	NM_001037493	Slc41a3.	yes
MSTRG.11988	-0.303461	4.42693	12.8916	0.00385701	0.0475977	NM_027426	Draxin.	yes
MSTRG.5737	-0.283769	4.3311	12.8855	0.00386292	0.0476336	NM_007583	Cacng2.	yes
MSTRG.17583	-0.631775	1.14233	12.877	0.00387124	0.0476622	NM_001289730	Mcf2.	yes
MSTRG.6395	-0.761259	1.42812	12.8339	0.00391362	0.0478367	NM_008225	Hcls1.	yes
NM_001289915	-0.543731	0.861462	12.8319	0.00391555	0.0478367	NM_001289915	Cd83.	yes
NM_009856	-0.543731	0.861462	12.8319	0.00391555	0.0478367	NM_009856	Cd83.	yes
MSTRG.8114	-0.491758	0.837193	12.8381	0.00390941	0.0478367	NM_198634	Tigd3.	yes
MSTRG.2135	-0.384874	2.33357	12.8495	0.00389825	0.0478367	NM_175490	Gpr75.	yes
MSTRG.1943	-0.242866	6.26864	12.8344	0.00391311	0.0478367	NM_007879	Drg1.	yes
MSTRG.15450	-0.698014	1.32206	12.8271	0.0039203	0.0478578	NA	NA.	yes
MSTRG.8052	-0.39378	3.8888	12.7959	0.00395141	0.0481635	NM_134164	Syt12.	yes
MSTRG.16681	-0.558637	1.27059	12.7837	0.00396365	0.048214	NM_007503	Fxyd2.	yes
NM_001256142	-0.490674	1.08525	12.7797	0.00396771	0.048214	NM_001256142	Fsbp.	yes
MSTRG.3736	-0.460486	2.40433	12.7808	0.00396655	0.048214	NA	NA.	yes
MSTRG.12876	-0.335801	5.48124	12.7855	0.00396181	0.048214	NM_175092	Rhof.	yes
MSTRG.11285	-0.304444	3.6114	12.7761	0.00397129	0.0482206	NM_001290350	Zfp37.	yes
MSTRG.1660	-0.387999	2.10155	12.7265	0.00402167	0.048795	NM_028832	Mterf2.	yes
MSTRG.9676	-0.464978	3.82602	12.7106	0.00403796	0.0489179	NM_001085521	Syndig1.	yes
MSTRG.8661	-0.303699	3.47604	12.7131	0.00403536	0.0489179	NM_001113558	Ucma.	yes
MSTRG.820	-0.435524	1.51501	12.7016	0.00404717	0.0489472	NM_027279	Mettl18.	yes
MSTRG.17847	-0.314823	6.77544	12.7012	0.00404763	0.0489472	NM_026239	Tmem35a.	yes
MSTRG.2098	-0.309603	4.2405	12.6911	0.00405798	0.048991	NM_144514	Commd1.	yes
MSTRG.9636	-0.206835	5.0344	12.6856	0.00406371	0.0490053	NM_001172160	Flrt3.	yes
MSTRG.12729	-1.23033	0.167328	12.622	0.00413016	0.0495058	NA	NA.	yes
MSTRG.4000	-0.626596	0.914683	12.5708	0.00418449	0.049871	NM_007421	Adssl1.	yes
MSTRG.4210	-0.290648	5.44734	12.5745	0.00418053	0.049871	NM_001164117	Serpinb6a.	yes
MSTRG.17701	-0.264204	4.30841	12.5544	0.00420213	0.0499537	NA	NA.	yes
