# Supplementary material for: Tet1 Isoforms Differentially Regulate Gene Expression, Synaptic Transmission, and Memory in the Mammalian Brain
Source: J Neurosci. 2021 Jan 27;41(4):578–93. doi: 10.1523/JNEUROSCI.1821-20.2020 (PMC7842754; doi:10.1523/JNEUROSCI.1821-20.2020)
Supplement: Extended Data Figure 5-6 — DEGs significantly upregulated by AAV1-Tet1S-SID4X relative to -Tet1S-NFD. The subset of genes that are upregulated by repression of Tet1S. Download Figure 5-6, XLSX file. [file ns-JN-RM-1821-20-s08.xlsx]

## Sheet: Up DEGS S & BP_KEGG
Figure 5-6
MSTRG	logFC	logCPM	F	PValue	FDR	Refseq	OGS	Sig		MSTRG – Stringtie ID or Refseq ID of gene (if gene prediction matches annotation exactly); logFC = log2 fold-change; logCPM = average log2 counts per million; F – F statistic; PValue = probability value before multiple hypothesis correction; FDR = false discovery rate; Refseq = best matching Refseq gene ID that best matches the stringtie predicted transcript; OGS – official gene symbol with perio…			Category	Term	Count	%	P-Value	Bonferroni	Benjamini		DAVID GO enriched terms for biological process (top) and KEGG pathways (bottom). Top ten terms included in the main figure are bolded. Column headings: Category – gene ontology set utilized; Term – gene ontology term title; Count – number of genes in gene set present in the genes that comprise the ontology term; % - percent of genes in the list of genes for a gene ontology term; P-Value – probabi…
MSTRG.1654	1.00472	5.16046	269.724	1.94e-09	3.08e-05	NM_146008	Tcp11l2.	yes				1	GOTERM_BP_DIRECT	cell division	39	4.6	1.5e-07	0.00034	0.00034
MSTRG.1661	1.28701	4.03683	205.064	8.98e-09	7.13e-05	NM_007771	Cry1.	yes				2	GOTERM_BP_DIRECT	ribosome biogenesis	17	2	4.3e-07	0.001	0.00051
MSTRG.12510	0.844809	4.39686	174.192	2.21e-08	0.000117155	NM_001114660	Scfd2.	yes				3	GOTERM_BP_DIRECT	transcription, DNA-templated	117	13.7	1.4e-06	0.0034	0.0011
MSTRG.8450	0.618968	5.88286	140.318	7.23e-08	0.000149862	NM_019698	Aldh18a1.	yes				4	GOTERM_BP_DIRECT	rRNA processing	19	2.2	2.8e-06	0.0065	0.0016
MSTRG.12415	0.652143	5.36808	123.734	1.43e-07	0.000149862	NM_024434	Lap3.	yes				5	GOTERM_BP_DIRECT	methylation	22	2.6	4.2e-06	0.0098	0.002
MSTRG.7841	0.749487	4.99213	122.476	1.51e-07	0.000149862	NM_001198984	Tcof1.	yes				6	GOTERM_BP_DIRECT	covalent chromatin modification	28	3.3	9.3e-06	0.022	0.0037
MSTRG.8575	0.774076	5.56545	141.715	6.85e-08	0.000149862	NM_001008542	Mxi1.	yes				7	GOTERM_BP_DIRECT	cell cycle	47	5.5	3.5e-05	0.08	0.01
MSTRG.9553	0.867865	4.11798	130.577	1.07e-07	0.000149862	NM_009086	Polr1b.	yes				8	GOTERM_BP_DIRECT	phosphorylation	47	5.5	3.2e-05	0.074	0.011
MSTRG.13702	0.878444	3.88865	122.424	1.51e-07	0.000149862	NM_001178059	Txnrd3.	yes				9	GOTERM_BP_DIRECT	protein phosphorylation	43	5	0.00014	0.28	0.036
MSTRG.16233	0.980569	3.56481	124.453	1.38e-07	0.000149862	NM_027103	1700030J22Rik.	yes
MSTRG.12991	1.12876	3.45109	138.09	7.88e-08	0.000149862	NM_024479	Wbscr27.	yes
MSTRG.12748	1.5015	2.35953	132.986	9.67e-08	0.000149862	NM_001040691	Ung.	yes					Category	Term	Count	%	P-Value	Bonferroni	Benjamini
MSTRG.9409	1.72485	1.5155	146.333	5.75e-08	0.000149862	NM_001311140	Bmf.	yes				1	KEGG_PATHWAY	Ribosome biogenesis in eukaryotes	13	1.5	3.2e-05	0.0077	0.0077
MSTRG.2454	0.838596	5.38033	109.864	2.7e-07	0.000225231	NM_023479	Elac2.	yes
MSTRG.12190	0.881407	4.33902	110.877	2.57e-07	0.000225231	NM_177869	Fam185a.	yes
MSTRG.16279	0.714684	7.60514	108.735	2.85e-07	0.000226061	NM_011404	Slc7a5.	yes
MSTRG.8529	0.694046	5.09239	104.795	3.47e-07	0.000261255	NM_001081214	Pprc1.	yes
MSTRG.12813	0.710734	4.29169	103.062	3.79e-07	0.000261255	NM_028762	Rbm19.	yes
MSTRG.17227	0.776769	3.41135	103.436	3.71e-07	0.000261255	NM_007658	Cdc25a.	yes
MSTRG.2391	0.637805	5.59138	95.1493	5.77e-07	0.000352244	NM_025757	Gid4.	yes
MSTRG.1568	1.35335	4.81574	94.299	6.05e-07	0.000355574	NM_001204931	Reep6.	yes
MSTRG.3802	0.704942	3.58256	90.7827	7.38e-07	0.000377925	NM_144524	Angel1.	yes
MSTRG.14532	1.08331	3.33657	91.9415	6.91e-07	0.000377925	NM_007633	Ccne1.	yes
MSTRG.6941	1.56164	2.12421	91.0848	7.26e-07	0.000377925	NM_001085555	Tcp11.	yes
MSTRG.7609	0.690873	5.19263	89.7441	7.84e-07	0.000386855	NM_001289654	Fhod3.	yes
MSTRG.7903	0.964591	2.0668	89.3027	8.04e-07	0.000386855	NM_053261	Impa2.	yes
MSTRG.15700	0.76332	3.34169	88.7359	8.32e-07	0.000388164	NM_001161515	Dctd.	yes
MSTRG.385	0.697505	4.75164	87.7358	8.82e-07	0.000400027	NM_027886	Stk11ip.	yes
MSTRG.807	0.595074	4.0424	85.559	1.01e-06	0.000431246	NM_144877	Mettl13.	yes
MSTRG.8467	0.916463	2.9565	85.9599	9.81e-07	0.000431246	NA	NA.	yes
MSTRG.2599	0.671522	6.40411	84.7013	1.06e-06	0.000435029	NM_010813	Mnt.	yes
MSTRG.13009	0.720865	4.70035	84.5183	1.07e-06	0.000435029	NM_172541	Tmem120a.	yes
MSTRG.8958	0.808093	2.22543	84.142	1.1e-06	0.000435029	NM_025619	Cfap157.	yes
MSTRG.1253	0.723463	4.67921	82.386	1.22e-06	0.000473412	NM_001168304	Cdk19.	yes
MSTRG.2595	0.537934	6.77412	80.1884	1.41e-06	0.000495984	NM_001081158	Cluh.	yes
MSTRG.13126	0.704801	4.62332	80.2112	1.4e-06	0.000495984	NM_172725	Ap5z1.	yes
MSTRG.9069	0.786181	5.52415	80.6856	1.36e-06	0.000495984	NM_001139509	Nr4a2.	yes
MSTRG.12039	0.945105	5.14063	80.2449	1.4e-06	0.000495984	NM_172705	Phf13.	yes
MSTRG.11550	0.662681	4.45106	79.161	1.5e-06	0.000496936	NM_008135	Slc6a9.	yes
MSTRG.16800	0.705525	5.32095	79.3853	1.48e-06	0.000496936	NM_001110350	Sin3a.	yes
MSTRG.7700	0.843589	3.81699	79.6891	1.45e-06	0.000496936	NM_026464	Wdr55.	yes
MSTRG.515	0.51376	4.68833	78.4838	1.57e-06	0.000508807	NM_001310761	Thap4.	yes
MSTRG.10424	0.640951	5.2206	77.0926	1.72e-06	0.000535911	NM_001029890	Mex3a.	yes
MSTRG.5244	0.607017	4.68832	76.099	1.84e-06	0.000561772	NM_001164082	Polr3d.	yes
MSTRG.16220	0.513616	5.42435	75.2568	1.95e-06	0.000572085	NM_001048143	Mon1b.	yes
MSTRG.16187	0.524078	6.03232	75.0031	1.98e-06	0.000572085	NM_146216	Vac14.	yes
MSTRG.8358	0.534437	5.74139	75.3105	1.94e-06	0.000572085	NM_177474	Pum3.	yes
MSTRG.15636	1.20663	0.702972	74.5962	2.04e-06	0.000577721	NA	NA.	yes
MSTRG.14531	0.509512	5.47343	74.1295	2.11e-06	0.000586085	NM_011274	Uri1.	yes
MSTRG.1293	0.504136	6.90476	72.8731	2.3e-06	0.000607536	NM_011156	Prep.	yes
MSTRG.8000	0.527243	6.62992	73.1922	2.25e-06	0.000607536	NM_001289531	Cndp2.	yes
MSTRG.14274	0.562574	4.74376	70.422	2.73e-06	0.000699699	NM_145822	Cd3eap.	yes
MSTRG.3499	0.465634	5.52289	69.743	2.87e-06	0.000709817	NM_153198	Hbp1.	yes
MSTRG.3011	0.635341	4.77397	69.2093	2.99e-06	0.000709817	NM_007970	Ezh1.	yes
MSTRG.16142	0.671149	4.0487	69.9872	2.82e-06	0.000709817	NM_011764	Zfp90.	yes
MSTRG.10130	0.915616	5.16527	69.1566	3e-06	0.000709817	NM_177586	Eif5a2.	yes
MSTRG.15773	0.526596	6.38435	68.4166	3.16e-06	0.000736282	NM_001113346	Gatad2a.	yes
MSTRG.5020	0.545249	5.83902	68.26	3.2e-06	0.000736282	NM_009687	Apex1.	yes
MSTRG.12296	0.579353	4.50236	67.9623	3.27e-06	0.000741971	NM_001177621	Slc5a6.	yes
MSTRG.6640	0.53768	4.24862	67.5536	3.37e-06	0.000748913	NM_174847	C2cd2.	yes
MSTRG.1478	0.58802	7.01944	67.287	3.44e-06	0.000748913	NM_008826	Pfkl.	yes
MSTRG.12380	0.630409	6.36495	67.2754	3.44e-06	0.000748913	NM_011716	Wfs1.	yes
MSTRG.13753	0.650201	2.60527	67.0593	3.5e-06	0.00075088	NM_181590	Shq1.	yes
MSTRG.13113	0.570229	4.69569	66.7845	3.57e-06	0.000756364	NM_172277	Snx8.	yes
MSTRG.5700	0.562643	6.29537	64.6871	4.2e-06	0.00085695	NM_001162489	Mroh1.	yes
MSTRG.8070	0.695125	3.60892	64.6403	4.21e-06	0.00085695	NM_007854	Slc29a2.	yes
MSTRG.13642	0.606146	5.01871	64.1791	4.37e-06	0.000877036	NM_144918	Smyd5.	yes
MSTRG.6737	0.473634	6.11123	63.856	4.48e-06	0.000888248	NR_027905	LOC106740.	yes
MSTRG.10368	0.466156	5.27368	63.4771	4.61e-06	0.000903814	NM_172681	D930015E06Rik.	yes
MSTRG.4840	0.477888	4.76252	63.3184	4.67e-06	0.000904036	NM_001243041	Adk.	yes
MSTRG.7095	0.556756	6.35508	62.4566	5e-06	0.000936459	NM_011690	Vars.	yes
MSTRG.5585	0.871829	3.47197	61.7563	5.29e-06	0.000969546	NM_001037937	Deptor.	yes
MSTRG.9329	0.548186	5.17969	61.3359	5.47e-06	0.00097775	NM_153126	Nat10.	yes
MSTRG.11549	0.563759	3.70686	61.3168	5.48e-06	0.00097775	NM_026344	Dph2.	yes
MSTRG.16693	0.493007	4.85223	60.0077	6.1e-06	0.00104166	NM_011752	Zpr1.	yes
MSTRG.12628	0.616024	5.06175	60.2602	5.98e-06	0.00104166	NM_173370	Cds1.	yes
MSTRG.1848	0.752132	4.20078	60.103	6.06e-06	0.00104166	NM_010792	Mettl1.	yes
MSTRG.7067	0.750789	3.17856	59.6303	6.3e-06	0.00106334	NM_198886	Zbtb12.	yes
MSTRG.1919	0.425831	5.95442	59.4855	6.37e-06	0.0010649	NM_010272	Gdf11.	yes
MSTRG.8470	0.862428	5.71294	58.8033	6.75e-06	0.00110425	NM_199447	Rrp12.	yes
MSTRG.11197	0.536791	4.34812	57.843	7.32e-06	0.00117366	NM_001285800	Polr1e.	yes
MSTRG.13080	0.676951	4.65069	57.6875	7.42e-06	0.00117745	NM_172412	Gpc2.	yes
MSTRG.2004	0.606087	4.98162	57.0303	7.85e-06	0.00123353	NM_008894	Pold2.	yes
NM_001100449	0.878055	1.89154	56.1519	8.47e-06	0.00129298	NM_001100449	Taf4b.	yes
MSTRG.5719	0.776564	3.43559	55.8982	8.66e-06	0.00130946	NM_183091	Tonsl.	yes
MSTRG.14512	0.484997	5.59379	55.3826	9.07e-06	0.00134042	NM_008820	Pepd.	yes
MSTRG.4285	0.489726	5.10387	55.3139	9.12e-06	0.00134042	NM_172262	Kdm1b.	yes
MSTRG.13612	0.510935	4.18899	55.4546	9.01e-06	0.00134042	NM_008638	Mthfd2.	yes
MSTRG.12959	0.540193	5.80609	55.0006	9.38e-06	0.00136136	NM_001001327	Vkorc1l1.	yes
MSTRG.3164	0.549518	6.05754	54.7548	9.59e-06	0.00136136	NM_001166503	Slc39a11.	yes
MSTRG.15148	0.695758	3.70038	54.5334	9.78e-06	0.00136136	NM_007672	Cdr2.	yes
MSTRG.12228	0.751352	4.93013	54.7605	9.58e-06	0.00136136	NM_001294162	Kcnh2.	yes
MSTRG.974	0.850079	4.99258	54.6933	9.64e-06	0.00136136	NM_001163290	Coq8a.	yes
MSTRG.2777	0.457197	5.26915	54.3941	9.9e-06	0.00136649	NM_001166642	Bcas3.	yes
MSTRG.3459	0.580943	3.72022	52.7693	1.15e-05	0.00157056	NM_178357	Klf11.	yes
MSTRG.12995	0.55092	4.81303	52.5379	1.17e-05	0.00159077	NM_013763	Tbl2.	yes
MSTRG.5576	0.585244	3.61669	52.1538	1.22e-05	0.00163451	NM_027212	Med30.	yes
MSTRG.13936	0.405237	5.53173	51.919	1.24e-05	0.00163863	NM_138747	Nop2.	yes
MSTRG.9421	0.578906	2.89975	51.8577	1.25e-05	0.00163863	NM_173450	Rpusd2.	yes
MSTRG.6923	1.03626	5.02694	51.9522	1.24e-05	0.00163863	NM_001302397	Phf1.	yes
MSTRG.13819	0.590614	3.63598	51.5404	1.29e-05	0.00166065	NM_026894	Tamm41.	yes
MSTRG.16836	0.642116	3.93626	51.5813	1.28e-05	0.00166065	NA	NA.	yes
MSTRG.16251	0.54995	6.35517	50.9486	1.36e-05	0.00172621	NM_175185	Hsdl1.	yes
MSTRG.5762	0.93898	4.21587	50.8756	1.37e-05	0.00172621	NM_015738	Galr3.	yes
MSTRG.10202	0.507925	3.67185	50.6456	1.4e-05	0.00175052	NM_001040399	Larp1b.	yes
MSTRG.123	0.446436	4.44593	49.9439	1.5e-05	0.00182266	NM_001039551	Cnnm3.	yes
MSTRG.1843	0.662588	2.8203	49.9957	1.49e-05	0.00182266	NM_001159559	Xrcc6bp1.	yes
MSTRG.2764	0.667786	3.66343	49.7828	1.52e-05	0.00182971	NM_145433	Mrm1.	yes
MSTRG.13153	0.398885	4.77099	49.6121	1.55e-05	0.00183643	NM_029749	Usp42.	yes
MSTRG.16114	0.52898	4.69298	49.5897	1.55e-05	0.00183643	NM_177150	Cenpt.	yes
MSTRG.3861	0.488336	4.2572	49.2392	1.6e-05	0.00188609	NM_001330702	Rps6ka5.	yes
MSTRG.6441	0.581818	3.31404	48.9051	1.66e-05	0.00193445	NM_144550	Spice1.	yes
MSTRG.6103	1.01239	1.70233	48.3935	1.74e-05	0.00201965	NM_031182	Tfap4.	yes
MSTRG.11532	0.491795	6.00175	48.0417	1.81e-05	0.00207631	NM_175244	Hectd3.	yes
MSTRG.17231	0.456395	6.6099	47.7261	1.86e-05	0.00212737	NM_009211	Smarcc1.	yes
MSTRG.16505	0.999865	1.18708	47.4568	1.91e-05	0.00216877	NM_026282	Spc24.	yes
MSTRG.19	0.485912	4.8274	47.0695	1.99e-05	0.00220673	NM_021511	Rrs1.	yes
MSTRG.15427	0.788639	1.69227	46.7224	2.06e-05	0.00225393	NM_001311145	Tnfrsf22.	yes
MSTRG.5120	0.643352	2.64889	46.5521	2.1e-05	0.00225597	NM_001014996	Cenpj.	yes
MSTRG.6481	0.647173	3.16449	46.4602	2.12e-05	0.00225597	NM_001159364	Cep97.	yes
MSTRG.11793	0.556024	3.76285	46.3082	2.15e-05	0.00227611	NM_024215	Zfp593.	yes
MSTRG.11774	0.510751	6.86266	45.9235	2.24e-05	0.00233231	NM_199306	Wdtc1.	yes
MSTRG.3168	0.524442	3.38983	45.8793	2.25e-05	0.00233231	NM_177777	D11Wsu47e.	yes
MSTRG.12534	0.74369	5.10054	45.6846	2.29e-05	0.00236436	NM_019836	Noa1.	yes
MSTRG.964	0.513138	4.00917	45.2383	2.4e-05	0.00238468	NM_027188	Smyd3.	yes
MSTRG.15644	0.536277	5.38033	45.3751	2.37e-05	0.00238468	NM_001081150	Lonrf1.	yes
MSTRG.11217	0.54636	5.32233	45.1595	2.42e-05	0.00238468	NM_053179	Nans.	yes
MSTRG.3276	0.567893	3.59863	45.4396	2.35e-05	0.00238468	NM_175430	Ccdc40.	yes
MSTRG.2365	0.654453	3.75509	45.1171	2.43e-05	0.00238468	NR_037964	2610507I01Rik.	yes
MSTRG.12528	0.431481	4.39726	44.9023	2.49e-05	0.00239828	NM_172146	Ppat.	yes
MSTRG.12706	0.538793	4.92825	44.8731	2.5e-05	0.00239828	NM_153570	Noc4l.	yes
MSTRG.2613	0.60816	5.78019	44.8309	2.51e-05	0.00239828	NM_138950	Wdr81.	yes
MSTRG.16613	0.650402	2.24882	44.6196	2.57e-05	0.0024377	NM_030713	Zfp202.	yes
MSTRG.4256	0.603152	6.03086	44.5232	2.59e-05	0.00244804	NM_007772	Hivep1.	yes
MSTRG.7622	0.365106	5.95591	44.3626	2.64e-05	0.00246552	NM_172965	Sap130.	yes
MSTRG.2930	0.686768	6.6108	44.3447	2.64e-05	0.00246552	NM_139311	Mllt6.	yes
MSTRG.16342	0.626283	3.98246	44.2456	2.67e-05	0.00247709	NM_001029876	Urb2.	yes
MSTRG.11124	0.317617	6.7809	43.9292	2.76e-05	0.00254023	NM_026872	Ubap2.	yes
MSTRG.5722	0.613176	5.93227	43.6968	2.83e-05	0.00258168	NM_182805	Gpt.	yes
MSTRG.15568	0.43993	5.21637	43.6321	2.85e-05	0.00258486	NM_001159774	Ikbkb.	yes
MSTRG.9419	0.463575	5.82722	43.1688	3e-05	0.00264873	NM_001045523	Bahd1.	yes
MSTRG.8891	0.467762	5.09604	43.1399	3.01e-05	0.00264873	NM_177725	Lrrc8a.	yes
MSTRG.6951	0.486509	4.56846	43.0683	3.03e-05	0.00264873	NM_010220	Fkbp5.	yes
MSTRG.3990	0.782874	4.5509	43.0556	3.03e-05	0.00264873	NM_001099792	Trmt61a.	yes
MSTRG.17816	0.845709	4.04427	43.0446	3.04e-05	0.00264873	NM_016710	Hmgn5.	yes
MSTRG.7936	0.443739	4.34226	42.7794	3.13e-05	0.00267095	NM_172632	Mapk4.	yes
MSTRG.10456	0.453916	7.05018	42.8293	3.11e-05	0.00267095	NM_001037722	Adam15.	yes
MSTRG.2980	0.567	8.53	42.7206	3.15e-05	0.00267095	NM_010404	Hap1.	yes
MSTRG.13884	0.663931	4.07301	42.72	3.15e-05	0.00267095	NM_007544	Bid.	yes
MSTRG.2882	0.760731	4.25828	42.3546	3.28e-05	0.00275103	NM_153104	Phospho1.	yes
MSTRG.2463	0.55804	3.2397	42.2282	3.32e-05	0.00276129	NM_001040026	Sco1.	yes
MSTRG.10549	0.38989	5.35092	42.0688	3.38e-05	0.00277911	NM_030074	Zfp687.	yes
MSTRG.8373	0.645793	4.4824	42.0269	3.4e-05	0.00277911	NM_021525	Rcl1.	yes
MSTRG.2883	0.745678	4.17295	41.9402	3.43e-05	0.0027916	NM_001163464	Abi3.	yes
MSTRG.1520	0.381451	5.48494	41.8386	3.47e-05	0.00280894	NM_172457	Mob3a.	yes
MSTRG.17106	0.604481	5.22496	41.633	3.55e-05	0.00284514	NM_001161362	Ppp2r3a.	yes
MSTRG.12461	0.434577	4.73005	41.5788	3.57e-05	0.00284608	NM_001289514	Tbc1d1.	yes
MSTRG.12092	0.477556	5.65209	41.5402	3.59e-05	0.00284608	NM_179203	Atad3a.	yes
MSTRG.5223	0.99614	3.42771	41.1865	3.73e-05	0.00293224	NM_026331	Slc25a37.	yes
MSTRG.11369	0.459696	4.56161	40.9813	3.82e-05	0.00298628	NM_024433	Mtap.	yes
MSTRG.2994	0.387589	6.31581	40.8884	3.86e-05	0.00298855	NM_001038010	Kat2a.	yes
MSTRG.10312	0.412268	5.30138	40.8881	3.86e-05	0.00298855	NM_138591	Gfm1.	yes
MSTRG.16166	0.39703	5.51951	40.5962	3.99e-05	0.00300163	NM_025830	Wwp2.	yes
MSTRG.11893	0.417834	7.09473	40.6695	3.96e-05	0.00300163	NM_173867	Rcc2.	yes
MSTRG.2870	0.567642	5.69194	40.724	3.93e-05	0.00300163	NM_133667	Pdk2.	yes
MSTRG.7371	0.346316	5.47016	40.4118	4.08e-05	0.00301392	NM_001037757	Wash1.	yes
MSTRG.7237	0.511768	4.28885	40.3962	4.08e-05	0.00301392	NM_029091	Klc4.	yes
MSTRG.7418	0.518496	4.33082	40.4256	4.07e-05	0.00301392	NM_152817	Ttc27.	yes
MSTRG.7823	0.494597	5.59428	40.2458	4.15e-05	0.00305221	NM_028447	Prrc1.	yes
MSTRG.1832	0.52933	4.68909	40.0774	4.24e-05	0.0030834	NM_138956	Rassf3.	yes
MSTRG.11794	0.560122	3.1788	39.9805	4.28e-05	0.00310381	NR_040435	E130218I03Rik.	yes
MSTRG.12710	0.491154	3.84549	38.9026	4.86e-05	0.00345699	NM_001025561	Pus1.	yes
MSTRG.1834	0.610078	3.0551	38.8598	4.88e-05	0.00345898	NM_173022	BC048403.	yes
MSTRG.8948	0.603784	3.4439	38.7117	4.97e-05	0.00348901	NM_010236	Fpgs.	yes
MSTRG.6277	0.425597	5.86372	38.5813	5.05e-05	0.0035278	NM_001285893	Vps8.	yes
MSTRG.9145	0.709759	5.85073	38.5106	5.09e-05	0.00354196	NM_172665	Pdk1.	yes
MSTRG.2560	0.398777	4.72985	38.4665	5.12e-05	0.00354506	NM_178367	Dhx33.	yes
MSTRG.10170	0.335002	5.10919	38.4272	5.14e-05	0.00354622	NM_172678	Acad9.	yes
MSTRG.6891	0.980079	3.7001	38.3199	5.21e-05	0.00356094	NM_026633	Fam195a.	yes
MSTRG.10075	0.407435	4.28243	38.1648	5.3e-05	0.00359662	NM_177660	Zbtb10.	yes
MSTRG.485	0.524932	4.90405	38.1668	5.3e-05	0.00359662	NM_011066	Per2.	yes
MSTRG.12925	0.506073	4.97575	37.9592	5.44e-05	0.00366545	NM_203319	Dhx37.	yes
MSTRG.1526	0.576822	4.89523	37.9362	5.45e-05	0.00366545	NM_172551	Polrmt.	yes
MSTRG.14524	0.537363	6.11465	37.7624	5.57e-05	0.00369611	NM_178704	Dpy19l3.	yes
MSTRG.9114	0.52166	3.33104	37.1592	5.99e-05	0.003889	NM_177244	Fastkd1.	yes
MSTRG.16835	0.862044	5.63513	37.1403	6e-05	0.003889	NM_001081192	Hcn4.	yes
MSTRG.11122	0.380101	7.32726	36.8192	6.25e-05	0.00402899	NM_139236	Nol6.	yes
MSTRG.12404	0.36927	5.24978	36.5682	6.44e-05	0.00408942	NM_001177379	Cpeb2.	yes
MSTRG.12711	0.462079	6.90308	36.5741	6.44e-05	0.00408942	NM_009469	Ulk1.	yes
MSTRG.15229	0.76791	3.6862	36.6292	6.39e-05	0.00408942	NM_023203	Dctpp1.	yes
MSTRG.9756	0.391593	4.41246	36.3801	6.59e-05	0.00413302	NM_001004721	Pigu.	yes
MSTRG.6652	0.648141	4.87005	36.355	6.61e-05	0.00413302	NM_001122998	Tiam2.	yes
MSTRG.17679	0.432474	3.97164	36.2692	6.69e-05	0.00416108	NM_001030307	Dkc1.	yes
MSTRG.17323	0.652785	2.85095	36.1808	6.76e-05	0.00419081	NM_028384	Ccdc13.	yes
MSTRG.12778	0.501108	5.23734	36.092	6.84e-05	0.00419873	NM_008629	Msi1.	yes
MSTRG.5249	0.798186	1.97393	36.1076	6.82e-05	0.00419873	NM_180588	Reep4.	yes
MSTRG.5668	0.480569	3.35852	36.0241	6.89e-05	0.00420806	NM_028404	Top1mt.	yes
MSTRG.12980	0.457346	3.98599	35.9521	6.96e-05	0.00422995	NM_033572	Wbscr16.	yes
MSTRG.8962	0.386298	5.33625	35.8594	7.04e-05	0.00425942	NM_199302	Lrsam1.	yes
MSTRG.12848	0.444521	4.81227	35.7926	7.1e-05	0.00425942	NM_001306126	Sh2b3.	yes
MSTRG.15964	0.541822	3.93452	35.7553	7.13e-05	0.00425942	NM_001167991	Hook2.	yes
MSTRG.12992	0.610313	4.81248	35.787	7.1e-05	0.00425942	NM_001190437	Abhd11.	yes
MSTRG.13024	0.728297	3.74752	35.7462	7.14e-05	0.00425942	NM_001302938	Sh2b2.	yes
MSTRG.6507	0.42345	3.93188	35.6689	7.21e-05	0.00428505	NM_025910	Mina.	yes
MSTRG.6005	0.891137	3.17245	35.5596	7.31e-05	0.0043285	NM_029098	Lmbr1l.	yes
MSTRG.4457	0.631873	1.76856	35.4515	7.41e-05	0.00435616	NM_001007575	Zfp58.	yes
MSTRG.16538	0.43429	4.12972	35.3366	7.52e-05	0.00440346	NM_178415	Bbs9.	yes
MSTRG.9713	0.763893	6.71668	35.1748	7.68e-05	0.00446228	NM_011438	Sox12.	yes
MSTRG.10002	0.514148	4.03853	35.1406	7.71e-05	0.00446549	NM_001085501	Ppp1r3d.	yes
MSTRG.17068	0.531489	3.78304	35.1099	7.74e-05	0.00446675	NM_019864	Atr.	yes
MSTRG.5852	0.354197	4.39491	35.0618	7.79e-05	0.00447806	NM_025445	Arfgap3.	yes
MSTRG.2239	0.410451	4.53439	34.9915	7.86e-05	0.00450226	NM_029004	Rasgef1c.	yes
MSTRG.5709	0.321695	6.18442	34.903	7.95e-05	0.00453728	NM_001164173	Cpsf1.	yes
MSTRG.12814	0.859576	1.27965	34.8131	8.04e-05	0.00455726	NR_045793	Gm10390.	yes
MSTRG.5917	0.47677	7.90472	34.3921	8.49e-05	0.00472785	NM_001081030	Sbf1.	yes
MSTRG.6144	0.925318	1.28269	34.4129	8.47e-05	0.00472785	NA	NA.	yes
MSTRG.9136	0.416278	4.27402	34.3378	8.55e-05	0.00474469	NM_026115	Hat1.	yes
MSTRG.11553	0.315387	5.51877	34.1847	8.72e-05	0.00480669	NM_001161774	St3gal3.	yes
MSTRG.2335	0.474064	4.34102	34.1923	8.71e-05	0.00480669	NM_001081168	Sap30l.	yes
MSTRG.16099	0.470194	3.78852	33.974	8.97e-05	0.00490701	NM_001033161	Tradd.	yes
MSTRG.13171	0.306309	6.57526	33.9161	9.04e-05	0.00491054	NM_001038627	Smurf1.	yes
MSTRG.13763	0.386132	5.50801	33.9376	9.01e-05	0.00491054	NM_008516	Lrrn1.	yes
MSTRG.17297	0.469058	3.76716	33.8534	9.11e-05	0.00493427	NM_001313757	Acvr2b.	yes
MSTRG.7077	0.506176	7.77309	33.8256	9.14e-05	0.00493552	NM_001286573	Ehmt2.	yes
MSTRG.4860	0.441978	3.91555	33.7339	9.25e-05	0.00496178	NM_134084	Ppif.	yes
MSTRG.14453	0.747966	1.99191	33.7437	9.24e-05	0.00496178	NM_152814	Zfp566.	yes
MSTRG.890	0.336362	5.96482	33.5073	9.54e-05	0.00504451	NM_020579	B4galt3.	yes
MSTRG.16709	0.620572	4.41663	33.5419	9.49e-05	0.00504451	NM_175482	Usp28.	yes
MSTRG.11586	0.652856	4.41035	33.5318	9.5e-05	0.00504451	NM_001081142	Kcnq4.	yes
MSTRG.10559	0.884794	5.58548	33.2763	9.83e-05	0.00515025	NM_001272024	Sema6c.	yes
MSTRG.13817	0.363749	5.32193	33.1641	9.98e-05	0.00519778	NM_001253717	Atg7.	yes
MSTRG.1481	0.303448	4.9295	32.9103	0.000103268	0.00533831	NM_029546	Pwp2.	yes
MSTRG.8138	0.445597	6.05342	32.8752	0.000103756	0.00534613	NM_194348	Atg2a.	yes
MSTRG.470	0.352336	5.58641	32.4963	0.000109205	0.00554071	NR_040291	6430706D22Rik.	yes
MSTRG.5001	0.352512	3.91662	32.4914	0.000109278	0.00554071	NM_172599	Atg14.	yes
MSTRG.15155	0.442971	3.45003	32.2656	0.000112687	0.00565931	NM_026140	Ears2.	yes
MSTRG.11803	0.285267	6.1364	32.195	0.000113779	0.0056604	NM_001256112	Mtfr1l.	yes
MSTRG.3136	0.536694	5.2707	32.0218	0.00011651	0.00574229	NM_019431	Cacng4.	yes
MSTRG.8546	0.315385	5.48185	31.9181	0.000118182	0.00580665	NM_001102471	Cnnm2.	yes
MSTRG.847	0.525574	5.85959	31.7636	0.000120725	0.00591328	NM_001142948	Pogk.	yes
MSTRG.3269	0.526441	2.6275	31.5726	0.000123957	0.0060159	NM_007623	Cbx2.	yes
MSTRG.2863	0.431864	4.87969	31.5435	0.000124459	0.00601702	NM_145828	Xylt2.	yes
MSTRG.7256	0.315647	5.89387	31.4163	0.000126679	0.00604882	NM_016859	Bysl.	yes
MSTRG.1339	0.366253	4.58203	31.381	0.000127303	0.00604882	NM_172939	Sowahc.	yes
MSTRG.11657	0.47694	3.23389	31.4413	0.000126239	0.00604882	NM_153177	Ago4.	yes
MSTRG.16684	0.547054	4.68788	31.389	0.000127161	0.00604882	NM_001081373	Cep164.	yes
MSTRG.14652	0.557237	4.94078	31.3286	0.000128236	0.00607496	NM_153419	Grwd1.	yes
MSTRG.506	0.568078	1.86022	31.2504	0.000129645	0.00610523	NM_080850	Pask.	yes
MSTRG.541	0.3702	4.59187	31.177	0.000130982	0.00614931	NM_001122675	Zcchc2.	yes
MSTRG.12989	0.598141	6.82339	31.1566	0.000131356	0.00614931	NM_001305875	Limk1.	yes
MSTRG.1366	0.466385	4.20837	31.0964	0.000132469	0.00616508	NM_153542	Lrrc20.	yes
MSTRG.8561	0.403377	6.02973	31.0477	0.000133378	0.00618922	NM_010362	Gsto1.	yes
MSTRG.1591	0.360036	4.41216	30.9681	0.000134878	0.00622244	NM_021501	Pias4.	yes
MSTRG.15189	0.503079	2.82813	30.9073	0.000136038	0.00625776	NM_010900	Nfatc2ip.	yes
MSTRG.10404	0.42698	4.54471	30.8324	0.000137484	0.00630597	NM_001110809	Gpatch4.	yes
MSTRG.1665	0.358209	5.1268	30.7892	0.000138325	0.00632628	NM_001302886	Prdm4.	yes
MSTRG.6034	0.346944	4.4391	30.6968	0.000140145	0.00634317	NM_001289603	Tfcp2.	yes
MSTRG.9583	0.602876	5.79779	30.6894	0.000140293	0.00634317	NM_001291027	Lzts3.	yes
MSTRG.17786	0.311535	8.84113	30.5724	0.000142641	0.00639923	NM_009197	Slc16a2.	yes
MSTRG.8888	0.480873	5.44329	30.5791	0.000142506	0.00639923	NM_172660	D2Wsu81e.	yes
MSTRG.14270	0.660239	5.62912	30.5674	0.000142743	0.00639923	NM_001282021	Vasp.	yes
MSTRG.5854	0.853921	1.95067	30.5358	0.000143384	0.00640986	NR_027980	1700001L05Rik.	yes
MSTRG.12771	0.35705	4.96841	30.4862	0.000144401	0.00641916	NM_026504	Coq5.	yes
MSTRG.2801	0.791342	4.76223	30.4927	0.000144267	0.00641916	NM_001005341	Ypel2.	yes
MSTRG.12197	0.390773	4.7702	30.3244	0.000147771	0.00651793	NM_009584	Dnajc2.	yes
MSTRG.2467	0.407033	3.61215	30.3498	0.000147237	0.00651793	NM_027963	Cfap52.	yes
MSTRG.13207	0.580994	6.49938	30.3205	0.000147855	0.00651793	NM_001301424	Slc7a1.	yes
MSTRG.9019	0.798389	2.41139	30.2228	0.000149937	0.00659139	NM_001159548	Nr6a1.	yes
MSTRG.5872	0.556607	3.41888	30.1271	0.000152009	0.00664568	NM_001081166	Phf21b.	yes
MSTRG.10696	0.328813	5.96189	30.0681	0.000153303	0.00668385	NM_027432	Wdr77.	yes
MSTRG.7959	0.336195	5.65423	29.9715	0.000155451	0.00675894	NM_001252481	Smad2.	yes
MSTRG.8844	0.306969	6.57771	29.8092	0.000159141	0.00686294	NM_001113573	Brd3.	yes
MSTRG.13961	0.444537	5.8059	29.6961	0.00016177	0.00693863	NM_177003	Tigar.	yes
MSTRG.14683	0.448065	4.41431	29.7132	0.000161371	0.00693863	NM_133740	Prmt3.	yes
MSTRG.12365	0.441596	6.70755	29.5877	0.00016434	0.00702987	NM_027373	Afap1.	yes
MSTRG.3185	0.457647	4.49531	29.5516	0.000165208	0.00704797	NM_001080929	Cdr2l.	yes
MSTRG.12043	0.330711	4.9247	29.3031	0.000171317	0.0071926	NM_001159599	Nol9.	yes
MSTRG.15746	0.46971	3.87606	29.3368	0.000170474	0.0071926	NM_001163564	Naf1.	yes
MSTRG.4964	0.512479	5.41981	29.2814	0.000171865	0.00719658	NM_001316748	Tspan14.	yes
MSTRG.6908	0.425655	5.96163	29.2605	0.000172391	0.00719961	NM_001081656	Neurl1b.	yes
MSTRG.8287	0.338431	7.23194	29.0485	0.000177856	0.00727048	NR_015503	A330040F15Rik.	yes
MSTRG.9835	0.389777	6.36262	29.0902	0.000176765	0.00727048	NM_021280	Plcg1.	yes
MSTRG.14744	0.359289	7.75726	28.9973	0.000179206	0.00729233	NM_021366	Klf13.	yes
MSTRG.7026	0.469158	3.914	28.9308	0.000180978	0.00734559	NM_001305169	Cd320.	yes
MSTRG.10220	0.320189	5.22234	28.776	0.00018518	0.00745892	NM_001291059	Elf2.	yes
MSTRG.10045	0.358818	5.01699	28.7768	0.000185159	0.00745892	NM_027656	Zbtb46.	yes
MSTRG.11738	0.466572	5.48279	28.7799	0.000185073	0.00745892	NM_001128606	Epb41.	yes
MSTRG.16484	0.520039	3.84721	28.6833	0.000187752	0.00752432	NM_001205312	Tyk2.	yes
MSTRG.8862	0.451592	3.14678	28.6134	0.00018972	0.00754602	NM_001033294	Ddx31.	yes
MSTRG.14846	0.464898	3.08596	28.6282	0.000189302	0.00754602	NM_009553	Zscan2.	yes
MSTRG.2594	0.404316	4.60571	28.499	0.000192992	0.00763786	NM_001013784	Ccdc92b.	yes
MSTRG.5681	0.478413	5.90354	28.4738	0.000193719	0.00764757	NM_001310542	Scrib.	yes
MSTRG.4484	0.348318	5.9964	28.4495	0.000194427	0.00765645	NM_145354	Nsun2.	yes
MSTRG.6456	0.734924	4.72004	28.3586	0.000197098	0.00774243	NM_001134480	Plcxd2.	yes
MSTRG.8522	0.433373	4.10617	28.1543	0.000203257	0.00792554	NM_008723	Npm3.	yes
NM_001290652	0.744637	0.593034	28.1702	0.000202769	0.00792554	NM_001290652	Scml2.	yes
MSTRG.1411	0.318369	6.23071	28.0906	0.000205223	0.00798257	NM_001111121	Ccdc6.	yes
MSTRG.13834	0.637003	5.81983	27.9292	0.000210307	0.0081404	NM_026376	Plxnd1.	yes
NM_001290651	0.737775	0.594495	27.9406	0.000209941	0.0081404	NM_001290651	Scml2.	yes
MSTRG.17238	0.397822	5.14565	27.8712	0.000212167	0.0081845	NM_177771	Klhl18.	yes
MSTRG.14189	0.718892	3.73498	27.8616	0.000212477	0.0081845	NM_001017955	Zscan18.	yes
MSTRG.11160	0.571574	2.83172	27.8383	0.000213235	0.00819379	NM_001163233	Fancg.	yes
MSTRG.5103	0.27918	7.76659	27.7976	0.00021456	0.0082248	NM_024267	Ipo4.	yes
MSTRG.7826	0.332769	5.03293	27.7753	0.000215291	0.00823294	NM_025478	Isoc1.	yes
MSTRG.15870	0.30396	7.13152	27.6959	0.000217915	0.00831325	NM_001113248	Sin3b.	yes
MSTRG.7616	0.316359	5.118	27.6535	0.000219334	0.00832735	NM_181414	Pik3c3.	yes
MSTRG.4139	1.49016	1.31419	27.6604	0.000219104	0.00832735	NM_001177544	Hist1h2ao.	yes
MSTRG.15768	0.48917	2.86696	27.5821	0.000221746	0.00837885	NM_020028	Lpar2.	yes
MSTRG.16152	0.287063	4.99337	27.5189	0.000223907	0.00842037	NM_011574	Cirh1a.	yes
MSTRG.17072	0.485604	4.27908	27.5262	0.000223656	0.00842037	NM_001184706	Tfdp2.	yes
MSTRG.10008	0.41484	4.21675	27.4887	0.000224948	0.00843615	NM_001081092	Taf4.	yes
MSTRG.865	0.505268	6.3851	27.4759	0.000225389	0.00843615	NM_010476	Hsd17b7.	yes
MSTRG.8103	0.495239	6.53655	27.4328	0.000226891	0.00847239	NM_144868	Pcnx3.	yes
MSTRG.1664	0.309092	4.82494	27.3806	0.000228721	0.00850521	NM_133993	Pwp1.	yes
MSTRG.3025	0.463262	8.13382	27.3772	0.000228842	0.00850521	NM_012037	Vat1.	yes
MSTRG.15248	0.297623	6.16097	27.3448	0.000229986	0.00850787	NM_172281	Rnf40.	yes
MSTRG.6942	1.012	-0.204088	27.3536	0.000229677	0.00850787	NA	NA.	yes
MSTRG.16229	0.470735	4.3649	27.2776	0.000232386	0.00856378	NM_029441	Cdyl2.	yes
MSTRG.11876	0.558793	2.74935	27.0561	0.000240502	0.0087944	NM_021358	Htr6.	yes
MSTRG.4343	0.436702	4.97131	26.9927	0.00024289	0.0088455	NM_028841	Tspan17.	yes
MSTRG.4307	0.491009	4.31924	26.9673	0.000243851	0.0088455	NM_001271397	Nol8.	yes
MSTRG.4145	0.62027	1.83341	26.96	0.000244129	0.0088455	NM_183014	Zfp184.	yes
MSTRG.9965	0.317441	5.48874	26.8053	0.000250099	0.00902063	NM_020580	Nelfcd.	yes
MSTRG.4635	0.334391	4.64912	26.7638	0.000251731	0.00905891	NM_030026	Mccc2.	yes
MSTRG.3674	0.4606	2.68006	26.6688	0.000255508	0.00910389	NM_001313977	Prkch.	yes
MSTRG.16235	0.514694	4.80085	26.6603	0.00025585	0.00910389	NA	NA.	yes
NM_001128151	0.630241	2.36858	26.6842	0.000254893	0.00910389	NM_001128151	Cecr2.	yes
MSTRG.9954	0.326029	5.90848	26.5664	0.000259658	0.00921874	NM_024436	Rab22a.	yes
MSTRG.2829	0.312486	6.13073	26.4671	0.000263759	0.00933466	NM_001042541	Akap1.	yes
MSTRG.8385	0.357213	5.12438	26.4584	0.00026412	0.00933466	NM_172836	9930021J03Rik.	yes
MSTRG.16748	0.439981	4.4967	26.3184	0.000270039	0.00943947	NM_029936	Ddx10.	yes
MSTRG.962	0.577796	2.04078	26.3404	0.000269101	0.00943947	NA	NA.	yes
MSTRG.4041	0.648408	1.48499	26.329	0.000269588	0.00943947	NM_146040	Cdca7l.	yes
MSTRG.4341	0.321196	6.67592	26.124	0.000278521	0.00965095	NM_001146025	Rnf44.	yes
MSTRG.12926	0.338383	7.08168	26.1346	0.000278051	0.00965095	NM_029752	Bri3bp.	yes
MSTRG.13894	0.26268	5.57179	26.0596	0.000281397	0.00972849	NM_001042623	Phc1.	yes
MSTRG.8061	0.657259	1.86026	26.0465	0.000281985	0.00972849	NM_207268	Ccdc87.	yes
MSTRG.15933	0.464515	6.17867	25.9021	0.000288584	0.00993456	NM_145970	Cc2d1a.	yes
MSTRG.2800	0.283914	5.18836	25.7717	0.000294696	0.010031	NM_026191	Dhx40.	yes
MSTRG.3313	0.411161	5.67796	25.7144	0.00029743	0.010031	NM_013770	Slc25a10.	yes
MSTRG.3202	0.443989	4.8591	25.7185	0.000297233	0.010031	NM_001252384	Slc25a19.	yes
MSTRG.10021	0.491196	4.95367	25.7363	0.000296381	0.010031	NM_145851	Cables2.	yes
MSTRG.14374	0.537022	2.3503	25.7866	0.000293991	0.010031	NM_133210	Sertad3.	yes
MSTRG.4500	0.792627	1.52957	25.7529	0.000295589	0.010031	NM_027182	Trip13.	yes
MSTRG.13356	0.293876	5.22318	25.6578	0.000300156	0.0100522	NM_009658	Akr1b3.	yes
MSTRG.11001	0.527542	2.71528	25.5743	0.000304239	0.0101434	NM_001037134	Ccne2.	yes
MSTRG.3056	0.542315	3.00028	25.4803	0.000308912	0.0102593	NM_001159382	Gjc1.	yes
MSTRG.15198	0.390981	3.64928	25.437	0.000311089	0.010264	NM_001146311	Cln3.	yes
MSTRG.4226	0.492296	2.29684	25.4566	0.000310101	0.010264	NM_145938	Rpp40.	yes
MSTRG.16199	0.456417	5.49339	25.349	0.000315577	0.0103689	NM_198308	Pdpr.	yes
MSTRG.8966	0.346787	5.86623	25.3052	0.000317842	0.0104218	NM_178888	Garnl3.	yes
MSTRG.6030	0.276887	5.93431	25.2761	0.000319352	0.0104281	NM_001146161	Slc11a2.	yes
MSTRG.16232	0.340318	5.68651	25.2636	0.000320004	0.0104281	NM_177700	Atmin.	yes
MSTRG.7146	0.409665	7.09276	25.2771	0.0003193	0.0104281	NM_001142744	Atat1.	yes
MSTRG.1282	0.417798	3.44423	25.2475	0.000320849	0.0104342	NM_199028	Bend3.	yes
MSTRG.14599	0.35311	7.11306	25.1869	0.000324046	0.0105166	NM_001252476	Prmt1.	yes
MSTRG.5632	0.399164	5.06231	25.1741	0.000324725	0.0105171	NM_009177	St3gal1.	yes
MSTRG.837	0.545383	5.01936	25.0954	0.00032894	0.0106319	NM_001081126	Gpr161.	yes
MSTRG.14089	0.6701	2.28892	24.9905	0.000334659	0.0107948	NM_019643	Fam60a.	yes
MSTRG.2684	0.401184	6.13114	24.9629	0.000336185	0.010822	NM_001168521	Sarm1.	yes
MSTRG.8510	0.375268	4.01496	24.8956	0.000339937	0.0108645	NM_153796	Peo1.	yes
MSTRG.8053	0.566323	7.33156	24.8901	0.000340244	0.0108645	NM_001162946	Pcx.	yes
MSTRG.7421	0.278264	5.6502	24.8394	0.000343109	0.0108779	NM_133747	Fam98a.	yes
MSTRG.7072	0.326951	4.94502	24.8563	0.000342147	0.0108779	NM_001045863	Nelfe.	yes
MSTRG.12141	0.485482	2.78583	24.8341	0.000343406	0.0108779	NM_172447	Cfap69.	yes
MSTRG.12035	0.24309	6.14744	24.7769	0.000346673	0.0109429	NM_172704	Dnajc11.	yes
MSTRG.1125	0.464362	3.9099	24.7741	0.000346836	0.0109429	NM_181470	Ltv1.	yes
MSTRG.5775	0.370366	6.10947	24.6182	0.000355924	0.0110988	NM_008427	Kcnj4.	yes
MSTRG.15536	0.442354	3.38203	24.6527	0.000353892	0.0110988	NM_173189	Mcph1.	yes
MSTRG.16468	0.5487	3.59332	24.6174	0.000355973	0.0110988	NM_001002846	Fbxl12.	yes
MSTRG.15191	0.59479	3.27643	24.6234	0.000355617	0.0110988	NM_030566	Rabep2.	yes
MSTRG.2388	0.256588	7.58947	24.572	0.000358676	0.0111393	NM_001039092	Tom1l2.	yes
MSTRG.8489	0.661364	5.35827	24.5754	0.000358469	0.0111393	NM_031396	Cnnm1.	yes
MSTRG.7819	0.413243	4.51455	24.5531	0.000359803	0.0111525	NM_010721	Lmnb1.	yes
MSTRG.3281	0.522792	2.81707	24.5153	0.000362081	0.0112012	NM_178743	Slc26a11.	yes
MSTRG.6496	0.639217	2.74006	24.4646	0.000365157	0.0112525	NM_025599	Cmss1.	yes
MSTRG.968	0.432749	5.81903	24.4497	0.000366069	0.0112587	NM_178653	Sccpdh.	yes
MSTRG.6384	0.396241	2.61472	24.3589	0.000371677	0.0114091	NM_175111	Hspbap1.	yes
MSTRG.8842	0.342336	6.30348	24.2987	0.000375447	0.0114804	NM_009500	Vav2.	yes
MSTRG.11910	0.931787	3.5533	24.3031	0.000375169	0.0114804	NM_001085513	Fam131c.	yes
MSTRG.11997	0.499949	6.49955	24.1639	0.000384057	0.0116762	NM_009272	Srm.	yes
MSTRG.8801	0.339459	3.8885	24.133	0.000386067	0.0116939	NM_001290413	Traf2.	yes
MSTRG.15046	0.277142	5.66752	24.0357	0.000392465	0.0117102	NM_021889	Syt9.	yes
MSTRG.2078	0.2784	5.11849	24.0368	0.000392389	0.0117102	NM_172260	Cep68.	yes
MSTRG.4385	0.384236	4.68709	24.0823	0.000389388	0.0117102	NM_001048060	Idnk.	yes
MSTRG.5895	0.38643	5.04912	24.0611	0.000390786	0.0117102	NM_145476	Tbc1d22a.	yes
MSTRG.14585	0.423715	5.46504	24.0819	0.000389412	0.0117102	NM_001285517	Nr1h2.	yes
MSTRG.4195	0.443851	4.95424	24.0344	0.000392554	0.0117102	NM_001289920	E2f3.	yes
MSTRG.13706	0.477242	2.17749	24.0782	0.000389655	0.0117102	NA	NA.	yes
MSTRG.13272	0.565775	3.41374	24.1049	0.000387905	0.0117102	NM_207176	Tes.	yes
NM_172853	0.848056	0.494111	24.0023	0.000394692	0.0117519	NM_172853	Cdh7.	yes
MSTRG.9318	0.315745	4.65803	23.9817	0.000396072	0.0117709	NM_001290784	Ldlrad3.	yes
MSTRG.10428	0.280043	6.71365	23.8896	0.000402308	0.01185	NM_033526	Ubqln4.	yes
MSTRG.15938	0.444344	5.06016	23.8904	0.000402257	0.01185	NM_172503	Zswim4.	yes
MSTRG.16122	0.475086	3.53872	23.8873	0.000402467	0.01185	NM_198299	Enkd1.	yes
MSTRG.7158	0.413774	7.49743	23.8296	0.000406433	0.0119446	NM_008136	Gnl1.	yes
MSTRG.12869	0.389006	6.08287	23.78	0.000409883	0.0120015	NM_001003953	Kdm2b.	yes
MSTRG.942	0.5463	4.16451	23.7894	0.000409229	0.0120015	NM_021350	Chml.	yes
MSTRG.3438	0.960676	1.67759	23.7207	0.00041405	0.0120829	NA	NA.	yes
MSTRG.2505	0.268373	6.89003	23.6947	0.000415893	0.0121105	NM_011814	Fxr2.	yes
MSTRG.15044	0.42367	6.94122	23.6362	0.000420078	0.0121687	NM_001162943	Dchs1.	yes
MSTRG.13127	0.508479	3.9201	23.6237	0.000420977	0.0121687	NM_001289588	Radil.	yes
MSTRG.11475	0.547813	3.78095	23.6312	0.000420436	0.0121687	NM_029571	Kti12.	yes
MSTRG.8783	0.583874	4.35374	23.6073	0.000422162	0.0121687	NM_175286	Tprn.	yes
MSTRG.3327	0.411139	5.46124	23.5589	0.000425683	0.0122056	NM_001164224	Aspscr1.	yes
MSTRG.16071	0.377044	5.77576	23.5267	0.000428042	0.0122177	NM_172758	Slc38a7.	yes
MSTRG.5696	0.328504	3.52399	23.5139	0.000428981	0.0122225	NM_021555	Hgh1.	yes
MSTRG.7241	0.307207	4.61616	23.4183	0.000436096	0.0124011	NM_144857	Rrp36.	yes
MSTRG.6477	0.385981	6.81381	23.3825	0.000438796	0.0124011	NM_001331110	Alcam.	yes
MSTRG.512	0.404351	3.60074	23.3681	0.000439892	0.0124011	NM_145519	Farp2.	yes
MSTRG.3919	0.395285	6.86646	23.2648	0.000447812	0.012534	NM_001159910	Ccdc85c.	yes
MSTRG.15378	0.562695	3.00078	23.2432	0.000449488	0.0125588	NM_001172064	Lrrc56.	yes
MSTRG.5449	0.246427	5.95571	23.2016	0.000452747	0.0126276	NM_033074	Tars.	yes
MSTRG.12866	0.55334	7.41856	23.1751	0.00045483	0.0126634	NM_001199676	Camkk2.	yes
MSTRG.14586	0.335442	6.57898	23.138	0.000457775	0.0127009	NM_001290682	Kcnc3.	yes
MSTRG.8889	0.393362	3.32962	23.0432	0.000465383	0.01283	NM_172404	Kyat1.	yes
MSTRG.2402	0.599857	2.18651	23.0398	0.000465665	0.01283	NM_009171	Shmt1.	yes
MSTRG.5370	0.384991	3.31079	23.0191	0.000467341	0.0128457	NM_001033336	Abcc4.	yes
MSTRG.10836	0.356285	3.65479	22.9469	0.000473274	0.0129721	NM_026578	Gar1.	yes
MSTRG.5436	0.294066	4.99067	22.8246	0.00048352	0.0132164	NM_001040395	Nadk2.	yes
MSTRG.14775	0.385501	5.23867	22.8206	0.000483853	0.0132164	NM_001042592	Arrdc4.	yes
MSTRG.4050	0.412738	4.91713	22.8023	0.000485417	0.013228	NM_134063	Fam208b.	yes
MSTRG.6582	0.607355	3.7327	22.7961	0.000485943	0.013228	NM_029497	Urb1.	yes
MSTRG.14480	0.460468	1.86503	22.7134	0.000493058	0.0133987	NM_183321	Proser3.	yes
MSTRG.12846	0.648367	4.46573	22.6985	0.000494352	0.0134109	NM_175474	Fam109a.	yes
MSTRG.4636	0.759957	4.86001	22.6187	0.000501354	0.0135545	NM_011353	Serf1.	yes
MSTRG.10772	0.32415	4.47181	22.5896	0.000503944	0.0136014	NM_010022	Dbt.	yes
MSTRG.15227	0.314146	4.71813	22.5482	0.000507641	0.0136779	NM_146201	Zfp553.	yes
MSTRG.9550	0.638614	1.73408	22.5371	0.000508637	0.0136815	NM_020594	Zc3h8.	yes
MSTRG.4712	0.404248	5.50027	22.5043	0.000511604	0.013738	NM_172594	Dhx29.	yes
MSTRG.15127	0.263847	5.80525	22.4402	0.00051745	0.0138715	NM_001168218	Knop1.	yes
MSTRG.4943	0.512958	3.46293	22.3255	0.000528108	0.0140387	NA	NA.	yes
MSTRG.5784	0.538835	5.32582	22.3583	0.000525042	0.0140387	NM_001205345	Sun2.	yes
MSTRG.11615	0.677487	2.932	22.3279	0.000527883	0.0140387	NM_011141	Pou3f1.	yes
MSTRG.9776	0.764795	2.27514	22.341	0.000526661	0.0140387	NM_139151	Spag4.	yes
MSTRG.15014	0.294177	6.33646	22.3011	0.000530414	0.0140764	NM_009287	Stim1.	yes
MSTRG.4435	0.489239	2.64084	22.2858	0.00053186	0.0140912	NM_001122989	Cdc14b.	yes
MSTRG.12316	0.341343	3.6543	22.2121	0.00053891	0.0142542	NM_001205132	Yes1.	yes
MSTRG.11454	0.322777	4.59203	22.1861	0.000541421	0.014273	NM_028355	Ndc1.	yes
MSTRG.14518	0.5184	2.59302	22.1624	0.000543721	0.0143099	NM_027897	Rhpn2.	yes
MSTRG.4664	0.304411	6.12881	22.1331	0.000546578	0.0143375	NM_029447	Nln.	yes
MSTRG.15194	0.245717	5.71371	22.0972	0.000550109	0.0144063	NM_001163713	Tufm.	yes
MSTRG.11860	0.360889	3.73363	22.0428	0.000555514	0.0144288	NM_001190978	Kif17.	yes
MSTRG.1146	0.480532	6.22084	22.065	0.000553294	0.0144288	NM_001163592	Nhsl1.	yes
MSTRG.3750	0.369086	5.16642	21.9969	0.000560109	0.0145244	NM_001165256	Dcaf4.	yes
MSTRG.7646	0.266635	5.34347	21.9515	0.00056471	0.014596	NM_013512	Epb41l4a.	yes
MSTRG.16732	0.297779	6.10654	21.8614	0.000573972	0.014708	NM_001034085	Ppp2r1b.	yes
MSTRG.3193	0.444923	3.50718	21.8643	0.000573665	0.014708	NM_177778	Armc7.	yes
MSTRG.437	0.505569	1.98809	21.8822	0.00057182	0.014708	NM_145222	B3gnt7.	yes
MSTRG.5898	0.402073	3.95692	21.7508	0.000585576	0.0148745	NM_181412	Zbed4.	yes
MSTRG.7773	0.598247	3.16637	21.7283	0.000587974	0.0148745	NM_001170855	Trim36.	yes
MSTRG.7478	0.684064	2.71559	21.7568	0.000584937	0.0148745	NM_028576	Camkmt.	yes
MSTRG.15692	0.323829	6.40999	21.6294	0.000598641	0.015104	NM_001284409	Casp3.	yes
MSTRG.7369	0.433232	5.93018	21.5782	0.000604245	0.0151544	NM_001025572	Ankrd12.	yes
MSTRG.1525	0.57618	6.65835	21.5763	0.000604459	0.0151544	NM_008226	Hcn2.	yes
MSTRG.9446	0.368259	5.41898	21.4896	0.000614098	0.0153235	NM_001290800	Tyro3.	yes
MSTRG.11631	0.349235	3.30194	21.4805	0.000615123	0.015325	NM_177573	9930104L06Rik.	yes
MSTRG.8078	0.2789	7.0214	21.4028	0.000623933	0.0155201	NM_153129	Pacs1.	yes
MSTRG.17116	0.275049	6.03446	21.3869	0.000625758	0.0155411	NM_009275	Srprb.	yes
MSTRG.3323	0.610572	2.19754	21.3257	0.000632827	0.0156189	NM_144795	Pycr1.	yes
MSTRG.12061	0.223624	6.02042	21.292	0.000636764	0.0156431	NM_201226	Lrrc47.	yes
MSTRG.6841	0.237196	7.04149	21.3064	0.000635081	0.0156431	NM_001039363	Tsc2.	yes
MSTRG.10463	0.45193	3.27521	21.2937	0.000636565	0.0156431	NM_016904	Cks1b.	yes
MSTRG.8894	0.381648	5.06308	21.2474	0.000642016	0.0157326	NM_198304	Nup188.	yes
NM_001316743	0.837818	0.435526	21.2359	0.000643381	0.0157326	NM_001316743	Cdh7.	yes
MSTRG.2873	0.734126	2.73004	21.197	0.000648012	0.0158215	NM_172543	Fam117a.	yes
MSTRG.11842	0.852257	4.40946	21.1882	0.00064907	0.0158229	NM_007939	Epha8.	yes
MSTRG.8688	0.336317	5.53739	21.0994	0.00065981	0.0160601	NM_001177752	Pfkfb3.	yes
MSTRG.13131	0.566163	7.8029	21.0663	0.000663863	0.0161164	NM_146257	Slc29a4.	yes
MSTRG.17414	0.328181	4.53389	21.0367	0.000667525	0.0161735	NM_001166437	Tbc1d25.	yes
MSTRG.14842	0.456413	2.20041	20.9835	0.000674152	0.0162888	NM_001042527	Blm.	yes
MSTRG.16499	0.220052	6.29787	20.9332	0.000680485	0.0163874	NM_021531	Carm1.	yes
MSTRG.9074	0.394514	4.14109	20.9358	0.000680152	0.0163874	NM_001001178	Ccdc148.	yes
MSTRG.11882	0.474162	5.40417	20.8593	0.000689916	0.0165893	NM_025337	Akr7a5.	yes
MSTRG.10652	0.613493	2.80802	20.8493	0.000691205	0.0165952	NM_001013026	Ttf2.	yes
MSTRG.11726	0.344715	7.43584	20.8123	0.000696006	0.0166852	NM_025998	Nkain1.	yes
MSTRG.5707	0.299951	3.68046	20.7698	0.00070155	0.0167492	NM_029643	Slc52a2.	yes
MSTRG.6280	0.338297	4.01644	20.7676	0.00070184	0.0167492	NM_025693	Tmem41a.	yes
MSTRG.5194	0.50884	3.3939	20.7537	0.000703668	0.0167676	NM_199029	Zfp395.	yes
MSTRG.16085	0.292948	5.41008	20.745	0.00070482	0.0167699	NM_021028	Tk2.	yes
MSTRG.5402	0.392781	3.0304	20.6814	0.000713271	0.0168698	NM_028651	Tmtc4.	yes
MSTRG.9156	0.376413	4.78757	20.6608	0.000716034	0.0168959	NM_001190297	Gpr155.	yes
MSTRG.7145	0.408334	5.1097	20.6573	0.000716505	0.0168959	NM_001033630	2310061I04Rik.	yes
MSTRG.13902	0.282044	5.70928	20.6217	0.000721314	0.0169338	NM_021899	Foxj2.	yes
MSTRG.10443	0.590947	5.84337	20.6246	0.000720916	0.0169338	NM_008227	Hcn3.	yes
NM_001316744	0.822602	0.705857	20.6088	0.000723066	0.0169499	NM_001316744	Cdh7.	yes
MSTRG.7829	0.529659	2.00309	20.5974	0.000724625	0.0169614	NM_001081328	Chsy3.	yes
MSTRG.6021	0.557558	5.6127	20.5274	0.000734242	0.0171612	NM_001001884	Nckap5l.	yes
MSTRG.10348	0.480141	4.78588	20.3177	0.00076396	0.0177512	NM_001162999	Fnip2.	yes
MSTRG.234	0.265304	7.70353	20.2911	0.00076784	0.0178093	NM_010477	Hspd1.	yes
MSTRG.4123	0.383991	5.33997	20.2794	0.000769544	0.0178093	NM_009054	Trim27.	yes
MSTRG.6682	0.485801	3.49026	20.1677	0.000786101	0.0181066	NM_147155	Tagap1.	yes
MSTRG.2016	0.390659	7.82132	20.1351	0.000791004	0.0181736	NM_001005867	Zmiz2.	yes
MSTRG.17848	0.427793	4.02008	20.1265	0.000792309	0.0181736	NM_013898	Timm8a1.	yes
MSTRG.7155	0.248513	7.01315	20.0681	0.000801211	0.018269	NM_013854	Abcf1.	yes
MSTRG.4585	0.359494	5.58934	20.0532	0.000803502	0.0182949	NM_021310	Jmy.	yes
MSTRG.6065	0.277528	6.24025	19.9853	0.000814036	0.0184818	NM_026192	Calcoco1.	yes
MSTRG.12474	0.478945	3.88932	19.9469	0.00082005	0.0185387	NM_001024917	N4bp2.	yes
MSTRG.8780	0.508922	4.6036	19.9573	0.000818415	0.0185387	NM_001082476	Ndor1.	yes
MSTRG.11320	0.54121	3.00164	19.9478	0.000819916	0.0185387	NR_027923	C630043F03Rik.	yes
MSTRG.977	0.535623	1.95164	19.9357	0.000821827	0.0185525	NM_001103182	Lin9.	yes
MSTRG.13311	0.242627	7.29138	19.8607	0.000833779	0.0187158	NM_019776	Snd1.	yes
MSTRG.11321	0.422665	6.12751	19.8734	0.000831749	0.0187158	NM_001285529	Tle1.	yes
MSTRG.2840	0.495582	3.00239	19.8661	0.000832918	0.0187158	NM_172563	Hlf.	yes
MSTRG.1110	0.498125	6.03984	19.873	0.000831811	0.0187158	NM_177387	Ust.	yes
MSTRG.14211	0.403884	3.87034	19.8193	0.000840466	0.0188393	NM_001083188	Lig1.	yes
MSTRG.6807	0.349194	5.86939	19.7691	0.000848657	0.0189693	NM_023824	Paqr4.	yes
MSTRG.8482	0.364903	6.11129	19.7367	0.000854006	0.019062	NM_001164531	Zfyve27.	yes
MSTRG.17633	0.382361	4.09296	19.7186	0.000856998	0.0191019	NM_028633	Haus7.	yes
MSTRG.14259	0.288585	7.32785	19.6749	0.000864287	0.0191925	NM_026605	Sympk.	yes
MSTRG.11530	0.41909	3.93869	19.6321	0.000871507	0.019263	NM_001029912	Zswim5.	yes
MSTRG.14087	0.541659	2.14813	19.567	0.000882617	0.0194274	NM_001301351	Caprin2.	yes
MSTRG.487	0.350586	6.84401	19.4962	0.000894884	0.0195871	NM_001039126	Asb1.	yes
MSTRG.13885	0.353156	4.0775	19.4895	0.000896045	0.0195871	NM_001304773	Pex26.	yes
MSTRG.1609	0.368477	7.22722	19.4936	0.000895339	0.0195871	NM_001014836	4930404N11Rik.	yes
MSTRG.15218	0.506437	7.16189	19.5016	0.000893939	0.0195871	NM_172747	Kctd13.	yes
MSTRG.10437	0.310493	5.22206	19.4581	0.00090156	0.0196805	NM_144898	Msto1.	yes
MSTRG.1067	0.339647	3.84723	19.4502	0.000902955	0.0196839	NM_145415	Diexf.	yes
MSTRG.2682	0.425337	5.25907	19.3876	0.000914081	0.0198719	NM_001313985	Unc119.	yes
MSTRG.14819	0.408938	3.42401	19.367	0.000917788	0.0199252	NM_011068	Pex11a.	yes
MSTRG.17232	0.400547	7.89553	19.3158	0.000927049	0.0200987	NM_001166273	Cspg5.	yes
MSTRG.17285	0.406328	3.91612	19.2467	0.000939727	0.0203458	NA	NA.	yes
MSTRG.4078	0.449577	4.56842	19.2249	0.000943786	0.0204058	NM_144835	Heatr1.	yes
MSTRG.15207	0.389603	7.67388	19.2178	0.000945107	0.0204066	NM_011952	Mapk3.	yes
MSTRG.2532	0.260002	5.60178	19.2032	0.000947826	0.0204375	NM_001291125	Phf23.	yes
MSTRG.12239	0.250786	6.06811	19.1949	0.000949378	0.0204432	NM_001190443	Abcf2.	yes
MSTRG.8620	0.312264	5.77416	19.1723	0.000953619	0.0204722	NM_178421	Nanos1.	yes
MSTRG.7068	0.843678	0.231945	19.1671	0.000954596	0.0204722	NA	NA.	yes
MSTRG.165	0.313015	4.10681	19.1379	0.000960127	0.020563	NM_172499	Mfsd9.	yes
MSTRG.6317	0.29726	5.33312	19.1229	0.000962974	0.0205685	NM_177718	Mb21d2.	yes
MSTRG.14190	1.08647	1.62335	19.0637	0.000974327	0.020783	NA	NA.	yes
MSTRG.5599	0.292646	6.07657	18.8908	0.00100838	0.021196	NM_145959	Fam91a1.	yes
MSTRG.9025	0.309662	4.19619	18.8962	0.0010073	0.021196	NM_001290649	Golga1.	yes
MSTRG.13557	0.323633	4.88125	18.9063	0.00100527	0.021196	NM_001038695	Kdm3a.	yes
MSTRG.10003	0.341675	4.66574	18.9028	0.00100597	0.021196	NM_001081289	Fam217b.	yes
MSTRG.1744	0.503578	3.21574	18.9169	0.00100314	0.021196	NM_027740	Poc1b.	yes
MSTRG.14349	0.529244	3.322	18.9121	0.0010041	0.021196	NM_138586	Exosc5.	yes
MSTRG.4899	0.280281	4.44748	18.8342	0.00101983	0.02138	NM_001166531	Sfmbt1.	yes
MSTRG.8446	0.346946	3.9412	18.8064	0.00102551	0.0214708	NM_021315	Noc3l.	yes
MSTRG.18001	0.334207	3.45503	18.7969	0.00102746	0.0214832	NM_001177878	Phka2.	yes
MSTRG.6169	0.250462	6.47897	18.7818	0.00103056	0.0215198	NM_001039533	Pdxdc1.	yes
MSTRG.7497	0.464743	3.65836	18.773	0.00103238	0.0215294	NM_180974	Foxn2.	yes
MSTRG.15989	0.213393	6.85062	18.7	0.00104759	0.0216843	NM_001168591	Lonp2.	yes
MSTRG.14394	0.298014	5.53666	18.7154	0.00104436	0.0216843	NM_007991	Fbl.	yes
MSTRG.12760	0.394456	3.88573	18.698	0.00104801	0.0216843	NM_029992	Tchp.	yes
NM_177052	0.434847	1.81742	18.7076	0.00104599	0.0216843	NM_177052	Kif6.	yes
MSTRG.16848	0.458443	5.10924	18.7209	0.00104321	0.0216843	NM_001311092	Celf6.	yes
MSTRG.11283	0.321609	3.77843	18.6759	0.00105267	0.0217242	NM_001013577	Inip.	yes
MSTRG.3817	0.236523	6.03349	18.6318	0.00106204	0.0218324	NM_011479	Sptlc2.	yes
MSTRG.6657	0.2817	6.91433	18.624	0.00106371	0.0218385	NM_001085355	Arid1b.	yes
MSTRG.10310	0.25569	4.5165	18.5479	0.00108015	0.0220901	NM_025822	Rsrc1.	yes
MSTRG.15188	0.398602	6.40958	18.5132	0.00108774	0.0222144	NM_023712	Spns1.	yes
MSTRG.14832	0.481099	2.97355	18.5073	0.00108902	0.0222144	NM_178752	Gdpgp1.	yes
MSTRG.6862	0.275317	5.86475	18.4543	0.00110077	0.0223842	NM_001317404	Clcn7.	yes
MSTRG.12090	0.394231	6.6261	18.43	0.0011062	0.0224209	NM_001256107	Mib2.	yes
MSTRG.2876	0.443044	4.61065	18.4154	0.00110947	0.0224296	NM_130858	Nxph3.	yes
MSTRG.17715	0.566377	0.8711	18.4164	0.00110925	0.0224296	NA	NA.	yes
MSTRG.11608	0.23788	5.77668	18.4087	0.00111098	0.022431	NM_130881	Pabpc4.	yes
MSTRG.3630	0.34965	4.19823	18.3988	0.0011132	0.022431	NM_145443	L2hgdh.	yes
MSTRG.5215	0.404934	2.78733	18.3963	0.00111378	0.022431	NM_001111028	Kctd9.	yes
MSTRG.16898	0.229636	5.75907	18.3893	0.00111535	0.0224343	NM_027134	Mtfmt.	yes
MSTRG.4837	0.28875	6.99795	18.3644	0.001121	0.0224909	NM_001039138	Camk2g.	yes
MSTRG.61	0.673652	4.05634	18.2807	0.00114025	0.0228481	NM_020604	Jph1.	yes
MSTRG.15822	0.303943	3.72054	18.2503	0.00114734	0.0229324	NM_001163042	Haus8.	yes
MSTRG.14924	0.396428	3.7574	18.2222	0.00115393	0.0229554	NM_153591	Nars2.	yes
MSTRG.15916	0.417744	6.09499	18.2237	0.00115357	0.0229554	NM_018771	Gipc1.	yes
MSTRG.14431	0.548857	4.62665	18.2306	0.00115194	0.0229554	NM_001146023	Fam98c.	yes
MSTRG.16639	0.275175	5.54799	18.2127	0.00115617	0.0229642	NM_016808	Usp2.	yes
MSTRG.16692	0.334456	7.21462	18.1964	0.00116001	0.0230097	NM_027498	Sik3.	yes
MSTRG.11169	0.51618	6.68149	18.1888	0.00116183	0.0230097	NM_011571	Tesk1.	yes
MSTRG.10221	0.625563	1.65288	18.1847	0.00116281	0.0230097	NR_073429	4930577N17Rik.	yes
MSTRG.359	0.299522	4.42483	18.153	0.00117036	0.0231015	NM_175031	Stk36.	yes
MSTRG.13083	0.273914	4.71401	18.1389	0.00117374	0.0231107	NA	NA.	yes
MSTRG.13641	0.300435	7.01631	18.1408	0.00117328	0.0231107	NR_030486	Mir705.	yes
MSTRG.1275	0.235468	5.66165	18.0188	0.00120302	0.0235412	NM_172416	Ostm1.	yes
MSTRG.9782	0.279104	6.44321	18.019	0.00120297	0.0235412	NM_001316755	Cnbd2.	yes
MSTRG.5217	0.450923	7.19449	18.0284	0.00120065	0.0235412	NM_008691	Nefm.	yes
MSTRG.13081	0.274597	4.70797	17.9918	0.0012097	0.0235759	NA	NA.	yes
MSTRG.10654	0.323486	7.29938	17.9877	0.00121074	0.0235759	NM_207205	Igsf3.	yes
MSTRG.13941	0.323536	4.70515	17.9977	0.00120823	0.0235759	NM_146171	Ncapd2.	yes
MSTRG.1835	0.287368	6.60577	17.9787	0.00121298	0.0235907	NM_001081056	Xpot.	yes
MSTRG.951	0.27894	6.36695	17.9211	0.00122746	0.023814	NM_007422	Adss.	yes
MSTRG.16072	0.250497	7.72856	17.864	0.00124201	0.0240667	NM_010325	Got2.	yes
MSTRG.6738	0.381486	3.66568	17.8534	0.00124473	0.0240901	NM_007865	Dll1.	yes
MSTRG.3454	0.376057	2.69054	17.8327	0.00125008	0.024131	NR_015504	2410018L13Rik.	yes
MSTRG.10470	0.240898	6.47156	17.7716	0.001266	0.0243828	NM_027315	Ube2q1.	yes
MSTRG.4359	0.301738	6.39823	17.7449	0.00127304	0.0244887	NM_001038018	Grk6.	yes
MSTRG.14661	0.299433	8.13415	17.7212	0.0012793	0.0245161	NM_153057	Nomo1.	yes
MSTRG.2656	0.339797	7.56293	17.7162	0.00128065	0.0245161	NM_001004144	Git1.	yes
MSTRG.17308	0.584793	3.15115	17.6601	0.00129567	0.0247737	NM_144557	Myrip.	yes
MSTRG.13137	0.232311	5.98213	17.6244	0.00130535	0.0249288	NM_080561	Rnf216.	yes
MSTRG.8939	0.355099	5.37953	17.607	0.00131009	0.0249706	NM_133783	Ptges2.	yes
MSTRG.2079	0.23597	7.72305	17.5769	0.00131834	0.0250415	NM_018861	Slc1a4.	yes
MSTRG.4108	0.266243	5.41253	17.574	0.00131914	0.0250415	NM_001081058	Cdk13.	yes
MSTRG.16124	0.284637	5.70004	17.5846	0.00131624	0.0250415	NM_027469	Gfod2.	yes
MSTRG.15481	0.306029	4.05915	17.5189	0.00133443	0.0251812	NM_176953	Lig4.	yes
MSTRG.1006	0.440208	3.008	17.5233	0.0013332	0.0251812	NM_001277957	Taf1a.	yes
MSTRG.16988	0.312125	5.54862	17.513	0.00133608	0.0251824	NM_001163780	Ick.	yes
MSTRG.11563	0.209388	5.54671	17.481	0.00134507	0.0252618	NR_029469	D4Ertd617e.	yes
MSTRG.12726	0.503901	4.79502	17.4299	0.00135955	0.0254735	NM_138646	Hps4.	yes
MSTRG.7472	0.31343	6.30393	17.4074	0.00136599	0.0255639	NM_028233	Lrpprc.	yes
MSTRG.3131	0.379331	7.4884	17.3795	0.00137404	0.0256542	NM_176850	Bptf.	yes
MSTRG.8957	0.640824	3.51906	17.3252	0.00138984	0.0258578	NM_178595	Ptrh1.	yes
MSTRG.16936	0.317774	5.15877	17.3165	0.00139239	0.025875	NM_025690	Sltm.	yes
MSTRG.15449	0.436017	6.26048	17.2905	0.00140003	0.0259866	NM_001163749	Camsap3.	yes
MSTRG.5986	0.225865	6.34522	17.2236	0.00141998	0.0262305	NM_001080981	Ddx23.	yes
MSTRG.16138	0.331812	5.48988	17.2043	0.00142578	0.0262801	NM_145404	Prmt7.	yes
MSTRG.11157	0.406942	6.34621	17.1987	0.0014275	0.0262812	NM_172690	Phf24.	yes
MSTRG.1577	0.674485	5.81356	17.1717	0.00143567	0.026401	NM_001013758	Lingo3.	yes
MSTRG.2527	1.0633	3.35493	17.1651	0.00143769	0.0264076	NM_016875	Ybx2.	yes
MSTRG.16782	0.291788	5.25998	17.1535	0.00144122	0.0264418	NM_001081341	Scaper.	yes
MSTRG.11630	0.485251	1.79369	17.0985	0.00145816	0.026691	NM_026560	Cdca8.	yes
MSTRG.9896	0.209998	7.31023	17.0846	0.00146248	0.0267264	NM_001302752	Elmo2.	yes
MSTRG.3437	0.433161	2.32422	17.076	0.00146515	0.0267264	NA	NA.	yes
MSTRG.14430	0.542065	3.63751	17.0774	0.0014647	0.0267264	NM_001174155	Rasgrp4.	yes
MSTRG.14516	0.414324	6.73885	17.0507	0.00147305	0.0268043	NM_001024707	Lrp3.	yes
MSTRG.14224	1.21658	6.36693	17.0548	0.00147177	0.0268043	NM_133234	Bbc3.	yes
MSTRG.12505	0.339244	6.54577	17.037	0.00147735	0.0268256	NM_001190733	Dcun1d4.	yes
MSTRG.16215	0.206888	6.63784	17.0312	0.00147918	0.0268281	NM_001130868	Kars.	yes
MSTRG.7705	0.471169	6.22704	17.0073	0.00148673	0.0269343	NM_175684	Fchsd1.	yes
MSTRG.12317	0.264231	5.0908	16.9939	0.00149099	0.0269807	NM_177298	Pisd.	yes
MSTRG.2026	0.247139	4.90722	16.961	0.00150153	0.027054	NM_001130457	Tbrg4.	yes
MSTRG.15515	0.308501	5.42049	16.9669	0.00149963	0.027054	NM_172282	Tmco3.	yes
MSTRG.11247	0.407737	3.70403	16.9599	0.00150186	0.027054	NM_001301412	Smc2.	yes
MSTRG.12111	0.416365	3.41823	16.9202	0.00151466	0.0271612	NM_145557	9430015G10Rik.	yes
MSTRG.7864	0.251831	7.26925	16.8989	0.00152159	0.0272546	NM_001164491	Ablim3.	yes
MSTRG.14926	0.503747	3.26463	16.8919	0.00152388	0.027265	NM_001177412	Usp35.	yes
MSTRG.13202	0.314356	4.52633	16.8481	0.00153823	0.027429	NM_028291	Pan3.	yes
MSTRG.10732	0.338182	5.83777	16.8364	0.00154211	0.0274671	NM_001004293	Amigo1.	yes
MSTRG.14256	0.23613	7.20356	16.8279	0.00154495	0.0274869	NM_001029877	Nova2.	yes
MSTRG.15262	0.440965	6.92288	16.7937	0.00155634	0.0276276	NM_172748	Fbxl19.	yes
MSTRG.16032	0.291686	5.23089	16.7847	0.00155936	0.0276503	NM_022331	Herpud1.	yes
MSTRG.11191	0.269189	5.8049	16.7212	0.00158079	0.0278859	NM_001038993	Rnf38.	yes
MSTRG.2768	0.555692	2.56	16.7047	0.00158645	0.0279434	NM_001077636	Pigw.	yes
MSTRG.1534	0.308268	7.23122	16.6923	0.00159069	0.027956	NM_001170935	Plppr3.	yes
MSTRG.1940	0.226667	5.42792	16.6852	0.00159312	0.0279677	NM_001166547	Eif4enif1.	yes
MSTRG.14936	0.266454	5.17452	16.6753	0.00159654	0.0279968	NM_027256	Ints4.	yes
MSTRG.7188	0.298345	6.67608	16.6617	0.00160125	0.0280174	NM_178589	Tnfrsf21.	yes
MSTRG.6970	0.28164	6.12038	16.6481	0.00160594	0.0280686	NM_198647	Tbc1d22b.	yes
MSTRG.3307	0.256386	7.50843	16.6414	0.00160829	0.0280787	NM_197995	Arl16.	yes
MSTRG.2195	0.258966	6.14782	16.6092	0.00161951	0.0281816	NM_001166553	Rnf145.	yes
MSTRG.4973	0.246618	6.15236	16.525	0.00164935	0.0286002	NM_001310534	Txndc16.	yes
MSTRG.2769	0.536113	2.96858	16.5211	0.00165077	0.0286002	NM_025414	Myo19.	yes
MSTRG.12579	0.378687	4.73983	16.4938	0.00166059	0.0287389	NM_172713	Sdad1.	yes
MSTRG.9496	0.610538	5.21585	16.4878	0.00166275	0.028745	NM_001013829	Shf.	yes
MSTRG.5073	0.265961	5.15775	16.4563	0.00167419	0.0288485	NM_001167908	Ppp1r3e.	yes
MSTRG.13498	0.253092	6.18522	16.4334	0.00168257	0.0288674	NM_199143	Znrf2.	yes
MSTRG.11749	0.298019	3.89275	16.4352	0.00168192	0.0288674	NM_001197082	Rcc1.	yes
MSTRG.8603	0.2723	6.83758	16.3897	0.00169869	0.0290185	NM_181415	Atrnl1.	yes
MSTRG.2731	0.327496	5.1508	16.4033	0.00169364	0.0290185	NM_001291245	Lig3.	yes
MSTRG.646	0.669269	3.38114	16.3956	0.00169649	0.0290185	NM_175443	Etnk2.	yes
MSTRG.4022	0.256925	6.87964	16.3767	0.00170352	0.0290284	NM_054081	Mta1.	yes
MSTRG.4080	0.35495	3.41505	16.38	0.0017023	0.0290284	NM_026184	Ero1lb.	yes
MSTRG.14925	0.333899	5.22162	16.3326	0.00172003	0.0291633	NM_001162477	Gab2.	yes
MSTRG.16523	0.411502	5.37861	16.3336	0.00171965	0.0291633	NM_001253897	Ecsit.	yes
MSTRG.3724	0.248392	7.20893	16.2817	0.00173929	0.0293956	NR_045490	2310002D06Rik.	yes
MSTRG.2478	0.329997	5.26472	16.2702	0.00174367	0.0294384	NR_037222	Mir3062.	yes
MSTRG.14276	0.455002	5.19419	16.2527	0.00175038	0.0295089	NM_007949	Ercc2.	yes
MSTRG.15922	0.297937	9.00565	16.2096	0.00176703	0.0297064	NM_181039	Adgrl1.	yes
MSTRG.4977	0.314671	3.35812	16.1855	0.00177642	0.0298011	NM_019637	Styx.	yes
MSTRG.1364	0.296032	4.54665	16.1544	0.00178865	0.0299429	NM_013753	Pald1.	yes
MSTRG.7073	0.438062	2.65023	16.1235	0.00180084	0.0300519	NM_001142706	Cfb.	yes
MSTRG.8675	0.414309	4.83587	16.0849	0.00181627	0.0302458	NM_001080548	Usp6nl.	yes
MSTRG.1898	0.237877	8.39373	16.0489	0.00183076	0.0302529	NM_001164237	Rnf41.	yes
MSTRG.7089	0.290501	5.29795	16.0675	0.00182325	0.0302529	NM_010364	Gtf2h4.	yes
MSTRG.996	0.3643	4.93041	16.046	0.00183195	0.0302529	NM_173378	Trp53bp2.	yes
MSTRG.17361	0.545279	1.86582	16.0619	0.00182552	0.0302529	NA	NA.	yes
MSTRG.3743	0.586089	6.8947	16.0694	0.00182251	0.0302529	NM_001174107	Map3k9.	yes
MSTRG.3300	0.34878	7.35774	16.0266	0.00183983	0.03032	NM_001164798	Slc38a10.	yes
MSTRG.13676	0.417391	3.12509	15.9933	0.00185346	0.0304812	NM_001170489	Aplf.	yes
MSTRG.12208	0.46308	3.08553	15.9467	0.00187273	0.0307345	NM_001081231	Lhfpl3.	yes
MSTRG.7964	0.370728	3.87412	15.9359	0.0018772	0.0307442	NM_013666	St8sia5.	yes
MSTRG.5790	0.363751	2.79704	15.9266	0.00188111	0.0307765	NM_144811	Cbx7.	yes
MSTRG.6201	0.307811	6.14405	15.9005	0.00189207	0.0309239	NM_001252444	Ppil2.	yes
MSTRG.11568	0.260593	5.34765	15.8716	0.00190426	0.0310562	NM_029198	4930538K18Rik.	yes
MSTRG.16302	0.310701	4.5276	15.8628	0.00190799	0.0310562	NM_001109873	Cbfa2t3.	yes
MSTRG.12823	0.267027	6.6859	15.8359	0.00191946	0.0311691	NM_028041	Ddx54.	yes
MSTRG.7020	0.282764	5.26949	15.8328	0.00192082	0.0311691	NM_001252480	March2.	yes
MSTRG.12979	0.548911	6.17788	15.8364	0.00191925	0.0311691	NM_030719	Gatsl2.	yes
MSTRG.1864	0.222003	6.34161	15.8023	0.0019339	0.0313271	NM_001003913	Mars.	yes
MSTRG.7354	0.335635	6.20897	15.801	0.0019345	0.0313271	NM_015794	Fbxl17.	yes
MSTRG.7367	0.23677	6.10845	15.7853	0.00194127	0.0313689	NM_001198949	Ralbp1.	yes
MSTRG.6940	0.272001	5.77502	15.7808	0.00194324	0.0313689	NM_001286040	Anks1.	yes
MSTRG.9801	0.379835	2.08746	15.7838	0.00194193	0.0313689	NM_025853	Dsn1.	yes
MSTRG.12742	0.451743	2.57212	15.7742	0.0019461	0.0313689	NA	NA.	yes
MSTRG.6883	0.344504	5.49546	15.7491	0.00195708	0.0314998	NM_001271433	Haghl.	yes
MSTRG.13497	0.444286	8.61074	15.7444	0.00195911	0.0315006	NM_001289740	Mturn.	yes
MSTRG.13404	0.369744	5.97571	15.7177	0.00197089	0.031626	NM_175528	E330009J07Rik.	yes
MSTRG.5219	0.603575	3.88839	15.7212	0.00196931	0.031626	NM_177780	Dock5.	yes
MSTRG.10425	0.739708	1.72763	15.6912	0.00198261	0.0317818	NR_035434	Mir1905.	yes
MSTRG.3119	0.302278	6.30857	15.6789	0.00198809	0.0318376	NM_198292	Tex2.	yes
MSTRG.13363	0.248877	5.29415	15.6562	0.00199824	0.0319517	NM_001135611	3110062M04Rik.	yes
MSTRG.6806	0.379084	3.82758	15.654	0.00199924	0.0319517	NM_023058	Pkmyt1.	yes
MSTRG.17091	0.269464	4.45015	15.6084	0.00201985	0.0322161	NM_001122851	Faim.	yes
MSTRG.6237	0.432383	3.92948	15.5902	0.00202815	0.0323161	NM_001081682	Gnb1l.	yes
MSTRG.14870	0.301901	5.23242	15.5439	0.00204939	0.0326218	NM_175366	Mex3b.	yes
MSTRG.11978	0.463358	2.35659	15.5296	0.00205602	0.0326944	NM_010244	Fv1.	yes
MSTRG.3801	0.277464	7.6406	15.5215	0.00205982	0.0327221	NM_177354	Vash1.	yes
MSTRG.6112	0.206986	7.48656	15.5028	0.00206852	0.032762	NM_001252437	Mgrn1.	yes
MSTRG.1432	0.278675	6.71346	15.4728	0.0020826	0.0328538	NM_001081412	Bcr.	yes
MSTRG.17178	0.304225	4.03229	15.4759	0.00208112	0.0328538	NM_028369	Mon1a.	yes
MSTRG.2025	0.416048	6.56319	15.4728	0.00208258	0.0328538	NM_001081652	Nacad.	yes
MSTRG.3182	0.243705	4.44535	15.4621	0.00208764	0.0329005	NM_001033393	Tmem104.	yes
MSTRG.13365	0.26984	5.03541	15.4391	0.00209854	0.0329788	NM_027513	Nup205.	yes
MSTRG.16216	0.26997	5.81868	15.4444	0.00209603	0.0329788	NM_020584	Terf2ip.	yes
MSTRG.10263	0.277196	5.5918	15.4017	0.00211644	0.0331568	NM_001081229	Tsc22d2.	yes
MSTRG.6434	0.552489	3.49821	15.4035	0.00211553	0.0331568	NM_029128	Qtrtd1.	yes
MSTRG.9735	0.311216	6.21205	15.3861	0.00212393	0.0332086	NM_001001986	Nol4l.	yes
MSTRG.11069	0.838094	5.41736	15.3879	0.00212307	0.0332086	NM_001081392	Mdn1.	yes
MSTRG.8511	0.499761	5.5562	15.3503	0.00214128	0.033414	NM_001130525	Lzts2.	yes
MSTRG.632	0.57612	7.63062	15.3034	0.00216424	0.033673	NM_177129	Cntn2.	yes
MSTRG.17293	0.243805	5.44755	15.2736	0.00217899	0.0338032	NM_133985	Oxsr1.	yes
MSTRG.15744	0.427538	2.42235	15.2538	0.00218887	0.0339121	NM_025465	Tma16.	yes
MSTRG.15072	0.410757	3.67379	15.2098	0.00221098	0.0340994	NM_009516	Wee1.	yes
MSTRG.1038	0.274779	4.26432	15.1514	0.00224075	0.0344555	NM_001081259	Mfsd7b.	yes
MSTRG.469	0.516807	1.0209	15.1302	0.00225164	0.0345251	NM_001281466	Mroh2a.	yes
MSTRG.10737	0.300366	8.41647	15.1064	0.00226397	0.0346808	NM_001271599	Sort1.	yes
MSTRG.12861	0.220158	5.56147	15.1003	0.00226718	0.0346964	NM_019805	Anapc7.	yes
MSTRG.8876	0.367576	6.29141	15.0927	0.00227109	0.0347228	NM_001113213	Odf2.	yes
MSTRG.17226	0.449324	2.35083	15.075	0.0022804	0.034798	NM_018757	Nme6.	yes
MSTRG.1453	0.289225	6.262	15.0155	0.0023118	0.0350748	NM_001081419	Dip2a.	yes
MSTRG.12440	0.457844	6.8715	15.0022	0.0023189	0.035149	NM_001310604	Lgi2.	yes
MSTRG.2847	0.301301	4.42929	14.9902	0.00232534	0.0352129	NM_134012	Mbtd1.	yes
MSTRG.9017	0.232172	6.84495	14.9366	0.00235428	0.0354114	NM_001159631	Nek6.	yes
MSTRG.12321	0.26901	5.07762	14.948	0.00234812	0.0354114	NM_001025426	Depdc5.	yes
MSTRG.1465	0.269782	3.99649	14.9197	0.0023635	0.0354114	NM_001199271	Slc19a1.	yes
MSTRG.15494	0.320819	5.82446	14.9294	0.0023582	0.0354114	NM_001302451	Ing1.	yes
MSTRG.6921	0.507874	1.83123	14.9365	0.00235436	0.0354114	NM_053173	Kifc5b.	yes
MSTRG.13627	0.558161	0.797903	14.9189	0.00236394	0.0354114	NA	NA.	yes
MSTRG.5806	0.305194	4.8862	14.899	0.00237488	0.0354357	NM_009634	Adsl.	yes
MSTRG.6564	0.248588	7.03468	14.8794	0.00238568	0.03555	NM_009621	Adamts1.	yes
MSTRG.16659	0.270189	7.43131	14.8552	0.00239911	0.0357166	NM_021395	Hyou1.	yes
MSTRG.16348	0.247792	5.72106	14.8228	0.00241722	0.0359524	NM_145607	Ttc13.	yes
MSTRG.16517	0.328452	8.02201	14.7954	0.00243263	0.0361139	NM_010487	Elavl3.	yes
MSTRG.8493	0.243671	5.42679	14.777	0.00244312	0.0361791	NM_144874	Cox15.	yes
MSTRG.4283	0.352607	5.8267	14.7836	0.00243935	0.0361791	NM_010617	Kif13a.	yes
MSTRG.3871	0.396895	4.20344	14.7756	0.00244386	0.0361791	NM_001167914	Atxn3.	yes
MSTRG.13839	0.286335	5.85561	14.7703	0.00244687	0.03619	NM_026585	Fam21.	yes
MSTRG.9140	0.233044	4.1823	14.7501	0.00245845	0.0363273	NR_002854	Dlx1as.	yes
MSTRG.14255	0.39472	3.5099	14.6814	0.00249813	0.0368109	NM_001033314	Ccdc61.	yes
MSTRG.17301	0.219937	5.95408	14.6654	0.00250748	0.0368461	NM_026236	Wdr48.	yes
MSTRG.10980	0.449419	3.9867	14.6469	0.00251839	0.0368841	NM_001190322	Chchd7.	yes
MSTRG.13124	0.304519	5.98035	14.6209	0.00253373	0.0369581	NM_199068	Foxk1.	yes
MSTRG.1259	0.329966	5.89792	14.6277	0.00252972	0.0369581	NM_133999	Fig4.	yes
MSTRG.2299	0.340154	3.70027	14.6134	0.00253824	0.0369898	NM_011396	Slc22a5.	yes
MSTRG.13680	0.247998	5.10676	14.6048	0.00254331	0.0370296	NM_001039394	Rab43.	yes
MSTRG.14592	0.304606	5.20703	14.5866	0.00255421	0.0370863	NM_001042655	Tbc1d17.	yes
MSTRG.4110	0.315012	2.65023	14.572	0.00256295	0.0371452	NA	NA.	yes
MSTRG.6200	0.758293	5.31785	14.5619	0.00256907	0.0371999	NM_001291047	Ypel1.	yes
MSTRG.14336	0.49792	5.50924	14.5563	0.00257245	0.0372149	NM_008776	Pafah1b3.	yes
MSTRG.376	0.384122	6.32083	14.5322	0.00258701	0.0373232	NM_001110831	Dnpep.	yes
MSTRG.6465	0.468339	2.20506	14.5281	0.00258953	0.0373232	NM_172616	C330027C09Rik.	yes
MSTRG.4480	0.202594	5.37579	14.4569	0.0026333	0.0376491	NM_001169131	Papd7.	yes
MSTRG.1546	0.571495	1.44053	14.4583	0.00263244	0.0376491	NM_130455	Grin3b.	yes
MSTRG.14104	0.201046	6.87346	14.4327	0.00264837	0.0377286	NM_133189	Cacng7.	yes
MSTRG.10015	0.232218	6.40045	14.4401	0.00264379	0.0377286	NM_144500	Osbpl2.	yes
MSTRG.15308	0.278055	5.34738	14.44	0.00264381	0.0377286	NM_029935	Chst15.	yes
MSTRG.12881	0.277496	4.40481	14.3996	0.00266918	0.0378868	NA	NA.	yes
MSTRG.7373	0.428635	4.06223	14.3979	0.00267026	0.0378868	NM_001114098	Mtcl1.	yes
MSTRG.9284	0.270079	4.09854	14.3714	0.00268701	0.0380401	NM_145832	Slc35c1.	yes
MSTRG.17616	0.318855	5.12619	14.3507	0.00270022	0.038159	NM_001293623	Hmgb3.	yes
MSTRG.15213	0.311045	5.36207	14.334	0.00271095	0.0382765	NM_153580	Ino80e.	yes
MSTRG.16317	0.435231	4.64882	14.3222	0.0027185	0.0383489	NM_172287	Spire2.	yes
MSTRG.8322	0.446458	4.93066	14.2978	0.00273433	0.038538	NM_010638	Klf9.	yes
MSTRG.4243	0.32989	4.18985	14.2734	0.00275017	0.0385899	NM_139063	Bloc1s5.	yes
MSTRG.13666	0.354862	3.68832	14.2767	0.00274806	0.0385899	NM_010751	Mxd1.	yes
MSTRG.11594	0.741345	1.12552	14.2662	0.00275492	0.0386224	NM_001005788	Zfp69.	yes
MSTRG.7317	0.241633	9.66871	14.249	0.00276621	0.0386853	NM_001252453	Ptprs.	yes
MSTRG.5108	0.351106	5.08166	14.2482	0.00276672	0.0386853	NM_019519	Rabggta.	yes
MSTRG.8881	0.394987	5.77278	14.2428	0.00277025	0.0387006	NM_001008498	Wdr34.	yes
MSTRG.17016	0.31847	4.11607	14.2353	0.00277522	0.0387359	NM_001305935	Bckdhb.	yes
MSTRG.2067	0.276812	4.87827	14.2305	0.00277837	0.0387458	NM_025443	Pno1.	yes
MSTRG.17318	0.227168	6.61366	14.2104	0.00279172	0.0388978	NM_001164562	Sec22c.	yes
MSTRG.558	0.240279	5.22702	14.1883	0.00280647	0.0389325	NM_022327	Ralb.	yes
MSTRG.14960	0.330482	5.65875	14.1899	0.00280541	0.0389325	NM_201352	Gdpd5.	yes
MSTRG.15645	0.460893	1.96194	14.1973	0.00280043	0.0389325	NM_176952	6430573F11Rik.	yes
MSTRG.5148	0.280829	4.26522	14.1689	0.00281946	0.0390103	NM_026908	Cab39l.	yes
MSTRG.3644	0.280232	7.42993	14.1217	0.00285149	0.0393506	NM_001110202	Trim9.	yes
MSTRG.4861	0.443708	2.1708	14.1279	0.00284722	0.0393506	NR_028021	Ppifos.	yes
MSTRG.3683	0.220175	5.36213	14.0735	0.00288456	0.0397033	NM_030750	Sgpp1.	yes
MSTRG.1265	0.296744	4.09874	14.0695	0.00288734	0.0397072	NM_009213	Smpd2.	yes
MSTRG.11825	0.363348	3.66749	13.9929	0.00294091	0.0401149	NM_178389	Gale.	yes
MSTRG.3298	0.400117	4.22953	14.0137	0.0029262	0.0401149	NM_183137	Enthd2.	yes
MSTRG.9339	0.418933	5.22875	14.002	0.0029345	0.0401149	NM_177190	Tcp11l1.	yes
MSTRG.13697	0.437674	7.61683	14.0104	0.00292858	0.0401149	NM_176973	Podxl2.	yes
MSTRG.1754	0.615752	1.67471	13.991	0.00294227	0.0401149	NM_001163559	Lrriq1.	yes
MSTRG.2905	0.663524	2.67886	13.9969	0.00293805	0.0401149	NR_003293	D030028A08Rik.	yes
MSTRG.2860	0.205794	7.55181	13.9733	0.00295478	0.0401934	NM_133807	Lrrc59.	yes
MSTRG.13316	0.343028	6.60075	13.9627	0.00296231	0.0402498	NM_001302933	Impdh1.	yes
MSTRG.930	0.21079	8.73469	13.9382	0.00297985	0.0404189	NM_010045	Ackr1.	yes
MSTRG.13698	0.407003	6.56936	13.9013	0.00300649	0.0406761	NR_045880	Gm15612.	yes
MSTRG.6245	0.201231	6.33957	13.8923	0.00301302	0.0407296	NM_010435	Hira.	yes
MSTRG.2579	0.303622	6.11758	13.8813	0.00302104	0.0408033	NM_025985	Ube2g1.	yes
MSTRG.16519	0.331685	4.47042	13.8673	0.00303128	0.0409068	NM_018739	Rp9.	yes
MSTRG.17586	0.339394	4.00256	13.8551	0.00304029	0.0409935	NM_001001798	Atp11c.	yes
MSTRG.14923	1.09397	-0.0736287	13.8466	0.00304653	0.0410332	NA	NA.	yes
MSTRG.7591	0.390995	3.54054	13.8381	0.00305281	0.0410577	NM_001167777	Asxl3.	yes
MSTRG.17197	0.305594	5.91727	13.8247	0.00306271	0.0411211	NM_030075	Klhdc8b.	yes
MSTRG.14315	0.272867	4.71109	13.808	0.00307509	0.0412177	NM_009532	Xrcc1.	yes
MSTRG.4292	0.297896	5.65784	13.7787	0.00309702	0.0414067	NM_011078	Phf2.	yes
MSTRG.5440	0.278108	3.40451	13.737	0.00312857	0.0417581	NM_030046	Dnajc21.	yes
MSTRG.523	0.483748	4.03113	13.693	0.00316222	0.042101	NM_001159745	St8sia4.	yes
MSTRG.6214	0.208592	4.90963	13.6716	0.00317873	0.04225	NM_001164609	Smpd4.	yes
MSTRG.15954	0.272372	4.66492	13.6385	0.00320455	0.0425094	NM_001044744	Gcdh.	yes
MSTRG.8150	0.49098	5.18486	13.6362	0.00320633	0.0425094	NM_007953	Esrra.	yes
MSTRG.8483	0.342237	2.07699	13.6207	0.0032185	0.0425861	NA	NA.	yes
MSTRG.12913	0.382396	4.62794	13.6186	0.00322012	0.0425861	NM_021430	Rilpl1.	yes
MSTRG.4537	0.217997	5.75152	13.5618	0.00326518	0.0429905	NR_045195	A830082K12Rik.	yes
MSTRG.8618	0.314434	5.33424	13.5648	0.0032628	0.0429905	NM_001033172	Rab11fip2.	yes
MSTRG.8887	0.38985	3.92313	13.5716	0.00325734	0.0429905	NM_007931	Endog.	yes
MSTRG.6359	0.442598	2.05848	13.5568	0.0032692	0.0429905	NA	NA.	yes
MSTRG.10589	0.265088	7.109	13.5493	0.00327523	0.0430281	NM_001253757	Anp32e.	yes
MSTRG.7298	0.469039	5.91462	13.5409	0.00328193	0.0430804	NM_183178	Fsd1.	yes
MSTRG.4878	0.269833	4.36839	13.5361	0.00328581	0.0430957	NR_106132	Mir7672.	yes
MSTRG.13140	0.37527	5.45272	13.5282	0.00329223	0.0431442	NM_017467	Zfp316.	yes
MSTRG.16493	0.220948	6.66228	13.5181	0.00330036	0.0432152	NM_001042707	Ilf3.	yes
MSTRG.16002	0.279548	5.2756	13.5064	0.00330985	0.0432402	NM_001164497	Papd5.	yes
MSTRG.14884	0.313181	6.26094	13.51	0.00330689	0.0432402	NM_133722	Abhd17c.	yes
MSTRG.6221	0.382625	7.28739	13.5046	0.00331132	0.0432402	NM_153150	Slc25a1.	yes
MSTRG.12326	0.301249	4.19451	13.4968	0.00331768	0.0432634	NM_178390	Fam53a.	yes
MSTRG.6818	0.409822	6.91253	13.4848	0.00332749	0.0433202	NM_010947	Ntn3.	yes
MSTRG.8965	0.37818	4.22093	13.4805	0.00333101	0.0433304	NM_019488	Slc2a8.	yes
MSTRG.2415	0.525385	6.7373	13.4603	0.00334756	0.0435101	NM_001291033	Mapk7.	yes
MSTRG.1552	0.369728	5.54139	13.3493	0.00344046	0.0444626	NM_183426	Sbno2.	yes
MSTRG.5908	0.275821	5.12321	13.3272	0.00345934	0.0445696	NM_001163319	Tubgcp6.	yes
MSTRG.6084	0.398176	6.36037	13.3264	0.00345997	0.0445696	NM_021391	Ppp1r1a.	yes
MSTRG.17395	0.469607	3.83761	13.3158	0.0034691	0.0445916	NM_207202	Ccdc120.	yes
MSTRG.6999	0.304173	6.69815	13.2852	0.00349545	0.0448446	NM_011717	Wiz.	yes
MSTRG.5483	0.2489	3.75047	13.2782	0.00350157	0.0448869	NM_001013792	Otulin.	yes
MSTRG.120	0.237671	4.6125	13.2712	0.00350766	0.0449	NM_033570	Cnnm4.	yes
MSTRG.16580	0.309904	2.68099	13.2607	0.00351674	0.0449	NM_028040	Rpusd4.	yes
MSTRG.14944	0.378388	7.4786	13.2681	0.0035103	0.0449	NM_001301250	Capn5.	yes
MSTRG.5570	0.277417	3.53606	13.2301	0.00354359	0.0450977	NM_030132	Utp23.	yes
MSTRG.8820	0.345455	6.4889	13.2255	0.00354766	0.0451132	NM_001199146	Gpsm1.	yes
MSTRG.17995	0.384377	2.91048	13.2199	0.00355259	0.0451397	NM_001033472	A830080D01Rik.	yes
MSTRG.16055	0.259585	6.02231	13.2143	0.00355758	0.0451671	NM_028805	Katnb1.	yes
MSTRG.4252	0.42026	4.1779	13.207	0.00356405	0.045213	NM_001311121	Elovl2.	yes
MSTRG.11694	0.361229	5.06664	13.1997	0.00357047	0.0452582	NM_001033189	C77080.	yes
MSTRG.4006	0.28715	8.18007	13.1798	0.00358821	0.0454106	NM_001024602	Cep170b.	yes
MSTRG.3044	0.349993	7.30322	13.1623	0.00360391	0.0455707	NM_001098836	Atxn7l3.	yes
MSTRG.1508	0.816181	0.0934974	13.1454	0.00361916	0.0456566	NA	NA.	yes
MSTRG.12473	0.289481	5.67584	13.1306	0.00363252	0.0457524	NM_001081321	Pds5a.	yes
MSTRG.2450	0.298086	4.25741	13.131	0.00363217	0.0457524	NM_178379	Cox10.	yes
MSTRG.17140	0.311569	2.90382	13.1175	0.00364445	0.045799	NM_027354	Poc1a.	yes
MSTRG.7610	0.335062	5.16709	13.1218	0.00364053	0.045799	NM_001004361	Tpgs2.	yes
MSTRG.10584	0.559486	2.36408	13.117	0.00364488	0.045799	NM_001033302	Ciart.	yes
MSTRG.8474	0.235655	5.5091	13.1112	0.00365014	0.0458289	NM_028152	Mms19.	yes
MSTRG.2735	0.414529	3.43921	13.0958	0.00366425	0.0459697	NM_145431	Nle1.	yes
MSTRG.7480	0.408811	1.42165	13.0687	0.00368912	0.0462086	NA	NA.	yes
MSTRG.3691	0.364739	4.14461	13.0344	0.00372098	0.0464611	NM_178744	Zbtb1.	yes
MSTRG.5104	0.518502	3.59202	13.0396	0.00371611	0.0464611	NA	NA.	yes
MSTRG.13559	0.269981	4.36996	13.0213	0.00373318	0.0465767	NM_025430	Mrpl35.	yes
MSTRG.13448	0.226654	5.68281	13.0005	0.00375274	0.046784	NM_146175	Zfp282.	yes
MSTRG.16287	0.499183	4.83232	12.9586	0.00379247	0.0471681	NM_009569	Zfpm1.	yes
MSTRG.14872	0.275711	4.1443	12.9392	0.00381099	0.0473613	NM_001159672	Efl1.	yes
MSTRG.5386	0.232996	5.59132	12.9323	0.00381763	0.0473896	NM_145465	Stk24.	yes
MSTRG.11918	0.414214	0.644235	12.9306	0.00381923	0.0473896	NM_007919	Cela2a.	yes
MSTRG.16349	0.444398	3.14038	12.9136	0.00383566	0.0475517	NM_026855	Arv1.	yes
MSTRG.4659	0.470627	5.03972	12.9109	0.00383829	0.0475517	NM_175171	Mast4.	yes
MSTRG.9767	0.294728	4.39034	12.8982	0.00385054	0.047555	NM_145537	Edem2.	yes
MSTRG.332	0.438789	2.04282	12.8984	0.0038504	0.047555	NM_023523	Pecr.	yes
MSTRG.13647	0.666922	2.98525	12.9059	0.00384308	0.047555	NM_145223	Alms1.	yes
MSTRG.17997	0.288001	6.35755	12.8819	0.00386644	0.04764	NM_001163085	Map3k15.	yes
MSTRG.2688	0.2531	6.43424	12.8694	0.00387871	0.0477172	NM_026389	Poldip2.	yes
MSTRG.4192	0.379678	6.21993	12.8596	0.00388823	0.0477972	NM_009238	Sox4.	yes
MSTRG.15770	0.21475	6.41322	12.8433	0.00390431	0.0478367	NM_133224	Atp13a1.	yes
MSTRG.7063	0.442161	7.43327	12.8394	0.00390821	0.0478367	NM_017406	Atf6b.	yes
MSTRG.16757	0.437883	2.50493	12.8013	0.00394607	0.0481354	NM_028060	Slc35f2.	yes
MSTRG.14079	0.48695	0.978563	12.6992	0.00404963	0.0489472	NM_008970	Pthlh.	yes
MSTRG.14086	0.255835	5.38729	12.6897	0.00405943	0.048991	NM_001081113	Ipo8.	yes
MSTRG.125	0.255096	4.63512	12.6779	0.00407164	0.0490637	NM_001126047	Sema4c.	yes
MSTRG.17417	0.2526	4.5419	12.6682	0.0040817	0.0491476	NM_001290430	Ftsj1.	yes
MSTRG.274	0.245068	6.12797	12.6569	0.00409346	0.0492519	NM_001037725	Fam117b.	yes
NM_001081194	1.32227	0.767074	12.6457	0.00410518	0.0493555	NM_001081194	Kcnh4.	yes
MSTRG.9828	0.348251	2.80006	12.6383	0.004113	0.0493852	NM_175419	Actr5.	yes
MSTRG.9080	0.310501	3.28587	12.6319	0.00411974	0.0494182	NM_001159636	Wdsub1.	yes
MSTRG.13553	0.30107	6.5643	12.6186	0.00413367	0.0495104	NM_024288	Rmnd5a.	yes
MSTRG.3972	0.603279	2.90339	12.5889	0.00416521	0.0498506	NM_175207	Ankrd9.	yes
MSTRG.16014	0.243885	5.34453	12.5721	0.00418314	0.049871	NM_001282000	Rbl2.	yes
MSTRG.3277	0.274007	7.55978	12.5827	0.00417176	0.049871	NM_001159324	Gaa.	yes
MSTRG.3442	0.277749	4.46054	12.5696	0.00418577	0.049871	NA	NA.	yes
MSTRG.4267	0.379337	4.69076	12.5758	0.00417917	0.049871	NM_001205043	Jarid2.	yes
MSTRG.14811	0.284254	5.37022	12.5632	0.00419265	0.0499155	NM_017462	Polg.	yes
MSTRG.14562	0.222449	5.47595	12.5524	0.00420428	0.0499537	NM_001164518	Iglon5.	yes
MSTRG.9274	0.229529	5.4833	12.5515	0.00420531	0.0499537	NM_001109690	Phf21a.	yes
NM_001276402	0.461338	1.23522	12.5454	0.00421185	0.0499941	NM_001276402	Lef1.	yes
