# Supplementary material for: Tet1 Isoforms Differentially Regulate Gene Expression, Synaptic Transmission, and Memory in the Mammalian Brain
Source: J Neurosci. 2021 Jan 27;41(4):578–93. doi: 10.1523/JNEUROSCI.1821-20.2020 (PMC7842754; doi:10.1523/JNEUROSCI.1821-20.2020)
Supplement: Extended Data Figure 5-7 — DEGs relative to each NFD control overlap. The genes that make up the total gene counts in the Venn diagrams in panels C and D. Download Figure 5-7, XLSX file. [file ns-JN-RM-1821-20-s09.xlsx]

## Sheet: FL vs S overlaps, down & up
Figure 5-7
Tet1FL down (n = 2611)	Tet1S down ( n = 403)	Overlapped down genes ( n = 259)		Tet1FL up (n = 3405)	Tet1S up ( n = 854)	Overlapped up genes ( n = 476)
Gpr6.	Krt222.	Krt222.		Nasp.	Cacng7.	Lrrc59.
Slc6a7.	Zcchc12.	Zcchc12.		Pex2.	Hira.	Smpd4.
Scn11a.	Clstn3.	Clstn3.		Slc44a2.	Papd7.	Lonp2.
Gm9866.	Gfra2.	Gfra2.		Tmed9.	Lrrc59.	Wdr48.
Thsd4.	Cntnap1.	Cntnap1.		Atg7.	Kars.	Anapc7.
Sema4a.	Rasgrf1.	Rasgrf1.		Colgalt1.	Mgrn1.	Sgpp1.
Arc.	Faim2.	Faim2.		Utp14a.	Smpd4.	Phf21a.
Rem2.	Spry3.	Spry3.		Mfsd7b.	D4Ertd617e.	Mtfmt.
Kcnk4.	Txndc9.	Pllp.		Mapkap1.	Elmo2.	Nek6.
Nr4a1.	Pllp.	Impa1.		Cdc5l.	Ackr1.	Rnf216.
Cckbr.	Impa1.	Prr33.		Adss.	Lonp2.	Stk24.
Hist3h2bb-ps.	Prr33.	Cx3cl1.		Zxdc.	Atp13a1.	Dlx1as.
Grp.	Cx3cl1.	Fuca2.		Prep.	A830082K12Rik.	Ostm1.
Entpd3.	Fuca2.	Gpr6.		Zfp623.	Wdr48.	Sptlc2.
Cyp11a1.	Gpr6.	Zfp811.		Tmed4.	Carm1.	Oxsr1.
Actrt3.	Zfp811.	Tspyl3.		Mknk2.	Anapc7.	Rbl2.
Akain1.	Tspyl3.	Gpr61.		Hspa9.	Sgpp1.	Tars.
Gal3st3.	Gpr61.	Taok3.		Pan3.	Ilf3.	Rab43.
Pcnx2.	Taok3.	Lmo2.		Brap.	Mars.	Adamts1.
Dbh.	Lmo2.	Bivm.		Eif1ad.	Iglon5.	Otulin.
Htr5a.	Rnf34.	Omg.		R3hcc1.	Lrrc47.	Pdxdc1.
Nrsn2.	Bivm.	Rgs14.		Agpat5.	Ddx23.	Abcf2.
Prr33.	Omg.	Fam107a.		Impdh2.	Zfp282.	Ablim3.
Smim18.	Rgs14.	Gm9866.		Gas8.	Eif4enif1.	Poldip2.
Kctd4.	Fam107a.	Ddc.		Map3k4.	Sec22c.	Rsrc1.
Kcng1.	Gm9866.	Hnmt.		Nup133.	Phf21a.	Rnf145.
Clstn3.	Trap1.	Hpcal4.		Imp4.	Mtfmt.	Phf23.
Trem2.	Ddc.	Camk2n1.		Npc2.	Nek6.	Ints4.
Krt222.	Hnmt.	Ildr2.		Lrrc8a.	Osbpl2.	Depdc5.
Adra2c.	Casr.	Hkdc1.		Mtfr1l.	Rnf216.	Nup205.
Rgs14.	Hpcal4.	Krt12.		Prpf3.	Stk24.	Anks1.
Fam19a1.	Camk2n1.	Msln.		Vav2.	Dlx1as.	Mfsd7b.
Ankrd34a.	Ildr2.	Nrsn2.		Sf3a3.	Ostm1.	Tubgcp6.
Clvs2.	Hkdc1.	Smim18.		Cwc22.	Mms19.	Pno1.
Atp4a.	Krt12.	Drp2.		Cebpg.	Slc1a4.	Tsc22d2.
Calb1.	Cyth4.	Cdc25b.		Rpf1.	Nova2.	Utp23.
Gpr22.	Msln.	Wnt2.		Gys1.	Sptlc2.	Calcoco1.
Spp1.	Nrsn2.	Olfm4.		Aimp1.	Ralbp1.	Dnajc21.
Ntsr2.	Smim18.	Syt13.		Ubr7.	Tsc2.	Bcr.
Dsc1.	Drp2.	Nov.		Kxd1.	Cnnm4.	Adss.
Smim17.	Cdc25b.	Nos1.		Gstz1.	Rnf41.	Sfmbt1.
Fam163b.	Wnt2.	Krt77.		Zfp41.	Pabpc4.	Cab39l.
Hnmt.	Olfm4.	St3gal5.		Ppfia1.	Ralb.	Dhx40.
Cntnap1.	Syt13.	Tmem38a.		Asl.	Ube2q1.	Mtfr1l.
Klk8.	Nov.	Ints7.		Ppp2r1b.	Ptprs.	Cirh1a.
Npas4.	Nos1.	Gng3.		Fam204a.	Snd1.	Camk2g.
Tbata.	Krt77.	Nrn1.		Sec31a.	Dnajc11.	Herpud1.
Camk1g.	St3gal5.	Gpr83.		Brms1l.	Cox15.	Fam91a1.
Mchr1.	Tmem38a.	Clvs1.		Vps39.	Tmem104.	Tk2.
Lmo3.	Prpsap2.	4930539E08Rik.		Srfbp1.	Oxsr1.	Akr1b3.
Krt77.	Ints7.	Ppp1r3c.		Zcchc2.	Rbl2.	Nadk2.
3110035E14Rik.	Gng3.	Atcay.		Cog6.	Fam117b.	Edem2.
Fam107a.	Nrn1.	Cdhr1.		Phf21a.	Tufm.	Pald1.
Synj2.	Phf5a.	Ckmt1.		Dnttip1.	Tars.	Smpd2.
Egr4.	Zscan21.	Aloxe3.		Naa35.	Txndc16.	Ppp2r1b.
Atp6v0d2.	Gpr83.	Lrrtm4.		Smurf1.	Tbrg4.	Phf2.
Rasgrf1.	Clvs1.	Arc.		Brf1.	Ttc13.	Fbl.
Spry3.	4930539E08Rik.	Eps15.		Morc3.	Rab43.	Rcc1.
Slco2b1.	Ppp1r3c.	Sema4a.		Pcyox1.	2310002D06Rik.	Stk36.
Dusp26.	Cmpk2.	Tmem169.		Usp30.	Abcf1.	Fam53a.
Chst1.	Atcay.	Fem1b.		Rwdd4a.	Adamts1.	Mbtd1.
Fndc9.	Cdhr1.	Gabra1.		Chmp5.	3110062M04Rik.	Haus8.
Ckmt1.	Ckmt1.	C1ql2.		Fbxl4.	Otulin.	Sin3b.
Vwa5b2.	Aloxe3.	Slco2a1.		Rgag4.	Pdxdc1.	Adsl.
Tgm3.	Lrrtm4.	Gabra3.		Mettl9.	Got2.	Smurf1.
Cyp4x1.	Arc.	Gpr85.		Top1mt.	Abcf2.	Rrp36.
Lgi3.	Eps15.	Camk1g.		Prpf31.	Ablim3.	Pwp1.
Egr2.	Sema4a.	Gal3st3.		Tsc22d2.	Ftsj1.	Golga1.
Aldoc.	Tmem169.	Msantd1.		Mpzl1.	Znrf2.	Rpusd4.
Tll2.	Fem1b.	Trim66.		Smg8.	Poldip2.	Msto1.
Kcnt1.	Gabra1.	Chrna4.		Smek1.	Sema4c.	Wdsub1.
Glt1d1.	Tuba8.	Scn2b.		Iws1.	Rsrc1.	Akap1.
Hrh3.	C1ql2.	Mal2.		Sin3b.	Ipo8.	Mfsd9.
Hhip.	Cntnap3.	6330403K07Rik.		Pxmp4.	Arl16.	Pan3.
Pcsk1.	Slco2a1.	Gpr19.		Las1l.	Tom1l2.	Styx.
Rapgef5.	Hax1.	Stk26.		Iscu.	Mta1.	Bysl.
Fxyd7.	Gabra3.	Spon1.		Bysl.	Rnf145.	Ldlrad3.
Sult2b1.	Gpr85.	Noxred1.		Fez2.	Katnb1.	Pik3c3.
Ggt7.	Camk1g.	Pkib.		Oxsr1.	Phf23.	Hmgb3.
Gpr26.	Gal3st3.	Snx14.		Msto1.	4930538K18Rik.	Elf2.
Fibcd1.	Msantd1.	Egfl7.		4930513N10Rik.	Phc1.	Ing1.
Plekhd1.	Oscp1.	Ehbp1l1.		Polr1c.	Knop1.	Inip.
F2rl2.	Trim66.	Shroom2.		Ddb1.	Pisd.	Ndc1.
Sstr3.	Chrna4.	Nptn.		Cggbp1.	Anp32e.	Igsf3.
Tunar.	Scn2b.	Mpp2.		Ap3b1.	Hspd1.	Kdm3a.
Syt13.	Mal2.	Smarcal1.		Psma6.	Ppp1r3e.	Casp3.
Faim2.	6330403K07Rik.	Clvs2.		4931406C07Rik.	Cdk13.	Dbt.
Tmem169.	Gpr19.	Stx1b.		Srsf6.	Ints4.	Rab22a.
Prrt1.	Stk26.	Rem2.		Tatdn2.	Epb41l4a.	Nelfe.
Pebp4.	Slc38a9.	Oprl1.		Aldh18a1.	Ddx54.	Lig3.
Nos1.	Spon1.	4933431E20Rik.		Kif5b.	Fxr2.	Bloc1s5.
Tceal7.	Noxred1.	3110035E14Rik.		Psen1.	Depdc5.	Fig4.
Scn1a.	Pkib.	H2afy2.		Tmem65.	Rnf38.	Mir3062.
Rnf112.	Snx14.	Rara.		Micu2.	Faim.	Gdpd5.
Gm13889.	Egfl7.	Cys1.		Brd1.	Slc19a1.	Rp9.
Sprn.	Ehbp1l1.	C130026L21Rik.		Nop14.	Mir7672.	Isoc1.
Ccdc63.	Shroom2.	Pcdhb6.		Pm20d2.	Nup205.	Gab2.
Bean1.	Lst1.	Rab27b.		Cxxc1.	Terf2ip.	Phka2.
Fabp3.	Nptn.	Decr2.		Ndc1.	Mrpl35.	Mccc2.
Prss35.	Mpp2.	Asphd1.		Sart3.	Slc35c1.	Smad2.
6530403H02Rik.	Smarcal1.	Abhd6.		Gclm.	Hyou1.	Pfkfb3.
Slc2a3.	Scfd1.	Slc17a8.		Paics.	Anks1.	A330040F15Rik.
Pianp.	Clvs2.	Sult2b1.		Nfs1.	Atrnl1.	Atp11c.
Egr1.	Il18.	Cryl1.		Gpn3.	Gcdh.	Traf2.
Vsig2.	Stx1b.	Slc6a7.		Pnrc2.	Xrcc1.	Slc22a5.
Tmem130.	Rem2.	2810006K23Rik.		Casp3.	Gaa.	Yes1.
Lipg.	Oprl1.	Susd4.		Vps26a.	Mfsd7b.	Vav2.
Slc30a10.	Sdf2.	Larp6.		Med22.	Srprb.	Tfcp2.
Slc35f4.	Nnmt.	Tspan31.		Uck2.	Usp2.	Noc3l.
Hkdc1.	Chmp5.	Bin3.		Alg8.	Clcn7.	Actr5.
Krt1.	Pomp.	Frzb.		Mob2.	Efl1.	Nsun2.
Fndc5.	Hnrnpc.	Extl2.		Maged2.	Tubgcp6.	Slc38a10.
Brinp2.	4933431E20Rik.	Gpr22.		Cttn.	Pno1.	9930104L06Rik.
Ly6e.	3110035E14Rik.	Amt.		Mut.	Slc11a2.	6430706D22Rik.
C1ql2.	AV051173.	Plekhd1.		Cwf19l2.	Syt9.	Atg14.
Hist3h2ba.	H2afy2.	Capsl.		Dhx33.	Tsc22d2.	Prmt1.
Slc16a14.	Tmx1.	Inpp1.		Rad21.	Utp23.	Ptges2.
Gja3.	Myl6.	Aldh3b2.		Rpa1.	Vash1.	9930021J03Rik.
BC024139.	Rara.	Fcgr3.		Sypl.	Calcoco1.	Prdm4.
A830011K09Rik.	Prdx1.	Ept1.		Mia2.	Chst15.	Zbtb46.
Rhof.	Cys1.	Dach2.		Aida.	Dnajc21.	Jmy.
Rimbp2.	C130026L21Rik.	Kcnip1.		Smad4.	Fam98a.	Pias4.
Htr5b.	Pcdhb6.	Cdh15.		Ncbp3.	Cep68.	Atg7.
Rasgrf2.	Rab27b.	1110046J04Rik.		Camk2g.	Bcr.	Cbx7.
Gdf10.	Decr2.	Cpne6.		Iqcc.	Pacs1.	Trp53bp2.
Mpped1.	Amz1.	Dsc1.		Pes1.	Adss.	Zbtb1.
Grm1.	Asphd1.	Yipf1.		Eif2a.	Cnbd2.	Sowahc.
Chrm1.	Abhd6.	F2rl2.		Leng1.	Ipo4.	Odf2.
Grid2ip.	Nup88.	Mmp9.		Asxl1.	Papd5.	Dcaf4.
Ucma.	Slc17a8.	Rgs8.		Mcmbp.	Ubqln4.	Sbno2.
Ndrg4.	Sult2b1.	Cdh22.		Kremen1.	Trim9.	Zcchc2.
Gpr150.	Cdc123.	Cox19.		Zfp790.	Sfmbt1.	Sdad1.
Pkib.	Gla.	Spry4.		Dlg1.	Cab39l.	Sox4.
Rhov.	Cryl1.	Lgi1.		Igsf3.	Tbc1d22b.	Dsn1.
C1qtnf4.	Asb2.	Ankrd35.		Sec24d.	Arid1b.	Dll1.
Olfm4.	Slc6a7.	Zcchc17.		Ift74.	Foxj2.	Nup188.
Sparcl1.	2810006K23Rik.	Pfn4.		Cdc26.	March2.	Haus7.
Cdc25b.	Susd4.	Cap2.		Fam63b.	Dhx40.	Rilpl1.
Clec3b.	Larp6.	Atg4c.		Fam114a2.	Polg.	Trim27.
Plppr5.	Tspan31.	Pdzd3.		Rpl14.	Gfod2.	Dnpep.
Lgi1.	Bin3.	Yme1l1.		Ibtk.	Mtfr1l.	Idnk.
Gng13.	Frzb.	Lhfpl1.		0610030E20Rik.	Fam21.	A830080D01Rik.
C130026L21Rik.	Dstn.	Rab15.		Dennd5a.	Cirh1a.	Abcc4.
Tmem54.	Tacr1.	Hsd3b7.		Pole3.	Cep170b.	Arrdc4.
Gpr176.	Rspo1.	Tmem68.		Gtf2h1.	Xpot.	Tbc1d22a.
Cryga.	Extl2.	Inpp5d.		E2f4.	Map3k15.	Kdm2b.
Nrgn.	Rpl41.	Entpd3.		Zfp180.	Sympk.	Plcg1.
Fosb.	Gpr22.	Atl2.		Snx1.	Camk2g.	Dnajc2.
Krt12.	Zfp791.	Miga1.		Maea.	Dip2a.	Asxl3.
Tfrc.	Pank2.	B230217C12Rik.		Dpy19l3.	Pds5a.	Tmtc4.
Slc8a2.	Ly9.	Hexim2.		1110038F14Rik.	Gtf2h4.	Kyat1.
Sez6l2.	S1pr1.	Cib2.		Vta1.	Herpud1.	Tchp.
Gabrg2.	Amt.	Aldoc.		4931406P16Rik.	Scaper.	Ccdc61.
Lmo1.	Plekhd1.	Cdip1.		Prkab1.	Fam91a1.	Wdr34.
Hpcal4.	Capsl.	Zcchc18.		Fkbp4.	Tk2.	Hspbap1.
Cdh15.	Inpp1.	Cept1.		Rpgr.	Akr1b3.	Nars2.
Gpr83.	Ebpl.	1700048O20Rik.		Crhr1.	Nadk2.	Atxn3.
Gng3.	Aldh3b2.	Nr4a1.		Rufy1.	Stim1.	Wwp2.
Kcnv1.	Fcgr3.	Rab3b.		Zzz3.	Edem2.	Dhx33.
Chrm5.	Rhoa.	Pfkp.		Rplp0.	Pald1.	Usp42.
Gm14169.	Tspan6.	Mdh1.		Pno1.	Smpd2.	St3gal1.
Gm2061.	Ept1.	Pth1r.		Mfn1.	Mb21d2.	Zbed4.
Vsnl1.	Dach2.	Bdnf.		Armc10.	Rnf40.	Gsto1.
Cdh9.	Kcnip1.	Fxyd7.		Wdtc1.	Ppp2r1b.	Lig1.
Stac2.	Cdh15.	Gabrg2.		Plk2.	Phf2.	Dhx29.
Cpne6.	Ccdc160.	Atcayos.		Ogfr.	Adgrl1.	Farp2.
Dnajc6.	2810025M15Rik.	Nim1k.		Kdm4c.	Fbl.	Kctd9.
Lpo.	Klhl13.	Actr3.		Trub2.	Rcc1.	Nop2.
Oprl1.	Cdkl1.	Slc8a3.		Atf7.	Cox10.	Cfap52.
Scrg1.	1110046J04Rik.	Rhov.		Fam210a.	Tnfrsf21.	Zbtb10.
Rps6kl1.	Cpne6.	Adamtsl2.		Rtcb.	Nomo1.	Smc2.
Gpr4.	Dsc1.	Myadml2.		Nup160.	Stk36.	Pex11a.
C2cd4b.	Yipf1.	Slc25a14.		Rft1.	Slc52a2.	Rasgef1c.
Folr2.	Tubg1.	B3galt2.		Rbmxl1.	Sort1.	Wee1.
Trpv2.	Cdh24.	Nit1.		Msi1.	Mir705.	Aspscr1.
Sidt1.	F2rl2.	Pigo.		Zfp839.	Rmnd5a.	Slc25a10.
Fam186b.	Mmp9.	Plxdc1.		Rp9.	Fam53a.	Gfm1.
Gm15760.	AW551984.	Rraga.		Gtf2b.	Mbtd1.	Fam208b.
Igbp1b.	Rgs8.	Drosha.		Adcy6.	Grk6.	Lmnb1.
Gm12070.	Bpnt1.	Msh3.		Pak1ip1.	Mex3b.	Usp6nl.
Reep2.	Cdh22.	Parvb.		Api5.	Tex2.	Taf4.
Cx3cl1.	Cox19.	Tgm3.		Eef1b2.	Pwp2.	Hat1.
Gucy1b3.	Spry4.	Actrt3.		Tubgcp5.	Ube2g1.	Bend3.
Pfkp.	Gm2762.	Sebox.		Wwp2.	Haus8.	Rcc2.
Mcf2.	Lcp2.	Ggt7.		Galk2.	Sin3b.	Mina.
Atl1.	Mettl7a1.	Fgf5.		Sufu.	Wiz.	Nr1h2.
Aloxe3.	Lgi1.	Znrd1.		Rps3a1.	Mon1a.	Vps8.
Myadm.	Ankrd35.	Mcts1.		Slc35b4.	Nln.	Neurl1b.
Syndig1.	Zcchc17.	Ndrg2.		Arih2.	Foxk1.	Gdf11.
Gpr25.	Pfn4.	Nrsn1.		Snupn.	Tbc1d17.	Tma16.
Msln.	9530077C05Rik.	Lpl.		Ddit3.	Adsl.	Timm8a1.
Sstr2.	Cap2.	Plppr5.		Thrap3.	Klhdc8b.	Mtcl1.
Nrn1.	Atg4c.	Enpp5.		Mpv17l2.	Lig4.	Ppat.
Rasl10a.	Pdzd3.	Atad1.		Dnttip2.	Smurf1.	Xylt2.
Inpp4b.	Cmbl.	St8sia3.		Cnot10.	Brd3.	Gnb1l.
Snph.	Yme1l1.	Prelid1.		Herpud1.	Rrp36.	Npm3.
Bin3.	Dnajb1.	Prkar1a.		Dbr1.	Ppil2.	Bbs9.
Trpm2.	Avpi1.	Rit2.		Rfc1.	Plppr3.	Tbc1d1.
Slc25a22.	Lhfpl1.	Pcsk1.		Sptlc2.	Tmco3.	Kif6.
Ptprr.	Rab15.	Slc35b1.		Ccser1.	Pwp1.	Tspan17.
Necab1.	Chp1.	Gpr173.		Nsmce2.	Golga1.	Cfb.
Tmem240.	Hsd3b7.	Myl4.		Fnbp1l.	Rpusd4.	Pecr.
Arpp21.	Tmem68.	Mfsd3.		Wdr48.	Msto1.	Ikbkb.
Sowaha.	Tlr2.	Hdac2.		Copb2.	Wdsub1.	Ddx10.
Cdk5r2.	Inpp5d.	AW209491.		Atp11c.	Cbfa2t3.	Taf1a.
Lypd6b.	Fcer1g.	B9d2.		Mbd1.	Ino80e.	Afap1.
Tceal5.	Entpd3.	Tmx2.		Zkscan6.	Nol4l.	Ears2.
Hipk4.	Atl2.	Fyn.		Atg2a.	Slc16a2.	Nxph3.
Mir670.	Pa2g4.	Zdhhc15.		Tbrg1.	Poc1a.	Mapk4.
AI854703.	Rarb.	Egr1.		4930479D17Rik.	Ick.	Zswim4.
Slc17a6.	Smim14.	Vsnl1.		Ppp1r26.	Nanos1.	Tigar.
Tspyl3.	Miga1.	Acbd4.		Hsdl1.	Akap1.	Armc7.
Hpca.	B230217C12Rik.	Cox16.		Pcyox1l.	Mfsd9.	Atg2a.
Egfl7.	Ubl3.	Emc7.		Ric1.	Abhd17c.	Prmt3.
Efcc1.	Hexim2.	Gnl3l.		Galnt13.	Lrpprc.	Nme6.
Sv2a.	Cib2.	Faf1.		Srl.	Zfp553.	Chchd7.
Abcg4.	Aim2.	Cyp4x1.		Rnf152.	Pan3.	Heatr1.
Chrna4.	Sdhaf2.	Npas4.		Tceb3.	Rab11fip2.	Nefm.
Kcnd2.	Aldoc.	Kirrel2.		Mllt4.	Styx.	Ddx31.
Slc26a4.	Cdip1.	Sirpa.		Acbd3.	Cnnm2.	Cks1b.
2010300C02Rik.	Them4.	Napepld.		Nfib.	St3gal3.	Smarcc1.
Psd3.	Zcchc18.	Spdef.		Ccdc59.	Bysl.	Blm.
Rapgefl1.	Cept1.	Col25a1.		Trnau1ap.	Ldlrad3.	Wbscr16.
Siah3.	1700048O20Rik.	Gdpd1.		Rcc1.	Pik3c3.	Cdr2l.
Aldh3b2.	Nr4a1.	Ankrd39.		Usb1.	Nelfcd.	Mtap.
Mir132.	Zfp52.	Scn3a.		Fuk.	Ubap2.	Prkch.
Tubb4a.	Rab3b.	S100a10.		Eif2b2.	Sltm.	6430573F11Rik.
Atp6v1g2.	Pip5k1a.	Svop.		Ift57.	Ccdc6.	Ulk1.
Prrt3.	Cetn2.	Zfp46.		Birc2.	Bckdhb.	Fv1.
Kcnmb2.	Serpinb9.	Hsd17b11.		Jmjd6.	Hmgb3.	Ltv1.
Gm13446.	Pfkp.	Chm.		Arnt2.	Elf2.	Hbp1.
Gm10767.	Mdh1.	Slc6a3.		Tank.	Ing1.	D930015E06Rik.
Ppfia4.	Errfi1.	Cacng3.		1700102P08Rik.	Rnf44.	Epb41.
Kcnj16.	Pth1r.	Rph3a.		Nom1.	Inip.	Lrrc8a.
Omg.	Bdnf.	Mchr1.		Exosc8.	Cpsf1.	C330027C09Rik.
Larp6.	Ppp1cc.	Pdgfb.		Draxin.	Ndc1.	Acvr2b.
Lmo7.	Fxyd7.	Npl.		Ptprf.	Igsf3.	Cd320.
Kcng2.	Gabrg2.	Zfp9.		Slc5a6.	Ncapd2.	Naf1.
Sstr4.	Atcayos.	Fam171b.		Gm11944.	Kdm3a.	Tradd.
1700001L19Rik.	Nim1k.	1110034G24Rik.		Obfc1.	Casp3.	LOC106740.
Dlg4.	Fam213b.	Syt16.		Ppat.	Dbt.	Sap30l.
Stmn3.	Tet1.	1110004F10Rik.		Cdk17.	Rab22a.	Akr7a5.
Unc13c.	Actr3.	Mrps36.		Asb7.	Nelfe.	Ago4.
Tmem150cos.	Nrip2.	2010204K13Rik.		Nop2.	Lig3.	Atad3a.
Rap1gap.	Ifi207.	Rasgrp1.		Rfc2.	Tbc1d25.	Adk.
Trpc5.	Slc8a3.	Pde2a.		Smpd4.	Elavl3.	Scrib.
Ppp2r2b.	Skp1a.	Cdh11.		Ybx3.	Hgh1.	N4bp2.
Mical2.	Rhov.	Slc41a3.		Bms1.	Wdr77.	Top1mt.
Sh2d5.	Sec61g.	Cacng2.		Nup98.	Bloc1s5.	D2Wsu81e.
Mmp12.	Adamtsl2.	Mcf2.		Rnf216.	Fig4.	Pepd.
Kcnc2.	Spin2c.	Gpr75.		Hnrnpab.	Mir3062.	Cdca8.
Eno2.	Nqo2.	Rhof.		Pot1a.	Gdpd5.	Cfap69.
Gpr63.	Myadml2.	Zfp37.		Sec23b.	Nol9.	Tfdp2.
Lck.	Cops6.	Mterf2.		Slc35e1.	Rp9.	Rrs1.
Fgf5.	Slc35a1.	Syndig1.		Exoc2.	Prmt7.	Fkbp5.
Stk26.	Slc25a14.	Ucma.		Sf3b6.	Isoc1.	Rps6ka5.
Flrt1.	B3galt2.	Tmem35a.		Optn.	Gab2.	Cdc14b.
Golga7b.	3632451O06Rik.	Flrt3.		Pdcd5.	Phka2.	Kdm1b.
Fam163a.	Nit1.	Adssl1.		Hdgf.	Mccc2.	Esrra.
Baalc.	Pigo.			Patl1.	Sik3.	Nol8.
Slc17a7.	Plxdc1.			Wwp1.	Acad9.	Pus1.
1110034G24Rik.	Rraga.			Lonp1.	Tpgs2.	Rpp40.
Shc4.	Nenf.			Tdp2.	Kcnc3.	Zpr1.
Pde4a.	Cd84.			Jag2.	Fbxl17.	Prrc1.
March4.	Cers4.			Slc39a10.	Smad2.	Pcnx3.
Kcnip2.	Drosha.			Kmt5a.	Pfkfb3.	Hlf.
Paqr7.	Msh3.			Nup85.	B4galt3.	Zfpm1.
Cpne7.	Parvb.			Zfp622.	Amigo1.	Lzts2.
Cacng2.	Rnd1.			Kdm2b.	Tmem41a.	Srm.
Rab15.	Tgm3.			Fam162a.	Bri3bp.	Msi1.
3300002P13Rik.	Actrt3.			Ivd.	A330040F15Rik.	Nfatc2ip.
Epha10.	Sebox.			Mtif3.	Dcun1d4.	Poc1b.
Dmtn.	Zfp583.			Clpx.	Atp11c.	Prep.
Nrsn1.	Ggt7.			Ppm1k.	Traf2.	B3gnt7.
Tmem150c.	Fgf5.			Ngly1.	Diexf.	Dhx37.
Arg2.	Znrd1.			Pou2f1.	Git1.	Kifc5b.
Ccno.	Mcts1.			Rnft1.	Slc22a5.	Larp1b.
Ypel4.	Ndrg2.			Mfsd14b.	Atmin.	Zfp395.
Eml2.	Csf1r.			Rpl7.	Yes1.	Ndor1.
Cacnb1.	Rida.			Poldip2.	Fam217b.	Uri1.
Rit2.	Creb3.			Sgpp1.	Vav2.	Wdtc1.
Cdh22.	Nrsn1.			Szrd1.	Impdh1.	Klc4.
Pmvk.	Lpl.			Stk35.	Haghl.	Tspan14.
Stum.	Plppr5.			Stk24.	Nkain1.	Mon1b.
Kcnj11.	Gtf2b.			Pik3r4.	Gpsm1.	Thap4.
Chn1os3.	Txnl1.			Dlx1as.	Wash1.	Ppp1r3d.
Fgf11.	Enpp5.			Prkra.	Garnl3.	Rhpn2.
Neurod6.	Atad1.			Pbrm1.	Tfcp2.	Ttc27.
Fn3k.	Gdi2.			Zbed6.	Noc3l.	Tyk2.
Crtac1.	Il34.			6430706D22Rik.	Actr5.	Vac14.
Susd4.	St8sia3.			Cirh1a.	Nsun2.	D11Wsu47e.
Mtfp1.	Prelid1.			Smarca2.	Slc38a10.	Per2.
Rimkla.	Prkar1a.			Zfp68.	Paqr4.	Pogk.
B230209E15Rik.	Rit2.			Abcf2.	9930104L06Rik.	Cbx2.
Spdef.	Amacr.			Foxo1.	L2hgdh.	Gatad2a.
Slc2a6.	Pcsk1.			Kcnt2.	Atxn7l3.	Cndp2.
Prickle1.	Tfpt.			Tmem209.	Asb1.	Ccne2.
Ache.	Slc35b1.			Copb1.	Rabggta.	Exosc5.
Trpc3.	Gpr173.			Ruvbl1.	6430706D22Rik.	Rassf3.
Tnfaip8l3.	Nfyb.			Bet1.	Atg14.	Chsy3.
Lgr5.	Slc25a25.			Psma7.	Kif13a.	Atr.
Tmem132a.	Myl4.			Rrp9.	Prmt1.	Pum3.
Klhl3.	Mia.			Prkci.	Pex26.	Lin9.
Tcte1.	Mfsd3.			Serpinb6a.	Arfgap3.	Myo19.
Drp2.	Hdac2.			Rcc2.	Mxd1.	Lonrf1.
Syt17.	Tatdn3.			Mfsd1.	Ero1lb.	Cacng4.
Chga.	Phpt1.			Wdr78.	Ptges2.	Polr1e.
Nfatc2.	AW209491.			Zdhhc6.	Gar1.	Sertad3.
Sept6.	B9d2.			Sfn.	Coq5.	Dpy19l3.
St8sia6.	Tmx2.			Usp42.	9930021J03Rik.	Noc4l.
Snap25.	Snap23.			Timm21.	Prdm4.	Sun2.
4930539E08Rik.	Psme1.			Vgll4.	Zbtb46.	C630043F03Rik.
B3galt2.	Cox17.			9930104L06Rik.	Klf13.	Hook2.
Rnf128.	Fyn.			Me2.	Jmy.	Gjc1.
Syngr3.	Zdhhc15.			Ell.	Pias4.	Apex1.
Tfap2c.	Egr1.			Stk38.	Kif17.	Gpr161.
Gpr45.	Vsnl1.			1810030O07Rik.	C77080.	Cep164.
Ghsr.	Acbd4.			Cog2.	Gale.	Nat10.
Mgat4c.	Gm20743.			Gcc1.	Atg7.	Fbxl12.
Chn1.	Cox16.			Vac14.	Cbx7.	Slc39a11.
CK137956.	Emc7.			Rnf185.	Trp53bp2.	Hsdl1.
Slc45a1.	Gnl3l.			Psmg2.	Zbtb1.	Tbl2.
Pde2a.	Mpp1.			Hexa.	Zfyve27.	Qtrtd1.
Brinp3.	Faf1.			Wdr61.	Sap130.	Pigw.
Syt4.	Cyp4x1.			Slc35a3.	Sowahc.	Zfp593.
2900052N01Rik.	Npas4.			Zfp748.	Odf2.	Phf21b.
Rgs8.	Kirrel2.			Scap.	Tyro3.	Vars.
Scn2b.	Rbm24.			Tfcp2.	4930404N11Rik.	Grwd1.
Chrna1.	Sirpa.			Slu7.	Dcaf4.	Sco1.
Rtn4rl2.	Napepld.			Dph5.	Cpeb2.	Ciart.
Inpp5j.	Ttc26.			Gtf2f1.	Sbno2.	E130218I03Rik.
Cmtm5.	Spdef.			Tsnax.	E330009J07Rik.	Cd3eap.
Zcchc18.	Col25a1.			Etfa.	Zcchc2.	Dph2.
Bcat1.	Gdpd1.			Trim26.	Kcnj4.	Tes.
Kcnj6.	Ankrd39.			Phf23.	St8sia5.	Pcx.
1700019D03Rik.	Scn3a.			Zfand6.	Peo1.	Ccdc40.
Prickle2.	S100a10.			Gfm1.	Zfp316.	Pask.
Vgf.	Svop.			Polr2e.	2410018L13Rik.	Snx8.
E130006D01Rik.	Lamtor2.			Arnt.	Gpr155.	Grin3b.
Rph3al.	Zfp46.			Rack1.	Slc38a7.	Fancg.
Ttyh1.	E130311K13Rik.			Neurl1b.	Slc2a8.	Rpusd2.
Ept1.	Sepp1.			Ccdc134.	Capn5.	Slc5a6.
Atp6v0c-ps2.	Hsd17b11.			Pfkfb3.	Sdad1.	Klf11.
Chrd.	Abca8b.			1110004E09Rik.	Pkmyt1.	Spice1.
H2-DMa.	Chm.			Eif2s1.	Bptf.	Tprn.
March11.	Hexim1.			Irs1.	Jarid2.	Med30.
St3gal5.	Mid1.			Timm8a1.	Sox4.	Pfkl.
Gm5468.	Rars2.			Naa40.	Dsn1.	Tamm41.
Sgtb.	Slc6a3.			Syap1.	Nol6.	Rabep2.
Kcnj12.	Cacng3.			Xpc.	Mob3a.	Mettl13.
Mapk10.	Rph3a.			Rars.	Dll1.	Trim36.
Opcml.	Mchr1.			Stk3.	Nup188.	Shmt1.
A830018L16Rik.	Cpxm2.			Trmt6.	Haus7.	Hivep1.
Scrt2.	Pdgfb.			Smurf2.	Rilpl1.	Dock5.
Snca.	Npl.			Pdia3.	Slc25a1.	Fpgs.
Wasf1.	Zfp9.			Tigar.	Trim27.	Ppp2r3a.
Gabra1.	Ppp6c.			Mrpl36.	Dnpep.	Polr3d.
Elavl4.	Fam171b.			Rbm7.	Idnk.	Urb1.
Slc14a2.	Trf.			Cd247.	A830080D01Rik.	Wdr81.
Elovl4.	1110034G24Rik.			Nek11.	Abcc4.	BC048403.
Nrxn2.	Syt16.			Wfs1.	Arrdc4.	Abhd11.
Myo18b.	Hibch.			Selo.	Alcam.	Pycr1.
Prkcb.	Klf6.			Zfp263.	Lrrn1.	Gpt.
Syp.	1110004F10Rik.			Rpe.	Lrsam1.	Ttf2.
Shisa2.	Mrps36.			Lig3.	Tbc1d22a.	Lrriq1.
Clmp.	Sla.			Klc4.	Kat2a.	Cds1.
Rxfp3.	Maoa.			Trip4.	Kdm2b.	Aldh18a1.
Hexim2.	Ccdc96.			Taz.	Mapk3.	Zfp184.
Nrros.	Ctss.			Map2k3.	Plcg1.	Usp28.
Mtag2.	Rcbtb2.			Nt5c3.	Endog.	4930577N17Rik.
Asphd1.	Slc30a6.			Papd4.	Zfp687.	Urb2.
Camta2.	Fcrls.			Csad.	Zmiz2.	Cecr2.
Pcp4.	Fhit.			Rnf2.	Dnajc2.	Wfs1.
Nptx1.	Cstf3.			Pde7a.	Cln3.	Zfp58.
Diras2.	2010204K13Rik.			Nfatc2ip.	Asxl3.	Ezh1.
Mpp2.	Rasgrp1.			Nop58.	Pigu.	Plxnd1.
Lmo2.	Pde2a.			8030462N17Rik.	Tmtc4.	Gid4.
Fos.	Cdh11.			Lrrfip1.	Kyat1.	Zc3h8.
B230217C12Rik.	Zfp719.			Pyurf.	Mib2.	Cmss1.
Slc26a8.	Cd5l.			Akap10.	Tchp.	Ptrh1.
Phyhip.	Slc41a3.			Ankrd10.	Ccdc148.	Mex3a.
Cd68.	Draxin.			Pcsk7.	Ccdc61.	Cenpj.
Kirrel2.	Cacng2.			Cwc27.	Wdr34.	Rcl1.
Camk2n1.	Mcf2.			Frg1.	Ccdc85c.	Cep97.
Unc5a.	Hcls1.			Acads.	Hspbap1.	Cdca7l.
Lrrc55.	Cd83.			Wwox.	Nars2.	Shq1.
Tagln3.	Tigd3.			Idnk.	Atxn3.	Zfp202.
Mycn.	Gpr75.			Eif2d.	Wwp2.	Lap3.
Ralyl.	Drg1.			Rnaseh2b.	Klhl18.	Ccdc13.
Gm13031.	Syt12.			Gtpbp1.	Ppp1r1a.	Kcnq4.
Col25a1.	Fxyd2.			Snw1.	Spns1.	2610507I01Rik.
Sarm1.	Fsbp.			Utp23.	Dhx33.	Vasp.
Gpr19.	Rhof.			Sh3bp2.	Usp42.	Xrcc6bp1.
Wscd1.	Zfp37.			Glb1l.	St3gal1.	Slc6a9.
Iqcf5.	Mterf2.			Ctdspl.	Enthd2.	Bid.
Rtn4r.	Syndig1.			Ccdc82.	Cspg5.	Alms1.
Frrs1l.	Ucma.			Calcoco1.	Sarm1.	Mrm1.
Clec2l.	Mettl18.			Abcd2.	Zbed4.	Fam60a.
Plekhb2.	Tmem35a.			Axin1.	Gsto1.	Zfp90.
Mmp9.	Commd1.			Sft2d1.	Lig1.	Gpc2.
Pllp.	Flrt3.			Arhgef26.	Dhx29.	Pou3f1.
Ttc9b.	Adssl1.			Mgat1.	Ccdc92b.	Camkmt.
Csf2rb2.	Serpinb6a.			Ahr.	Farp2.	Mllt6.
Aatk.				Gle1.	Kctd9.	Fhod3.
Tmem179.				Ptpn11.	Nop2.	Pprc1.
Mdga1.				Yars2.	Phf24.	Cdr2.
Icam5.				Eapp.	Gm15612.	Stk11ip.
Arl4d.				D930015E06Rik.	Cfap52.	Ap5z1.
Zfp811.				Aldh16a1.	Zbtb10.	Angel1.
Slc6a3.				Armc9.	Smc2.	Sin3a.
Zdhhc22.				Syf2.	2310061I04Rik.	Pdk1.
Kcnab3.				Gnl2.	Pex11a.	Rbm19.
Plxdc1.				Alg13.	Atat1.	Slc7a5.
Hsd11b1.				Arl6ip6.	Ntn3.	Tmem120a.
Dmp1.				Zfp606.	Rasgef1c.	Cdk19.
Faah.				Ubxn4.	Wee1.	Sh2b2.
Slit1.				Zfp28.	Aspscr1.	Fam117a.
Rasgef1a.				Ing1.	Slc25a10.	Scml2.
Ddc.				Baz1b.	Ecsit.	Mir1905.
Lrfn2.				Znhit6.	Gfm1.	Zfp69.
Thpo.				Zfp82.	Fam208b.	Noa1.
Adamtsl2.				Recql.	Lmnb1.	Zfp566.
Wnt2.				Map3k7.	Gnl1.	Tcof1.
Camk2a.				E2f1.	Cela2a.	Zbtb12.
Slc4a10.				Brd7.	Usp6nl.	Kcnh2.
Speg.				Rexo2.	Lrp3.	Mettl1.
Tceal6.				Zfp658.	Nle1.	Serf1.
Sh3rf1.				Esd.	Taf4.	Dctd.
Tmem151a.				Maf1.	Nacad.	Sox12.
Gm10649.				Lin52.	Hat1.	Dctpp1.
Hdac11.				Gatad1.	9430015G10Rik.	Mxi1.
Vstm2l.				Tmem64.	Aplf.	Tonsl.
Scamp5.				Exosc9.	Gipc1.	Cdc25a.
Tmprss9.				Gemin8.	Bend3.	Trmt61a.
Olfml2b.				Ankrd44.	Rcc2.	Tnfrsf22.
Slc25a44.				Pald1.	Tcp11l1.	Trip13.
Cdh8.				Anapc7.	Zswim5.	Reep4.
Frzb.				Vps8.	Elovl2.	Nr6a1.
Srd5a1.				Alkbh5.	Tle1.	Cfap157.
Tppp.				Pdcl.	Mina.	Cdh7.
Gm16740.				Ggact.	Dchs1.	Mdn1.
Slc17a8.				Gnb4.	Nr1h2.	Elac2.
Hcrtr2.				Dnajc2.	Unc119.	Wdr55.
Tmem63c.				Zpr1.	Vps8.	Scfd2.
Gm11744.				Xylt2.	Neurl1b.	Hmgn5.
Pacsin1.				Zwilch.	Gdf11.	Gm10390.
Unc80.				BC052040.	Gpatch4.	Hcn4.
Kifc2.				Zfp106.	Tma16.	Rrp12.
Atp6v0a1.				Smchd1.	Timm8a1.	Polr1b.
Cend1.				Kcnh2.	Mtcl1.	Deptor.
Vipr1.				Pgm3.	Ppat.	Taf4b.
Slco1c1.				Heatr5b.	Xylt2.	Txnrd3.
Caly.				Dguok.	Gnb1l.	Fam185a.
Rprml.				Uhrf1bp1.	Dkc1.	Sema6c.
Sebox.				Depdc5.	Sccpdh.	Lmbr1l.
Stxbp5l.				Gab2.	Ankrd12.	Eif5a2.
Adap1.				Cbfb.	Npm3.	Fam131c.
Fbxo41.				Tex261.	Bbs9.	Galr3.
Kcnj9.				Stx2.	Tbc1d1.	Phf13.
Adgra1.				Ublcp1.	Kif6.	Impa2.
Pthlh.				Rpl14-ps1.	Spire2.	Fam195a.
S100b.				Mrpl52.	Camsap3.	Slc25a37.
Kcnk9.				N4bp1.	Tspan17.	Spc24.
B830017H08Rik.				Snx5.	Podxl2.	Tcp11l2.
6030419C18Rik.				Tspan14.	Slc35f2.	Tfap4.
Chst8.				Acer3.	Cfb.	Phf1.
Oca2.				Usp8.	Pecr.	Ybx2.
Smim10l2a.				Crlf3.	Ikbkb.	Ccne1.
Msantd1.				Alg5.	Ddx10.	Wbscr27.
Clasp2.				Cdv3.	Taf1a.	Bbc3.
Gfra4.				Tmem159.	Fbxl19.	Cry1.
Ccnjl.				Rnf138.	Afap1.	Reep6.
Mas1.				Bcr.	Ppif.	Hist1h2ao.
Mllt11.				1810009A15Rik.	Atf6b.	Ung.
Rusc1.				Tubgcp6.	Mcph1.	Tcp11.
Vamp1.				Srpr.	Ears2.	Bmf.
Scn3a.				Tctn2.	Nxph3.
Cstad.				Tctn3.	Ppifos.
Gpr162.				Uimc1.	Mapk4.
Pfn4.				Hmgxb4.	E2f3.
Fam131a.				Mif4gd.	Slc25a19.
Sstr1.				Pcnx3.	Mturn.
1500017E21Rik.				Dnajc24.	Zswim4.
Phactr1.				Wdr35.	Arv1.
Pak1.				Iqcg.	Sh2b3.
A630066F11Rik.				Pdcd11.	Tigar.
6330403K07Rik.				Ero1l.	Armc7.
Mrgpre.				1810037I17Rik.	Atg2a.
Cacng8.				Cds1.	Cnnm3.
Kcnab2.				1700088E04Rik.	Klf9.
Pemt.				Morn1.	Prmt3.
Gdap1l1.				Tbc1d22a.	Nme6.
Mcu.				Mak16.	Chchd7.
Kcna2.				Psmd10.	Heatr1.
Syt16.				Pcca.	Nefm.
Dnm1.				Grb10.	Ddx31.
Scd1.				Cyb5r3.	Cks1b.
Cntn1.				Rnf13.	Adam15.
Pcdhb13.				Wbscr16.	Ercc2.
Cidea.				Ccdc53.	Smarcc1.
P2rx3.				Coq8b.	Blm.
Ptprn.				Specc1l.	Pdpr.
Lin7b.				Ccdc126.	Bcas3.
Cplx2.				Pak2.	Wbscr16.
Rims1.				Ulk3.	Cdr2l.
Mthfsl.				P4ha2.	Lgi2.
Tuba4a.				Tmem67.	Celf6.
Kcnip1.				Alyref.	Mtap.
Vstm2b.				Anp32b.	Proser3.
Brinp1.				Mras.	Prkch.
Pdgfb.				Hmgcl.	6430573F11Rik.
Fcgr3.				Gtf3a.	Lef1.
Rara.				Adh5.	Ulk1.
Gm16701.				Gabpa.	Lhfpl3.
Grik5.				Whamm.	Vat1.
Tnfrsf11a.				Pef1.	Fv1.
Neto1.				Foxn3.	Bahd1.
Elfn2.				9930021J03Rik.	Ltv1.
1700034G24Rik.				Gnb1l.	Cc2d1a.
Hmgcs1.				Dnajb9.	Foxn2.
1500004A13Rik.				Tango6.	Zscan2.
Jph4.				Trpc2.	Hbp1.
Rcor2.				Prkx.	D930015E06Rik.
Cdkl5.				Jrk.	Lrrc20.
Itgax.				Acadm.	Epb41.
Tmem178.				Polr3e.	Lrrc8a.
Dpp6.				Nsmce4a.	C330027C09Rik.
Spock1.				Dnajc1.	Fsd1.
2900079G21Rik.				Ctps2.	Acvr2b.
Pip5k1b.				Parn.	Cd320.
A330093E20Rik.				Sat1.	Ccdc120.
Trpc4.				Rps9.	Naf1.
Neurod2.				Hdhd3.	Tradd.
9430041J12Rik.				Mettl6.	Mast4.
Gabbr1.				Carmil1.	Cdyl2.
Atg4c.				Trip12.	Fchsd1.
Egfl8.				Fam172a.	LOC106740.
Kcnip3.				Nup93.	Sap30l.
Tecr.				Lrch3.	Akr7a5.
Ptn.				Ska2.	Enkd1.
Rasgrp1.				1110012L19Rik.	Sbf1.
Pde1b.				Slc9a5.	Ago4.
Klf8.				Ktn1.	Atad3a.
Nlgn3.				Ctdp1.	Adk.
Slitrk3.				Dis3.	Scrib.
Syn1.				Rp2.	N4bp2.
Stx1b.				Bicd2.	Fnip2.
Tnfaip8l1.				Zdhhc24.	Nhsl1.
2310040G24Rik.				Mbtps1.	Top1mt.
Adcyap1.				Otulin.	D2Wsu81e.
Dlgap2.				Trim27.	Gdpgp1.
Spry4.				Jak2.	St8sia4.
Mvd.				Layn.	Pepd.
Wipf3.				Zscan25.	Cdca8.
Atcay.				Xxylt1.	Cfap69.
Fam131b.				Mad1l1.	Tfdp2.
Nptn.				Lamp1.	Tagap1.
Pitpnm1.				Pou3f4.	Rrs1.
BC021891.				Aqr.	Fkbp5.
Gng4.				Aste1.	Pthlh.
Snap91.				Ppp1r3d.	Rps6ka5.
Fam78b.				Rhoq.	Lpar2.
Praf2.				Lin54.	Cdc14b.
Grin2d.				Pik3r1.	Kdm1b.
Airn.				Myo6.	Esrra.
Mvp.				Trnt1.	Nol8.
Atcayos.				Fkbp14.	Pus1.
Adarb1.				Calcrl.	Cables2.
Tmem151b.				Atp11b.	Hectd3.
Lilrb4a.				Ccna2.	Rpp40.
Gm11837.				Umps.	Zpr1.
Clvs1.				Kif18a.	Prrc1.
Slc16a7.				Zfp110.	Pcnx3.
Dync1i1.				Zmynd19.	Hlf.
Wscd2.				Mbtd1.	Pafah1b3.
Frmpd4.				Smc5.	Ust.
Gm9962.				Ulk4.	Zfpm1.
Panx2.				Ypel5.	Lzts2.
Slc41a3.				Trim24.	Srm.
Hr.				Fbxo38.	Msi1.
Eps15.				Eml3.	Nfatc2ip.
Shisa9.				Asxl3.	Poc1b.
Pdzd3.				Ppp4c.	Usp35.
Stx18.				Tgoln1.	Hps4.
Atp1a3.				Pnpt1.	Prep.
Bdnf.				Bbs12.	Hsd17b7.
D030047H15Rik.				Gpc2.	B3gnt7.
Plk3.				Nars2.	Dhx37.
Rgs2.				Bloc1s5.	Ehmt2.
Acvr1c.				Lsm5.	Kctd13.
Zfp652os.				Tyms.	Kifc5b.
A930011G23Rik.				Xrn2.	Larp1b.
Fam150b.				Supt16.	Radil.
Zcchc12.				Kyat1.	Zfp395.
Dok7.				B230307C23Rik.	Ndor1.
Cap2.				Slc25a26.	Uri1.
Zfp580.				Tgfbr3.	Wdtc1.
Dscam.				Rpia.	Mthfd2.
Olfm1.				Ppp4r1.	Klc4.
Taok3.				Zfp664.	Tspan14.
Gpr61.				Msl3.	Smyd3.
Gap43.				Eaf1.	Mon1b.
Nsg1.				Stx6.	Thap4.
Scn2a.				Ddx49.	Ppp1r3d.
Cnnm4.				Trove2.	Tesk1.
Stard4.				Loxl3.	Mroh2a.
Carmil2.				Ndrg1.	Rhpn2.
Trim66.				Ctso.	Ttc27.
Nap1l2.				Zbtb10.	Tyk2.
Stac.				Snx18.	Fastkd1.
Gfra2.				Nipsnap3b.	Slc26a11.
Abi2.				Akap1.	Vac14.
Arhgef1.				9530068E07Rik.	D11Wsu47e.
Ap5s1.				Itprip.	Per2.
Rtn4rl1.				Oraov1.	Mapk7.
Myh7.				Rhou.	Pogk.
Pcdh20.				Ulk1.	Cbx2.
Gm10548.				Ldlrad3.	Gatad2a.
Srcin1.				Fancm.	Cndp2.
Tmem35a.				Ahctf1.	Ccne2.
Chrm4.				Wwc2.	Cenpt.
Gpm6a.				Mettl16.	Exosc5.
Cacnb4.				Cpeb1.	Rassf3.
Btbd6.				Pias4.	Chsy3.
Mhrt.				Mcm2.	Atr.
Pld3.				Ptgr2.	Pum3.
Nppc.				Mok.	Lin9.
Etv1.				Fam136a.	Myo19.
Cryl1.				Ubxn1.	Lonrf1.
Pdzd9.				Mphosph10.	Cacng4.
Grin1.				Lcorl.	Polr1e.
Slc1a1.				Twistnb.	Sertad3.
Adgrg1.				Tbc1d15.	Dpy19l3.
Sgsm1.				Rab23.	C2cd2.
5330417C22Rik.				Zfp518b.	Cluh.
Fam57b.				Tbccd1.	Noc4l.
Hectd2.				Eno4.	Sun2.
Stxbp1.				Zc3h18.	Vkorc1l1.
Slco2a1.				Kitl.	C630043F03Rik.
Vtn.				Ddx27.	Caprin2.
Amigo2.				Nefm.	Hook2.
St8sia3.				Rtel1.	Rasgrp4.
Adgrb1.				Mgat2.	Gjc1.
Gpr158.				Ppox.	Apex1.
Atp2b2.				Dvl2.	Gpr161.
Thy1.				Wdr3.	Chml.
Prmt8.				Lmf2.	Nans.
L1cam.				Top3b.	Cep164.
Chac2.				Zeb1.	Kti12.
Scg5.				Gsr.	Nat10.
Gpr85.				Bnip3l.	Fbxl12.
Bcl11b.				Rasgef1c.	Fam98c.
Slc25a14.				2610301B20Rik.	Gatsl2.
Coro1a.				Lsm6.	Slc39a11.
Shank2.				Mir5121.	Hsdl1.
Slc16a11.				Zfp383.	Tbl2.
A930017M01Rik.				Capn2.	Qtrtd1.
Prkar1b.				Tk2.	Camkk2.
Cd200.				1110008L16Rik.	Pigw.
Lzts1.				Gtf2ird1.	Zfp593.
Ascl3.				Pdcd6ip.	Phf21b.
Atp6v0e2.				Psmc3.	Vars.
Nipsnap1.				Gpbp1l1.	Grwd1.
Sgip1.				Nfic.	Nckap5l.
Slc7a3.				Erlin1.	Sco1.
Bzrap1.				Dcaf13.	Htr6.
Rtn1.				Pdxdc1.	Ciart.
Eef1a2.				Usp1.	E130218I03Rik.
Tmem59l.				Bmpr1a.	Cd3eap.
Cygb.				Stk11ip.	Mroh1.
Pim2.				Nrip1.	Lrrc56.
Otud7a.				Lzic.	Dph2.
Tril.				Flii.	Tes.
Arsa.				Pyroxd1.	Slc29a4.
Kcns2.				Ctsh.	Pcx.
Agap2.				Fbxl7.	Hap1.
Arhgef9.				Pxdn.	Pdk2.
Nsf.				Ift122.	Ccdc40.
Gm10432.				Plekhh1.	Pask.
Kantr.				Pofut1.	Snx8.
Scn8a.				1500009L16Rik.	Grin3b.
Fam43b.				Pafah2.	Fancg.
2610035D17Rik.				Akr7a5.	Cntn2.
Grasp.				Larp1b.	Hcn2.
Ccdc129.				Med23.	Polrmt.
Slc27a4.				Actr5.	Rpusd2.
Cnrip1.				Diaph2.	Slc5a6.
Nptx2.				Rnf145.	Klf11.
Cdhr1.				Abcc1.	Slc7a1.
Rab9b.				Zbtb17.	Spice1.
A230077H06Rik.				Lifr.	Tprn.
Rsph9.				Fam96b.	Myrip.
Dhcr7.				Llgl1.	Med30.
Nyap1.				Gpr137b.	Map3k9.
Srrm3.				Ndst2.	Pfkl.
Bcl11a.				Ttc21b.	Tamm41.
Slc12a5.				Fbxl12.	Hcn3.
Gnl3l.				Ikbkg.	Rabep2.
Ankrd35.				Tmem2.	Mettl13.
Got1.				Trrap.	Limk1.
Kcna4.				4930515G01Rik.	Trim36.
Nr4a3.				Baz2b.	Shmt1.
Ank.				Srbd1.	Lzts3.
Syna.				Bahcc1.	Hivep1.
Sv2b.				Cep44.	Ankrd9.
Syt1.				Ablim3.	Dock5.
Snn.				Nipbl.	Fpgs.
Htr2c.				Sap30l.	Ppp2r3a.
Bicd1.				Abhd11.	Pold2.
Lrrn2.				Abhd11os.	Smyd5.
Atp6ap2.				Ndor1.	Polr3d.
Gpr3.				Dlc1.	Urb1.
Nr3c2.				Pradc1.	Wdr81.
Grik4.				Ep400.	BC048403.
Slc46a1.				Hmgn5.	Abhd11.
Fam166b.				Npm1.	Shf.
Rpp25.				Dyrk3.	Pycr1.
Gabra5.				Tmem164.	Gpt.
Ccdc184.				Pigv.	Ttf2.
Nell2.				Aldh7a1.	Lrriq1.
Efcab5.				Rassf1.	Cds1.
Syt11.				R3hcc1l.	Aldh18a1.
Gng2.				Hus1.	Zfp184.
Pcdhb12.				Lrwd1.	Usp28.
Lrtm2.				Ppih.	4930577N17Rik.
Phactr3.				Slmo2.	Urb2.
Rab33a.				2010315B03Rik.	Cecr2.
Ids.				Slc25a17.	Wfs1.
Snhg10.				Snx11.	Zfp58.
Plch2.				Pik3c3.	Ezh1.
Tubb5.				Cactin.	Plxnd1.
Kcnc4.				Acox3.	Gid4.
Lingo1.				Blm.	Zc3h8.
Cntn3.				Gpatch3.	Cmss1.
Ncam1.				Aldh6a1.	Ptrh1.
Baiap2l2.				Fzd7.	Mex3a.
Mypop.				Cep57.	Cenpj.
Cabyr.				Spata24.	Rcl1.
Atp1b1.				Laptm4a.	Cep97.
Ppfia3.				Asah1.	Tiam2.
Pde1a.				Cep76.	Fam109a.
Gm12709.				Mtfmt.	Cdca7l.
Pcyt1b.				Zfyve26.	Shq1.
Extl1.				Dazap2.	Zfp202.
Otogl.				2310022B05Rik.	Lap3.
Pde8b.				Jmy.	Ccdc13.
Slc24a2.				Adamts1.	Kcnq4.
Rbfox1.				Tnfaip1.	2610507I01Rik.
Fmnl1.				Abca8a.	Ccdc87.
Sema3e.				Pink1.	Vasp.
Cecr6.				Gdf15.	Cnnm1.
Pnck.				Tmem263.	Xrcc6bp1.
D130043K22Rik.				Ift88.	Slc6a9.
Frs3os.				Armc7.	D030028A08Rik.
Emx2os.				Hlf.	Bid.
Gramd1b.				Zfand1.	Alms1.
Fam219aos.				Zfp276.	Mrm1.
Rnf165.				Slc35f1.	Etnk2.
Wdr44.				Rpusd4.	Fam60a.
Spata2l.				Kif13b.	Zfp90.
Hdac9.				Slc22a5.	Mnt.
Nsmf.				Ccdc14.	Jph1.
Zbtb45.				Fbxl20.	Lingo3.
Zfp385b.				Gpr180.	Gpc2.
Gm996.				6330418K02Rik.	Pou3f1.
Tnnc1.				Map3k3.	Camkmt.
Gp1bb.				Rbbp8.	Mllt6.
Tspan13.				Usp6nl.	Fhod3.
Tmcc2.				Prkag1.	Pprc1.
Filip1.				Helq.	Slc29a2.
Kcnn2.				Pfkl.	Cdr2.
AI413582.				Cntn5.	Stk11ip.
Rnf167.				Pigx.	Ap5z1.
Rell2.				Myo5b.	Angel1.
Gnao1.				Edem1.	Sin3a.
Ryr1.				Esf1.	Pdk1.
Prkcz.				Nup54.	Rbm19.
Lrrn3.				Eri2.	Slc7a5.
1110032F04Rik.				Ppp4r1l-ps.	Zscan18.
Acbd4.				Arhgef18.	Tmem120a.
Mybph.				Ahcy.	Cdk19.
Bcan.				Mapk4.	Sh2b2.
Ppm1e.				Alkbh3.	Fam117a.
Osbp2.				Acadsb.	Plcxd2.
Idi1.				Ccdc57.	Scml2.
Mir5122.				Gclc.	Mir1905.
Dgkz.				Nxph3.	Zfp69.
Psen2.				Gcfc2.	Noa1.
Rab3b.				Nfkbib.	Abi3.
Fgf13.				Hibadh.	Zfp566.
Atp2b3.				Eif6.	Tcof1.
Ube2cbp.				Med31.	Zbtb12.
Acsl6.				Noc4l.	Kcnh2.
2010204K13Rik.				Noa1.	Mettl1.
Entpd6.				Tsen34.	Ypel1.
Actr3b.				Ccdc117.	Serf1.
Stmn2.				Stra13.	Phospho1.
Emb.				Slc7a5.	Dctd.
Serp2.				Pmm2.	Sox12.
Syngap1.				Sec63.	Spag4.
Ssh2.				E2f6.	Dctpp1.
4930480K23Rik.				Mir700.	Mxi1.
Myadml2.				Stat2.	Tonsl.
Selm.				Rxra.	Cdc25a.
Ehbp1.				Sass6.	Trmt61a.
Gpnmb.				Taf8.	Nr4a2.
Grm5.				Mapk6.	Tnfrsf22.
Trib2.				Prokr2.	Ypel2.
B4galnt1.				Glce.	Trip13.
Rab6b.				Cab39l.	Reep4.
AU021063.				Coro1b.	Nr6a1.
Pcdh1.				Zbtb40.	Cfap157.
Gpr68.				Intu.	Cdh7.
Agfg2.				Hacl1.	Mdn1.
Plppr4.				Ggh.	Elac2.
Tcaf1.				Lonrf1.	Wdr55.
Fam69b.				Ift52.	Scfd2.
Adam11.				Leprot.	Hmgn5.
Spry2.				Pik3c2a.	Coq8a.
B3gat1.				Aaas.	Epha8.
Mfsd13a.				Dapk1.	1700001L05Rik.
Ccdc88a.				Dlx1.	Gm10390.
Fam19a2.				Cpox.	Hcn4.
1500009C09Rik.				Ercc6l2.	Rrp12.
Rabgap1l.				Fubp3.	Polr1b.
Mlip.				Nol8.	Deptor.
Tmem107.				Rab43.	Taf4b.
Tmem68.				Stam2.	Txnrd3.
AA465934.				Btaf1.	Fam185a.
Cdo1.				Plcd1.	Sema6c.
Med24.				Rflnb.	Lmbr1l.
Usp51.				Bola2.	Eif5a2.
Rangap1.				Ccdc191.	Fam131c.
Nme7.				Sbf2.	Galr3.
Nnat.				Mbnl1.	Phf13.
Tspan7.				Vars.	Impa2.
Nhlh2.				Hykk.	Fam195a.
Dok4.				Arl6.	1700030J22Rik.
LOC100504703.				Plk4.	Slc25a37.
Gabrd.				Elac2.	Spc24.
Zufsp.				Zdhhc20.	Tcp11l2.
Gramd2.				Snord12.	Tfap4.
Arrdc2.				Gemin4.	Phf1.
Ngef.				Tdrd3.	Ybx2.
Crabp1.				Tdrd7.	Ccne1.
Atp1a2.				Rprm.	Wbscr27.
Rnf113a1.				Ryk.	Bbc3.
Mpv17l.				Ostm1.	Cry1.
Npy1r.				Ivns1abp.	Kcnh4.
Nell1.				Idua.	Reep6.
1110046J04Rik.				Atxn3.	Hist1h2ao.
Syn2.				Srm.	Ung.
Shd.				Crtc2.	Tcp11.
Pdp2.				Dhx16.	Bmf.
Gabrr1.				Rida.
Mkln1os.				B9d1.
Kif3c.				Adprhl2.
Ifi203.				Cd9.
Rnft2.				Fig4.
Klhl23.				Slc25a20.
Abhd8.				Evi5.
Apba1.				Erich2.
Hecw1.				Snip1.
Fam171b.				Ormdl1.
Srsf12.				Pus7.
Gdpd1.				Ttc7.
Zfand2a.				Rbm41.
Smpd1.				Dnm2.
Fam221b.				Kdm3b.
Spink10.				Ankrd49.
Lancl2.				Mccc2.
Nap1l3.				Ddx18.
Miga2.				Atg14.
Cux2.				Odf2.
Ppip5k1.				Golga4.
Nprl2.				Cnot6.
Rab3a.				Tgfa.
Fbxo44.				Dnaaf5.
Aspdh.				Pggt1b.
Sh3gl2.				Lgals8.
Tmem121.				Chd1l.
Sema4f.				Xylb.
2510002D24Rik.				Tpr.
Mapk8ip1.				Nsmce1.
Cys1.				Uri1.
Fbxo2.				Gpn1.
Hist3h2a.				Oser1.
Akap6.				Zfp493.
Abhd6.				Fam91a1.
Slc37a4.				Tyk2.
BC064078.				Myo19.
Ncoa7.				Klhl21.
Epb41l1.				Fut10.
Mctp1.				Exosc2.
Lrrc3b.				Dek.
Slc24a3.				Zc3h7a.
Klf10.				Nr2f2.
Tmem196.				BC017643.
Abcb9.				Wdr60.
Calm3.				Exosc3.
Atp6v1a.				Pip4k2a.
Timp4.				St3gal1.
Dlg3.				Tsc22d4.
Hhipl1.				Dap.
Doc2a.				Gpt.
Map1a.				Kyat3.
Fam134b.				Dcp2.
Dagla.				Alkbh2.
Kctd7.				Tgds.
Alg2.				Rint1.
Msmo1.				Tprn.
Fgf9.				Hspe1.
Tmem28.				Golt1b.
Egfem1.				Mir3062.
D330045A20Rik.				Naf1.
Cyp46a1.				Scamp2.
Efnb3.				Nat9.
Trim32.				Gria3.
Ppp3r1.				Rnf149.
Rapgef4.				Nudt14.
Acyp2.				Fbln1.
Rogdi.				Tmprss15.
Smarcal1.				Fam53a.
Napb.				Pepd.
Gpr12.				1700017B05Rik.
Trpc7.				Phf2.
Cdh23.				LOC106740.
5330434G04Rik.				AI987944.
Vcpkmt.				Tars.
Ndufaf3.				Slbp.
Ube2ql1.				Stag1.
Gtpbp6.				Ttc12.
Abcc8.				Unc13b.
Mgst3.				Atraid.
Acat2.				Taf4.
Shroom2.				Zbtb24.
Gm10516.				Tbc1d1.
Usp13.				Apeh.
Cnih2.				Rsrc1.
Sybu.				Flrt2.
Rnf208.				Nup155.
2810001G20Rik.				Atp7a.
Gabbr2.				Dnajc25.
Padi2.				Pus1.
Camkv.				Miip.
Edil3.				Gm10336.
Zfp940.				Tbl2.
Hmox2.				C630043F03Rik.
Cnot4.				Inf2.
Fem1b.				Cyth4.
Tmem14a.				Zbtb41.
Amph.				Ncapg.
Nr1d1.				Mad2l1.
Map9.				Kdm7a.
Cpne4.				Sertad3.
Dusp8.				Sox11.
Ccdc177.				Fam199x.
Grap2.				Primpol.
Gripap1.				2310011J03Rik.
Grm7.				Itpkc.
Necab2.				Zc3h8.
Neurog2.				Prr13.
Pkia.				Cdk5rap3.
Nrg3.				Eif2ak2.
Flywch2.				Etaa1.
Map7d2.				Traf6.
Fam13c.				Cdk20.
Gm15787.				Map3k11.
Nsdhl.				Creb3l1.
Thrsp.				Ugp2.
Rad51c.				Asap1.
Rab4a.				Lins1.
Gm5126.				Mettl13.
Cdh20.				Nsrp1.
Plvap.				Slc39a13.
Ptpn3.				Ubxn11.
Lynx1.				Gtf3c5.
Robo2.				Zfp229.
Map1lc3a.				A230046K03Rik.
B230217O12Rik.				Foxf1.
Atp5g1.				Lztfl1.
Armcx3.				Ppip5k2.
Rragb.				Exoc4.
Phyhipl.				Grn.
Cbx4.				Serp1.
Palmd.				Elmsan1.
Ppfia2.				Gpam.
Ngrn.				Unc119b.
Clip3.				Vamp3.
Tmem229a.				Smpd2.
Cbx6.				Rfxank.
9530080O11Rik.				Dffb.
Kiss1r.				Adsl.
Drd1.				Fam175a.
Dok5.				Mmp15.
Acot7.				Mrpl24.
Bricd5.				Tcf12.
Smarca1.				Ttll9.
Bpgm.				Masp1.
Sec14l3.				Kif6.
Sec14l2.				Mad2l2.
Mrpl44.				Cdan1.
Pqlc1.				Trmt11.
Mrps36.				Ttc28.
Acss2.				Xrcc6bp1.
Fstl4.				Slc38a10.
2210418O10Rik.				D130020L05Rik.
Plcb1.				Trmo.
R3hdm4.				Fndc1.
Krt10.				Sdad1.
Mb21d1.				Chuk.
Homer2.				Pih1d2.
Ptms.				Pycr1.
Dock9.				Zw10.
St8sia1.				Casp2.
Hsd3b7.				Plcg1.
Slc26a1.				Psme4.
Adssl1.				Utp11l.
Apbb1.				Pttg1ip.
Nwd2.				Uxt.
Pigo.				Phf1.
Ywhah.				Rps6ka5.
Sdccag8.				Nt5c3b.
Nhsl2.				A330035P11Rik.
Slc4a1ap.				Azin2.
Slc26a10.				Taf3.
Lrrc4.				Pdp1.
Mfsd6.				Hif1a.
Ell3.				Dph2.
Mir9-3hg.				Slc25a28.
Gphn.				Ccnj.
Fgf14.				Prmt1.
Abr.				Pprc1.
Ehd3.				Adarb2.
Gspt2.				Olfml1.
Ier2.				Zfp984.
Kcnn1.				Cc2d1b.
Ydjc.				M6pr.
Acss2os.				Prdm4.
Atp6v1b2.				6430573F11Rik.
Gm21949.				Galnt1.
Glrb.				Twf1.
Chd3.				Sepp1.
Chst10.				Rab11fip1.
Fam229b.				Slc38a6.
Ano4.				Mpp6.
Rph3a.				Triqk.
Pja1.				Ccs.
Lhfpl4.				Dnajc9.
Prpf40b.				Zfp867.
Jakmip2.				Kdelc2.
Ntsr1.				Scaf11.
Slitrk4.				Rapgef6.
Phkg2.				Tnpo1.
Ndrg3.				Rbm3os.
Igsf8.				Dll1.
Hcfc1r1.				Nck1.
B9d2.				A330040F15Rik.
Raph1.				Gnpda2.
Ap2a1.				Bmp2k.
Rbfox3.				Pwp1.
Zyg11b.				Tpm1.
Abcd1.				Cdr2l.
Inpp5f.				Cdk4.
Stmn4.				Wdr31.
Prr18.				Calu.
Plxna2.				Ptges2.
Ncan.				Vangl1.
Mybpc2.				Slc25a30.
Yif1a.				Zfp59.
Basp1.				1700018L02Rik.
Map3k5.				Ccdc115.
Bivm.				Pias3.
Pth1r.				Zcchc6.
Nav3.				Cspp1.
Anapc2.				Ccdc86.
Atp6v1c2.				Zfp367.
Akap17b.				Zfp740.
Nbl1.				Bend3.
Cyb561.				Cd55.
Fxyd6.				Rnd3.
Fbxl22.				Dnah9.
Bdh1.				Oip5.
Thra.				Atad3a.
C2cd5.				Lipo3.
Bscl2.				St3gal4.
AI593442.				Spata5.
Pcdhb20.				Zfp809.
Stx1a.				Ccdc77.
Akap5.				Slc25a18.
Capn6.				Efhd2.
Zfp174.				Trmt13.
Tspyl5.				Angel1.
Dmap1.				Efcab14.
Plekha6.				Fam124a.
Ndfip2.				Mettl21a.
Hecw2.				Aldh4a1.
Ccdc92.				Med20.
Rab5b.				Hadh.
Gm5124.				Yeats2.
Kcnd1.				Crnkl1.
1110002L01Rik.				Cyp20a1.
Nrxn3.				Smarcd2.
Zfp784.				Fcho2.
Magee2.				Zfp90.
Nlgn2.				Fibin.
BC029214.				Wdr81.
Nr1i3.				Mtmr10.
Tacc2.				Aspscr1.
Lpcat4.				D430042O09Rik.
Nim1k.				Apex1.
Gmpr.				Abl1.
Cs.				Rab22a.
Tssk6.				Arfip1.
Nsg2.				Mrs2.
Gabrb2.				Tmem39a.
Cacna2d1.				Ints4.
Tmem116.				Gtpbp10.
Ap2b1.				AI429214.
Rhbdd2.				Slc6a9.
Snrpn.				Atp11a.
Rasl11a.				Trmt2b.
Fam189a1.				Nmral1.
Desi1.				Etfdh.
Gpd1.				Lrrc9.
Thap3.				Ldhb.
Ptk2b.				Chek1.
Ccdc116.				Ankrd42.
Ptpn5.				Nup188.
Pcdhb14.				Magi3.
Ildr2.				Pvalb.
Tmem74.				Farp2.
1700008O03Rik.				L3mbtl3.
Elavl2.				2700097O09Rik.
Nlgn1.				Zfp111.
Lrrtm1.				Kif26b.
Elovl6.				Tacc3.
Pitrm1.				Dnmbp.
Sema7a.				Cideb.
Lgals3.				Ppcs.
Naa60.				Ctxn3.
Sncb.				Lzts2.
Mlst8.				Nadk.
Itpk1.				Grk5.
Pcdh9.				Pgm1.
Mast3.				Fam83h.
Pstpip2.				Bach1.
Pfkm.				Naa16.
Bend4.				Gfer.
Cers1.				Zfp442.
Brsk2.				Ube2l6.
Celf4.				Sphk1.
Prps1.				Haus7.
Tmc3.				Thumpd2.
Hcn1.				Akap9.
Pak3.				Gorab.
Cdk14.				Slc25a40.
Slc35e4.				Lrrc59.
Rab11a.				Nup205.
Irgq.				Fbxo17.
Fgf12.				Rb1.
Spred3.				Wdr34.
Pcyt2.				D2Wsu81e.
Rnf182.				Chaf1a.
Kmt2e.				Zfp184.
Sult4a1.				2610507I01Rik.
Cpeb3.				Afap1.
Dhrs13.				Slc7a6.
Armcx4.				Necap2.
Smap2.				Magel2.
Styk1.				Fbl.
Zmym2.				Greb1l.
Ptpro.				Rbpj.
Pgr.				Ccdc162.
Nefl.				BC048403.
Fry.				Agl.
Prkacb.				Zfp51.
Mkl2.				Abracl.
Fam155a.				Mpp5.
Zfp85os.				Cog5.
Pcdhb10.				Uevld.
Anks1b.				Rnf180.
Bend6.				Trim62.
Thsd7b.				Stk10.
Lypla2.				Fan1.
Crmp1.				Rtkn2.
Msra.				Sec16b.
Rusc2.				Rab3il1.
Zwint.				Kcnq4.
Tmem246.				Smad2.
Fam219a.				Kif27.
Ppp2r2d.				Mob1a.
Hexb.				Mdc1.
Klhl12.				Urb2.
Armcx1.				Atp13a3.
2900011O08Rik.				Fastkd2.
Ogfod1.				Rfc3.
Syt7.				Pkp2.
Osbpl10.				Erlin2.
Timm8b.				Cep164.
AI846148.				Lonp2.
Dusp6.				Ccnd3.
Crlf1.				Bcl10.
Myl4.				Gsto1.
Deaf1.				Klf15.
Fam65b.				Sema6c.
Zfp786.				Sclt1.
Crocc.				Sept2.
Impa1.				Suclg2.
Ksr2.				Wdyhv1.
Mapre3.				Fgfr1op.
Ackr1.				Mipol1.
Kcnh3.				Snhg15.
Trnp1.				Esrra.
Lpl.				Gstcd.
Zbtb18.				Usf3.
Adcy5.				Tmpo.
Hddc3.				Fadd.
B430212C06Rik.				Parp3.
Parvb.				Atxn7.
Cdk5r1.				Larp7.
Plpp5.				Acad8.
Med14.				Insc.
Bzw2.				Lrp10.
Aifm3.				Dkk2.
Dand5.				Ctbs.
Trim46.				Pola1.
Gpr27.				Dennd4c.
Faxc.				Rnh1.
6330409D20Rik.				Cers2.
Calm2.				Bbs2.
Meis3.				Gfap.
Ppp2r1a.				Cfap69.
Adam23.				Kif9.
Ccdc159.				Rrp12.
Mir331.				Gk5.
Mpp3.				Galc.
Trim2.				Tmem245.
Hivep2.				Ifit2.
Sntg1.				Cpped1.
Clip2.				Snhg1.
Arf3.				Raly.
Asic1.				Klf11.
Arhgap26.				Nrm.
Cyth1.				Ctu2.
Usp29.				Haus6.
Rasd2.				Phlda1.
Serpini1.				Foxo4.
Calb2.				Fryl.
Pvt1.				Slc19a2.
Slc9a7.				Aqp1.
Fdps.				Ccnyl1.
Jph3.				Ndufaf2.
Zfp788.				Fam107b.
Epn1.				Topbp1.
Tgfb1i1.				Gmds.
Tmem219.				Stk36.
Dnajc30.				Sdhaf3.
Oxr1.				Itga8.
Synj1.				Cfap52.
Gm11149.				Snord53.
1700113A16Rik.				Msi2.
Fgd4.				Dubr.
Slc7a8.				Pold3.
Dhcr24.				Dgkk.
Hspa12a.				Gdpd5.
Cfap43.				Wdr62.
Eid1.				Zbtb46.
Csrp2.				Tonsl.
Mdh1.				Nudcd2.
Zbtb8a.				Slc4a2.
Map2.				Golgb1.
Lcmt1.				Rasal2.
Ppp3cb.				Mfsd9.
Lrrc27.				Sav1.
4930429B21Rik.				Plbd2.
Iffo1.				Cd3eap.
Lrp8.				Heca.
Grcc10.				Tjp1.
Trpv6.				Gtf2h2.
Gde1.				Tma16.
Dgat2.				Slc39a11.
Trpc1.				Itgb1.
Zfp574.				Fth1.
R3hdm2.				Scfd2.
Zfp707.				Dse.
Atxn1.				Dhx29.
Mapk9.				Grin3b.
Fastkd3.				Plod1.
Baiap2.				Cdkn2aip.
Ptrh2.				Dnajc21.
Napepld.				Gcnt2.
Nrxn1.				Arhgef6.
Ccsap.				Ccdc40.
Slc16a13.				Snapc2.
Prss12.				Zfp472.
Stam.				Per2.
Arl5b.				Ddx10.
R3hdm1.				Mllt6.
Bhlhe22.				Mthfd1.
Igfbp4.				Rcor1.
Rims4.				Spata17.
Eps8l1.				Hsd17b4.
2210013O21Rik.				Zswim4.
Shisa6.				Sp1.
Fezf2.				Agbl2.
Cadm2.				Tmem43.
Ppme1.				Ears2.
Ptchd2.				Bckdha.
Usp35.				Ppp2r3a.
Osbpl1a.				Cep290.
Hmgcr.				Smc4.
Adora1.				Tnk1.
Tmx4.				Lamp2.
Tmem38a.				Magt1.
Smim13.				Pign.
Cdipt.				Lrrc1.
Pnma2.				Anks1.
Cmip.				Pinx1.
1700010K23Rik.				Eci2.
1600002H07Rik.				Ninj1.
Gpd2.				Pnpla7.
Stmn1.				Anks3.
Pisd-ps2.				Pex11a.
Dner.				Arhgap19.
Myt1l.				H2afj.
Cdk16.				Nop9.
Sh3kbp1.				Kazn.
Disp2.				Ugdh.
Slc6a11.				Kif22.
Cib2.				Daxx.
Tbr1.				Hdac1.
Ap3b2.				Adam9.
Iqsec3.				Cstb.
Aacs.				Dhx37.
Ptp4a3.				Tst.
Btbd3.				Noc3l.
Lsamp.				Sepsecs.
Nefh.				Nat10.
Pfn2.				B4galnt3.
Ints7.				Nphp1.
Chfr.				Sox12.
Ppp1r14c.				Nr2c2ap.
Dusp7.				Ext1.
Svop.				Nsmaf.
Vwa3a.				Mccc1.
D430041D05Rik.				Ak2.
Plcxd1.				Wls.
Lin7a.				Mks1.
Akt3.				Med30.
Map6d1.				Twsg1.
Lyrm9.				Aen.
Ywhaz.				Acadl.
Epha5.				Cmtr2.
Zfp239.				Hs3st4.
Rpp21.				Sprtn.
Tusc2.				Tex30.
Atg9a.				Galnt4.
Pced1b.				Anxa4.
Lurap1.				Znfx1.
Cse1l.				Golga1.
Atp6v1d.				Itpkb.
Usp43.				P4hb.
Ina.				Vmac.
Nov.				Pacsin2.
Sptbn2.				Uckl1.
Itgb3.				Smad1.
Efhc1.				Eed.
Agpat1.				Ccdc61.
Serinc1.				Rslcan18.
Aig1.				Bax.
Spock2.				Ngf.
9130019P16Rik.				Akr1b3.
Dach2.				Camkmt.
Cpt1c.				Vrk2.
Atad1.				Edem2.
Slc25a4.				Fancc.
Arpc5.				Gkap1.
Nacad.				Rdh10.
Rundc3a.				Cthrc1.
1700012B09Rik.				Pum3.
Fam3c.				Fpgs.
B3galnt1.				Abhd4.
Paqr4.				Elf2.
Ttll7.				Slc25a10.
Dym.				Igfbp3.
Lgalsl.				Phip.
Creg2.				Zfp113.
Mblac2.				Arsg.
Atp1b2.				Tspan17.
Fam49b.				Ubtd1.
Sez6.				Dnajc3.
Mark2.				Lpcat2.
Tmcc1.				Isoc1.
Zfp37.				Wnk1.
Plpp7.				Mtcl1.
Neurl1a.				Inip.
Slc38a3.				Agrn.
Tm7sf2.				Ccdc108.
Hsd17b11.				Brca2.
Sfxn4.				Nek9.
2610044O15Rik8.				Tjp2.
Sh3bgrl3.				Nr1h2.
Ncdn.				Limch1.
Ctxn1.				Tbx15.
Pfdn6.				Lamb1.
Col4a3bp.				Pde3b.
Men1.				Per3.
Hrk.				Tbc1d31.
1700048O20Rik.				Kif11.
Gpr135.				Alad.
Cep19.				Cd320.
Reep1.				Gtf2f2.
Kif1bp.				Fanca.
Slc25a53.				Jam3.
Ttc9.				Dbt.
Lrrtm2.				Cd151.
Astn1.				Natd1.
Psd.				Reck.
Fam81a.				Dcaf4.
Gstp1.				Btg3.
Csmd2.				Qtrtd1.
Fdft1.				Nadk2.
Cox7b.				Ada.
Uba6.				Gm4890.
Bin1.				4930577N17Rik.
Napg.				Ercc5.
Acvr1b.				Dmpk.
Pnkp.				Pth2r.
Megf11.				Cdk2ap1.
Arhgap23.				Zfyve21.
Ptprg.				Myo1c.
Ddb2.				Cklf.
Cdip1.				Slc20a2.
Polr3k.				Sorbs2.
Smarcd3.				2810410L24Rik.
Asph.				Zfp503.
Gpr173.				Arl4c.
Fam168a.				Gart.
Sirpa.				Mon1b.
Bace1.				Adhfe1.
Mageh1.				Trp53bp2.
Acsl4.				Tgfbr1.
Bex1.				Xkr8.
Fkbp1a.				Atp10d.
Ppt2.				Nsun2.
Zfp862-ps.				Zfp219.
Ppp1r3f.				Ppfibp1.
Slc35e2.				Mir7662.
Kctd6.				Acy1.
Dscaml1.				Cd59a.
1110017D15Rik.				Hspbap1.
Pak6.				Mxra7.
Gm14305.				Nxn.
Etnk1.				Slc39a14.
Mthfd2.				Sesn2.
Tcea2.				Sdk1.
Zfp46.				Prdx4.
Kcnj3.				Ift43.
Lrrc8d.				Mir6340.
Ywhab.				Stc2.
Dut.				Dock5.
Sox5.				Plxnb1.
Lrfn1.				Rock1.
Prkaa2.				Stk32b.
Prkaca.				Fhod3.
Plpp6.				Cdyl.
Zdhhc15.				Chmp1b.
Fam110b.				Gpx8.
Rassf5.				Dab2.
Synpr.				Msh2.
Hic2.				Pigw.
Cdh10.				Ctrl.
Cenpo.				Arhgap18.
Pafah1b1.				Hnrnpf.
Cntn2.				Hps1.
Dlg2.				Kdelc1.
Snx14.				Camk2d.
Tbc1d30.				Rel.
Gls2.				Thap6.
Wdr47.				Rspo2.
Fam213a.				Kctd9.
Nkrf.				Ccdc90b.
Rnf103.				Reep3.
Smpd3.				Ccdc58.
Swsap1.				Catip.
Cox7a1.				Decr1.
Insig1.				Nr1d2.
Tnr.				Wipi1.
Otub1.				Dtl.
Ankrd13b.				Tm4sf1.
Unc5c.				Fgl2.
Enpp4.				Plxnd1.
Nova2.				Mir8107.
Abcb8.				Hook2.
Spon1.				Casp8ap2.
Bak1.				Pde1c.
Epb41l3.				Spata6.
Npepps.				Prim2.
Dgkg.				Rpusd2.
Tollip.				Zbed4.
Cbarp.				Scrn2.
Asic2.				Ciart.
Pi4ka.				Mtm1.
Emid1.				Glipr2.
Ttll11.				Jade2.
Fbxo31.				G2e3.
Mtmr4.				Tdrp.
Armcx2.				Card19.
Auh.				Actl6a.
Celf3.				Klhl24.
Atp2b1.				Atp6v0e.
Pdxk.				Pard6b.
Adcy3.				Timm17b.
Dpysl2.				Nthl1.
Ica1.				Psmg4.
Gdi1.				Micall1.
4933404O12Rik.				Map3k7cl.
Usp11.				Polr1e.
Fbxl16.				Samhd1.
Gria2.				BC022687.
Csdc2.				Prex2.
St6galnac5.				Txndc5.
Nat14.				Acp6.
Adam22.				N4bp3.
Tarsl2.				Mir8098.
Lamp5.				Tead1.
D430019H16Rik.				Kansl1l.
Lmtk3.				Igf1r.
Chac1.				Plscr3.
Stambpl1.				Mcm6.
Add3.				Krcc1.
Sdr39u1.				Sept10.
Adgrb3.				Qser1.
Kcnab1.				Ikbkb.
Arrb1.				Lyn.
Mast1.				Slc16a1.
Epc2.				Riok2.
Mblac1.				Ginm1.
Kcnk1.				Ttll6.
Tomm20.				Rbl2.
Cdk5.				Naa50.
Hdac5.				Aldh2.
Pigq.				Casp6.
Mkks.				Pdk4.
Tstd3.				BC055324.
Gdap1.				Prorsd1.
Dusp22.				Plxdc2.
Usp46.				Pkn2.
Dhx57.				Tnfrsf12a.
Slc22a17.				Gnl3.
Rgs4.				Hcn4.
Nmnat2.				Uprt.
Cplx1.				Cndp2.
Samd8.				Wnt2b.
Noxred1.				Arl13b.
Zmiz2.				Zfp593.
Pitpnm2.				Gprc5b.
Snx15.				Ang.
Zim3.				Sdf2l1.
Ccdc190.				Numa1.
Cpe.				Bbs9.
Serac1.				Sh2b2.
2210016L21Rik.				Zfp566.
Slc3a1.				Vrk1.
Klhdc10.				Iqgap1.
Rab6a.				Snx8.
Rasl11b.				Ofd1.
Bloc1s6.				Dock8.
Brf2.				Hmgn1.
Porcn.				Ttc27.
Tbc1d7.				Otud7b.
Tmem25.				Frmd4b.
Jmjd4.				Wipf1.
Tmem41a.				Zfyve16.
Ankrd46.				Smad5.
Tmx2.				Tmem132c.
Them6.				Pygl.
D330041H03Rik.				Cdc7.
Prr5.				H2afv.
Spata2.				Ankrd13a.
Ppp3ca.				Ift27.
Gnaz.				Hivep1.
Zer1.				Axin2.
Mtch1.				Ddo.
Mcts1.				Upf2.
Mfsd3.				Fat4.
Cdkl2.				Pmf1.
Aplp1.				Nedd9.
Spsb4.				Slc2a9.
Sh3bp5l.				Usp25.
Ajap1.				Scel.
Lrrc3.				Prrx2.
Aldoa.				Ppm1f.
Rap1gap2.				Cyp26b1.
Dbndd1.				Aebp2.
Nt5m.				Rasd1.
Emc10.				Slc26a2.
2510003B16Rik.				Apaf1.
Dclk1.				Gm15350.
Enc1.				E130218I03Rik.
Spdya.				Atad5.
Trp53inp2.				Spsb2.
Scg3.				Efhb.
Slc4a8.				St8sia2.
Sirt3.				Sh3bgrl2.
Nectin1.				Eri1.
Casd1.				Heph.
Clcn6.				Metap1d.
Lrfn5.				S100a13.
C230091D08Rik.				Ifi204.
Slitrk5.				Arpin.
Tnpo2.				Akr1c13.
Nkain2.				Nagpa.
Taf9b.				Socs4.
Bves.				Pecr.
Ogfrl1.				Gldc.
Prr36.				Trpm4.
Fam222b.				Smim20.
Cntfr.				Mavs.
Lhpp.				Zfp646.
Nrep.				Gen1.
Cd99l2.				Ezh1.
Klc1.				Aqp4.
Mir8104.				Stox1.
Ifitm7.				Rttn.
1700028P14Rik.				Adgrl2.
Tal1.				Cdc42ep3.
Gdap2.				Cep72.
L3mbtl2.				Nuak2.
Slc7a14.				Aaed1.
Impdh1.				Nhlrc3.
Sec61a2.				Igsf10.
Gjd2.				Gal3st4.
Nt5dc3.				Thap4.
Ppp1r16b.				Tlr4.
Ssc4d.				Tagln2.
Riiad1.				Mum1l1.
Rapgef2.				Ap5z1.
Zrsr2.				Coq10b.
Slc8a3.				Cep97.
Clstn1.				Brix1.
Arl15.				Dusp12.
Asphd2.				Gng5.
Clcn4.				Cth.
Pgm2l1.				Haus8.
Lnpk1.				Incenp.
Scg2.				Uxs1.
Mmd2.				Adk.
Morf4l1.				Spef2.
Idh1.				Ppp1r14b.
B4galt6.				Phactr4.
Dpysl3.				Hat1.
Dzank1.				Btbd7.
Gm1604b.				Mybbp1a.
Syngr1.				Bid.
Vps18.				Rcl1.
Ttbk1.				Rrp15.
Rybp.				Zfp58.
Extl2.				Dock7.
Usp22.				Npr2.
Cacng3.				Man1a.
Lrrc14b.				Crebl2.
Tmem117.				Elmod2.
Wnt4.				Pdzd2.
Tusc3.				Adamts9.
Pcdhb6.				Txnrd1.
Pbx1.				Cdk5rap2.
Add2.				Klhl5.
Slc35b1.				Lbh.
Sobp.				Tnip1.
Socs5.				Igsf9b.
Sorcs2.				Gm10865.
Per1.				Llph.
B3galt1.				Mtfr1.
Cptp.				Pdrg1.
Atp2a2.				Ctsf.
Trim9.				Galk1.
Zcwpw1.				Ralgapa2.
Ndnl2.				Fam195a.
Nabp1.				Grwd1.
Wasl.				Arhgap17.
Slc6a17.				Tchp.
Atp6v1e1.				Hsdl2.
Sergef.				Ptbp3.
Ube4b.				Brip1os.
Ptpre.				Galm.
1500011B03Rik.				Stxbp6.
Homer1.				Evc.
Prr3.				Dnase1l1.
Magi2.				Htra1.
Ndufb11.				Prmt3.
Zfp931.				Fndc3b.
Plcl2.				Rad18.
Nrcam.				Snap23.
Ndfip1.				Vim.
Adrbk1.				Wars2.
Dffa.				Anxa5.
Pithd1.				Gpatch2.
Fam181a.				Arhgap42.
Ncald.				Podxl.
Chm.				Fam208b.
Tmem63b.				Zadh2.
Gabarapl1.				Gca.
Ablim2.				Csrp1.
Kdelr1.				Sgpl1.
Micu3.				Aldh1a2.
Klhl2.				Spg20.
Abcg1.				1700123M08Rik.
Acap3.				Zfp768.
Gopc.				Fignl1.
Dpysl5.				Gpr161.
Calm1.				Ilvbl.
Ube2k.				Ttc25.
Galnt9.				Abcc4.
Prelid1.				Sfmbt1.
2410018L13Rik.				Ankrd34b.
5730455P16Rik.				Gfra1.
Frs3.				Sesn1.
Peg3os.				Prim1.
Pxylp1.				Rps6ka1.
Kcnq2.				Pim1.
BC029722.				Sowahc.
Higd2a.				Odc1.
Cd276.				Fzd1.
Mrpl49.				Mycbp.
Rab36.				Ddx39.
Arrb2.				Tmem53.
Lrfn4.				Serpine2.
Kcnma1.				Mxi1.
Tmem150b.				Foxs1.
Tmem29.				Ltv1.
Smyd4.				Itgav.
Zdhhc8.				Alpk1.
Mmd.				Cacng4.
Wbscr22.				Gid4.
Coro2b.				Nnt.
Ccdc32.				Cdc45.
Cacnb3.				Itga1.
Cep131.				Gabpb2.
Tram1l1.				Rhog.
Camk1d.				Rfwd3.
Eno1.				Rgma.
Ebf4.				Plekha8.
Slc9a6.				Fam212b.
Stk16.				Kdsr.
Tceal1.				Zfp449.
Ttc39b.				Tamm41.
Exoc8.				Thsd1.
Strn.				Nqo1.
Ndufc2.				Mmp23.
Gm38426.				Htatip2.
Lrrc71.				Spice1.
Diras1.				Sipa1.
Tbc1d13.				Creb3l2.
Kif2a.				Wnt5a.
Rab39b.				Qpct.
Iglon5.				Tcerg1l.
Deb1.				Bmper.
Ets2.				Wwtr1.
Dlgap1.				Dhx40.
Syt3.				Triobp.
Islr2.				Sft2d2.
Neto2.				Sesn3.
Kras.				Qsox1.
Tspan18.				Plekhg2.
Tmeff1.				Bend7.
Oxct1.				Ago4.
Map3k12.				Spcs3.
Pgap1.				Fbxo30.
Zfp251.				Chd1.
1700003E16Rik.				Kdm3a.
Elmod3.				Slc25a15.
Khdrbs3.				Bnip2.
Fkrp.				Hps5.
Grid1.				Gadd45b.
Elmod1.				Fancg.
H13.				Nfxl1.
Syt5.				Nubp2.
BC031181.				Dnah10.
Lhfpl3.				Nelfe.
Srek1.				Fam212a.
Tmod2.				Prps2.
Tbpl1.				Plce1.
Tigd2.				Fam46a.
Abca5.				Ccbe1.
Arhgef4.				Fam132a.
Btrc.				Myo1f.
Mink1.				Tgfbr2.
Kcna6.				Nfatc1.
Rgs7bp.				Gfpt2.
Reep5.				Cd164.
Rasip1.				Cd302.
Tmem200c.				Sntb2.
Prkar1a.				Crybg3.
Acss1.				Mina.
Gnaq.				Lrp5.
Gars.				Col4a2.
Ccdc92b.				Pacsin3.
Samd10.				Pbxip1.
Caskin1.				Itgb8.
Gda.				Rbms3.
Scn3b.				Cldn2.
A730017C20Rik.				Gm1673.
0610010K14Rik.				Tmem98.
Ube4bos3.				Pdlim5.
Capsl.				Kdm1b.
Gas7.				Cdca8.
Gba2.				Ccng1.
Letmd1.				Sox2.
Pde9a.				Slc39a1.
Zfp697.				Plekha4.
Fuca2.				Gas6.
Fem1a.				Nusap1.
Prmt5.				Stat3.
Ap3m2.				Filip1l.
Armcx5.				Ddx31.
Elfn1.				Sema3c.
Pcdhb5.				Malt1.
Oaz2.				D16Ertd472e.
Snap47.				Rilpl1.
Eps8l3.				Isoc2a.
Kat2a.				Ctnna1.
Adgrl3.				Tnfaip8.
Pcdhb8.				Rrs1.
Pak7.				Slc16a12.
Sptb.				Lnpep.
Mgat4b.				Steap2.
Rasa2.				Snx33.
Herc3.				Gm15417.
Rasal1.				Gprc5c.
Camk2b.				9230114K14Rik.
Cyfip2.				Dcbld2.
Msh3.				Clu.
Eml6.				Cdkn2a.
Clcn3.				Rbpms2.
Ubqln2.				Man2a1.
Fam169a.				B3gnt5.
Mir5114.				Fcf1.
Zfp763.				Chst3.
Tmem9.				Irak2.
Zfp39.				Fblim1.
Cyp51.				Siva1.
Mapre2.				Ptgr1.
Snapc5.				9030617O03Rik.
Slc40a1.				Arid5a.
Mmab.				Dclre1b.
Mecp2.				Pmepa1.
Itpa.				Angpt2.
Crcp.				Adgrg6.
Cacnb2.				Cd63.
Adgrl1.				Cobl.
Snx10.				Tnfrsf1a.
Ugcg.				Atf1.
Cntnap2.				Cobll1.
Galnt18.				Tle3.
Ppp1r13b.				Zfp36l2.
Ints3.				Fhdc1.
Osbpl7.				Gab1.
Wdr13.				Fgfrl1.
Arpc5l.				Mapkapk2.
Smim7.				Arhgef10.
Gabrb3.				Pdk1.
Zfp13.				Spata13.
Eif2b5.				Rhbdd1.
Grin3a.				Ttll4.
Inpp5d.				E130317F20Rik.
Adam19.				Lama1.
Madd.				Cnn3.
Lnx1.				2810474O19Rik.
Ahcyl2.				Tmem35b.
Cadm1.				Cmtm3.
Rgs9.				BC030867.
E130307A14Rik.				Esyt1.
Pex10.				Irak1.
Wdr24.				Golga5.
Alg3.				Top3a.
Acp2.				Heatr1.
Sars2.				Serpinb6b.
Mfsd13b.				Il17rd.
Slc1a2.				Rhpn2.
Tmem60.				Mreg.
Mfsd12.				Ccdc102a.
Mlf2.				Helb.
Ppp2r2c.				Ptprm.
Rab27b.				Actn1.
Brdt.				Slc22a21.
Cnksr2.				Oaf.
Ric3.				Mical1.
4933431E20Rik.				Mir6901.
Miga1.				Sp9.
Zc4h2.				Mme.
Phkg1.				4933413G19Rik.
Fbxl18.				Bcl2.
Ube2w.				Fam185a.
Adar.				Phka2.
Morf4l2.				Polq.
P2rx6.				Antxr1.
Ppp1r3c.				Styx.
Rsad1.				Itgb2.
Faf1.				Slc7a11.
Unc79.				Mctp2.
Mapk8ip2.				Slc12a2.
Ap2a2.				C130083M11Rik.
Scn1b.				Pdlim2.
Mmp24.				Usp28.
Pcdhb3.				Exosc5.
Pkm.				Gins1.
Hspa2.				Tgm4.
Mterf2.				Cd82.
Ensa.				Crot.
Ap2m1.				St6gal1.
Iqcb1.				Rbl1.
Wdr37.				Pnp.
AK010878.				Fam26e.
Zdhhc7.				Golim4.
Shtn1.				Fzd8.
1110004F10Rik.				Mrm1.
Fam49a.				Cutal.
2510009E07Rik.				Nme6.
Mapk1.				Chek2.
Mfap3.				Abca1.
Sh2d3c.				Itm2a.
Atp5d.				Mfge8.
Aars.				Bmp6.
Por.				Gltp.
Zswim3.				Adra1a.
Tpi1.				Ddias.
Xbp1.				Txnrd3.
Mpdu1.				Katna1.
Glrx2.				Irak4.
Sik3.				Ddah2.
Ust.				Gdf11.
Neo1.				Prkcdbp.
Mal2.				Rgs12.
Atp6v0d1.				Nhlrc2.
Coro7.				Hbp1.
Trappc2.				Cenpp.
Hopx.				Poc1b.
Atg101.				Efemp2.
Ramp3.				D830031N03Rik.
Hid1.				Gpx7.
Celf2.				F3.
Mcts2.				1500015O10Rik.
Atp9a.				Rarg.
Coq4.				Nde1.
Rgs7.				Zgrf1.
Pick1.				Sdsl.
Grb2.				Nek6.
Letm2.				Scrib.
Mea1.				Chchd7.
Dctn2.				Polk.
Bbip1.				Calca.
4632404H12Rik.				Sparc.
Gm20300.				Dclre1a.
Myt1.				Ddx21.
Arl2bp.				Chsy3.
Pitpna.				Als2cl.
Ctif.				Ttk.
Agk.				Nek8.
Cpne2.				Dhrs3.
Aff3.				Tifa.
Sept3.				Ttf1.
1810041L15Rik.				Gsn.
Kpna2.				Swt1.
Ap3d1.				Tmtc3.
Penk.				Nuf2.
Mrpl12.				Elf1.
Ppp2r2a.				Zcchc24.
Trappc1.				Pde3a.
Dcaf7.				Rnaseh1.
Slc35a5.				Tfdp2.
Atn1.				Tmem132d.
Apba2.				Whrn.
Slc9a9.				Hebp2.
Meaf6.				Snx9.
Lrfn3.				St5.
Mmp17.				Cpq.
Map4.				Zfp202.
Ccni.				Tshr.
Creld1.				Ptprv.
LOC100049077.				Il20rb.
Adamts18.				Cflar.
Nckap1.				Slc25a13.
Tkfc.				Bmp3.
Zdhhc17.				Pogk.
A630072M18Rik.				Rrbp1.
Peg13.				Map3k1.
Mef2d.				Gpc4.
Ggps1.				Prkdc.
Pqlc2.				9130023H24Rik.
Dnd1.				9930012K11Rik.
Slc26a6.				Fbxo36.
Gbf1.				Pdlim1.
Atp2b4.				C2cd3.
Rpusd1.				Itga2b.
Lysmd2.				Fam111a.
Ncs1.				P3h2.
[truncated: 1,407 more rows]
