# Supplementary material for: Tet1 Isoforms Differentially Regulate Gene Expression, Synaptic Transmission, and Memory in the Mammalian Brain
Source: J Neurosci. 2021 Jan 27;41(4):578–93. doi: 10.1523/JNEUROSCI.1821-20.2020 (PMC7842754; doi:10.1523/JNEUROSCI.1821-20.2020)
Supplement: Extended Data Figure 5-8 — Expression of all genes in AAV1-Tet1S-SID4X relative to -Tet1FL-SID4X. Expression of all genes in a direct comparison of AAV1-Tet1S-SID4X to AAV1-Tet1FL-SID4X. Download Figure 5-8, XLSX file. [file ns-JN-RM-1821-20-s10.xlsx]

## Sheet: All genes FL 4X vs S 4X 
Figure 5-8
MSTRG	logFC	logCPM	F	PValue	FDR	Refseq	OGS	Sig		MSTRG – Stringtie ID or Refseq ID of gene (if gene prediction matches annotation exactly); logFC = log2 fold-change; logCPM = average log2 counts per million; F – F statistic; PValue = probability value before multiple hypothesis correction; FDR = false discovery rate; Refseq = best matching Refseq gene ID that best matches the stringtie predicted transcript; OGS – official gene symbol with perio…
MSTRG.12566	-3.26704	1.9588	706.361	8.01043e-12	1.27125e-07	NM_008176	Cxcl1.	yes
MSTRG.14668	-5.27574	2.21048	625.882	1.60689e-11	1.27507e-07	NM_011315	Saa3.	yes
MSTRG.9894	-3.6937	2.31598	515.031	4.91881e-11	2.60205e-07	NM_054055	Slc13a3.	yes
MSTRG.573	-8.72436	2.39823	460.168	9.36992e-11	2.62225e-07	NM_010766	Marco.	yes
MSTRG.8937	-3.58136	7.75803	455.645	9.91399e-11	2.62225e-07	NM_008491	Lcn2.	yes
MSTRG.5746	-3.53285	2.26358	477.879	7.55046e-11	2.62225e-07	NM_009008	Rac2.	yes
MSTRG.12150	-3.7936	5.54339	431.585	1.35134e-10	3.06367e-07	NM_054098	Steap4.	yes
MSTRG.8936	-3.60502	6.09067	358.23	3.90178e-10	7.3888e-07	NA	NA.	yes
MSTRG.2726	-2.88692	1.1615	353.757	4.19024e-10	7.3888e-07	NM_013654	Ccl7.	yes
MSTRG.13982	-7.97421	0.471139	269.928	1.9316e-09	1.87431e-06	NM_001033122	Cd69.	yes
NM_001253872	-6.02946	1.2908	265.366	2.12587e-09	1.87431e-06	NM_001253872	Itgal.	yes
NM_001253873	-6.02946	1.2908	265.366	2.12587e-09	1.87431e-06	NM_001253873	Itgal.	yes
NM_001253874	-6.02946	1.2908	265.366	2.12587e-09	1.87431e-06	NM_001253874	Itgal.	yes
NM_008400	-6.02946	1.2908	265.366	2.12587e-09	1.87431e-06	NM_008400	Itgal.	yes
MSTRG.12563	-3.50219	0.526064	278.276	1.6274e-09	1.87431e-06	NM_009141	Cxcl5.	yes
MSTRG.7346	-3.07771	4.22155	276.813	1.67639e-09	1.87431e-06	NM_010130	Adgre1.	yes
MSTRG.2722	-2.68363	3.10143	288.616	1.32502e-09	1.87431e-06	NM_011333	Ccl2.	yes
MSTRG.5109	-1.29808	7.15219	277.085	1.66718e-09	1.87431e-06	NM_026819	Dhrs1.	yes
MSTRG.13912	-1.92182	1.23605	243.989	3.40541e-09	2.84441e-06	NM_001077705	Ptpn6.	yes
NM_008392	-5.25721	-0.723865	232.099	4.50359e-09	3.40342e-06	NM_008392	Acod1.	yes
MSTRG.7116	-3.11923	0.312484	233.962	4.30681e-09	3.40342e-06	NM_019467	Aif1.	yes
MSTRG.905	-2.62263	-0.10771	224.343	5.44491e-09	3.78876e-06	NM_001277968	Ly9.	yes
NM_177320	-2.20209	1.07227	224.004	5.49095e-09	3.78876e-06	NM_177320	Pik3r5.	yes
NM_177686	-3.3616	-1.00209	208.097	8.2763e-09	5.4727e-06	NM_177686	Clec12a.	yes
MSTRG.12484	-3.53574	0.404054	197.846	1.09562e-08	6.94337e-06	NM_001033415	Shisa3.	yes
MSTRG.7117	-2.69557	0.292943	196.511	1.13754e-08	6.94337e-06	NM_010734	Lst1.	yes
NM_012054	-3.30876	-0.858274	188.645	1.42631e-08	7.3018e-06	NM_012054	Aoah.	yes
MSTRG.654	-2.63006	2.64414	190.144	1.36519e-08	7.3018e-06	NM_007695	Chil1.	yes
MSTRG.884	-2.1614	2.39402	191.02	1.33092e-08	7.3018e-06	NM_010185	Fcer1g.	yes
MSTRG.2748	-2.12552	1.2415	189.53	1.38989e-08	7.3018e-06	NM_013653	Ccl5.	yes
MSTRG.6478	-1.84495	3.8158	192.111	1.28961e-08	7.3018e-06	NM_001159394	Nfkbiz.	yes
MSTRG.10367	-1.95156	2.12404	186.73	1.50911e-08	7.48425e-06	NM_011905	Tlr2.	yes
NM_023049	-2.44418	-0.575766	175.696	2.11221e-08	9.85904e-06	NM_023049	Asb2.	yes
MSTRG.2753	-2.41845	1.88942	175.906	2.09831e-08	9.85904e-06	NM_011337	Ccl3.	yes
MSTRG.6395	-2.6036	1.42812	164.229	3.0614e-08	1.38813e-05	NM_008225	Hcls1.	yes
MSTRG.7120	-3.57152	-0.461501	160.141	3.51523e-08	1.50775e-05	NM_001278601	Tnf.	yes
MSTRG.8661	1.11157	3.47604	160.764	3.44125e-08	1.50775e-05	NM_001113558	Ucma.	yes
MSTRG.11637	-2.0712	2.29333	157.48	3.85317e-08	1.6092e-05	NM_153159	Zc3h12a.	yes
MSTRG.8461	-1.64298	2.08165	153.301	4.4637e-08	1.81638e-05	NM_031376	Pik3ap1.	yes
NM_001170332	-5.88459	-1.05793	148.535	5.30347e-08	1.95735e-05	NM_001170332	Clec4a2.	yes
NM_001170333	-5.88459	-1.05793	148.535	5.30347e-08	1.95735e-05	NM_001170333	Clec4a2.	yes
NM_011999	-5.88459	-1.05793	148.535	5.30347e-08	1.95735e-05	NM_011999	Clec4a2.	yes
MSTRG.7341	-2.36254	8.6298	150.395	4.95548e-08	1.95735e-05	NM_009778	C3.	yes
MSTRG.7265	2.01328	2.80569	137.256	8.1482e-08	2.93891e-05	NM_001272078	Trem2.	yes
NM_001310635	-2.04626	1.24631	134.376	9.14037e-08	3.15343e-05	NM_001310635	Crispld2.	yes
NM_030209	-2.04626	1.24631	134.376	9.14037e-08	3.15343e-05	NM_030209	Crispld2.	yes
MSTRG.14024	-1.80303	2.78031	133.269	9.55908e-08	3.22771e-05	NM_001301301	Arhgdib.	yes
MSTRG.8257	-2.65853	0.761745	128.858	1.14661e-07	3.71362e-05	NM_001166376	Ms4a6c.	yes
NM_019984	-2.38163	0.149325	128.933	1.14302e-07	3.71362e-05	NM_019984	Tgm1.	yes
NM_001161715	-2.36305	0.162113	126.758	1.25285e-07	3.95872e-05	NM_001161715	Tgm1.	yes
MSTRG.2749	-1.43594	2.58688	126.398	1.27218e-07	3.95872e-05	NM_011338	Ccl9.	yes
NM_001161714	-2.37673	0.156109	124.709	1.36782e-07	4.17448e-05	NM_001161714	Tgm1.	yes
MSTRG.10309	-1.76187	4.17459	118.876	1.76929e-07	5.29785e-05	NM_008987	Ptx3.	yes
NM_033601	-2.71719	-0.688153	116.278	1.99169e-07	5.84654e-05	NM_033601	Bcl3.	yes
MSTRG.16399	-2.69665	-0.547542	115.905	2.02621e-07	5.84654e-05	NM_010809	Mmp3.	yes
MSTRG.8258	-2.31277	1.36619	112.961	2.32497e-07	6.5888e-05	NM_026835	Ms4a6d.	yes
MSTRG.4321	-1.74278	1.7538	110.175	2.65625e-07	7.39555e-05	NM_001198977	Syk.	yes
MSTRG.3981	-1.56915	1.90866	109.761	2.70999e-07	7.41509e-05	NM_009396	Tnfaip2.	yes
MSTRG.345	-1.93967	0.854703	105.57	3.33317e-07	8.96566e-05	NM_013612	Slc11a1.	yes
MSTRG.9300	0.808307	4.79597	104.376	3.54047e-07	9.36454e-05	NR_030431	Mir670.	yes
MSTRG.9822	-1.50805	3.82474	103.425	3.71657e-07	9.56064e-05	NM_008489	Lbp.	yes
MSTRG.2684	0.820518	6.13114	103.328	3.7351e-07	9.56064e-05	NM_001168521	Sarm1.	yes
MSTRG.2754	-1.99856	-0.336476	101.562	4.09185e-07	0.000102037	NM_013652	Ccl4.	yes
MSTRG.10596	0.602937	8.2923	101.454	4.11492e-07	0.000102037	NM_022030	Sv2a.	yes
MSTRG.5276	-1.54223	3.31992	100.514	4.32241e-07	0.000105533	NM_001247984	Lcp1.	yes
MSTRG.8164	-1.49672	1.27952	99.9577	4.45103e-07	0.000107027	NM_153795	Fermt3.	yes
MSTRG.10108	-2.17994	7.8843	99.1001	4.65813e-07	0.000108713	NM_001276248	Cp.	yes
MSTRG.2262	-1.02341	2.0773	99.1567	4.64414e-07	0.000108713	NM_153393	Col23a1.	yes
MSTRG.16393	-2.49465	0.174893	96.2603	5.42919e-07	0.000124871	NM_007609	Casp4.	yes
MSTRG.2416	-2.70713	-0.590186	92.7964	6.58126e-07	0.000149207	NM_027817	Grap.	yes
MSTRG.9727	-1.66407	0.553606	92.3133	6.76373e-07	0.000151184	NM_010407	Hck.	yes
MSTRG.842	0.624903	5.18693	91.2859	7.17189e-07	0.00015808	NM_011804	Creg1.	yes
MSTRG.12032	-2.84246	-0.140422	90.9393	7.31603e-07	0.000159049	NM_001077508	Tnfrsf9.	yes
NM_001199940	-2.02671	-0.313719	90.05	7.70169e-07	0.00016517	NM_001199940	Serpina3i.	yes
MSTRG.5716	-1.30369	2.21194	88.4508	8.45682e-07	0.000178946	NM_028064	Slc39a4.	yes
MSTRG.17117	-0.818743	4.88616	87.5655	8.91198e-07	0.000186096	NM_133977	Trf.	yes
MSTRG.7345	-1.92158	1.19675	86.9196	9.26225e-07	0.000190899	NM_001163815	Vav1.	yes
MSTRG.5629	-2.32115	1.10635	85.7007	9.9682e-07	0.000202815	NM_001029841	Sla.	yes
MSTRG.13612	0.632933	4.18899	85.3345	1.01925e-06	0.000204753	NM_008638	Mthfd2.	yes
MSTRG.109	0.471267	7.76931	83.6153	1.13276e-06	0.000224711	NM_145516	Plekhb2.	yes
NM_153408	-2.26599	-0.707034	82.7433	1.19597e-06	0.000231464	NM_153408	Neurl3.	yes
MSTRG.17425	-1.3481	1.97728	82.8405	1.18872e-06	0.000231464	NM_007807	Cybb.	yes
MSTRG.2755	-1.93898	-0.113637	82.4085	1.22133e-06	0.000233525	NM_001081957	Wfdc17.	yes
MSTRG.12639	1.96142	6.61277	81.7995	1.26909e-06	0.000239768	NM_001204201	Spp1.	yes
MSTRG.2163	-1.79485	1.02891	81.4703	1.29582e-06	0.000241938	NM_010696	Lcp2.	yes
MSTRG.11788	-2.37864	1.31163	75.9933	1.85387e-06	0.000342103	NM_013706	Cd52.	yes
MSTRG.8029	-1.59812	1.99952	73.2844	2.23193e-06	0.000407135	NM_001161428	Unc93b1.	yes
MSTRG.16334	-0.501976	4.89187	71.3323	2.56091e-06	0.000456647	NM_133955	Rhou.	yes
MSTRG.12208	0.989777	3.08553	71.4408	2.54119e-06	0.000456647	NM_001081231	Lhfpl3.	yes
NM_001146201	-2.48527	-0.19901	70.1347	2.79084e-06	0.000492119	NM_001146201	Pik3cg.	yes
NM_020272	-2.48527	-0.196391	68.8623	3.06211e-06	0.000517339	NM_020272	Pik3cg.	yes
NM_001146200	-2.4737	-0.20626	69.1457	2.99911e-06	0.000517339	NM_001146200	Pik3cg.	yes
MSTRG.4351	-2.20638	0.598132	68.7476	3.08805e-06	0.000517339	NA	NA.	yes
MSTRG.7839	-1.87024	0.914112	68.7089	3.09686e-06	0.000517339	NM_001042605	Cd74.	yes
MSTRG.120	0.54368	4.6125	69.1766	2.99234e-06	0.000517339	NM_033570	Cnnm4.	yes
MSTRG.2740	-1.5362	1.80711	68.4866	3.14804e-06	0.00052041	NM_011408	Slfn2.	yes
MSTRG.3742	0.512709	6.95568	66.4457	3.66725e-06	0.000599992	NM_001033149	Ttc9.	yes
MSTRG.6280	0.603514	4.01644	65.9008	3.82243e-06	0.000619	NM_025693	Tmem41a.	yes
MSTRG.16392	-1.26845	0.964467	65.4771	3.94842e-06	0.000632944	NM_009807	Casp1.	yes
MSTRG.5251	-0.559313	4.9538	65.1357	4.05349e-06	0.000643289	NM_001302094	Gfra2.	yes
MSTRG.9251	-1.62229	1.31862	64.8024	4.15926e-06	0.00065354	NM_011355	Spi1.	yes
MSTRG.1888	-0.89525	1.67328	64.475	4.2663e-06	0.000657341	NM_001136082	Timeless.	yes
MSTRG.13170	0.575001	6.89669	64.5876	4.22913e-06	0.000657341	NM_177735	Tmem130.	yes
MSTRG.6098	-0.420001	5.80124	63.4723	4.61478e-06	0.000704197	NM_026508	Trap1.	yes
MSTRG.8380	-1.03232	1.34286	62.5749	4.95518e-06	0.000748941	NM_021893	Cd274.	yes
MSTRG.546	-0.452772	4.79883	61.8924	5.2339e-06	0.000780583	NM_001316750	Kdsr.	yes
MSTRG.1892	0.41294	8.16445	61.6536	5.33571e-06	0.000780583	NM_026444	Cs.	yes
MSTRG.5700	0.548163	6.29537	61.5945	5.36128e-06	0.000780583	NM_001162489	Mroh1.	yes
MSTRG.16233	0.680559	3.56481	61.7059	5.31323e-06	0.000780583	NM_027103	1700030J22Rik.	yes
MSTRG.5745	0.730392	4.65381	60.5222	5.85085e-06	0.000844118	NM_009218	Sstr3.	yes
MSTRG.13359	0.418169	5.88244	60.1952	6.01043e-06	0.00085933	NM_007563	Bpgm.	yes
MSTRG.5748	-0.942746	2.02639	59.6248	6.30117e-06	0.000892853	NM_028195	Cyth4.	yes
MSTRG.6684	0.505445	5.8123	59.1538	6.55374e-06	0.000920423	NM_001033442	Gm1604b.	yes
MSTRG.13466	-1.40381	4.49597	58.806	6.74786e-06	0.000931204	NM_001098271	Tmem176a.	yes
MSTRG.11584	-0.681576	6.43407	58.9064	6.69113e-06	0.000931204	NM_016748	Ctps.	yes
MSTRG.8744	-1.70919	1.08226	57.9186	7.27444e-06	0.000986713	NM_019456	Apbb1ip.	yes
MSTRG.12868	-0.570497	5.41203	57.9405	7.26086e-06	0.000986713	NM_030564	Rnf34.	yes
MSTRG.7335	-0.481026	5.30484	57.3048	7.6669e-06	0.00103113	NM_133801	Gtf2f1.	yes
NM_001268286	-1.36658	0.885125	57.1681	7.75761e-06	0.00103457	NM_001268286	Ptprc.	yes
NM_001111316	-1.36658	0.887906	56.9454	7.90817e-06	0.00104586	NM_001111316	Ptprc.	yes
NM_011210	-1.36658	0.886381	56.7243	8.06105e-06	0.00105726	NM_011210	Ptprc.	yes
MSTRG.10764	-1.33484	6.78322	56.6179	8.13588e-06	0.00105833	NM_011693	Vcam1.	yes
MSTRG.15050	-0.990318	1.42019	56.4441	8.25983e-06	0.00106572	NM_001163557	Ppfibp2.	yes
MSTRG.7139	-1.23968	3.29743	55.3384	9.10217e-06	0.00116493	NM_133662	Ier3.	yes
MSTRG.13900	0.527849	7.1876	55.1286	9.27318e-06	0.00117732	NM_011401	Slc2a3.	yes
MSTRG.3589	-0.997281	4.86635	54.6827	9.64921e-06	0.00120126	NM_010907	Nfkbia.	yes
MSTRG.13881	-0.854243	4.70055	54.637	9.68876e-06	0.00120126	NM_001081048	Slc25a18.	yes
MSTRG.4573	0.688416	4.503	54.7317	9.60702e-06	0.00120126	NM_009027	Rasgrf2.	yes
MSTRG.8246	-1.74177	0.544344	54.0489	1.02149e-05	0.00125667	NM_001025610	Ms4a7.	yes
NM_011836	1.36318	1.30199	53.622	1.06179e-05	0.0012962	NM_011836	Lamc3.	yes
NM_009578	-1.94619	-0.264469	52.4915	1.17783e-05	0.00142688	NM_009578	Ikzf1.	yes
NM_001301865	-1.96028	-0.301076	52.1221	1.21891e-05	0.00145354	NM_001301865	Ikzf1.	yes
NM_001301866	-1.95537	-0.303796	52.1898	1.21126e-05	0.00145354	NM_001301866	Ikzf1.	yes
MSTRG.10184	-1.45747	0.304136	52.0484	1.22731e-05	0.00145354	NM_008006	Fgf2.	yes
MSTRG.10892	-1.14004	1.89238	51.8892	1.24569e-05	0.00146438	NM_153564	Gbp5.	yes
MSTRG.9760	0.544683	6.11215	51.4592	1.29694e-05	0.00151342	NM_144786	Ggt7.	yes
MSTRG.8080	0.570958	5.32416	51.0808	1.34411e-05	0.00155701	NM_001024717	Gal3st3.	yes
MSTRG.14651	0.698429	2.50732	50.9628	1.35922e-05	0.0015631	NM_017465	Sult2b1.	yes
MSTRG.8686	-1.52175	0.34188	50.8654	1.37186e-05	0.00156629	NR_040369	Gm13293.	yes
MSTRG.8457	-1.52873	0.600309	50.4399	1.42865e-05	0.00161948	NM_008528	Blnk.	yes
MSTRG.7493	-0.462556	4.41928	49.9225	1.50148e-05	0.00167807	NM_008628	Msh2.	yes
MSTRG.15002	1.42722	0.0811461	49.9576	1.4964e-05	0.00167807	NM_001303231	Folr2.	yes
MSTRG.2536	0.473506	9.30413	49.3629	1.58518e-05	0.00175922	NM_001109752	Dlg4.	yes
NM_001025597	-1.90431	-0.236599	49.061	1.63261e-05	0.00176879	NM_001025597	Ikzf1.	yes
NM_001301868	-1.90431	-0.236599	49.061	1.63261e-05	0.00176879	NM_001301868	Ikzf1.	yes
NM_001286037	-1.60898	0.427724	49.025	1.63838e-05	0.00176879	NM_001286037	Ncf1.	yes
NM_010876	-1.60898	0.427724	49.025	1.63838e-05	0.00176879	NM_010876	Ncf1.	yes
MSTRG.10391	-1.14843	3.69076	48.6209	1.70476e-05	0.00182801	NM_030707	Fcrls.	yes
NM_001301863	-1.9336	-0.271867	48.188	1.77939e-05	0.00189523	NM_001301863	Ikzf1.	yes
MSTRG.1802	-0.893675	5.03127	47.7568	1.85757e-05	0.00195565	NM_017372	Lyz2.	yes
MSTRG.7073	-0.732185	2.65023	47.7086	1.86656e-05	0.00195565	NM_001142706	Cfb.	yes
MSTRG.15756	0.480231	5.46581	47.6738	1.87309e-05	0.00195565	NM_199364	Lzts1.	yes
MSTRG.10185	-0.686703	2.16156	47.2612	1.95246e-05	0.0020252	NM_001291044	Nudt6.	yes
MSTRG.1650	-1.34361	0.621552	46.9821	2.00838e-05	0.00204314	NA	NA.	yes
MSTRG.13007	0.380401	5.78268	47.0693	1.99071e-05	0.00204314	NM_146002	Rhbdd2.	yes
MSTRG.6351	0.923453	7.05887	46.9947	2.00581e-05	0.00204314	NM_011638	Tfrc.	yes
MSTRG.8941	-0.364976	6.05511	45.9479	2.23266e-05	0.00225683	NM_001164357	Slc25a25.	yes
MSTRG.16065	0.577955	9.48686	45.8157	2.26339e-05	0.00227342	NM_001195006	Ndrg4.	yes
MSTRG.9409	0.905334	1.5155	45.3586	2.37352e-05	0.00236904	NM_001311140	Bmf.	yes
MSTRG.14268	0.632805	6.78634	45.2149	2.40946e-05	0.00238989	NM_001162996	Eml2.	yes
MSTRG.6640	0.435231	4.24862	44.7917	2.51899e-05	0.002483	NM_174847	C2cd2.	yes
MSTRG.7128	-1.39726	4.92454	44.6295	2.56251e-05	0.00251031	NM_010390	H2-Q1.	yes
MSTRG.10419	0.319269	6.72923	44.4293	2.61745e-05	0.0025484	NM_001145876	Slc25a44.	yes
MSTRG.5099	-0.463809	4.83824	44.0841	2.71547e-05	0.00262771	NM_001029855	Psme2.	yes
NM_001311790	-1.17713	0.287374	43.5218	2.88446e-05	0.00277432	NM_001311790	Ctsc.	yes
MSTRG.8886	0.327016	6.22765	43.1885	2.99045e-05	0.00285894	NM_146252	Tbc1d13.	yes
MSTRG.3120	-1.46354	0.00549565	42.9976	3.05323e-05	0.00290148	NM_001033435	Milr1.	yes
MSTRG.613	-0.949402	2.00984	42.7031	3.15309e-05	0.00297854	NM_019777	Ikbke.	yes
MSTRG.13886	-0.781447	2.37558	42.5224	3.21627e-05	0.0030151	NM_017379	Tuba8.	yes
MSTRG.11514	0.543775	7.3185	42.4843	3.22978e-05	0.0030151	NM_181585	Pik3r3.	yes
MSTRG.16648	0.485047	5.55074	42.159	3.34788e-05	0.00310707	NM_138955	Abcg4.	yes
MSTRG.3897	-1.05208	6.36203	42.0597	3.38493e-05	0.00311289	NM_009252	Serpina3n.	yes
NM_175406	1.3735	0.290811	42.0372	3.39338e-05	0.00311289	NM_175406	Atp6v0d2.	yes
MSTRG.16407	-1.23705	1.11537	41.6168	3.55613e-05	0.00324344	NM_007464	Birc3.	yes
MSTRG.658	0.692508	6.23812	41.5047	3.60104e-05	0.00326563	NM_001144855	Ppfia4.	yes
NR_104383	-1.57103	-0.260742	40.9588	3.82959e-05	0.00345316	NR_104383	Ncf1.	yes
MSTRG.9249	-0.426268	7.44226	40.8575	3.87384e-05	0.00347333	NM_008948	Psmc3.	yes
MSTRG.9228	0.58024	5.12384	40.7962	3.90092e-05	0.00347795	NM_001033346	Lrrc55.	yes
MSTRG.2187	-0.549872	4.23056	40.7165	3.93648e-05	0.00349005	NM_001131054	Pttg1.	yes
MSTRG.10361	0.508052	6.58891	40.3817	4.08993e-05	0.00360595	NM_001161796	Gucy1b3.	yes
MSTRG.2164	-1.4463	0.942985	40.1594	4.19571e-05	0.00367878	NM_033374	Dock2.	yes
NM_145437	-1.42371	-0.132576	40.1111	4.2191e-05	0.00367896	NM_145437	Cd300ld.	yes
MSTRG.7039	-1.53778	7.06085	39.8765	4.33499e-05	0.00371872	NM_001001892	H2-K1.	yes
NM_001081129	-0.817024	0.137886	39.9479	4.29932e-05	0.00371872	NM_001081129	Cntnap3.	yes
MSTRG.1913	0.363567	7.3831	39.8867	4.32985e-05	0.00371872	NM_177411	Rab5b.	yes
MSTRG.17238	0.471171	5.14565	39.2031	4.68888e-05	0.00400067	NM_177771	Klhl18.	yes
MSTRG.16874	0.310372	6.35215	39.1098	4.74056e-05	0.00402314	NM_025857	Aagab.	yes
MSTRG.14942	0.297659	7.19853	38.7719	4.9333e-05	0.00416444	NM_011035	Pak1.	yes
MSTRG.9069	0.540339	5.52415	38.629	5.01756e-05	0.00421316	NM_001139509	Nr4a2.	yes
MSTRG.12646	-1.17108	1.66723	38.3092	5.21236e-05	0.0043309	NM_194336	Gbp6.	yes
MSTRG.1363	-0.673088	1.95777	38.3484	5.188e-05	0.0043309	NM_001081127	Adamts14.	yes
MSTRG.15803	-1.173	0.541978	38.1822	5.29213e-05	0.00437428	NM_153074	Lrrc25.	yes
MSTRG.13065	-0.4118	4.30918	37.7816	5.55337e-05	0.00456642	NM_001044703	Zscan21.	yes
MSTRG.7517	-1.19444	1.55643	37.2141	5.94984e-05	0.00485862	NM_007746	Map3k8.	yes
MSTRG.7524	0.441975	5.64461	37.1865	5.96994e-05	0.00485862	NM_001039692	Arhgap12.	yes
MSTRG.7127	-1.35486	7.00107	37.1186	6.01974e-05	0.00486887	NM_010380	H2-D1.	yes
NM_015790	-1.19025	0.775172	37.0859	6.0439e-05	0.00486887	NM_015790	Icosl.	yes
NM_024495	-1.51847	-0.75912	37.0268	6.08786e-05	0.00487951	NM_024495	Car13.	yes
MSTRG.14775	-0.485783	5.23867	36.7559	6.29431e-05	0.00501256	NM_001042592	Arrdc4.	yes
MSTRG.8617	0.457009	3.82076	36.7267	6.31703e-05	0.00501256	NR_002863	Emx2os.	yes
MSTRG.3587	-1.11209	0.592355	36.267	6.68783e-05	0.00528039	NR_035430	Mir1198.	yes
MSTRG.16412	0.686885	3.08906	35.7043	7.17707e-05	0.00563862	NA	NA.	yes
MSTRG.15977	1.0848	2.49901	35.454	7.40816e-05	0.0057915	NA	NA.	yes
MSTRG.11941	-1.12177	2.6176	35.3037	7.55101e-05	0.00587424	NM_011610	Tnfrsf1b.	yes
MSTRG.12101	0.34269	4.35162	35.0832	7.76662e-05	0.0060125	NM_024472	Cptp.	yes
MSTRG.1468	0.588256	6.3487	34.8215	8.03188e-05	0.00618766	NM_001024837	Adarb1.	yes
MSTRG.6312	-0.734388	4.51399	34.6124	8.25149e-05	0.00629573	NM_001159317	Il1rap.	yes
MSTRG.4061	0.355856	7.65781	34.6402	8.22187e-05	0.00629573	NM_001291071	Pfkp.	yes
MSTRG.2418	-0.430235	4.94385	34.418	8.46195e-05	0.00642542	NM_001164242	Prpsap2.	yes
MSTRG.1746	0.366944	6.96647	34.2544	8.64401e-05	0.0065324	NM_026268	Dusp6.	yes
MSTRG.12069	-0.840412	4.85973	34.1295	8.78604e-05	0.00660826	NM_025582	Fam213b.	yes
MSTRG.6596	-0.31347	6.78147	33.9939	8.94337e-05	0.00669487	NM_008338	Ifngr2.	yes
MSTRG.7135	-1.70146	0.470254	33.613	9.4034e-05	0.00671742	NM_001198560	H2-Q7.	yes
MSTRG.13908	-1.42975	2.6955	33.827	9.14156e-05	0.00671742	NM_023143	C1ra.	yes
MSTRG.17472	-1.33711	3.35801	33.6573	9.34849e-05	0.00671742	NM_001044384	Timp1.	yes
MSTRG.7830	-1.239	1.4596	33.5504	9.48158e-05	0.00671742	NM_001033767	Gm4951.	yes
MSTRG.13104	-1.15446	2.77438	33.8721	9.08756e-05	0.00671742	NM_174850	Micall2.	yes
MSTRG.13601	-0.66143	4.13953	33.5405	9.49405e-05	0.00671742	NM_013820	Hk2.	yes
MSTRG.8927	-0.439779	3.91563	33.7068	9.28759e-05	0.00671742	NM_145145	Pomt1.	yes
MSTRG.9943	-0.355377	4.63522	33.7438	9.24239e-05	0.00671742	NM_024199	Cstf1.	yes
MSTRG.930	0.327027	8.73469	33.5169	9.52375e-05	0.00671742	NM_010045	Ackr1.	yes
MSTRG.13907	0.344643	8.08952	33.6133	9.40303e-05	0.00671742	NM_153508	Clstn3.	yes
MSTRG.6807	0.454694	5.86939	33.5447	9.48871e-05	0.00671742	NM_023824	Paqr4.	yes
MSTRG.9446	0.461959	5.41898	33.8706	9.08929e-05	0.00671742	NM_001290800	Tyro3.	yes
MSTRG.2685	0.802152	2.31546	33.6392	9.3708e-05	0.00671742	NM_011707	Vtn.	yes
MSTRG.3007	-0.433891	5.68461	33.2454	9.87374e-05	0.00687313	NM_134024	Tubg1.	yes
MSTRG.11643	-0.365892	4.7025	33.2525	9.86439e-05	0.00687313	NM_172701	Oscp1.	yes
MSTRG.8896	0.444335	5.9546	33.2449	9.87444e-05	0.00687313	NM_001242407	Miga2.	yes
MSTRG.2547	-1.18753	1.71134	33.0752	0.000101009	0.00700009	NM_023158	Cxcl16.	yes
MSTRG.6185	-1.13384	5.16175	32.808	0.000104699	0.00708872	NM_007679	Cebpd.	yes
MSTRG.4575	-0.840733	1.70847	32.7889	0.000104969	0.00708872	NM_175455	Ankrd34b.	yes
MSTRG.17524	0.37838	4.79299	32.9234	0.000103087	0.00708872	NM_001290708	Smarca1.	yes
MSTRG.3486	0.431157	4.30986	32.8158	0.000104589	0.00708872	NM_001289480	Sh3yl1.	yes
MSTRG.12207	1.0308	1.26283	32.8949	0.000103482	0.00708872	NR_027362	A930003O13Rik.	yes
NM_001252530	1.45297	-0.307095	32.8159	0.000104588	0.00708872	NM_001252530	Slco2b1.	yes
MSTRG.16486	0.453042	5.44642	32.7337	0.000105754	0.0071115	NM_001310750	Pde4a.	yes
MSTRG.11934	-0.375817	3.96302	32.6594	0.00010682	0.00714867	NM_172877	Pramef8.	yes
MSTRG.123	0.359034	4.44593	32.6326	0.000107208	0.00714867	NM_001039551	Cnnm3.	yes
MSTRG.662	0.337377	5.03561	32.585	0.000107901	0.0071648	NM_001311136	Klhl12.	yes
MSTRG.10708	0.612986	5.26146	32.3897	0.000110799	0.00732656	NM_008417	Kcna2.	yes
MSTRG.15271	-0.888081	2.2994	32.2257	0.000113303	0.00743584	NM_001082960	Itgam.	yes
MSTRG.15911	-0.850029	2.8078	32.19	0.000113857	0.00743584	NM_001329627	Clgn.	yes
MSTRG.9271	0.647513	3.988	32.2134	0.000113493	0.00743584	NA	NA.	yes
MSTRG.2680	0.538264	7.35462	32.1429	0.000114592	0.00745316	NM_001303423	Aldoc.	yes
MSTRG.5110	-0.340649	4.82697	32.0778	0.000115619	0.00748927	NM_026403	Nop9.	yes
MSTRG.17179	-0.851099	1.09587	32.0119	0.000116668	0.00752653	NM_023738	Uba7.	yes
MSTRG.2379	0.414812	5.50936	31.9493	0.000117676	0.00756081	NM_001271356	Flcn.	yes
MSTRG.10434	0.378576	5.62363	31.7916	0.000120259	0.0076956	NR_028359	5830417I10Rik.	yes
NM_013803	-1.08375	0.1965	31.5101	0.000125036	0.00796919	NM_013803	Casr.	yes
MSTRG.740	-0.971999	1.15461	31.4417	0.000126232	0.00798573	NM_010877	Ncf2.	yes
MSTRG.14670	-0.313481	4.96739	31.4377	0.000126302	0.00798573	NM_001291075	Gtf2h1.	yes
MSTRG.16170	-1.53139	-0.0494894	31.3952	0.000127052	0.00800124	NM_001329965	Hp.	yes
MSTRG.14163	-0.70261	2.06049	31.1984	0.000130589	0.00815927	NM_001033249	Zfp583.	yes
MSTRG.2651	0.4712	5.43789	31.2253	0.0001301	0.00815927	NM_001291190	Ssh2.	yes
MSTRG.8340	0.480386	3.49586	31.1054	0.000132302	0.00823388	NM_008846	Pip5k1b.	yes
MSTRG.8222	-0.572995	10.6222	31.0415	0.000133495	0.00827563	NM_010239	Fth1.	yes
MSTRG.12296	0.388437	4.50236	30.9855	0.00013455	0.00830859	NM_001177621	Slc5a6.	yes
MSTRG.11170	-0.797739	2.56763	30.8335	0.000137463	0.00845559	NM_001110320	Cd72.	yes
MSTRG.396	0.357341	3.81893	30.6655	0.000140769	0.00862552	NM_001081210	Mrpl44.	yes
MSTRG.2860	-0.30439	7.55181	30.6174	0.000141733	0.00865115	NM_133807	Lrrc59.	yes
MSTRG.1044	-0.825808	3.16131	30.3968	0.000146253	0.00889283	NM_007498	Atf3.	yes
MSTRG.13734	-0.685599	6.06619	30.224	0.000149911	0.00897769	NM_008377	Lrig1.	yes
MSTRG.3591	-0.427789	5.01701	30.2303	0.000149774	0.00897769	NM_001037756	Brms1l.	yes
MSTRG.12767	-0.399412	6.25672	30.2985	0.00014832	0.00897769	NM_175352	Unc119b.	yes
MSTRG.8450	0.28567	5.88286	30.2596	0.000149147	0.00897769	NM_019698	Aldh18a1.	yes
MSTRG.1150	-0.753288	2.69139	30.1703	0.000151069	0.00901301	NM_001166402	Tnfaip3.	yes
MSTRG.13378	-0.34927	5.87339	30.0924	0.000152768	0.0090569	NM_001272064	Trim24.	yes
MSTRG.11124	0.262253	6.7809	30.0327	0.000154087	0.0090569	NM_026872	Ubap2.	yes
MSTRG.17858	0.326363	6.45351	30.0485	0.000153738	0.0090569	NM_027870	Armcx3.	yes
MSTRG.8070	0.468844	3.60892	30.0589	0.000153506	0.0090569	NM_007854	Slc29a2.	yes
MSTRG.7693	-1.19571	2.5915	29.9633	0.000155635	0.00911411	NM_009841	Cd14.	yes
MSTRG.5664	0.403383	5.62514	29.9262	0.000156472	0.00912943	NM_001164036	Ly6e.	yes
MSTRG.7827	0.79635	4.01888	29.8713	0.000157717	0.0091684	NM_010181	Fbn2.	yes
MSTRG.15715	-0.595075	2.52571	29.6551	0.000162737	0.0094257	NM_021788	Sap30.	yes
MSTRG.6584	-0.330069	5.0811	29.5517	0.000165204	0.00953379	NM_026502	1110004E09Rik.	yes
MSTRG.2594	0.409442	4.60571	29.4213	0.00016838	0.00968185	NM_001013784	Ccdc92b.	yes
MSTRG.7049	-1.02625	2.84086	29.3336	0.000170553	0.00968891	NM_010724	Psmb8.	yes
MSTRG.2231	-0.535182	3.85533	29.3122	0.00017109	0.00968891	NM_001114679	9930111J21Rik1.	yes
MSTRG.364	-0.366126	6.1683	29.2937	0.000171555	0.00968891	NM_001159883	Dnajb2.	yes
MSTRG.11217	0.438967	5.32233	29.3886	0.000169186	0.00968891	NM_053179	Nans.	yes
MSTRG.13446	0.572481	1.97298	29.3591	0.000169918	0.00968891	NM_177882	Zfp786.	yes
MSTRG.2896	-0.303763	4.92142	29.2672	0.000172223	0.00969213	NM_001163389	Snx11.	yes
MSTRG.3281	0.566929	2.81707	29.1488	0.000175246	0.0098274	NM_178743	Slc26a11.	yes
MSTRG.6797	-0.496498	3.26639	29.0166	0.000178695	0.00998555	NA	NA.	yes
MSTRG.12189	-0.78296	2.20122	28.9604	0.000180186	0.0100335	NM_008013	Fgl2.	yes
MSTRG.465	-0.954142	3.27929	28.9367	0.000180821	0.0100336	NM_201645	Ugt1a1.	yes
MSTRG.907	0.801538	1.15962	28.8807	0.000182325	0.0100819	NM_001252472	Cd84.	yes
MSTRG.467	-1.20744	-0.158217	28.7688	0.00018538	0.010212	NA	NA.	yes
MSTRG.15033	0.474534	6.98199	28.7476	0.000185965	0.010212	NM_011421	Smpd1.	yes
MSTRG.15347	0.398248	5.43433	28.7058	0.000187124	0.0102402	NM_177469	Adgra1.	yes
MSTRG.16398	0.906843	2.42593	28.6723	0.00018806	0.010256	NM_001320076	Mmp12.	yes
MSTRG.12404	0.325373	5.24978	28.5581	0.000191294	0.0103967	NM_001177379	Cpeb2.	yes
MSTRG.15741	-0.497489	3.53353	28.3905	0.000196155	0.0105771	NM_001163747	Tmem192.	yes
MSTRG.8678	-0.368518	3.916	28.375	0.000196613	0.0105771	NM_027748	Taf3.	yes
MSTRG.970	0.412734	4.55945	28.3947	0.000196032	0.0105771	NM_001128605	Psen2.	yes
MSTRG.10811	-0.391672	5.82136	28.2182	0.000201306	0.010793	NM_027135	Sec24d.	yes
MSTRG.9080	-0.454601	3.28587	27.9957	0.000208194	0.0111043	NM_001159636	Wdsub1.	yes
MSTRG.4608	0.34503	5.48416	27.9856	0.000208512	0.0111043	NM_001164222	Col4a3bp.	yes
MSTRG.9552	0.341697	6.80142	27.9564	0.00020944	0.0111164	NM_027192	Ttl.	yes
MSTRG.11988	-0.444346	4.42693	27.8313	0.000213462	0.0112771	NM_027426	Draxin.	yes
MSTRG.1072	0.447304	5.2551	27.8182	0.000213888	0.0112771	NM_144817	Camk1g.	yes
MSTRG.12162	-0.644373	2.07408	27.6434	0.000219674	0.0115438	NM_001081029	Tmem243.	yes
MSTRG.3351	0.586338	1.98187	27.5117	0.000224152	0.0117403	NM_001038699	Fn3k.	yes
MSTRG.6313	-1.07608	1.36607	27.4061	0.000227824	0.0118933	NR_105063	Gm20319.	yes
MSTRG.5835	0.662066	2.18798	27.3403	0.000230148	0.0119752	NM_001080158	Cenpm.	yes
MSTRG.2840	0.577499	3.00239	27.1761	0.000236067	0.0122431	NM_172563	Hlf.	yes
MSTRG.7082	-1.70197	-0.121798	27.0602	0.00024035	0.0124246	NM_010391	H2-Q10.	yes
MSTRG.16245	0.372852	6.61133	26.9269	0.000245392	0.0126441	NM_019707	Cdh13.	yes
MSTRG.2994	0.313187	6.31581	26.8121	0.000249833	0.0128312	NM_001038010	Kat2a.	yes
MSTRG.8142	-0.906182	1.00261	26.7549	0.000252081	0.012893	NM_011224	Pygm.	yes
MSTRG.14110	-0.378171	5.12285	26.7403	0.00025266	0.012893	NM_001159714	Prpf31.	yes
MSTRG.17679	0.368749	3.97164	26.6597	0.000255874	0.0130151	NM_001030307	Dkc1.	yes
MSTRG.8684	-0.789477	4.39936	26.6065	0.000258023	0.0130825	NM_172471	Itih5.	yes
MSTRG.12649	0.305262	5.81249	26.5658	0.000259684	0.0131248	NM_001122768	Lrrc8d.	yes
MSTRG.3678	-0.586907	5.40732	26.4225	0.000265625	0.0133714	NR_030733	1700086L19Rik.	yes
MSTRG.12327	-0.31793	4.23195	26.395	0.000266782	0.0133714	NM_001289724	Slbp.	yes
MSTRG.12903	0.477172	7.5133	26.3877	0.00026709	0.0133714	NM_001289472	Pitpnm2.	yes
MSTRG.8620	0.365704	5.77416	26.355	0.000268476	0.0133985	NM_178421	Nanos1.	yes
MSTRG.12004	0.296886	7.24427	26.2468	0.000273129	0.0134797	NM_022022	Ube4b.	yes
MSTRG.17928	0.414861	4.93889	26.2659	0.000272299	0.0134797	NM_008312	Htr2c.	yes
MSTRG.16199	0.463468	5.49339	26.2382	0.000273501	0.0134797	NM_198308	Pdpr.	yes
NM_001243009	1.25377	2.01684	26.2727	0.000272008	0.0134797	NM_001243009	Col6a3.	yes
NM_009982	-0.875849	1.97189	26.2021	0.000275075	0.0135153	NM_009982	Ctsc.	yes
NM_001243008	1.25355	2.03094	26.1628	0.000276801	0.0135581	NM_001243008	Col6a3.	yes
MSTRG.2120	0.565779	5.932	26.1115	0.000279076	0.0136275	NM_176841	Ccdc88a.	yes
MSTRG.15606	0.591934	4.55632	26.0539	0.000281654	0.0137112	NM_054044	Adgra2.	yes
MSTRG.17116	0.302173	6.03446	25.8727	0.000289948	0.0140718	NM_009275	Srprb.	yes
MSTRG.5423	-0.804958	2.008	25.8397	0.000291488	0.0141034	NM_001278269	Fyb.	yes
MSTRG.12644	-1.06814	1.39901	25.7761	0.000294485	0.0141861	NM_172777	Gbp9.	yes
MSTRG.7209	-0.555901	3.341	25.7281	0.000296773	0.0141861	NM_001304956	Nfkbie.	yes
MSTRG.10627	-0.429995	2.9417	25.7285	0.000296753	0.0141861	NM_026539	Chd1l.	yes
MSTRG.2554	0.300084	4.91505	25.7635	0.000295085	0.0141861	NM_001316728	Rnf167.	yes
MSTRG.14823	0.81262	1.52782	25.6986	0.000298186	0.0142109	NM_008486	Anpep.	yes
MSTRG.10896	-0.70085	3.66027	25.6654	0.000299789	0.0142445	NM_010260	Gbp2.	yes
MSTRG.10899	-0.308664	4.7496	25.5182	0.000307016	0.0145443	NM_145546	Gtf2b.	yes
MSTRG.1666	-0.262524	6.83181	25.4386	0.000311008	0.0146519	NM_145422	Rtcb.	yes
MSTRG.2356	0.660372	3.91951	25.4361	0.000311134	0.0146519	NM_030082	Hist3h2ba.	yes
MSTRG.9945	-0.286569	6.2985	25.3803	0.000313974	0.0147306	NM_025542	Rtfdc1.	yes
MSTRG.5977	0.701644	5.63236	25.3669	0.000314661	0.0147306	NM_177716	Ccdc184.	yes
MSTRG.5155	-0.443634	5.07649	25.3255	0.000316789	0.0147466	NM_001033272	Spata13.	yes
MSTRG.1982	0.290942	4.90604	25.3241	0.000316862	0.0147466	NM_172438	Thoc5.	yes
MSTRG.2025	0.531859	6.56319	25.2706	0.000319642	0.0148325	NM_001081652	Nacad.	yes
MSTRG.16918	0.428731	3.5172	25.1545	0.000325769	0.0150728	NM_030717	Lactb.	yes
MSTRG.13898	-0.712923	4.01539	25.1216	0.00032753	0.0151102	NM_001134391	Apobec1.	yes
MSTRG.15954	0.368696	4.66492	25.0691	0.000330365	0.0151968	NM_001044744	Gcdh.	yes
MSTRG.8479	-0.74742	3.43418	24.9942	0.000334454	0.0153022	NM_027106	Avpi1.	yes
MSTRG.12071	0.653261	5.98046	24.9919	0.000334584	0.0153022	NM_001113360	Plch2.	yes
MSTRG.6378	0.509559	7.47975	24.9378	0.000337579	0.0153948	NM_001012765	Adcy5.	yes
MSTRG.3782	0.242835	7.23383	24.8008	0.000345302	0.0157018	NM_030225	Dlst.	yes
NM_145227	-1.05322	-0.429975	24.7254	0.000349646	0.0158539	NM_145227	Oas2.	yes
MSTRG.7294	-0.850731	0.5782	24.6593	0.000353504	0.0159201	NM_015766	Ebi3.	yes
MSTRG.9385	0.287798	4.79324	24.6489	0.000354114	0.0159201	NM_010290	Gjd2.	yes
MSTRG.12308	0.316098	4.75813	24.6716	0.000352779	0.0159201	NM_009206	Slc4a1ap.	yes
MSTRG.10549	0.297226	5.35092	24.6123	0.000356274	0.0159719	NM_030074	Zfp687.	yes
MSTRG.8840	0.838229	-0.139349	24.595	0.000357302	0.0159729	NM_138942	Dbh.	yes
MSTRG.12545	0.457277	4.31362	24.4585	0.000365529	0.0162948	NM_172712	Uba6.	yes
MSTRG.2691	-0.350456	4.58327	24.3553	0.000371902	0.0164954	NM_133706	Tmem97.	yes
MSTRG.7055	-0.329805	4.39079	24.352	0.000372109	0.0164954	NM_017463	Pbx2.	yes
MSTRG.14223	0.483198	3.96104	24.2761	0.000376875	0.0166139	NM_001277988	Meis3.	yes
MSTRG.10435	0.567528	3.8911	24.2776	0.000376783	0.0166139	NR_015498	1500004A13Rik.	yes
MSTRG.4927	0.31637	5.00237	24.2241	0.000380186	0.0166673	NM_001047433	Dph3.	yes
MSTRG.16409	0.368403	3.56881	24.2253	0.000380106	0.0166673	NM_199017	9230110C19Rik.	yes
MSTRG.9424	0.453123	2.53883	24.2067	0.000381303	0.0166702	NM_145530	Rhov.	yes
MSTRG.10025	-0.298548	6.16701	24.1575	0.000384473	0.016671	NM_031373	Ogfr.	yes
MSTRG.15692	0.342049	6.40999	24.1782	0.000383137	0.016671	NM_001284409	Casp3.	yes
MSTRG.15615	0.537744	2.8564	24.171	0.000383603	0.016671	NM_175136	Rnf122.	yes
MSTRG.10830	-0.697917	1.36147	24.1018	0.000388103	0.0167257	NM_145133	Tifa.	yes
MSTRG.13763	0.324285	5.50801	24.0737	0.000389951	0.0167257	NM_008516	Lrrn1.	yes
MSTRG.13525	0.385801	3.51788	24.1188	0.000386995	0.0167257	NM_001081145	Tigd2.	yes
MSTRG.11592	0.445118	5.2663	24.0745	0.000389898	0.0167257	NM_182929	Rims3.	yes
MSTRG.4617	0.823882	5.30607	24.0328	0.000392657	0.0167964	NM_010422	Hexb.	yes
MSTRG.468	-0.437847	6.44797	23.976	0.000396454	0.0168679	NM_177305	Arl4c.	yes
MSTRG.8038	0.47613	7.22167	23.9821	0.000396046	0.0168679	NM_008851	Pitpnm1.	yes
MSTRG.12758	-1.05911	4.48299	23.9011	0.000401523	0.0170379	NM_011854	Oasl2.	yes
MSTRG.13370	0.377618	5.90947	23.8541	0.000404746	0.0171289	NM_008973	Ptn.	yes
MSTRG.5663	0.519705	6.56133	23.8207	0.00040705	0.0171805	NM_011838	Lynx1.	yes
MSTRG.8683	0.961431	2.07525	23.6891	0.000416296	0.0175242	NM_010582	Itih2.	yes
MSTRG.17041	-1.14312	0.403935	23.6496	0.000419118	0.0175499	NM_007534	Bcl2a1b.	yes
MSTRG.12586	-0.527254	2.17848	23.6532	0.000418858	0.0175499	NM_175096	Stbd1.	yes
MSTRG.2470	-1.02701	5.73499	23.6228	0.000421044	0.0175841	NM_008744	Ntn1.	yes
MSTRG.12735	0.367155	6.46567	23.5993	0.00042274	0.0176086	NM_001162965	Sgsm1.	yes
MSTRG.6855	-0.614705	3.9225	23.5743	0.00042456	0.0176382	NM_001163102	Eme2.	yes
MSTRG.16851	0.838695	2.0499	23.5413	0.000426972	0.017692	NM_001040426	Thsd4.	yes
MSTRG.14079	0.655836	0.978563	23.3959	0.000437783	0.0180928	NM_008970	Pthlh.	yes
MSTRG.13203	-0.30169	6.66709	23.3768	0.000439231	0.0181054	NM_025624	Pomp.	yes
MSTRG.455	0.291517	6.53665	23.3036	0.000444817	0.0182882	NM_001111314	Ngef.	yes
MSTRG.4005	-1.2489	0.230218	23.197	0.000453106	0.0185808	NM_178911	Pld4.	yes
MSTRG.1124	-0.319356	4.85577	23.1615	0.000455908	0.0186476	NR_131912	Hymai.	yes
MSTRG.11165	0.776014	0.204868	23.0771	0.000462645	0.0188745	NA	NA.	yes
MSTRG.18011	-0.257088	7.29319	23.0599	0.000464031	0.0188757	NM_009031	Rbbp7.	yes
MSTRG.1490	0.321445	6.56934	23.0473	0.000465052	0.0188757	NM_172134	Pdxk.	yes
MSTRG.5849	-0.241207	6.50877	22.9906	0.000469677	0.0190147	NM_178627	Poldip3.	yes
MSTRG.5556	-0.579192	3.27606	22.9758	0.000470886	0.0190152	NM_013696	Trhr.	yes
MSTRG.13465	-0.926222	6.28239	22.8286	0.000483176	0.0193642	NM_001164207	Tmem176b.	yes
MSTRG.18017	0.294755	5.31154	22.8284	0.000483191	0.0193642	NM_009453	Zrsr2.	yes
MSTRG.4274	0.324426	5.30413	22.8512	0.000481267	0.0193642	NM_001199304	Atxn1.	yes
MSTRG.14331	0.393977	7.75154	22.796	0.000485949	0.0194257	NM_008168	Grik5.	yes
NM_001005508	-1.02271	0.0161793	22.7679	0.000488351	0.0194727	NM_001005508	Arhgap30.	yes
MSTRG.12811	0.438856	4.29453	22.7223	0.000492285	0.0195804	NM_001081236	2410131K14Rik.	yes
MSTRG.1498	-1.11808	0.0821744	22.6752	0.000496385	0.0196449	NM_013591	Madcam1.	yes
MSTRG.16692	0.373296	7.21462	22.6836	0.000495654	0.0196449	NM_027498	Sik3.	yes
MSTRG.14738	-0.576653	2.07261	22.6261	0.000500703	0.0196711	NM_013779	Magel2.	yes
MSTRG.9434	-0.273678	7.30445	22.5984	0.000503159	0.0196711	NM_019769	Chp1.	yes
MSTRG.2388	0.245931	7.58947	22.5988	0.000503121	0.0196711	NM_001039092	Tom1l2.	yes
MSTRG.3388	0.246252	5.22266	22.6439	0.000499135	0.0196711	NM_001167767	Ldah.	yes
MSTRG.3349	0.373939	3.98512	22.5975	0.000503242	0.0196711	NM_181420	Fn3krp.	yes
MSTRG.9712	-1.53515	0.607299	22.4921	0.000512712	0.0197968	NM_001009948	Nrsn2.	yes
MSTRG.722	-0.872692	2.69415	22.5156	0.000510583	0.0197968	NM_011198	Ptgs2.	yes
MSTRG.11632	-0.826063	0.414235	22.4785	0.000513944	0.0197968	NM_138683	Rspo1.	yes
MSTRG.748	-0.661259	4.11315	22.5059	0.000511459	0.0197968	NM_011267	Rgs16.	yes
MSTRG.3924	-0.248273	5.85198	22.5307	0.000509219	0.0197968	NM_001043335	Eml1.	yes
MSTRG.829	0.516799	2.15756	22.527	0.000509553	0.0197968	NR_040303	Gm20743.	yes
MSTRG.9186	0.249833	6.89581	22.3787	0.000523137	0.0201021	NM_010894	Neurod1.	yes
MSTRG.8167	0.567351	5.13224	22.3312	0.000527574	0.0202237	NM_201411	Flrt1.	yes
MSTRG.9490	-0.999875	7.68331	22.2669	0.000533662	0.0203034	NM_009735	B2m.	yes
NM_001313890	-0.863226	-0.308406	22.2429	0.000535948	0.0203034	NM_001313890	Il7.	yes
MSTRG.7832	-0.720971	2.64225	22.2254	0.00053763	0.0203034	NM_001146275	Iigp1.	yes
MSTRG.650	-0.487849	6.45079	22.2152	0.000538608	0.0203034	NM_001167949	Atp2b4.	yes
MSTRG.16206	-0.440241	5.07238	22.2254	0.00053763	0.0203034	NM_001170742	Wdr59.	yes
MSTRG.5551	-0.375169	3.89085	22.2813	0.000532294	0.0203034	NM_172815	Rspo2.	yes
MSTRG.17759	0.324885	6.93343	22.2382	0.0005364	0.0203034	NM_172932	Nlgn3.	yes
MSTRG.10894	-0.736759	3.31787	22.1887	0.000541167	0.0203448	NM_001083312	Gbp7.	yes
MSTRG.8248	0.520376	9.64284	22.1773	0.000542271	0.0203448	NM_133804	Tmem132a.	yes
MSTRG.5190	-0.308678	3.60674	22.135	0.000546394	0.0204511	NM_001253731	Ints9.	yes
MSTRG.16411	0.534755	4.62475	22.1135	0.000548507	0.0204819	NM_008829	Pgr.	yes
MSTRG.12851	0.762679	2.67462	22.0693	0.000552875	0.0205966	NM_001289809	Ccdc63.	yes
MSTRG.8161	-0.255023	7.44041	21.9863	0.000561183	0.0208571	NM_016737	Stip1.	yes
MSTRG.11038	-0.735119	1.97702	21.9664	0.0005632	0.0208832	NM_001329751	Ripk2.	yes
MSTRG.1397	-0.802308	1.86529	21.9248	0.000567435	0.0209911	NM_001253685	Dnajc12.	yes
MSTRG.7438	-0.858059	5.96242	21.8415	0.000576032	0.0212596	NM_009994	Cyp1b1.	yes
MSTRG.17896	0.33443	6.15839	21.6622	0.000595079	0.0219116	NM_021463	Prps1.	yes
MSTRG.7773	-0.580588	3.16637	21.578	0.000604269	0.0219457	NM_001170855	Trim36.	yes
MSTRG.11286	-0.480504	3.20188	21.5952	0.000602375	0.0219457	NM_001290518	Slc31a2.	yes
MSTRG.4826	-0.272501	5.94905	21.5921	0.00060272	0.0219457	NM_001110794	Anxa7.	yes
MSTRG.17380	0.322861	4.6706	21.5777	0.000604301	0.0219457	NM_019461	Usp27x.	yes
MSTRG.5372	0.339232	6.20876	21.619	0.000599774	0.0219457	NM_025943	Dzip1.	yes
MSTRG.3807	0.398663	4.87858	21.6289	0.000598694	0.0219457	NM_172583	Tmem63c.	yes
MSTRG.8785	0.279148	8.66176	21.547	0.000607692	0.0220184	NM_175300	Anapc2.	yes
MSTRG.13492	0.312967	6.22744	21.5073	0.000612114	0.0220778	NM_001163640	Chn2.	yes
MSTRG.5871	0.340728	4.92603	21.5078	0.000612059	0.0220778	NM_146061	Prr5.	yes
NM_010076	0.532483	1.81702	21.4271	0.00062117	0.0223537	NM_010076	Drd1.	yes
NM_001291801	0.533173	1.81492	21.4056	0.000623617	0.022391	NM_001291801	Drd1.	yes
MSTRG.5097	-0.353746	5.40552	21.3581	0.000629072	0.0225358	NM_011189	Psme1.	yes
MSTRG.7400	-0.25014	5.29252	21.3069	0.000635019	0.0226939	NM_001271483	Clip4.	yes
MSTRG.3454	0.408292	2.69054	21.2956	0.000636345	0.0226939	NR_015504	2410018L13Rik.	yes
NM_147218	-0.905242	0.534282	21.255	0.000641119	0.0228129	NM_147218	Abca6.	yes
MSTRG.5783	-0.303083	6.01517	21.2073	0.000646781	0.0229629	NM_013818	Gtpbp1.	yes
MSTRG.107	0.254632	6.75212	21.1856	0.000649373	0.0229715	NM_183019	Arhgef4.	yes
MSTRG.1342	0.306869	5.95264	21.1811	0.000649919	0.0229715	NM_001033259	Mcu.	yes
MSTRG.5532	0.341907	4.31442	21.087	0.000661324	0.023271	NM_001289471	Klf10.	yes
MSTRG.3905	0.645929	6.18181	21.0931	0.000660582	0.023271	NR_045047	Tunar.	yes
MSTRG.13499	-0.659361	1.88695	21.0201	0.000669583	0.0233033	NM_001171007	Nod1.	yes
MSTRG.14028	-0.602649	5.25158	21.0274	0.000668673	0.0233033	NM_019946	Mgst1.	yes
MSTRG.13548	-0.392034	3.11805	21.066	0.00066391	0.0233033	NM_009075	Rpia.	yes
MSTRG.6503	-0.307205	5.05809	21.0223	0.000669303	0.0233033	NM_007757	Cpox.	yes
MSTRG.16485	-0.262464	7.08532	21.048	0.000666128	0.0233033	NM_016742	Cdc37.	yes
MSTRG.12551	-0.255019	4.89585	21.0048	0.00067148	0.0233181	NM_023054	Utp3.	yes
MSTRG.13132	0.359395	5.94759	20.9697	0.000675878	0.0234196	NM_001033312	Fbxl18.	yes
MSTRG.4318	0.335668	7.13333	20.9464	0.000678809	0.0234699	NM_001024474	Diras2.	yes
MSTRG.17373	-0.668853	4.35489	20.8952	0.00068532	0.0234935	NM_177914	Dgkk.	yes
MSTRG.14244	-0.300564	8.31243	20.8713	0.000688374	0.0234935	NM_001099636	Pnmal2.	yes
MSTRG.9412	0.292585	7.90479	20.8774	0.000687596	0.0234935	NM_001033254	Pak6.	yes
MSTRG.15220	0.3226	8.60914	20.8756	0.000687822	0.0234935	NM_001252566	Sez6l2.	yes
MSTRG.9853	0.3488	4.07829	20.8855	0.000686555	0.0234935	NM_173397	Fitm2.	yes
MSTRG.3985	0.380699	3.11815	20.8907	0.000685893	0.0234935	NR_045295	2810029C07Rik.	yes
NM_181545	-1.18767	0.409662	20.7492	0.000704269	0.0238897	NM_181545	Slfn8.	yes
MSTRG.7144	-0.266842	5.32757	20.7376	0.000705791	0.0238897	NM_026987	Dhx16.	yes
MSTRG.11537	0.324186	4.78505	20.7672	0.000701897	0.0238897	NM_001313916	Plk3.	yes
MSTRG.2509	0.750735	3.81976	20.736	0.000706004	0.0238897	NM_001291058	Cd68.	yes
MSTRG.15670	1.38271	0.569601	20.7183	0.000708357	0.0239184	NA	NA.	yes
MSTRG.1797	-0.35727	5.49999	20.6802	0.000713426	0.0239685	NM_001003950	Rab3ip.	yes
MSTRG.16333	-0.299524	4.85784	20.6883	0.000712354	0.0239685	NM_018855	Gas8.	yes
MSTRG.146	-0.265786	5.41519	20.6732	0.000714374	0.0239685	NM_172054	Txndc9.	yes
MSTRG.6186	-0.627893	3.56298	20.6081	0.000723161	0.0241612	NM_146068	Spidr.	yes
MSTRG.15546	-0.531715	1.15398	20.615	0.000722228	0.0241612	NM_177898	Nek5.	yes
MSTRG.5581	-0.427587	3.93892	20.5969	0.000724683	0.0241612	NM_010930	Nov.	yes
MSTRG.6258	0.786161	2.29603	20.5853	0.000726269	0.0241633	NM_001144953	Vwa5b2.	yes
MSTRG.4250	-0.262899	5.26595	20.5436	0.000732	0.024303	NM_026550	Pak1ip1.	yes
MSTRG.2016	0.39368	7.82132	20.465	0.000742935	0.0246146	NM_001005867	Zmiz2.	yes
MSTRG.11832	-0.829343	3.17461	20.3998	0.000752157	0.0248682	NM_001008232	Asap3.	yes
MSTRG.10102	-0.633702	1.85365	20.3289	0.000762338	0.0251002	NM_007825	Cyp7b1.	yes
MSTRG.14953	0.25795	6.17891	20.3354	0.000761396	0.0251002	NM_028410	Prkrir.	yes
MSTRG.15847	0.45417	2.63827	20.3015	0.000766318	0.025179	NM_001164581	Zfp961.	yes
MSTRG.13467	0.807315	5.77905	20.2747	0.000770226	0.0252551	NM_053110	Gpnmb.	yes
MSTRG.9192	-0.455844	3.76226	20.2526	0.000773472	0.025275	NM_011356	Frzb.	yes
MSTRG.1908	-0.274058	6.78136	20.2489	0.000774017	0.025275	NM_011119	Pa2g4.	yes
MSTRG.15953	-0.949536	2.54286	20.2225	0.000777922	0.0253503	NM_001168244	Syce2.	yes
MSTRG.16546	0.333858	6.94142	20.1237	0.000792736	0.0257802	NM_001310766	B3gat1.	yes
MSTRG.15319	-0.240876	5.09322	20.0792	0.00079951	0.0259473	NM_025392	Bccip.	yes
MSTRG.13645	0.444013	6.84889	20.0635	0.000801912	0.0259721	NM_001001160	Fbxo41.	yes
MSTRG.14418	-0.386785	4.77553	19.9714	0.000816206	0.0263812	NM_001306222	Nfkbib.	yes
MSTRG.13313	-0.343203	4.97943	19.9343	0.000822052	0.0265162	NM_133925	Rbm28.	yes
MSTRG.12987	-0.30969	5.21741	19.8775	0.00083109	0.0265795	NM_020022	Rfc2.	yes
MSTRG.9265	0.219906	5.61829	19.8547	0.000834751	0.0265795	NM_145528	Atg13.	yes
MSTRG.7421	0.248326	5.6502	19.8669	0.000832781	0.0265795	NM_133747	Fam98a.	yes
MSTRG.2238	0.282771	7.25206	19.8485	0.000835739	0.0265795	NM_001163671	Mapk9.	yes
MSTRG.14685	0.457374	6.33914	19.8931	0.000828584	0.0265795	NM_001037906	Nell1.	yes
MSTRG.5063	0.658459	2.09788	19.8791	0.000830822	0.0265795	NM_080726	Rem2.	yes
MSTRG.6017	0.711659	0.216569	19.8904	0.00082903	0.0265795	NM_001081254	Fam186b.	yes
MSTRG.2316	-0.4729	4.79769	19.8057	0.000842677	0.0267466	NM_001199275	Tnip1.	yes
MSTRG.11119	-0.228556	6.33182	19.7088	0.000858634	0.0271986	NM_029814	Chmp5.	yes
MSTRG.14563	-0.407188	2.6598	19.6925	0.00086134	0.02723	NM_001008549	Zfp658.	yes
MSTRG.9868	-0.7882	7.14232	19.6673	0.000865574	0.0273094	NM_011521	Sdc4.	yes
NM_001167743	-1.22396	0.25688	19.6035	0.000876361	0.0274881	NM_001167743	Slfn8.	yes
NM_001293783	-0.956532	0.719462	19.5727	0.000881628	0.0274881	NM_001293783	Ddx60.	yes
MSTRG.2338	-0.418754	5.04264	19.5895	0.000878745	0.0274881	NM_001166669	Gemin5.	yes
MSTRG.5481	0.288173	7.59243	19.6134	0.000874682	0.0274881	NM_020332	Ank.	yes
MSTRG.9852	0.438263	6.25093	19.6017	0.000876664	0.0274881	NM_144891	Gdap1l1.	yes
MSTRG.9595	0.441665	3.64808	19.5746	0.000881312	0.0274881	NM_001291031	Ap5s1.	yes
MSTRG.5112	-0.729207	0.614184	19.5046	0.000893405	0.027653	NA	NA.	yes
MSTRG.9378	0.244881	6.32183	19.4919	0.000895629	0.027653	NM_133749	Emc7.	yes
MSTRG.890	0.256172	5.96482	19.5305	0.000888903	0.027653	NM_020579	B4galt3.	yes
MSTRG.6699	0.433079	6.3498	19.5155	0.000891509	0.027653	NM_001290707	Pde10a.	yes
MSTRG.14926	0.538497	3.26463	19.4967	0.000894792	0.027653	NM_001177412	Usp35.	yes
MSTRG.17076	0.42434	4.25798	19.4813	0.000897482	0.0276564	NM_053268	Rasa2.	yes
MSTRG.9129	0.300311	5.77588	19.4255	0.000907325	0.0279055	NM_172664	Tlk1.	yes
MSTRG.10295	-0.430865	3.48034	19.3917	0.000913349	0.0280365	NM_001177732	Plch1.	yes
MSTRG.17870	0.345059	4.68286	19.3634	0.000918429	0.028138	NM_177919	Tceal5.	yes
MSTRG.10928	-0.854826	2.31973	19.3216	0.000925995	0.0283151	NM_133871	Ifi44.	yes
MSTRG.15777	0.392313	8.46021	19.2971	0.000930458	0.0283458	NM_007789	Ncan.	yes
MSTRG.10000	0.478323	2.52795	19.2965	0.00093057	0.0283458	NM_001162922	Zfp931.	yes
MSTRG.2957	-0.543355	1.00472	19.2728	0.00093492	0.0283614	NA	NA.	yes
MSTRG.9540	-0.27021	4.62755	19.2645	0.000936445	0.0283614	NM_029963	Mrps5.	yes
MSTRG.13288	0.660176	2.79448	19.27	0.000935434	0.0283614	NM_001081351	Cped1.	yes
MSTRG.583	-0.491508	3.9686	19.2517	0.000938808	0.0283788	NM_001311089	Lypd1.	yes
MSTRG.582	-0.499566	3.57022	19.2407	0.000940856	0.0283867	NM_027677	Gpr39.	yes
MSTRG.17860	0.225383	6.7235	19.1917	0.000949983	0.0286077	NM_001166397	Armcx2.	yes
MSTRG.8447	0.265954	4.15852	19.1497	0.000957879	0.0287364	NM_145952	Tbc1d12.	yes
MSTRG.14149	1.00385	0.139318	19.1583	0.00095626	0.0287364	NA	NA.	yes
MSTRG.7152	-1.04978	0.202145	19.1381	0.000960083	0.0287482	NM_001271005	H2-T-ps.	yes
MSTRG.16887	0.266665	6.57953	19.0966	0.000967997	0.0289305	NM_001134399	Megf11.	yes
MSTRG.6305	-1.12632	3.34417	19.0858	0.000970063	0.0289378	NM_023386	Rtp4.	yes
MSTRG.2752	-0.262175	5.98489	19.0287	0.000981097	0.0291971	NM_027427	Taf15.	yes
MSTRG.16386	0.293118	4.34477	19.0219	0.000982434	0.0291971	NM_001326359	Aasdhppt.	yes
MSTRG.12830	-1.04026	0.508765	19.01	0.000984754	0.0292113	NM_145211	Oas1a.	yes
MSTRG.2683	0.345455	4.1117	18.9505	0.000996469	0.0295037	NM_026740	Slc46a1.	yes
MSTRG.15714	0.780689	1.01695	18.8644	0.0010137	0.029958	NM_009136	Scrg1.	yes
MSTRG.10408	0.252595	7.29323	18.7968	0.00102749	0.030309	NM_001310587	Mef2d.	yes
MSTRG.14222	0.333919	7.95585	18.773	0.00103239	0.030397	NM_148946	Slc8a2.	yes
MSTRG.16781	-0.642296	1.0456	18.705	0.00104655	0.0307002	NM_027397	Isl2.	yes
MSTRG.1586	-0.342014	6.66186	18.7072	0.00104607	0.0307002	NM_134135	Slc39a3.	yes
MSTRG.2517	0.231087	8.16977	18.6793	0.00105196	0.0308017	NM_198862	Nlgn2.	yes
MSTRG.14744	0.287524	7.75726	18.6083	0.00106709	0.0311872	NM_021366	Klf13.	yes
MSTRG.11088	-0.261137	4.5885	18.5861	0.00107186	0.0312691	NM_011895	Slc35a1.	yes
MSTRG.13599	-0.485987	2.29694	18.57	0.00107535	0.0313134	NM_009313	Tacr1.	yes
MSTRG.9494	0.335191	5.07192	18.5499	0.00107971	0.0313829	NM_145531	Spg11.	yes
MSTRG.1851	-0.268393	6.27425	18.5145	0.00108745	0.0315499	NM_009870	Cdk4.	yes
MSTRG.5529	0.297237	8.50034	18.4996	0.00109072	0.0315871	NM_001170866	Ncald.	yes
MSTRG.7201	-0.263449	4.99756	18.4863	0.00109366	0.0316146	NM_152810	Cdc5l.	yes
MSTRG.16114	0.3207	4.69298	18.4743	0.00109632	0.0316339	NM_177150	Cenpt.	yes
NM_013599	-0.894466	0.36064	18.415	0.00110957	0.0319157	NM_013599	Mmp9.	yes
MSTRG.14293	-0.601272	3.82679	18.4126	0.00111011	0.0319157	NM_001290457	Relb.	yes
MSTRG.1614	0.420344	4.92814	18.3919	0.00111477	0.0319917	NM_028657	Mfsd12.	yes
MSTRG.14026	0.326683	7.59359	18.3519	0.00112385	0.0321941	NM_001164401	Ptpro.	yes
MSTRG.2298	-0.64277	3.95581	18.3131	0.00113275	0.0322164	NM_001159393	Irf1.	yes
MSTRG.16508	-0.425915	2.49866	18.3169	0.00113189	0.0322164	NM_177030	Dock6.	yes
MSTRG.2544	-0.403415	5.31153	18.327	0.00112955	0.0322164	NM_001271358	Arrb2.	yes
MSTRG.5513	-0.318672	4.85563	18.3205	0.00113106	0.0322164	NM_008287	Rida.	yes
MSTRG.9426	-0.786434	-0.00640932	18.1978	0.00115969	0.0327395	NM_177157	Gchfr.	yes
MSTRG.11732	-0.702027	2.28494	18.1903	0.00116146	0.0327395	NM_001083119	Ptpru.	yes
MSTRG.16044	-0.518222	0.700561	18.2016	0.00115878	0.0327395	NM_026385	Pllp.	yes
MSTRG.5749	0.440316	6.7909	18.2061	0.00115773	0.0327395	NM_183141	Elfn2.	yes
MSTRG.14095	0.474305	4.77324	18.2212	0.00115415	0.0327395	NM_001112796	Bicd1.	yes
MSTRG.2575	-0.966275	2.17298	18.1743	0.00116527	0.0327887	NM_001037713	Xaf1.	yes
MSTRG.13493	0.326635	4.88404	18.1545	0.00117	0.0328636	NR_033635	9130019P16Rik.	yes
MSTRG.3320	-0.29621	4.71225	18.1287	0.00117618	0.0328987	NM_011568	Alyref.	yes
MSTRG.3880	0.356319	5.29492	18.1303	0.00117581	0.0328987	NM_172584	Itpk1.	yes
NM_001290651	0.578099	0.594495	18.1234	0.00117747	0.0328987	NM_001290651	Scml2.	yes
MSTRG.1889	-0.431127	5.12308	18.1131	0.00117995	0.0329101	NM_019963	Stat2.	yes
MSTRG.13272	-0.480004	3.41374	18.0871	0.00118626	0.0330279	NM_207176	Tes.	yes
MSTRG.17316	0.248064	7.71034	18.0594	0.00119302	0.0331353	NM_175114	Trak1.	yes
MSTRG.12964	0.282676	4.19045	18.0502	0.00119527	0.0331353	NM_172509	Kctd7.	yes
MSTRG.2845	0.303498	5.82137	18.0457	0.00119638	0.0331353	NM_028296	Car10.	yes
MSTRG.6084	0.462883	6.36037	18.0277	0.0012008	0.0331999	NM_021391	Ppp1r1a.	yes
MSTRG.13803	0.388567	4.86971	18.0054	0.00120632	0.0332944	NM_001289699	Prrt3.	yes
MSTRG.16660	0.368408	4.42787	17.9891	0.00121037	0.0333481	NM_001293630	Slc37a4.	yes
MSTRG.15178	-0.816073	2.14097	17.9694	0.00121529	0.0334257	NM_001008700	Il4ra.	yes
NM_001290652	0.578099	0.593034	17.9547	0.00121897	0.033469	NM_001290652	Scml2.	yes
MSTRG.10218	-0.941711	0.150632	17.9311	0.00122492	0.0335742	NA	NA.	yes
NM_001293734	-0.764127	0.0457095	17.8788	0.00123821	0.033847	NM_001293734	Rorc.	yes
MSTRG.1639	-0.228316	4.90542	17.8752	0.00123914	0.033847	NM_010914	Nfyb.	yes
MSTRG.5064	0.25476	6.68686	17.7963	0.00125953	0.0343155	NM_001313906	Prmt5.	yes
MSTRG.17888	0.529511	5.27393	17.7922	0.00126061	0.0343155	NM_001254761	Rnf128.	yes
NM_011281	-0.783657	0.0675486	17.7175	0.0012803	0.0347918	NM_011281	Rorc.	yes
MSTRG.5510	-0.420888	3.57245	17.6805	0.00129018	0.0348811	NM_016762	Matn2.	yes
MSTRG.17706	0.282479	4.4092	17.6842	0.0012892	0.0348811	NM_001294138	Gk.	yes
MSTRG.4305	0.908118	-0.261429	17.6952	0.00128624	0.0348811	NM_012050	Omd.	yes
MSTRG.16766	-0.357454	4.08424	17.6513	0.00129806	0.0350041	NM_021422	Dnaja4.	yes
MSTRG.16339	-0.285507	4.8447	17.6472	0.00129914	0.0350041	NM_172288	Nup133.	yes
NM_001313888	-0.84502	-0.136761	17.6159	0.00130766	0.0350357	NM_001313888	Il7.	yes
NM_001313889	-0.84502	-0.136761	17.6159	0.00130766	0.0350357	NM_001313889	Il7.	yes
MSTRG.14872	0.32063	4.1443	17.6104	0.00130915	0.0350357	NM_001159672	Efl1.	yes
MSTRG.5593	0.362071	2.35817	17.6277	0.00130445	0.0350357	NM_001081396	Tbc1d31.	yes
MSTRG.16862	-0.24108	7.53638	17.5533	0.00132487	0.0353966	NM_009672	Anp32a.	yes
MSTRG.8329	-0.443013	3.96208	17.5452	0.00132712	0.0353973	NM_001252684	Smc5.	yes
MSTRG.879	0.574315	2.17342	17.5182	0.00133462	0.0355376	NM_010188	Fcgr3.	yes
MSTRG.16974	0.223066	5.71137	17.5089	0.00133723	0.0355474	NM_016963	Tmod3.	yes
MSTRG.15923	0.234705	7.40775	17.4984	0.00134017	0.035566	NM_001277898	Prkaca.	yes
NM_001136079	-0.825463	0.266659	17.4594	0.00135118	0.0357979	NM_001136079	Ptger4.	yes
MSTRG.8431	0.344963	5.37268	17.4515	0.00135342	0.0357979	NM_001290826	Cpeb3.	yes
MSTRG.11343	-0.581173	1.07001	17.4379	0.00135726	0.0358399	NM_001081012	Ccdc171.	yes
MSTRG.15666	-0.304239	4.06638	17.4283	0.00136001	0.0358527	NM_013522	Frg1.	yes
NM_001289915	-0.621866	0.861462	17.3065	0.00139532	0.0366012	NM_001289915	Cd83.	yes
NM_009856	-0.621866	0.861462	17.3065	0.00139532	0.0366012	NM_009856	Cd83.	yes
MSTRG.16436	0.27572	5.99009	17.3151	0.0013928	0.0366012	NM_019482	Panx1.	yes
MSTRG.13909	-1.14361	3.54713	17.2518	0.00141154	0.0369657	NM_001097617	C1s1.	yes
NM_013673	-0.965186	-0.382107	17.2437	0.00141395	0.0369677	NM_013673	Sp100.	yes
MSTRG.6001	0.479512	4.66471	17.2148	0.00142263	0.0371335	NM_010271	Gpd1.	yes
MSTRG.10872	-0.624463	4.56695	17.1964	0.00142817	0.0371558	NM_008689	Nfkb1.	yes
MSTRG.2705	-0.419025	3.151	17.1978	0.00142775	0.0371558	NM_019409	Omg.	yes
MSTRG.4314	-0.700197	6.81493	17.1626	0.00143845	0.0373621	NM_010101	S1pr3.	yes
MSTRG.12345	-0.451421	2.85483	17.1438	0.00144419	0.0374499	NM_139064	Tnip2.	yes
NR_121656	-0.760287	0.0497851	17.11	0.00145459	0.0376581	NR_121656	Rorc.	yes
MSTRG.17449	-0.792601	1.14062	17.0828	0.00146304	0.0377535	NM_172778	Maob.	yes
MSTRG.2943	0.342147	6.505	17.085	0.00146233	0.0377535	NM_001159319	Cacnb1.	yes
MSTRG.9224	-0.797618	2.73023	17.0575	0.00147094	0.0378958	NM_021398	Slc43a3.	yes
NM_008965	-0.816058	0.263172	17.0188	0.0014831	0.0381472	NM_008965	Ptger4.	yes
MSTRG.6853	-0.386609	5.69573	16.9843	0.00149405	0.0383045	NM_011956	Nubp2.	yes
MSTRG.2876	0.423988	4.61065	16.9844	0.00149404	0.0383045	NM_130858	Nxph3.	yes
MSTRG.4736	-0.424906	3.32889	16.9457	0.00150644	0.0385599	NM_001039244	Tmem267.	yes
NM_001162424	-1.02953	-0.196942	16.9113	0.00151756	0.0386575	NM_001162424	Arhgap4.	yes
MSTRG.8066	0.283362	6.22363	16.9149	0.00151637	0.0386575	NM_133803	Dpp3.	yes
MSTRG.1181	1.00509	2.06941	16.9243	0.00151334	0.0386575	NM_021509	Moxd1.	yes
MSTRG.7371	0.223165	5.47016	16.8986	0.0015217	0.0386743	NM_001037757	Wash1.	yes
MSTRG.2381	0.25798	5.5089	16.8943	0.00152309	0.0386743	NM_011991	Cops3.	yes
MSTRG.10895	-0.632896	3.74685	16.8356	0.00154238	0.0386777	NM_001289492	Gbp3.	yes
MSTRG.2969	-0.608744	4.2662	16.8276	0.00154504	0.0386777	NM_010517	Igfbp4.	yes
MSTRG.1431	0.298626	4.44211	16.8564	0.00153551	0.0386777	NM_029781	Rab36.	yes
MSTRG.8786	0.337321	9.05241	16.8272	0.00154516	0.0386777	NM_001177656	Grin1.	yes
MSTRG.11236	0.342049	6.88867	16.8435	0.00153977	0.0386777	NM_021436	Tmeff1.	yes
MSTRG.13721	0.344681	6.7017	16.8721	0.00153035	0.0386777	NM_009320	Slc6a6.	yes
MSTRG.13919	0.384701	5.28534	16.8413	0.00154051	0.0386777	NM_001145926	Pianp.	yes
MSTRG.1727	0.410707	2.85767	16.869	0.00153136	0.0386777	NR_015524	Cep83os.	yes
MSTRG.7504	0.559646	1.99899	16.8573	0.00153522	0.0386777	NM_001315503	Adcyap1.	yes
MSTRG.9324	-0.803041	5.76858	16.8104	0.00155077	0.0387401	NM_001039150	Cd44.	yes
MSTRG.718	0.322854	5.31662	16.8051	0.00155253	0.0387401	NM_009061	Rgs2.	yes
NM_001033345	-0.56184	1.24627	16.7942	0.00155615	0.0387694	NM_001033345	Catip.	yes
NM_001162423	-1.02953	-0.191433	16.7769	0.00156195	0.038792	NM_001162423	Arhgap4.	yes
NM_138630	-1.02953	-0.191433	16.7769	0.00156195	0.038792	NM_138630	Arhgap4.	yes
MSTRG.2369	0.311172	5.08237	16.7495	0.00157121	0.0389612	NM_001205068	Jmjd4.	yes
MSTRG.15488	-0.881617	-0.230549	16.7157	0.00158267	0.0391231	NM_011227	Rab20.	yes
NM_008371	-0.820662	-0.148619	16.72	0.00158122	0.0391231	NM_008371	Il7.	yes
MSTRG.12257	0.254005	7.30459	16.7057	0.00158611	0.0391471	NM_153526	Insig1.	yes
MSTRG.9459	-0.350806	3.26311	16.6515	0.00160477	0.0395461	NM_001177792	Snap23.	yes
MSTRG.8535	-0.734782	4.63417	16.6353	0.0016104	0.039549	NM_001177369	Nfkb2.	yes
MSTRG.2423	-0.347199	5.70523	16.6277	0.00161304	0.039549	NM_001029936	Specc1.	yes
MSTRG.15919	-0.275181	4.7433	16.6404	0.00160862	0.039549	NM_197982	Ddx39.	yes
MSTRG.733	-0.263885	5.46276	16.6156	0.00161728	0.039549	NM_011277	Rnf2.	yes
MSTRG.15969	0.261522	7.92888	16.6046	0.00162115	0.039549	NM_001122843	Tnpo2.	yes
MSTRG.14644	0.386411	3.97626	16.5948	0.0016246	0.039549	NM_001243052	Bcat2.	yes
MSTRG.9613	0.461244	1.89312	16.6027	0.00162182	0.039549	NM_001291054	Mcm8.	yes
MSTRG.5078	0.540928	2.45933	16.5941	0.00162482	0.039549	NM_026066	Cmtm5.	yes
MSTRG.16203	-0.358457	4.57856	16.5422	0.0016432	0.0399351	NM_146218	Rfwd3.	yes
MSTRG.2932	-0.52952	3.03746	16.5215	0.00165063	0.0400544	NM_001085500	Cisd3.	yes
MSTRG.6082	-0.690273	2.51025	16.4983	0.00165895	0.0401421	NM_153505	Nckap1l.	yes
MSTRG.5475	0.316549	5.21239	16.4973	0.00165931	0.0401421	NM_001034851	Fam134b.	yes
MSTRG.9518	-0.35492	4.49378	16.4167	0.00168871	0.0407292	NM_001291002	Galk2.	yes
MSTRG.16769	0.615457	0.205603	16.4191	0.00168783	0.0407292	NM_001284507	Crabp1.	yes
MSTRG.4094	0.282511	5.32666	16.4061	0.00169261	0.0407612	NM_010282	Ggps1.	yes
NM_172450	-0.651519	0.247602	16.3709	0.00170568	0.0410139	NM_172450	4930539E08Rik.	yes
MSTRG.12979	0.557171	6.17788	16.3581	0.00171045	0.0410662	NM_030719	Gatsl2.	yes
MSTRG.6240	0.441675	2.87163	16.349	0.00171387	0.0410863	NM_001033164	2510002D24Rik.	yes
MSTRG.8293	0.242347	6.95844	16.3102	0.00172848	0.0413741	NM_001205339	Psat1.	yes
MSTRG.2172	-0.2246	5.95717	16.2981	0.00173305	0.0414103	NM_025936	Rars.	yes
MSTRG.2611	0.322089	3.80937	16.2924	0.00173521	0.0414103	NM_001102611	Smyd4.	yes
MSTRG.3235	-0.801581	2.52715	16.2691	0.0017441	0.041483	NM_001167680	Rhbdf2.	yes
MSTRG.4677	-0.241922	4.9977	16.2639	0.0017461	0.041483	NM_027934	Rnf180.	yes
MSTRG.17082	0.305276	5.75858	16.2671	0.00174486	0.041483	NM_138756	Slc25a36.	yes
MSTRG.3555	-0.350749	4.71774	16.2518	0.00175073	0.0415308	NM_001198835	Coch.	yes
MSTRG.13316	0.369608	6.60075	16.2374	0.00175628	0.0416003	NM_001302933	Impdh1.	yes
MSTRG.3892	-0.593032	2.77992	16.1929	0.00177354	0.041884	NM_001281830	Ifi27l2a.	yes
MSTRG.7788	0.340078	6.39239	16.1965	0.00177214	0.041884	NM_001311097	Sema6a.	yes
MSTRG.1681	0.740055	1.04644	16.1599	0.00178648	0.042127	NA	NA.	yes
MSTRG.4598	-0.21939	5.45084	16.1296	0.00179844	0.0422833	NM_025630	Aggf1.	yes
MSTRG.16900	0.194813	6.71536	16.1311	0.00179786	0.0422833	NM_001301307	Oaz2.	no
MSTRG.4912	0.857514	2.89887	16.1191	0.00180259	0.0423182	NM_138672	Stab1.	yes
MSTRG.13813	0.406717	8.0422	16.0862	0.00181576	0.0425645	NM_001036684	Atp2b2.	yes
MSTRG.2560	0.256329	4.72985	16.0564	0.00182774	0.0427489	NM_178367	Dhx33.	yes
MSTRG.13299	0.340754	3.98213	16.04	0.00183441	0.0427489	NM_177013	Tmem229a.	yes
MSTRG.8519	0.448905	3.71072	16.0426	0.00183333	0.0427489	NM_001330506	Poll.	yes
MSTRG.7760	0.461442	7.22922	16.0487	0.00183086	0.0427489	NM_028392	Ppp2r2b.	yes
MSTRG.9053	-0.363593	3.6921	15.9639	0.00186559	0.0431057	NM_001141981	Rbm43.	yes
MSTRG.3754	-0.278733	6.53487	15.9563	0.00186873	0.0431057	NM_008943	Psen1.	yes
MSTRG.11324	0.25745	5.02427	15.9597	0.00186732	0.0431057	NM_001163732	Frmd3.	yes
MSTRG.17129	0.258904	5.13149	15.9939	0.00185321	0.0431057	NM_053159	Mrpl3.	yes
MSTRG.15227	0.263322	4.71813	15.9634	0.00186578	0.0431057	NM_146201	Zfp553.	yes
MSTRG.17130	0.366126	2.23386	15.9781	0.00185972	0.0431057	NM_029385	Nudt16.	yes
MSTRG.6267	0.427326	8.07307	15.9704	0.00186288	0.0431057	NM_133778	Fam131a.	yes
MSTRG.17270	0.345895	2.82731	15.8606	0.00190895	0.0439695	NM_148958	Osbpl10.	yes
MSTRG.11225	-0.319219	4.5982	15.8323	0.001921	0.0441253	NM_001312868	Tgfbr1.	yes
MSTRG.16122	0.383978	3.53872	15.8317	0.00192127	0.0441253	NM_198299	Enkd1.	yes
NM_028202	-0.736706	-0.0191014	15.7963	0.00193654	0.0443321	NM_028202	Klhl40.	yes
MSTRG.9659	-0.294038	4.44941	15.7914	0.00193866	0.0443321	NM_025820	Crnkl1.	yes
MSTRG.12152	0.303095	6.61921	15.8023	0.00193394	0.0443321	NM_001007220	Adam22.	yes
MSTRG.17901	0.293939	4.73777	15.7695	0.00194815	0.0444212	NM_011845	Mid2.	yes
MSTRG.9538	0.403144	5.23389	15.7758	0.00194542	0.0444212	NM_001111331	Kcnip3.	yes
MSTRG.12697	0.317329	5.45567	15.7519	0.00195582	0.0445321	NM_001289577	Chfr.	yes
MSTRG.920	0.431432	3.63382	15.7152	0.00197198	0.0448357	NM_008429	Kcnj9.	yes
MSTRG.15337	0.277615	6.06749	15.6655	0.00199409	0.0452737	NM_026391	Ppp2r2d.	yes
MSTRG.211	-0.518025	5.88548	15.5987	0.00202425	0.0457835	NM_001205313	Stat1.	yes
MSTRG.9541	-0.241219	4.50473	15.584	0.00203098	0.0457835	NM_001291012	Nphp1.	yes
MSTRG.6112	0.207449	7.48656	15.5892	0.0020286	0.0457835	NM_001252437	Mgrn1.	yes
MSTRG.10635	0.298992	4.24403	15.5891	0.00202862	0.0457835	NM_172863	Zfp697.	yes
MSTRG.8485	0.367849	6.901	15.5906	0.00202793	0.0457835	NM_001141983	Golga7b.	yes
MSTRG.3644	0.294173	7.42993	15.5772	0.00203408	0.0457884	NM_001110202	Trim9.	yes
MSTRG.1304	0.294311	3.89669	15.5696	0.00203755	0.0458017	NM_025705	Dcbld1.	yes
MSTRG.5066	-0.500143	2.3834	15.5547	0.00204442	0.0458572	NM_199470	Cdh24.	yes
MSTRG.15041	-0.369072	5.01122	15.5477	0.00204766	0.0458572	NM_020024	Taf10.	yes
MSTRG.17876	0.251911	4.32974	15.5455	0.00204869	0.0458572	NM_146236	Tceal1.	yes
MSTRG.1243	-0.249455	7.77123	15.5168	0.00206197	0.0460395	NM_001122892	Fyn.	yes
MSTRG.6836	0.235325	5.0618	15.5154	0.00206264	0.0460395	NM_001252463	Mlst8.	yes
MSTRG.3864	0.266638	4.72834	15.5048	0.00206759	0.0460853	NM_001177673	Gpr68.	yes
MSTRG.8153	0.35257	9.34953	15.4764	0.0020809	0.0461942	NM_001205234	Nrxn2.	yes
NM_001324548	0.679825	2.40401	15.4757	0.00208121	0.0461942	NM_001324548	Tecta.	yes
NM_009347	0.679825	2.40401	15.4757	0.00208121	0.0461942	NM_009347	Tecta.	yes
MSTRG.15922	0.290759	9.00565	15.4452	0.00209563	0.0464493	NM_181039	Adgrl1.	yes
MSTRG.2599	0.28474	6.40411	15.42	0.00210766	0.046521	NM_010813	Mnt.	yes
MSTRG.8999	0.294265	3.67291	15.4229	0.00210628	0.046521	NM_001083125	Lhx6.	yes
MSTRG.17216	0.421657	3.42542	15.4311	0.00210238	0.046521	NM_134420	Slc26a6.	yes
MSTRG.11761	0.231129	5.47079	15.4084	0.00211321	0.0465787	NM_001290725	Ppp1r8.	yes
MSTRG.12946	-0.412953	6.6022	15.397	0.00211866	0.046634	NM_011846	Mmp17.	yes
MSTRG.14534	-0.916751	2.98284	15.3843	0.0021248	0.0467045	NM_024413	Plekhf1.	yes
MSTRG.9587	0.346247	3.99559	15.3534	0.00213976	0.0469222	NR_015523	A730017L22Rik.	yes
MSTRG.5478	0.421405	1.97804	15.3516	0.00214062	0.0469222	NM_001310774	March11.	yes
MSTRG.6245	0.211062	6.33957	15.3181	0.00215702	0.047154	NM_010435	Hira.	yes
MSTRG.962	0.434333	2.04078	15.3178	0.00215714	0.047154	NA	NA.	yes
MSTRG.3097	0.22156	5.1199	15.3116	0.0021602	0.0471559	NM_007805	Cyb561.	yes
MSTRG.9357	0.42117	5.26599	15.2807	0.00217549	0.0474246	NM_021275	Kcna4.	yes
MSTRG.17295	-0.717264	2.9206	15.2667	0.00218244	0.0475107	NM_010851	Myd88.	yes
MSTRG.10737	0.301763	8.41647	15.2556	0.00218798	0.0475661	NM_001271599	Sort1.	yes
MSTRG.14486	0.689452	0.624167	15.237	0.00219726	0.0477024	NM_001290627	Atp4a.	yes
MSTRG.10897	-0.701339	-0.0693992	15.2281	0.00220177	0.0477352	NR_105802	Mir6381.	yes
MSTRG.8108	-0.497453	1.9982	15.1955	0.00221823	0.0479812	NR_003513	Neat1.	yes
MSTRG.1742	0.540347	2.27433	15.1936	0.00221917	0.0479812	NM_008524	Lum.	yes
MSTRG.7474	0.231423	6.49833	15.1674	0.00223252	0.0481388	NM_001159496	Ppm1b.	yes
MSTRG.15651	0.859438	1.39408	15.1719	0.00223026	0.0481388	NM_001113326	Msr1.	yes
MSTRG.7819	-0.320966	4.51455	15.1345	0.00224941	0.0484372	NM_010721	Lmnb1.	yes
MSTRG.827	0.249266	4.05517	15.1133	0.0022604	0.0486077	NM_029115	Ccdc181.	yes
MSTRG.5729	-1.09359	0.514603	15.1041	0.00226519	0.0486448	NM_001162883	Apol9a.	yes
MSTRG.598	-0.240063	4.69735	15.0837	0.0022758	0.048671	NM_001313695	Mcm6.	yes
MSTRG.11513	0.204558	6.39711	15.0894	0.00227285	0.048671	NM_001290658	Pomgnt1.	yes
MSTRG.17649	0.381193	6.47613	15.0782	0.00227867	0.048671	NM_001081979	Mecp2.	yes
MSTRG.9996	0.458448	4.14416	15.0804	0.00227753	0.048671	NM_001024849	Gm14325.	yes
MSTRG.12080	0.375421	2.54909	15.069	0.0022835	0.0487085	NM_001166029	Cfap74.	yes
MSTRG.15186	0.203936	6.67632	15.0403	0.00229864	0.0487551	NM_001311143	Xpo6.	yes
MSTRG.16363	0.209623	6.3608	15.0407	0.00229845	0.0487551	NM_008430	Kcnk1.	yes
MSTRG.3857	0.264811	3.54425	15.0358	0.00230104	0.0487551	NM_001290303	Nrde2.	yes
MSTRG.747	0.310879	4.56207	15.051	0.002293	0.0487551	NM_026380	Rgs8.	yes
MSTRG.3517	0.335653	6.18317	15.0364	0.00230072	0.0487551	NM_025840	Bzw2.	yes
MSTRG.1105	-0.39879	3.11041	15.0181	0.00231042	0.0488885	NM_011835	Katna1.	yes
MSTRG.15397	0.210338	7.45722	14.9837	0.00232885	0.0491026	NM_023764	Tollip.	yes
MSTRG.3506	0.255647	4.58558	14.9771	0.00233238	0.0491026	NR_015602	F730043M19Rik.	yes
MSTRG.5212	0.383172	6.17487	14.9851	0.00232807	0.0491026	NM_175498	Pnma2.	yes
MSTRG.12741	0.981482	0.516016	14.9761	0.00233291	0.0491026	NM_146162	Tmem119.	yes
MSTRG.1887	0.301265	3.18469	14.9407	0.00235208	0.0494403	NM_025716	Spryd4.	yes
MSTRG.5234	0.205363	6.44477	14.922	0.00236227	0.0495876	NM_153514	Rhobtb2.	yes
MSTRG.3280	0.516953	4.43289	14.9164	0.00236533	0.0495876	NM_018822	Sgsh.	yes
MSTRG.14857	-0.256322	4.02734	14.9015	0.00237351	0.0496693	NM_001252525	Cpeb1.	yes
MSTRG.2878	0.247573	6.44755	14.8979	0.00237549	0.0496693	NM_008831	Phb.	yes
MSTRG.7247	0.288256	5.10582	14.8917	0.00237891	0.0496754	NM_001100452	Gltscr1l.	yes
MSTRG.4973	0.233617	6.15236	14.8726	0.00238947	0.0498303	NM_001310534	Txndc16.	yes
MSTRG.14573	0.738522	2.23976	14.8658	0.00239321	0.0498429	NM_009131	Clec11a.	yes
MSTRG.12413	-0.632293	1.22357	14.8391	0.00240806	0.0500865	NM_001077398	Ldb2.	no
MSTRG.1707	-0.292733	5.58889	14.8079	0.00242557	0.0503846	NM_146239	Cdk17.	no
MSTRG.6437	0.29761	9.1404	14.7908	0.00243528	0.0505201	NM_007508	Atp6v1a.	no
MSTRG.14467	0.703781	3.11176	14.7614	0.00245199	0.0508004	NM_011662	Tyrobp.	no
MSTRG.3826	0.298053	4.6926	14.7452	0.00246124	0.0509256	NM_001277296	Adck1.	no
MSTRG.17969	0.223545	5.43622	14.7327	0.00246844	0.0510081	NM_023788	Mageh1.	no
MSTRG.5331	-0.408463	3.39851	14.689	0.00249372	0.0514634	NM_001081278	Tbc1d4.	no
MSTRG.16611	-0.530632	4.19722	14.627	0.00253015	0.0520798	NM_001199556	AW551984.	no
MSTRG.17730	0.390826	4.01772	14.6274	0.0025299	0.0520798	NM_175179	Amer1.	no
MSTRG.6614	0.286877	6.46786	14.6161	0.0025366	0.0521448	NM_026700	Dopey2.	no
MSTRG.2524	-0.335088	3.60937	14.5827	0.00255651	0.0524184	NM_019726	Gps2.	no
MSTRG.17417	0.270193	4.5419	14.5831	0.00255633	0.0524184	NM_001290430	Ftsj1.	no
MSTRG.7427	0.358634	5.97778	14.5557	0.00257281	0.0526845	NM_011500	Strn.	no
MSTRG.9083	0.261836	5.43894	14.5331	0.00258651	0.0528314	NM_020575	March7.	no
MSTRG.7486	0.373163	5.40107	14.5329	0.00258664	0.0528314	NM_019936	Cript.	no
MSTRG.12372	-0.437451	3.35856	14.5175	0.00259602	0.0529548	NM_025725	Ccdc96.	no
MSTRG.7394	0.459549	1.48347	14.497	0.00260852	0.0531414	NM_001142631	Spdya.	no
MSTRG.10623	0.377147	3.487	14.4815	0.00261811	0.0532685	NM_001146001	Pdzk1.	no
MSTRG.14749	0.362307	4.4758	14.471	0.00262454	0.0532867	NM_028626	Mcee.	no
MSTRG.3293	0.389492	7.17415	14.4637	0.00262908	0.0532867	NM_001198785	Aatk.	no
MSTRG.9625	0.427789	4.60232	14.4685	0.00262614	0.0532867	NM_001141946	Mkks.	no
MSTRG.5697	0.31235	5.07002	14.455	0.00263451	0.0533287	NM_130893	Scrt1.	no
MSTRG.6510	-0.246018	4.68052	14.4288	0.00265083	0.0535906	NM_019665	Arl6.	no
MSTRG.2348	0.295256	5.70762	14.4137	0.00266028	0.0537132	NM_001161338	Sh3bp5l.	no
MSTRG.8149	-0.289894	4.34521	14.4016	0.00266789	0.0537301	NM_001166370	Trmt112.	no
MSTRG.15430	0.236441	4.26334	14.4051	0.00266573	0.0537301	NM_175534	Mrgpre.	no
NM_001163590	-0.667759	0.557304	14.3813	0.00268073	0.0538165	NM_001163590	Stx11.	no
MSTRG.7894	-0.550877	1.27035	14.3858	0.00267791	0.0538165	NM_172833	Malt1.	no
MSTRG.4880	-0.411386	2.92005	14.3788	0.00268235	0.0538165	NM_134437	Il17rd.	no
MSTRG.3823	-0.237151	5.96446	14.3603	0.00269412	0.0539163	NM_025507	Snw1.	no
MSTRG.15414	0.72407	7.45263	14.3636	0.00269198	0.0539163	NM_001122736	Igf2.	no
MSTRG.7952	0.250065	6.84654	14.3377	0.00270853	0.0539326	NM_201354	Ctif.	no
MSTRG.6516	0.305826	3.28724	14.3424	0.00270556	0.0539326	NM_178925	Nsun3.	no
NM_007781	0.630529	0.62971	14.3464	0.00270298	0.0539326	NM_007781	Csf2rb2.	no
NM_001287389	0.631276	0.607197	14.3518	0.00269955	0.0539326	NM_001287389	Csf2rb2.	no
MSTRG.9292	-0.565732	3.88686	14.306	0.00272898	0.0542718	NM_001136055	Cd82.	no
NM_029075	-0.654517	0.568912	14.2945	0.00273646	0.0542845	NM_029075	Stx11.	no
MSTRG.11650	-0.213551	6.37632	14.2962	0.00273534	0.0542845	NM_013718	Trappc3.	no
MSTRG.2856	0.377688	3.22995	14.2823	0.00274437	0.0543734	NM_001013381	Rsad1.	no
MSTRG.5269	-0.312575	6.35944	14.2744	0.00274952	0.0544076	NM_001285423	Esd.	no
MSTRG.7576	-0.519637	6.0358	14.2506	0.00276517	0.0546491	NM_001308641	Aqp4.	no
MSTRG.3125	0.270874	5.57309	14.2175	0.002787	0.0549437	NM_010655	Kpna2.	no
MSTRG.12247	0.49098	2.18425	14.2203	0.00278514	0.0549437	NA	NA.	no
MSTRG.12899	-0.334692	4.5205	14.2015	0.00279763	0.0550166	NM_144509	Arl6ip4.	no
MSTRG.16296	0.538566	0.797531	14.2034	0.0027964	0.0550166	NA	NA.	no
MSTRG.4502	0.248687	6.60931	14.1944	0.0028024	0.0550423	NM_177333	Exoc3.	no
MSTRG.8474	0.244689	5.5091	14.1885	0.00280636	0.0550519	NM_028152	Mms19.	no
MSTRG.12834	-0.186201	6.52345	14.1775	0.0028137	0.0551276	NM_001163470	Trafd1.	no
MSTRG.14576	-0.39187	5.57651	14.1605	0.00282517	0.0552479	NM_001114116	Syt3.	no
MSTRG.16981	0.451012	1.064	14.1581	0.0028268	0.0552479	NM_198962	Hcrtr2.	no
MSTRG.6963	-0.346391	5.65642	14.1493	0.0028327	0.0552951	NM_153166	Cpne5.	no
MSTRG.14457	0.332158	4.62012	14.1422	0.00283752	0.0553212	NM_009944	Cox7a1.	no
MSTRG.10648	-0.270935	4.54865	14.1254	0.00284892	0.0554753	NM_175552	Wdr3.	no
MSTRG.17597	0.522397	1.38099	14.1037	0.00286378	0.0556962	NA	NA.	no
MSTRG.15711	-0.829168	0.559399	14.0851	0.00287655	0.0558762	NM_008278	Hpgd.	no
MSTRG.14914	-0.367934	4.15877	14.0677	0.00288856	0.0559737	NM_028665	Ankrd42.	no
MSTRG.2096	0.29655	5.63185	14.0676	0.00288862	0.0559737	NM_001252515	Ehbp1.	no
MSTRG.8487	0.359201	6.83362	14.0603	0.00289368	0.0560033	NM_145123	Crtac1.	no
MSTRG.5818	-0.496868	2.54794	14.0408	0.00290727	0.0560939	NM_001164320	Chadl.	no
MSTRG.1315	-0.389582	2.17222	14.0333	0.0029125	0.0560939	NM_027830	Mcm9.	no
MSTRG.10264	-0.202329	6.28381	14.0379	0.00290929	0.0560939	NM_030685	Serp1.	no
MSTRG.1218	0.416365	3.91233	14.0371	0.00290987	0.0560939	NM_009413	Tpd52l1.	no
MSTRG.5291	-0.650858	2.25937	14.0044	0.00293274	0.0561431	NM_172488	Lacc1.	no
MSTRG.285	-0.199347	5.97257	14.0146	0.00292559	0.0561431	NA	NA.	no
MSTRG.286	-0.199347	5.97257	14.0146	0.00292559	0.0561431	NA	NA.	no
MSTRG.2331	0.229644	5.70195	14.006	0.00293161	0.0561431	NM_145426	Mfap3.	no
MSTRG.5829	0.229789	6.2334	14.0088	0.0029297	0.0561431	NM_134095	Desi1.	no
MSTRG.7950	0.191194	5.42082	13.9586	0.00296524	0.0566286	NM_027727	Dym.	no
MSTRG.15378	0.431963	3.00078	13.9629	0.00296217	0.0566286	NM_001172064	Lrrc56.	no
MSTRG.219	-1.12109	0.487351	13.9312	0.00298487	0.0569148	NM_010834	Mstn.	no
MSTRG.1919	-0.204874	5.95442	13.9277	0.0029874	0.0569148	NM_010272	Gdf11.	no
MSTRG.5645	0.241032	8.11543	13.917	0.00299514	0.0569939	NR_002864	Peg13.	no
NM_016977	-0.537391	0.196245	13.9094	0.00300067	0.0570307	NM_016977	Mc4r.	no
MSTRG.2254	-0.24975	3.9756	13.9022	0.00300584	0.0570607	NM_172557	Rufy1.	no
MSTRG.16669	0.320897	2.24895	13.8942	0.00301165	0.0571026	NM_027865	Tmem25.	no
MSTRG.319	-0.334762	2.7398	13.845	0.00304772	0.0577177	NM_001122738	Kansl1l.	no
MSTRG.9272	0.343973	7.34571	13.8374	0.00305329	0.057754	NM_001166597	Dgkz.	no
MSTRG.9032	-0.549145	1.01717	13.8249	0.00306254	0.05786	NM_001301831	Arhgap15.	no
MSTRG.11624	0.207034	5.82983	13.8139	0.00307073	0.0579459	NM_008636	Mtf1.	no
MSTRG.4998	0.55903	3.00463	13.805	0.00307738	0.0580024	NM_001145953	Lgals3.	no
MSTRG.1329	-0.477509	8.44576	13.7865	0.00309117	0.0581931	NM_021272	Fabp7.	no
MSTRG.9681	-0.315801	3.13673	13.7734	0.00310103	0.0583097	NA	NA.	no
MSTRG.437	-0.386957	1.98809	13.7353	0.00312989	0.0587826	NM_145222	B3gnt7.	no
MSTRG.4398	-0.212329	5.76069	13.7208	0.00314091	0.0588503	NM_030153	Naa35.	no
MSTRG.5576	0.296906	3.61669	13.7244	0.00313817	0.0588503	NM_027212	Med30.	no
MSTRG.17709	-0.612783	0.902718	13.6994	0.00315728	0.0590187	NA	NA.	no
MSTRG.17921	0.374877	7.7325	13.6994	0.00315734	0.0590187	NM_001195046	Pak3.	no
MSTRG.6342	0.3074	5.01111	13.6893	0.00316507	0.0590937	NM_025892	Cep19.	no
MSTRG.675	-0.344418	6.90912	13.6777	0.00317402	0.0591217	NM_175259	Shisa4.	no
MSTRG.282	0.300786	7.50055	13.6812	0.00317133	0.0591217	NM_001198570	Abi2.	no
MSTRG.2429	0.281996	3.21363	13.6622	0.00318603	0.0592758	NM_011706	Trpv2.	no
MSTRG.15624	0.271754	4.71507	13.6503	0.00319533	0.0592916	NM_001098233	Purg.	no
MSTRG.4283	0.338184	5.8267	13.6468	0.00319809	0.0592916	NM_010617	Kif13a.	no
MSTRG.7262	0.454767	1.54281	13.6502	0.00319543	0.0592916	NR_045912	Frs3os.	no
MSTRG.12178	-0.387105	6.07593	13.6041	0.00323155	0.0594337	NM_013657	Sema3c.	no
MSTRG.11198	-0.242194	6.26455	13.6036	0.00323196	0.0594337	NM_001024142	Fbxo10.	no
MSTRG.2910	0.286732	3.78369	13.604	0.00323168	0.0594337	NM_001081434	Osbpl7.	no
MSTRG.12005	0.321619	2.90235	13.6187	0.00322005	0.0594337	NR_131918	Ube4bos3.	no
MSTRG.10981	0.408244	2.27263	13.6191	0.00321972	0.0594337	NM_001002927	Penk.	no
MSTRG.17598	0.490458	4.4615	13.6062	0.00322989	0.0594337	NM_178740	Slitrk4.	no
MSTRG.7635	0.854243	-0.333227	13.6133	0.00322433	0.0594337	NR_045403	A830052D11Rik.	no
MSTRG.14373	-0.514022	3.07977	13.567	0.00326106	0.0598994	NM_001290525	Blvrb.	no
MSTRG.2195	-0.232793	6.14782	13.5165	0.00330167	0.0605752	NM_001166553	Rnf145.	no
MSTRG.14562	0.230216	5.47595	13.4992	0.00331575	0.0607632	NM_001164518	Iglon5.	no
MSTRG.11553	0.197449	5.51877	13.4876	0.00332518	0.0607957	NM_001161774	St3gal3.	no
MSTRG.4175	0.291515	5.5099	13.4884	0.00332453	0.0607957	NM_001080381	Fam65b.	no
MSTRG.4099	0.239183	3.85843	13.478	0.00333299	0.0608684	NM_001104646	AW209491.	no
MSTRG.114	-0.238852	4.76585	13.4727	0.00333736	0.0608781	NM_001172205	Arid5a.	no
MSTRG.13966	-0.222659	4.94217	13.4625	0.00334572	0.0609605	NM_181402	Parp11.	no
MSTRG.2146	-0.311903	6.6284	13.4437	0.0033613	0.0610414	NM_177364	Sh3pxd2b.	no
MSTRG.12736	0.238166	5.13863	13.4524	0.00335405	0.0610414	NM_177292	Wscd2.	no
MSTRG.4689	0.304518	5.02272	13.4432	0.0033617	0.0610414	NM_011056	Pde4d.	no
MSTRG.4169	-0.644597	1.87642	13.3987	0.00339876	0.0616135	NM_010424	Hfe.	no
MSTRG.2132	-0.295051	3.77711	13.3822	0.00341262	0.0616135	NM_011491	Stc2.	no
MSTRG.14256	0.21042	7.20356	13.3863	0.00340915	0.0616135	NM_001029877	Nova2.	no
MSTRG.10696	0.21881	5.96189	13.3861	0.00340929	0.0616135	NM_027432	Wdr77.	no
MSTRG.11419	0.668847	2.54435	13.3915	0.00340483	0.0616135	NM_001122899	Lepr.	no
MSTRG.16340	-0.219053	4.13307	13.3747	0.00341892	0.0616571	NM_019552	Abcb10.	no
MSTRG.12865	-0.460164	3.04043	13.3666	0.00342581	0.0617113	NM_001310718	P2rx4.	no
MSTRG.13175	-0.639475	5.70834	13.3491	0.00344062	0.0618331	NM_023142	Arpc1b.	no
MSTRG.5739	-0.535164	2.03252	13.3448	0.00344426	0.0618331	NM_001330686	Pvalb.	no
MSTRG.3707	0.242291	7.04977	13.3466	0.00344279	0.0618331	NM_023721	Atp6v1d.	no
MSTRG.8216	0.221263	5.6284	13.323	0.0034629	0.0620974	NM_025610	Asrgl1.	no
MSTRG.11922	-0.316428	2.53097	13.3066	0.00347703	0.0622102	NM_177868	Fhad1.	no
MSTRG.11787	0.197977	6.014	13.3071	0.00347659	0.0622102	NM_026144	Dhdds.	no
MSTRG.7030	-0.399109	7.36663	13.2873	0.00349362	0.0622964	NM_001199733	Daxx.	no
MSTRG.12075	-0.350937	2.84538	13.2894	0.00349188	0.0622964	NM_001081100	Morn1.	no
MSTRG.9097	-0.264133	5.27394	13.2914	0.0034901	0.0622964	NM_016719	Grb14.	no
MSTRG.182	-0.526106	1.93193	13.2708	0.00350802	0.062483	NM_029368	Tex30.	no
MSTRG.5014	-0.452093	3.77534	13.2577	0.00351938	0.062615	NM_026142	3632451O06Rik.	no
MSTRG.13122	-0.562028	1.77924	13.2289	0.00354467	0.0628536	NM_173405	Amz1.	no
MSTRG.16982	0.400119	3.03838	13.2357	0.0035387	0.0628536	NM_027150	Mlip.	no
MSTRG.5807	0.644327	0.828361	13.229	0.00354454	0.0628536	NM_145132	Mchr1.	no
MSTRG.17168	0.362067	5.83955	13.2236	0.00354931	0.0628656	NM_019742	Tusc2.	no
MSTRG.8966	0.249826	5.86623	13.2045	0.00356619	0.0630941	NM_178888	Garnl3.	no
NM_177260	-0.781472	0.142167	13.1909	0.00357828	0.0631672	NM_177260	Tmem154.	no
MSTRG.7962	-0.338261	3.43375	13.1915	0.00357775	0.0631672	NM_027721	Katnal2.	no
MSTRG.4261	0.37133	3.11407	13.1824	0.00358594	0.063232	NM_178848	Sirt5.	no
MSTRG.11434	0.424949	5.09458	13.1738	0.00359361	0.063297	NM_178143	Prkaa2.	no
MSTRG.845	-0.295132	6.30917	13.1264	0.00363627	0.0639066	NM_001164528	Ildr2.	no
MSTRG.7433	0.256071	4.77516	13.1289	0.00363408	0.0639066	NM_028611	Ndufaf7.	no
MSTRG.5459	-0.675914	2.69561	13.1136	0.00364796	0.0639703	NM_007666	Cdh6.	no
MSTRG.13566	-0.192226	5.2953	13.1151	0.00364655	0.0639703	NM_138592	Usp39.	no
MSTRG.7502	0.582379	1.07797	13.0954	0.00366462	0.0641915	NA	NA.	no
MSTRG.2548	-0.789577	-0.313452	13.0847	0.00367443	0.0642557	NM_001029929	Zmynd15.	no
MSTRG.13918	0.276688	7.45071	13.0825	0.00367638	0.0642557	NM_001302642	Eno2.	no
MSTRG.10473	-0.246682	5.01024	13.0681	0.0036897	0.0643534	NM_001282032	Hax1.	no
MSTRG.5658	0.492648	5.27745	13.0677	0.00369008	0.0643534	NM_001276684	Arc.	no
NM_001163591	-0.65649	0.540782	13.0422	0.0037137	0.0645833	NM_001163591	Stx11.	no
MSTRG.14520	-0.225415	3.89458	13.0392	0.00371649	0.0645833	NM_028120	Cep89.	no
MSTRG.12848	0.266876	4.81227	13.0478	0.00370852	0.0645833	NM_001306126	Sh2b3.	no
MSTRG.11990	0.309866	5.79617	13.0359	0.00371954	0.0645833	NM_001161851	Fbxo44.	no
MSTRG.13490	0.510689	3.1258	13.0298	0.00372525	0.0646116	NM_025817	Tril.	no
MSTRG.8791	-0.951366	1.4664	13.0121	0.00374179	0.0648278	NM_009849	Entpd2.	no
MSTRG.17296	-0.353004	2.73274	12.9837	0.00376861	0.0652212	NM_001033209	Xylb.	no
MSTRG.1366	0.299147	4.20837	12.9763	0.00377566	0.065272	NM_153542	Lrrc20.	no
MSTRG.2597	-0.229137	4.99225	12.9659	0.00378549	0.0653708	NM_026197	Mettl16.	no
MSTRG.2669	-0.426226	2.67103	12.9424	0.00380793	0.0656155	NM_080849	Nek8.	no
MSTRG.5768	0.262417	5.20301	12.9439	0.00380655	0.0656155	NM_001045558	Pick1.	no
MSTRG.17044	-0.415302	2.69863	12.9289	0.00382095	0.0657683	NM_001039655	Rasgrf1.	no
MSTRG.7497	0.382963	3.65836	12.9158	0.00383351	0.0659131	NM_180974	Foxn2.	no
MSTRG.17753	-0.726837	3.7203	12.8912	0.0038574	0.0661327	NM_001305941	Gdpd2.	no
MSTRG.852	-0.19638	5.57903	12.8898	0.00385878	0.0661327	NA	NA.	no
MSTRG.13456	0.322016	4.05534	12.8906	0.00385796	0.0661327	NR_015597	Zfp862-ps.	no
MSTRG.3884	-0.175169	5.15258	12.8775	0.00387071	0.0662494	NM_025666	Ubr7.	no
MSTRG.998	0.233878	6.03375	12.8742	0.00387394	0.0662494	NM_144796	Susd4.	no
MSTRG.8935	-0.480863	6.27953	12.8612	0.00388675	0.0663968	NM_198001	1110008P14Rik.	no
MSTRG.15019	-0.701543	0.935586	12.8563	0.00389154	0.0664073	NM_030684	Trim34a.	no
MSTRG.307	-0.40564	3.96889	12.8339	0.00391361	0.0664978	NM_001097644	Ccnyl1.	no
MSTRG.10994	-0.217516	4.8072	12.8412	0.00390642	0.0664978	NM_026005	2610301B20Rik.	no
MSTRG.4521	0.224743	4.77683	12.8445	0.00390318	0.0664978	NM_053108	Glrx.	no
MSTRG.11104	0.478366	0.99172	12.8381	0.00390942	0.0664978	NA	NA.	no
MSTRG.10427	-0.2477	6.00695	12.8222	0.00392524	0.0666241	NM_031248	Lamtor2.	no
MSTRG.7746	0.250619	5.43016	12.8161	0.0039313	0.0666556	NM_011898	Spry4.	no
MSTRG.2078	0.202437	5.11849	12.7944	0.00395292	0.0668798	NM_172260	Cep68.	no
MSTRG.2125	0.239109	9.60332	12.7944	0.00395295	0.0668798	NM_024226	Rtn4.	no
MSTRG.15076	-0.725824	2.67558	12.788	0.00395939	0.0669175	NM_001276301	Ampd3.	no
MSTRG.18046	-0.423844	1.43545	12.7445	0.00400325	0.0672291	NR_029457	G530011O06Rik.	no
MSTRG.204	-0.233978	6.27575	12.7606	0.00398696	0.0672291	NM_172653	Slc39a10.	no
MSTRG.12867	0.212246	7.55826	12.7643	0.00398323	0.0672291	NM_001042491	Anapc5.	no
MSTRG.8866	0.236564	7.25282	12.7545	0.00399317	0.0672291	NR_029460	6530402F18Rik.	no
MSTRG.17546	0.325676	5.10004	12.7519	0.00399575	0.0672291	NM_001077202	Hs6st2.	no
MSTRG.12091	0.444238	4.13589	12.7468	0.00400099	0.0672291	NM_001101506	Tmem240.	no
MSTRG.1740	-0.365764	4.83341	12.7165	0.00403187	0.0673577	NM_007569	Btg1.	no
MSTRG.16507	-0.244981	6.3803	12.7119	0.00403656	0.0673577	NM_001324531	Rab3d.	no
MSTRG.1344	-0.200587	6.67023	12.7142	0.0040342	0.0673577	NM_001291442	Micu1.	no
MSTRG.1645	0.182713	5.31776	12.7168	0.00403155	0.0673577	NM_026579	D10Wsu102e.	no
MSTRG.13364	0.270629	5.06006	12.708	0.00404062	0.0673577	NM_001164411	Cnot4.	no
MSTRG.9861	0.293658	6.21272	12.714	0.00403445	0.0673577	NM_183023	Rims4.	no
MSTRG.14121	0.314112	2.23921	12.7253	0.00402285	0.0673577	NM_175529	Leng9.	no
MSTRG.10110	-0.334149	4.11373	12.6832	0.00406615	0.0675881	NM_009210	Hltf.	no
MSTRG.3920	0.269392	6.4754	12.6822	0.00406721	0.0675881	NM_010010	Cyp46a1.	no
MSTRG.15449	0.372686	6.26048	12.6875	0.00406174	0.0675881	NM_001163749	Camsap3.	no
MSTRG.14876	-0.483923	3.88615	12.6555	0.004095	0.067807	NM_023377	Stard5.	no
MSTRG.2303	-0.465	4.52061	12.6531	0.00409747	0.067807	NM_019417	Pdlim4.	no
MSTRG.6257	-0.206751	5.94239	12.6554	0.0040951	0.067807	NM_013852	Abcf3.	no
MSTRG.16839	0.209351	7.6352	12.6609	0.00408938	0.067807	NM_001042752	Neo1.	no
MSTRG.753	-0.235188	6.41405	12.6228	0.00412925	0.0682617	NM_021433	Stx6.	no
MSTRG.11986	-0.479463	3.88886	12.6128	0.00413988	0.0682951	NM_001301281	Agtrap.	no
MSTRG.9913	-0.200517	6.40249	12.6139	0.00413862	0.0682951	NM_019835	B4galt5.	no
MSTRG.16200	0.381069	2.44045	12.5896	0.00416441	0.0686284	NR_040363	9430091E24Rik.	no
MSTRG.1413	0.243658	5.48611	12.5595	0.00419661	0.0690873	NM_001143776	Fam13c.	no
MSTRG.980	-0.250906	4.74686	12.5546	0.00420188	0.0691024	NM_145943	Sde2.	no
MSTRG.13864	0.400384	5.05505	12.5444	0.0042129	0.069212	NM_001172207	Lrtm2.	no
MSTRG.18023	-0.689211	1.80639	12.5268	0.00423196	0.0694532	NM_001308489	Vegfd.	no
MSTRG.12536	-0.269106	6.41785	12.5159	0.00424375	0.0695747	NM_153798	Polr2b.	no
MSTRG.12926	0.233566	7.08168	12.4911	0.00427091	0.0698756	NM_029752	Bri3bp.	no
MSTRG.18024	0.418544	1.96952	12.4928	0.00426901	0.0698756	NM_011081	Piga.	no
MSTRG.13561	0.272493	5.02519	12.4749	0.00428869	0.0700942	NM_027275	Ptcd3.	no
MSTRG.11423	0.371434	7.64582	12.4659	0.00429865	0.0701847	NM_001285852	Sgip1.	no
MSTRG.3893	-0.618198	5.53449	12.4575	0.00430794	0.0702052	NM_026790	Ifi27.	no
MSTRG.964	0.266772	4.00917	12.4561	0.00430956	0.0702052	NM_027188	Smyd3.	no
MSTRG.4195	0.317937	4.95424	12.4528	0.00431317	0.0702052	NM_001289920	E2f3.	no
MSTRG.1071	-0.466819	0.808445	12.4419	0.00432533	0.070259	NM_001277928	Lamb3.	no
MSTRG.17971	0.36045	5.73585	12.4452	0.00432164	0.070259	NM_001004154	Rragb.	no
MSTRG.9876	-0.237708	4.57769	12.3965	0.0043762	0.0710125	NM_133763	Dnttip1.	no
MSTRG.16538	-0.253715	4.12972	12.3847	0.00438956	0.0711566	NM_178415	Bbs9.	no
MSTRG.6956	-0.179829	6.70806	12.3792	0.00439579	0.0711849	NM_025888	Kctd20.	no
MSTRG.16549	-0.293804	4.56178	12.3709	0.00440518	0.0712642	NM_025862	Acad8.	no
MSTRG.15892	-0.194946	6.06207	12.3464	0.00443322	0.0716449	NM_001252089	Rbmxl1.	no
MSTRG.11059	0.240646	4.23107	12.3271	0.00445532	0.0719287	NM_026194	Ufl1.	no
MSTRG.8934	-0.331589	6.9804	12.3127	0.00447204	0.0721253	NM_001252534	Ciz1.	no
MSTRG.17903	-0.233997	4.24473	12.3004	0.00448631	0.0722087	NM_001164177	Psmd10.	no
MSTRG.2595	0.209818	6.77412	12.3032	0.00448303	0.0722087	NM_001081158	Cluh.	no
MSTRG.2084	0.270564	5.92604	12.2963	0.004491	0.072211	NM_173752	Lgalsl.	no
MSTRG.9474	0.450862	9.15065	12.2922	0.00449584	0.0722155	NM_001173506	Map1a.	no
MSTRG.4601	-0.733814	0.0893371	12.2648	0.00452782	0.0725788	NM_010170	F2rl2.	no
MSTRG.17053	-0.612421	1.82407	12.2587	0.00453501	0.0725788	NM_011636	Plscr1.	no
MSTRG.1869	-0.269224	4.5238	12.261	0.00453233	0.0725788	NM_001252316	Shmt2.	no
MSTRG.4035	0.375014	2.95312	12.2573	0.00453674	0.0725788	NM_133762	Ncapg2.	no
MSTRG.9992	0.471982	1.67675	12.2473	0.00454853	0.072694	NA	NA.	no
MSTRG.16189	-0.4486	2.86699	12.2305	0.0045684	0.0728648	NM_001135100	Il34.	no
MSTRG.5561	0.24296	6.45067	12.2313	0.00456745	0.0728648	NM_001032727	Sybu.	no
MSTRG.7833	-0.549921	3.42382	12.2194	0.00458165	0.0729564	NM_134133	Smim3.	no
MSTRG.5817	0.229565	5.00938	12.2179	0.00458333	0.0729564	NM_001289711	L3mbtl2.	no
MSTRG.4751	-0.460279	1.89329	12.2121	0.00459032	0.0729943	NA	NA.	no
MSTRG.5440	-0.258649	3.40451	12.2074	0.00459597	0.073011	NM_030046	Dnajc21.	no
MSTRG.14083	0.451382	0.539476	12.1832	0.004625	0.0733987	NR_015615	4732416N19Rik.	no
MSTRG.5597	-0.515079	2.2895	12.1704	0.00464039	0.0734768	NM_001326599	Wdyhv1.	no
MSTRG.16066	-0.352397	2.88465	12.1676	0.00464381	0.0734768	NM_001035123	Setd6.	no
MSTRG.581	0.170392	5.44632	12.1744	0.00463562	0.0734768	NM_028787	Slc35f5.	no
NM_173451	-0.739862	0.146529	12.1474	0.00466838	0.0735093	NM_173451	Arsj.	no
MSTRG.13382	-0.672075	2.73457	12.1614	0.00465128	0.0735093	NM_028421	Zc3hav1.	no
MSTRG.17976	-0.376557	2.02695	12.1311	0.00468825	0.0735093	NM_001005370	Spin2c.	no
MSTRG.853	-0.285203	5.29399	12.1539	0.00466045	0.0735093	NM_030724	Uck2.	no
MSTRG.7860	-0.281532	4.97018	12.1279	0.00469218	0.0735093	NM_172832	Pcyox1l.	no
MSTRG.9906	0.227338	5.86316	12.1459	0.00467021	0.0735093	NM_023565	Cse1l.	no
MSTRG.16966	0.235495	5.251	12.1294	0.00469033	0.0735093	NM_001113283	Fam214a.	no
MSTRG.413	0.243485	9.0704	12.1307	0.00468869	0.0735093	NM_152915	Dner.	no
MSTRG.5456	0.305887	4.75793	12.1488	0.00466659	0.0735093	NM_172958	Mtmr12.	no
MSTRG.17743	0.335551	4.453	12.1336	0.00468522	0.0735093	NM_001313754	Ophn1.	no
MSTRG.15129	-0.494748	6.2099	12.1075	0.00471721	0.0738285	NM_001195774	Gprc5b.	no
MSTRG.5987	-0.393023	4.87354	12.0994	0.00472727	0.073913	NM_172612	Rnd1.	no
MSTRG.10170	0.187127	5.10919	12.0931	0.00473506	0.073962	NM_172678	Acad9.	no
MSTRG.15380	-0.966158	2.66527	12.0545	0.0047831	0.0744924	NM_001252600	Irf7.	no
MSTRG.5557	-0.202349	4.94426	12.0605	0.00477567	0.0744924	NM_001113554	Nudcd1.	no
MSTRG.5184	0.494137	4.36107	12.056	0.00478126	0.0744924	NA	NA.	no
MSTRG.10072	0.254139	4.74176	12.0505	0.00478815	0.074498	NM_010423	Hey1.	no
MSTRG.9585	0.292982	5.10225	12.0323	0.00481106	0.0747811	NM_025922	Itpa.	no
MSTRG.15370	-0.753778	6.70469	12.0246	0.00482082	0.0747863	NM_025378	Ifitm3.	no
MSTRG.6347	-0.472739	0.854027	12.0265	0.00481836	0.0747863	NA	NA.	no
MSTRG.11208	-0.514429	4.56228	12.0168	0.00483066	0.0748658	NM_018741	Igfbpl1.	no
MSTRG.14694	0.324624	4.76345	12.007	0.00484315	0.0749862	NM_178705	Luzp2.	no
MSTRG.17244	-0.474236	0.978459	11.9973	0.00485543	0.0749912	NM_001083935	Pth1r.	no
MSTRG.7327	0.32936	5.7402	11.9973	0.00485552	0.0749912	NM_027244	Ndufa11.	no
MSTRG.1838	0.346949	6.74356	11.9956	0.00485766	0.0749912	NR_106182	Mir8104.	no
MSTRG.4896	-0.192797	8.04977	11.9736	0.00488584	0.0753044	NR_037237	Mir3076.	no
MSTRG.11652	0.727017	4.56117	11.9724	0.00488743	0.0753044	NM_199473	Col8a2.	no
MSTRG.1151	-0.46713	4.64526	11.9553	0.00490944	0.0753509	NM_010511	Ifngr1.	no
MSTRG.11046	0.254034	5.1094	11.9592	0.00490439	0.0753509	NM_001122982	Ccnc.	no
MSTRG.931	0.275657	5.55722	11.9586	0.00490518	0.0753509	NA	NA.	no
MSTRG.15044	0.300717	6.94122	11.9554	0.00490925	0.0753509	NM_001162943	Dchs1.	no
MSTRG.10842	-0.611763	3.85122	11.9434	0.00492486	0.0755145	NM_001293644	Ccdc109b.	no
MSTRG.769	-0.22128	6.64511	11.9391	0.00493047	0.0755276	NM_145413	Fam20b.	no
MSTRG.7803	0.216031	4.17467	11.9059	0.00497384	0.0761184	NM_001199151	Sncaip.	no
MSTRG.6256	0.474007	1.26942	11.8978	0.00498438	0.0762063	NR_030670	Gm15760.	no
MSTRG.11843	-0.432882	4.10285	11.8652	0.00502755	0.0766013	NM_009523	Wnt4.	no
MSTRG.17623	-0.420498	6.28437	11.8729	0.00501732	0.0766013	NM_010941	Nsdhl.	no
MSTRG.8092	-0.367791	2.37672	11.8637	0.00502952	0.0766013	NA	NA.	no
MSTRG.5068	0.27833	3.82351	11.8692	0.00502221	0.0766013	NM_001177705	Homez.	no
MSTRG.12129	-0.218551	6.02742	11.8505	0.0050471	0.0766528	NM_026033	Gatad1.	no
MSTRG.5041	0.213302	4.96084	11.8503	0.00504739	0.0766528	NM_172601	Rab2b.	no
MSTRG.14582	0.3139	2.81181	11.8524	0.00504461	0.0766528	NM_146189	Mybpc2.	no
MSTRG.3311	0.225376	4.14839	11.83	0.0050746	0.0769923	NM_152807	Ccdc137.	no
MSTRG.11800	0.296173	4.67934	11.8255	0.00508068	0.0770109	NM_001285845	Paqr7.	no
NM_144809	-0.67758	-0.164457	11.8198	0.00508827	0.0770523	NM_144809	Prdm9.	no
MSTRG.6479	-0.237332	3.95358	11.7824	0.00513902	0.0776726	NM_001134457	Nxpe3.	no
MSTRG.5446	0.584816	1.30732	11.7853	0.00513514	0.0776726	NM_001204134	C1qtnf3.	no
MSTRG.4077	-0.646065	3.44638	11.7647	0.0051632	0.0777935	NM_033268	Actn2.	no
MSTRG.4708	-0.294593	2.93762	11.7523	0.00518027	0.0777935	NM_178746	Slc38a9.	no
MSTRG.88	0.222896	6.4816	11.7646	0.00516346	0.0777935	NM_001310483	Lmbrd1.	no
MSTRG.3558	0.292089	4.29754	11.7515	0.00518133	0.0777935	NM_001329698	Ap4s1.	no
MSTRG.11458	0.340781	7.28607	11.7661	0.00516129	0.0777935	NM_001080926	Lrp8.	no
MSTRG.20	0.380925	2.83921	11.7549	0.00517674	0.0777935	NM_001290390	Sntg1.	no
MSTRG.849	0.404002	2.79933	11.756	0.00517524	0.0777935	NR_037988	Gm16701.	no
MSTRG.13894	0.175856	5.57179	11.7436	0.00519227	0.0778757	NM_001042623	Phc1.	no
MSTRG.16685	0.211447	7.1274	11.7405	0.00519662	0.0778757	NM_001145947	Bace1.	no
MSTRG.2515	0.272089	3.54967	11.716	0.00523061	0.0782373	NM_001291104	Fgf11.	no
MSTRG.3042	0.321784	7.79964	11.7163	0.00523022	0.0782373	NM_001077696	Hdac5.	no
MSTRG.5858	-0.681512	3.29553	11.7055	0.0052452	0.0783079	NM_009775	Tspo.	no
MSTRG.11065	-0.216216	5.81922	11.7069	0.00524324	0.0783079	NM_009316	Map3k7.	no
MSTRG.17097	-0.272633	3.32345	11.6821	0.00527798	0.0785019	NM_031403	Dbr1.	no
MSTRG.2558	0.278089	7.89604	11.6834	0.00527618	0.0785019	NM_001190376	Camta2.	no
MSTRG.6018	0.410384	5.10217	11.6875	0.00527042	0.0785019	NM_018786	Prpf40b.	no
MSTRG.10612	0.524049	4.97381	11.6822	0.00527791	0.0785019	NM_001024851	Ankrd34a.	no
MSTRG.13392	-0.591027	3.44724	11.6615	0.00530708	0.0788609	NM_172893	Parp12.	no
MSTRG.5976	0.195487	7.9386	11.6376	0.00534119	0.0792935	NM_001163487	Pfkm.	no
MSTRG.6762	-0.233887	6.17936	11.6293	0.00535301	0.0793947	NM_025681	Lix1.	no
MSTRG.13808	-0.426609	2.65438	11.6141	0.00537483	0.0796438	NM_001113553	Irak2.	no
MSTRG.9708	-0.731379	0.260249	11.5998	0.00539538	0.079725	NM_175093	Trib3.	no
MSTRG.11207	-0.513052	4.06238	11.6007	0.00539411	0.079725	NM_028270	Aldh1b1.	no
MSTRG.2264	-0.186669	7.71951	11.6061	0.00538638	0.079725	NM_001048061	Hnrnpab.	no
MSTRG.2618	0.226472	8.27548	11.5884	0.00541196	0.0798213	NM_008850	Pitpna.	no
MSTRG.2942	0.502373	1.49794	11.5849	0.00541698	0.0798213	NM_146028	Stac2.	no
MSTRG.11841	0.637304	4.96415	11.5898	0.00540987	0.0798213	NM_007572	C1qa.	no
MSTRG.5762	-0.43563	4.21587	11.5479	0.00547098	0.0805422	NM_015738	Galr3.	no
MSTRG.3770	0.289244	5.38812	11.5413	0.00548071	0.0806106	NM_001313967	Aldh6a1.	no
MSTRG.1303	0.678929	1.19221	11.5352	0.00548973	0.0806685	NM_001291894	Lilrb4a.	no
MSTRG.4943	0.365443	3.46293	11.5245	0.00550547	0.080825	NA	NA.	no
MSTRG.13823	0.313648	3.76867	11.5181	0.00551499	0.0808899	NM_199033	Tsen2.	no
MSTRG.9555	-0.367355	0.898983	11.5023	0.0055385	0.0810101	NA	NA.	no
MSTRG.2188	-0.224727	5.34332	11.5046	0.00553504	0.0810101	NM_148673	Slu7.	no
MSTRG.4574	0.716471	2.93793	11.5063	0.00553253	0.0810101	NA	NA.	no
MSTRG.5111	-0.532964	1.60042	11.484	0.00556581	0.0812599	NM_009894	Cideb.	no
MSTRG.9854	0.56063	0.639043	11.4852	0.00556409	0.0812599	NR_028122	2310001K24Rik.	no
MSTRG.16304	0.377582	4.63251	11.4419	0.00562935	0.082112	NA	NA.	no
MSTRG.16863	-0.227483	4.23623	11.4348	0.0056401	0.0821178	NA	NA.	no
MSTRG.1225	0.488132	1.90669	11.4361	0.00563818	0.0821178	NM_028287	Zufsp.	no
MSTRG.12509	0.297882	3.76247	11.3921	0.0057056	0.0829423	NM_026878	Rasl11b.	no
MSTRG.15527	0.512382	2.78206	11.3911	0.00570718	0.0829423	NA	NA.	no
MSTRG.15106	0.197665	6.6094	11.3753	0.00573159	0.0830902	NM_019772	1110004F10Rik.	no
MSTRG.12434	0.28828	4.46811	11.3752	0.00573173	0.0830902	NM_008904	Ppargc1a.	no
MSTRG.11164	0.55849	0.734288	11.3743	0.00573307	0.0830902	NA	NA.	no
MSTRG.13204	0.278127	5.41754	11.3666	0.00574501	0.0831873	NM_029920	Mtus2.	no
MSTRG.16223	-0.242044	6.0354	11.3476	0.0057748	0.0835425	NM_173016	Vat1l.	no
MSTRG.17558	0.24395	6.84978	11.3396	0.00578731	0.0836472	NM_013556	Hprt.	no
MSTRG.16480	-0.763994	6.15384	11.3276	0.00580617	0.0838435	NM_010493	Icam1.	no
MSTRG.14625	-0.213951	5.8726	11.3094	0.00583495	0.0841641	NR_110499	Rpl14-ps1.	no
MSTRG.2682	0.323634	5.25907	11.3068	0.00583898	0.0841641	NM_001313985	Unc119.	no
MSTRG.359	-0.234147	4.42483	11.2989	0.00585155	0.0842686	NM_175031	Stk36.	no
MSTRG.6388	-0.593039	3.32447	11.2832	0.0058766	0.0844762	NM_030253	Parp9.	no
MSTRG.11325	0.526556	2.04697	11.285	0.00587366	0.0844762	NA	NA.	no
MSTRG.935	-0.970741	-0.0678619	11.2719	0.00589467	0.0844781	NM_001033450	Ifi211.	no
MSTRG.8801	-0.229221	3.8885	11.2686	0.00589991	0.0844781	NM_001290413	Traf2.	no
MSTRG.737	-0.219355	6.23163	11.2682	0.00590053	0.0844781	NM_016846	Rgl1.	no
MSTRG.13690	-0.193203	7.62497	11.2738	0.00589157	0.0844781	NM_133933	Rpn1.	no
MSTRG.5825	0.290237	7.98615	11.2665	0.00590335	0.0844781	NM_145473	Csdc2.	no
MSTRG.16888	0.301049	7.66904	11.2612	0.00591183	0.0845231	NM_017382	Rab11a.	no
MSTRG.6386	-0.838208	2.78087	11.2352	0.00595387	0.0847939	NM_001039530	Parp14.	no
MSTRG.10717	-0.817753	7.36993	11.233	0.00595748	0.0847939	NM_001113529	Csf1.	no
MSTRG.11083	-0.246025	4.9281	11.2384	0.00594865	0.0847939	NM_001305273	Rngtt.	no
MSTRG.12809	0.374665	2.62836	11.2378	0.00594966	0.0847939	NA	NA.	no
MSTRG.6811	0.479139	0.970375	11.2342	0.00595545	0.0847939	NM_029798	Flywch2.	no
MSTRG.9068	0.340621	6.40429	11.2022	0.00600775	0.0854329	NM_001304810	Kcnj3.	no
MSTRG.7662	0.249795	6.571	11.1977	0.00601507	0.0854602	NM_001204914	Reep2.	no
NM_007406	-0.539796	0.710011	11.1909	0.00602632	0.0855244	NM_007406	Adcy7.	no
MSTRG.4390	-0.479024	3.0167	11.1866	0.00603342	0.0855244	NM_027335	2210016F16Rik.	no
MSTRG.10821	-0.369083	4.01244	11.1851	0.00603575	0.0855244	NM_138593	Larp7.	no
MSTRG.5985	0.257512	6.04618	11.1769	0.00604936	0.085551	NM_007405	Adcy6.	no
MSTRG.14521	0.34017	5.20596	11.1738	0.00605443	0.085551	NM_033080	Nudt19.	no
MSTRG.13387	0.345649	3.19574	11.1763	0.00605042	0.085551	NM_025363	Fmc1.	no
NM_031176	0.730161	1.32519	11.171	0.00605919	0.085551	NM_031176	Tnxb.	no
MSTRG.4016	-0.368157	2.90814	11.1667	0.00606627	0.0855749	NM_001316724	Nudt14.	no
MSTRG.12961	-0.24118	3.49743	11.1549	0.00608588	0.0857607	NM_133768	Asl.	no
MSTRG.3066	-0.183124	6.73989	11.1492	0.00609542	0.0857607	NM_008707	Nmt1.	no
MSTRG.15326	0.298518	4.47716	11.149	0.00609566	0.0857607	NM_001143802	Fam196a.	no
MSTRG.1948	0.274845	2.77875	11.1427	0.00610613	0.0857877	NR_028317	8430429K09Rik.	no
MSTRG.6346	0.278506	5.68618	11.1414	0.00610838	0.0857877	NM_177633	Ubxn7.	no
MSTRG.10082	-0.208479	5.45217	11.1355	0.00611824	0.0858502	NM_001310433	Impa1.	no
MSTRG.11851	0.329649	6.47712	11.1156	0.00615168	0.0862431	NM_001081155	Rap1gap.	no
MSTRG.12445	0.284984	5.45518	11.0727	0.00622452	0.0871873	NM_172710	Sel1l3.	no
MSTRG.7472	0.249461	6.30393	11.0691	0.0062307	0.0871969	NM_028233	Lrpprc.	no
MSTRG.13246	0.412577	3.2861	11.0444	0.00627313	0.0877133	NR_015388	Dlx6os1.	no
MSTRG.11608	0.183761	5.77668	11.0332	0.0062925	0.0878294	NM_130881	Pabpc4.	no
MSTRG.12510	0.209136	4.39686	11.0349	0.00628952	0.0878294	NM_001114660	Scfd2.	no
MSTRG.15548	0.661902	1.44382	11.0183	0.00631835	0.0881127	NA	NA.	no
NM_001109756	-0.532405	0.702971	10.997	0.00635553	0.0883207	NM_001109756	Adcy7.	no
NM_001037723	-0.532405	0.702971	10.997	0.00635553	0.0883207	NM_001037723	Adcy7.	no
NM_001037724	-0.532405	0.702971	10.997	0.00635553	0.0883207	NM_001037724	Adcy7.	no
MSTRG.14519	-0.290064	2.64507	11.0026	0.00634578	0.0883207	NM_178643	Faap24.	no
MSTRG.4676	-0.359025	3.90484	10.9896	0.00636852	0.0884239	NM_008308	Htr1a.	no
MSTRG.12936	-0.500221	0.948112	10.9799	0.00638561	0.0885836	NM_172885	Tmem132d.	no
MSTRG.10466	-0.504879	4.27885	10.9705	0.00640223	0.0886567	NM_080466	Kcnn3.	no
MSTRG.17609	0.267751	8.64461	10.9688	0.00640521	0.0886567	NM_010498	Ids.	no
MSTRG.4477	0.279421	2.68813	10.9675	0.00640764	0.0886567	NM_001330423	Fastkd3.	no
MSTRG.2933	0.273069	4.71562	10.9557	0.00642852	0.0888682	NM_001163307	Pcgf2.	no
MSTRG.17166	-0.399558	1.76924	10.9476	0.00644285	0.0888774	NM_053253	Zmynd10.	no
MSTRG.14041	0.354707	4.92338	10.9495	0.0064395	0.0888774	NM_001177772	Slco1c1.	no
MSTRG.13344	0.39177	1.47529	10.9459	0.00644599	0.0888774	NA	NA.	no
MSTRG.7343	-0.348538	3.86271	10.9368	0.00646213	0.0890082	NM_001308072	Gpr108.	no
MSTRG.16229	0.295989	4.3649	10.9343	0.00646669	0.0890082	NM_029441	Cdyl2.	no
MSTRG.6003	0.39358	2.5313	10.9149	0.00650139	0.0893527	NM_026967	Rhebl1.	no
MSTRG.9358	0.723159	0.352007	10.914	0.00650299	0.0893527	NA	NA.	no
MSTRG.1893	-0.286373	4.62925	10.8973	0.00653312	0.0894874	NM_001081040	Coq10a.	no
MSTRG.8585	-0.274659	5.42338	10.893	0.00654098	0.0894874	NM_008149	Gpam.	no
MSTRG.2641	0.203679	7.89111	10.9007	0.00652696	0.0894874	NM_001291186	Abr.	no
MSTRG.15281	0.27346	4.29003	10.895	0.00653729	0.0894874	NM_026418	Rgs10.	no
NM_181549	0.482986	0.566804	10.8981	0.0065317	0.0894874	NM_181549	Clec18a.	no
MSTRG.2118	0.273201	5.09043	10.8716	0.00657993	0.0899427	NM_134034	Smek2.	no
MSTRG.1002	-0.190378	5.81858	10.8582	0.00660452	0.0901289	NM_181732	Aida.	no
MSTRG.17256	0.264614	8.04555	10.8579	0.00660491	0.0901289	NM_001081960	Clasp2.	no
MSTRG.1711	0.387318	4.49844	10.8547	0.0066108	0.0901318	NM_001313897	Lta4h.	no
MSTRG.2383	0.509784	1.44165	10.8353	0.00664666	0.090543	NM_001290011	Pemt.	no
MSTRG.3617	-0.23787	6.35363	10.8178	0.0066791	0.0909068	NM_025589	Rpl36al.	no
MSTRG.13958	-0.21404	6.72615	10.8046	0.00670362	0.0911624	NM_025358	Ndufa9.	no
MSTRG.12366	0.272537	7.62894	10.796	0.00671974	0.0913034	NM_030889	Sorcs2.	no
MSTRG.10537	0.239997	6.82512	10.784	0.00674224	0.0915306	NM_001082484	Snx27.	no
MSTRG.12989	0.350397	6.82339	10.7768	0.00675576	0.0916358	NM_001305875	Limk1.	no
MSTRG.6165	0.162764	5.24499	10.7674	0.00677338	0.0917499	NM_001177552	Bfar.	no
MSTRG.152	0.228348	5.5912	10.7612	0.00678519	0.0917499	NM_145142	Chst10.	no
MSTRG.4130	0.296384	1.91341	10.7602	0.00678706	0.0917499	NM_001039115	Zkscan4.	no
MSTRG.6525	0.875456	1.42745	10.7601	0.00678729	0.0917499	NA	NA.	no
MSTRG.3106	0.217346	8.63791	10.7482	0.00680985	0.0918713	NM_027946	Dcaf7.	no
MSTRG.12698	0.373875	2.44186	10.7474	0.00681135	0.0918713	NR_040430	Gm15787.	no
MSTRG.17837	0.685449	5.71264	10.7462	0.00681364	0.0918713	NM_001271809	Pcdh11x.	no
MSTRG.17483	-0.624922	1.46073	10.7168	0.00686981	0.0920033	NM_133990	Il13ra1.	no
MSTRG.1497	-0.419717	4.98884	10.7188	0.00686598	0.0920033	NM_001168624	C2cd4c.	no
MSTRG.10912	-0.313947	4.71829	10.7194	0.00686489	0.0920033	NM_009740	Bcl10.	no
MSTRG.4226	-0.310456	2.29684	10.7175	0.00686853	0.0920033	NM_145938	Rpp40.	no
MSTRG.11162	-0.253732	5.10364	10.734	0.00683699	0.0920033	NM_023231	Stoml2.	no
MSTRG.10204	-0.201861	6.70127	10.72	0.00686371	0.0920033	NM_027558	Pgrmc2.	no
MSTRG.5159	0.500309	5.64052	10.7226	0.00685867	0.0920033	NM_172809	Sacs.	no
MSTRG.12934	0.660574	1.35525	10.7307	0.00684322	0.0920033	NM_177005	Glt1d1.	no
MSTRG.13455	0.3802	3.27445	10.7096	0.00688366	0.0921111	NM_001085415	Zfp467.	no
MSTRG.12827	-0.329868	4.69737	10.7009	0.0069004	0.0922573	NM_001281999	Rasal1.	no
MSTRG.14631	-0.375372	1.51168	10.6939	0.00691394	0.0923282	NM_008497	Lhb.	no
MSTRG.5242	-0.364706	5.01245	10.6922	0.00691734	0.0923282	NM_001135151	Slc39a14.	no
NM_001111022	-0.833631	2.0064	10.6658	0.00696872	0.0927021	NM_001111022	Runx1.	no
MSTRG.11298	-0.507472	2.44447	10.6669	0.00696641	0.0927021	NM_001045514	Akna.	no
MSTRG.2814	0.265187	6.36839	10.6693	0.00696174	0.0927021	NM_133215	Mtmr4.	no
MSTRG.13169	0.424152	5.2905	10.6714	0.0069578	0.0927021	NM_016789	Nptx2.	no
MSTRG.8415	-0.768883	3.42845	10.654	0.0069918	0.0929312	NM_008331	Ifit1.	no
MSTRG.12113	-0.739923	3.31416	10.6335	0.00703209	0.0930131	NM_015783	Isg15.	no
NM_145158	-0.656949	0.0320249	10.6346	0.00702982	0.0930131	NM_145158	Emilin2.	no
MSTRG.5193	-0.309771	2.75453	10.6388	0.00702156	0.0930131	NM_015795	Fbxo16.	no
MSTRG.3720	0.185507	6.46192	10.633	0.00703313	0.0930131	NM_177267	Dcaf5.	no
MSTRG.7488	0.228483	5.57432	10.6369	0.00702529	0.0930131	NM_019654	Socs5.	no
MSTRG.15388	0.306229	7.70764	10.6383	0.00702257	0.0930131	NM_001177576	Slc25a22.	no
NM_027878	-0.678028	0.701594	10.6237	0.00705155	0.0931791	NM_027878	Dram1.	no
NM_009821	-0.830317	2.33502	10.6168	0.00706511	0.0932806	NM_009821	Runx1.	no
MSTRG.17992	0.30184	5.89348	10.6064	0.00708593	0.0934777	NM_148945	Rps6ka3.	no
MSTRG.14881	-0.156508	6.41103	10.6032	0.00709218	0.0934825	NM_023403	Mesdc2.	no
MSTRG.14432	0.339441	6.79465	10.5961	0.00710636	0.0935917	NM_182927	Spred3.	no
MSTRG.16782	0.228476	5.25998	10.5825	0.00713369	0.0938737	NM_001081341	Scaper.	no
MSTRG.13883	-0.194317	5.91019	10.569	0.0071608	0.0940745	NM_153516	Bcl2l13.	no
MSTRG.16778	0.290502	3.67362	10.5708	0.00715715	0.0940745	NM_172923	Tmem266.	no
MSTRG.7141	0.278449	9.85749	10.5649	0.00716918	0.0941066	NA	NA.	no
MSTRG.14938	0.363189	5.45833	10.5607	0.00717754	0.0941385	NM_001081267	Rsf1.	no
MSTRG.1691	0.222406	5.36202	10.5555	0.00718814	0.0941996	NM_001310704	Scyl2.	no
MSTRG.8247	-0.484173	3.66593	10.5324	0.00723512	0.0946537	NM_023044	Slc15a3.	no
MSTRG.9017	-0.194565	6.84495	10.5322	0.00723546	0.0946537	NM_001159631	Nek6.	no
MSTRG.16746	0.319544	6.71062	10.5297	0.00724068	0.0946537	NM_001286641	AI593442.	no
NM_001111021	-0.830641	2.01714	10.5164	0.00726789	0.0949311	NM_001111021	Runx1.	no
MSTRG.1317	0.350671	3.36089	10.5092	0.00728269	0.0950463	NM_001081428	Fam184a.	no
NM_001111023	-0.82794	2.34356	10.4962	0.00730937	0.0953161	NM_001111023	Runx1.	no
MSTRG.1391	-0.480812	3.9351	10.4823	0.00733821	0.0956137	NM_001253857	Tet1.	no
MSTRG.16681	-0.500847	1.27059	10.4674	0.00736931	0.0958614	NM_007503	Fxyd2.	no
MSTRG.1583	-0.377735	4.0878	10.4678	0.00736845	0.0958614	NM_008655	Gadd45b.	no
MSTRG.9916	0.228038	6.01241	10.4627	0.00737915	0.0959108	NM_170756	Spata2.	no
MSTRG.12139	-0.265708	4.51643	10.4535	0.00739828	0.0960807	NM_001193659	Cldn12.	no
MSTRG.9819	-0.765701	3.70019	10.4293	0.00744939	0.0962719	NM_009373	Tgm2.	no
MSTRG.9092	-0.649955	2.98884	10.4316	0.00744445	0.0962719	NM_001164477	Ifih1.	no
MSTRG.13319	-0.208454	4.77354	10.4373	0.00743238	0.0962719	NM_001201378	Ccdc136.	no
MSTRG.15463	0.184702	5.60563	10.4319	0.00744375	0.0962719	NM_001042557	Map2k7.	no
MSTRG.5734	0.290337	6.24567	10.43	0.0074479	0.0962719	NM_019913	Txn2.	no
MSTRG.9510	0.29575	4.11947	10.4295	0.00744885	0.0962719	NM_001159646	Dut.	no
MSTRG.2706	-0.831878	0.836148	10.4085	0.00749335	0.0963024	NM_001033711	Evi2a.	no
MSTRG.9940	-0.449069	4.0956	10.4053	0.0075003	0.0963024	NM_001163686	Dok5.	no
MSTRG.7178	0.228453	9.19779	10.4182	0.00747288	0.0963024	NM_019439	Gabbr1.	no
MSTRG.4447	0.229565	5.55153	10.4128	0.00748436	0.0963024	NM_026219	Uqcrb.	no
MSTRG.17885	0.252273	7.74881	10.4241	0.00746021	0.0963024	NM_001035509	Zcchc18.	no
MSTRG.1721	0.261329	5.45677	10.4128	0.0074843	0.0963024	NR_029764	Mir331.	no
MSTRG.4798	0.338074	5.58367	10.4095	0.00749134	0.0963024	NM_001033270	Slc4a7.	no
MSTRG.6715	0.419752	5.10433	10.408	0.00749457	0.0963024	NM_008552	Mas1.	no
MSTRG.8091	-0.261176	4.58774	10.4009	0.00750959	0.0963437	NM_001253832	Fibp.	no
MSTRG.10343	-0.518041	4.44682	10.3835	0.00754684	0.0964815	NM_001253719	Fstl5.	no
MSTRG.8011	0.182826	5.1571	10.3826	0.00754869	0.0964815	NM_198295	Tmx3.	no
MSTRG.17857	0.242285	3.9264	10.3824	0.00754923	0.0964815	NM_001007578	Armcx6.	no
MSTRG.2004	0.256406	4.98162	10.3817	0.00755073	0.0964815	NM_008894	Pold2.	no
MSTRG.7192	0.45214	3.48993	10.3914	0.00752988	0.0964815	NM_028711	Slc25a27.	no
MSTRG.9703	0.515142	3.59073	10.3775	0.00755982	0.09652	NM_001160410	Scrt2.	no
MSTRG.17197	0.264058	5.91727	10.3624	0.00759222	0.0968558	NM_030075	Klhdc8b.	no
MSTRG.7137	0.27149	10.4776	10.3459	0.00762804	0.0972276	NM_011655	Tubb5.	no
MSTRG.13944	0.478592	3.9765	10.3433	0.00763363	0.0972276	NM_001080557	Vamp1.	no
MSTRG.8126	0.210942	5.19344	10.3389	0.00764323	0.0972719	NM_026246	Mrpl49.	no
MSTRG.5095	-0.180759	6.07998	10.3331	0.00765602	0.0972787	NM_001199009	Dcaf11.	no
MSTRG.17786	0.180971	8.84113	10.3357	0.00765019	0.0972787	NM_009197	Slc16a2.	no
MSTRG.12187	-0.402971	2.38543	10.3208	0.00768293	0.0974512	NM_175437	Gsap.	no
MSTRG.9604	-0.227486	4.21303	10.3156	0.00769416	0.0974512	NM_175445	Rassf2.	no
MSTRG.14661	0.228361	8.13415	10.3229	0.00767814	0.0974512	NM_153057	Nomo1.	no
MSTRG.2643	0.437452	1.75914	10.3158	0.00769391	0.0974512	NA	NA.	no
MSTRG.11173	0.600584	3.56342	10.2995	0.00772977	0.0978241	NM_139305	Car9.	no
MSTRG.9623	0.241503	5.49926	10.2874	0.00775643	0.0980832	NM_172858	Pak7.	no
MSTRG.5158	-0.326168	2.60628	10.2811	0.00777048	0.0981047	NM_026598	Ebpl.	no
MSTRG.6397	0.388768	3.63415	10.2837	0.00776463	0.0981047	NM_177128	Iqcb1.	no
MSTRG.7202	-0.315536	4.16127	10.272	0.00779074	0.0982822	NR_130960	B230354K17Rik.	no
NM_001244693	0.476988	2.33437	10.268	0.00779962	0.098316	NM_001244693	St18.	no
MSTRG.11272	-0.499246	3.66075	10.2554	0.00782767	0.0985914	NM_001099323	Zkscan16.	no
MSTRG.16394	-0.487557	2.43641	10.2504	0.00783901	0.0986361	NM_009808	Casp12.	no
MSTRG.2681	0.251249	6.54028	10.2483	0.00784365	0.0986361	NM_201406	Pigs.	no
MSTRG.11433	-0.839659	6.7897	10.2327	0.00787894	0.098684	NA	NA.	no
MSTRG.11432	-0.836901	6.79278	10.2218	0.00790343	0.098684	NA	NA.	no
MSTRG.1048	0.195711	5.28593	10.2332	0.00787765	0.098684	NM_144880	Ppp2r5a.	no
MSTRG.11449	0.214784	4.73001	10.2302	0.00788441	0.098684	NM_025617	Tceanc2.	no
MSTRG.7609	0.230938	5.19263	10.2242	0.00789816	0.098684	NM_001289654	Fhod3.	no
MSTRG.10871	0.259254	3.18467	10.2254	0.00789533	0.098684	NA	NA.	no
MSTRG.14052	0.313217	7.72661	10.2262	0.0078935	0.098684	NM_029250	Etnk1.	no
MSTRG.9043	0.335009	5.25091	10.2275	0.00789062	0.098684	NM_001290656	Mbd5.	no
MSTRG.575	0.680943	0.907723	10.2428	0.00785606	0.098684	NM_010483	Htr5b.	no
MSTRG.8709	0.30101	5.4399	10.2048	0.00794213	0.0990893	NM_029466	Arl5b.	no
MSTRG.2972	-0.47553	1.6586	10.1929	0.00796932	0.0991946	NM_172946	Krt222.	no
MSTRG.18015	-0.275623	4.35352	10.1941	0.00796647	0.0991946	NM_001168568	Ctps2.	no
MSTRG.15093	0.162573	5.68302	10.1936	0.00796771	0.0991946	NM_025846	Rras2.	no
MSTRG.5723	-0.441783	2.20531	10.184	0.00798982	0.0993059	NM_027122	Mfsd3.	no
MSTRG.9135	-0.234311	7.25957	10.1808	0.00799704	0.0993059	NM_172436	Slc25a12.	no
MSTRG.16578	-0.204883	6.09626	10.1811	0.00799641	0.0993059	NM_026130	Srpr.	no
MSTRG.9982	0.511589	0.976132	10.1762	0.00800772	0.0993609	NM_001099308	Gm14391.	no
MSTRG.17205	-0.182185	5.92034	10.1696	0.00802296	0.0994722	NM_011830	Impdh2.	no
MSTRG.561	-0.770241	2.62755	10.1388	0.00809434	0.0998113	NM_023755	Tfcp2l1.	no
MSTRG.5759	-0.33119	5.96805	10.1396	0.00809232	0.0998113	NM_001024716	Triobp.	no
MSTRG.11347	-0.267404	7.08593	10.1474	0.00807429	0.0998113	NM_001290527	Psip1.	no
NM_001113474	0.518885	0.24853	10.1416	0.00808786	0.0998113	NM_001113474	Lair1.	no
MSTRG.9984	0.521813	0.539649	10.1467	0.00807601	0.0998113	NM_001305137	2210418O10Rik.	no
NM_001302682	0.525196	0.252249	10.1543	0.00805833	0.0998113	NM_001302682	Lair1.	no
MSTRG.317	0.673429	5.12347	10.1409	0.00808938	0.0998113	NM_175510	Unc80.	no
MSTRG.12026	0.26835	5.65417	10.1308	0.00811301	0.0999639	NM_173774	Slc45a1.	no
MSTRG.698	0.395762	5.23961	10.1041	0.00817556	0.100656	NM_001311148	Nek7.	no
MSTRG.15586	0.248995	4.24806	10.093	0.0082018	0.100901	NM_001293703	Plpp5.	no
MSTRG.5102	-0.591703	2.10501	10.089	0.00821145	0.100921	NM_020002	Rec8.	no
MSTRG.2248	-0.22351	8.75454	10.087	0.00821611	0.100921	NM_001290769	Sqstm1.	no
NM_001302675	0.52883	0.231794	10.0711	0.00825395	0.101275	NM_001302675	Lair1.	no
NM_021334	0.745435	-0.105839	10.0695	0.00825772	0.101275	NM_021334	Itgax.	no
MSTRG.15096	-0.180147	6.37347	10.0508	0.00830249	0.101746	NM_033370	Copb1.	no
MSTRG.14118	0.219368	6.61413	10.0173	0.00838345	0.1025	NM_001001454	Ttyh1.	no
MSTRG.4632	0.353037	2.49361	10.0182	0.00838118	0.1025	NR_015515	6430562O15Rik.	no
NM_007962	0.779217	-0.125506	10.0181	0.00838162	0.1025	NM_007962	Mpzl2.	no
MSTRG.14927	0.266997	3.4036	10.0101	0.00840095	0.102635	NM_001039039	Kctd21.	no
MSTRG.69	0.281182	6.33478	10.0061	0.00841067	0.102675	NM_027974	Efhc1.	no
NM_001302681	0.525195	0.254356	9.99618	0.008435	0.102819	NM_001302681	Lair1.	no
MSTRG.10599	1.5096	2.02333	9.99601	0.00843542	0.102819	NM_013549	Hist2h2aa1.	no
MSTRG.4271	0.809991	0.0310372	9.9915	0.00844645	0.102874	NA	NA.	no
MSTRG.6188	-0.336144	3.61095	9.98642	0.00845893	0.102947	NM_026163	Pkp2.	no
MSTRG.14162	-0.321882	4.12315	9.97634	0.00848373	0.10317	NM_001024928	Zfp667.	no
MSTRG.14200	-0.178166	7.33534	9.96825	0.00850369	0.103334	NM_011588	Trim28.	no
MSTRG.409	0.235857	6.96716	9.96338	0.00851574	0.103401	NM_001310713	Agfg1.	no
MSTRG.16217	-0.491767	3.97581	9.93888	0.00857661	0.103508	NA	NA.	no
MSTRG.5710	0.205537	6.03886	9.95461	0.00853748	0.103508	NM_001007568	Zfp251.	no
MSTRG.2959	0.212566	6.18268	9.93899	0.00857635	0.103508	NM_011869	Med24.	no
MSTRG.4110	0.257992	2.65023	9.94145	0.00857022	0.103508	NA	NA.	no
MSTRG.10732	0.259159	5.83777	9.93925	0.0085757	0.103508	NM_001004293	Amigo1.	no
MSTRG.4043	0.296545	4.53384	9.94764	0.00855479	0.103508	NM_001166385	Sp4.	no
NM_173868	0.474339	2.34839	9.93854	0.00857748	0.103508	NM_173868	St18.	no
MSTRG.5467	0.496389	2.49238	9.9364	0.00858283	0.103508	NM_001008420	Cdh12.	no
MSTRG.8636	1.0145	0.581871	9.93623	0.00858323	0.103508	NA	NA.	no
MSTRG.5769	0.486976	0.445853	9.92486	0.00861171	0.103772	NM_020516	Slc16a8.	no
MSTRG.7086	-0.41835	2.34109	9.9176	0.00862993	0.103913	NM_146248	Cchcr1.	no
MSTRG.4791	-0.439096	0.320975	9.91157	0.00864512	0.104017	NA	NA.	no
MSTRG.1807	0.200288	5.46656	9.908	0.00865413	0.104046	NM_029875	Slc35e3.	no
MSTRG.1676	0.560884	3.90123	9.90293	0.00866693	0.104121	NM_001111274	Igf1.	no
MSTRG.7017	0.348806	3.49707	9.897	0.00868193	0.104144	NM_001329143	Adamts10.	no
MSTRG.8085	0.354755	1.94154	9.89751	0.00868062	0.104144	NR_015545	4930481A15Rik.	no
MSTRG.1040	-0.910204	-0.477662	9.89039	0.00869867	0.104153	NM_030060	Batf3.	no
MSTRG.15369	-0.698207	5.07584	9.89026	0.008699	0.104153	NM_001112715	Ifitm1.	no
MSTRG.15629	0.474178	2.89303	9.88894	0.00870236	0.104153	NM_001206849	Smim18.	no
NM_001244692	0.470975	2.3415	9.88459	0.00871341	0.104206	NM_001244692	St18.	no
MSTRG.6102	-0.279554	5.1455	9.87188	0.00874581	0.104436	NM_175347	Srl.	no
MSTRG.12845	-0.177128	5.82457	9.8736	0.00874141	0.104436	NM_001289543	Brap.	no
MSTRG.15421	-0.789107	3.58786	9.85558	0.00878757	0.104844	NM_001161624	Cdkn1c.	no
MSTRG.7296	-0.279778	2.61047	9.85084	0.00879974	0.104844	NM_028381	Ccdc94.	no
MSTRG.17490	0.342556	3.6961	9.85102	0.00879929	0.104844	NM_001081956	Akap17b.	no
MSTRG.11424	0.314792	4.47855	9.84463	0.00881575	0.104956	NR_040444	Gm12709.	no
MSTRG.17312	-0.174589	9.54058	9.84164	0.00882347	0.104969	NM_001165902	Ctnnb1.	no
MSTRG.10393	0.213326	4.57113	9.83537	0.00883966	0.105083	NM_001083318	Etv3.	no
MSTRG.11917	-0.224689	4.25046	9.8184	0.0088837	0.105291	NM_001277932	Casp9.	no
MSTRG.16043	0.166675	6.54144	9.81945	0.00888095	0.105291	NM_024191	Arl2bp.	no
MSTRG.13053	0.219839	5.87971	9.82294	0.00887188	0.105291	NM_001303266	Agfg2.	no
MSTRG.493	0.290621	7.52322	9.82529	0.00886578	0.105291	NM_016696	Gpc1.	no
MSTRG.5067	0.179651	6.96263	9.81559	0.00889101	0.105299	NM_016972	Slc7a8.	no
MSTRG.3637	0.335125	6.4997	9.81008	0.00890537	0.10539	NM_178628	Atl1.	no
MSTRG.9421	0.248056	2.89975	9.80589	0.00891631	0.105441	NM_173450	Rpusd2.	no
MSTRG.7169	0.38551	2.05513	9.80092	0.00892931	0.105516	NA	NA.	no
MSTRG.8308	-0.23101	4.98477	9.7935	0.00894877	0.105603	NM_017375	Ostf1.	no
MSTRG.11163	0.317003	5.68183	9.79304	0.00894997	0.105603	NM_001253353	Fam214b.	no
MSTRG.655	0.183438	5.29609	9.78389	0.00897403	0.105769	NM_016749	Mybph.	no
MSTRG.5541	0.516821	4.19871	9.78263	0.00897735	0.105769	NM_026778	Cthrc1.	no
MSTRG.5432	-0.367769	5.04971	9.77961	0.0089853	0.105784	NM_001162906	2410089E03Rik.	no
MSTRG.4993	-0.400601	1.8602	9.77181	0.0090059	0.105948	NM_008102	Gch1.	no
MSTRG.3876	-0.643663	1.35478	9.75918	0.00903939	0.105992	NM_001161365	Rin3.	no
MSTRG.1481	0.1645	4.9295	9.75778	0.00904309	0.105992	NM_029546	Pwp2.	no
MSTRG.85	0.320539	3.62343	9.76163	0.00903289	0.105992	NM_007733	Col19a1.	no
MSTRG.15679	0.505841	0.286988	9.76274	0.00902992	0.105992	NM_001039562	Ankrd37.	no
NM_178611	0.524399	0.174942	9.7617	0.00903268	0.105992	NM_178611	Lair1.	no
MSTRG.10712	0.403715	6.06346	9.75485	0.00905087	0.106005	NM_145922	Kcnc4.	no
MSTRG.5595	-0.204444	6.59397	9.75096	0.00906124	0.106049	NM_001042438	Zhx1.	no
MSTRG.4792	-0.456363	0.394576	9.74453	0.00907838	0.106121	NA	NA.	no
MSTRG.371	-0.221887	3.96456	9.74113	0.00908747	0.106121	NM_029010	Glb1l.	no
MSTRG.9415	0.236272	7.82864	9.74224	0.0090845	0.106121	NM_170593	Disp2.	no
NM_010231	-0.604922	0.677262	9.72238	0.00913776	0.106164	NM_010231	Fmo1.	no
MSTRG.23	-0.433556	3.36111	9.72836	0.00912166	0.106164	NM_175236	Adhfe1.	no
MSTRG.2986	-0.304298	8.74791	9.73295	0.00910937	0.106164	NM_001199296	Acly.	no
MSTRG.2823	-0.204594	6.44972	9.72363	0.00913439	0.106164	NR_045499	2210416O15Rik.	no
MSTRG.1946	0.194668	7.03039	9.72892	0.00912016	0.106164	NM_001034030	Limk2.	no
MSTRG.13268	0.241748	4.6255	9.73262	0.00911025	0.106164	NR_024619	2610001J05Rik.	no
MSTRG.16955	0.299919	5.55032	9.71981	0.00914466	0.106164	NM_001033536	Rfx7.	no
MSTRG.9374	0.358091	5.57377	9.72128	0.0091407	0.106164	NM_025403	Nop10.	no
MSTRG.13033	-0.28254	7.45716	9.71451	0.00915894	0.106212	NM_007457	Ap1s1.	no
MSTRG.13902	0.193066	5.70928	9.7133	0.00916221	0.106212	NM_021899	Foxj2.	no
MSTRG.15617	-0.204208	4.85624	9.705	0.00918465	0.106352	NM_026453	Mak16.	no
MSTRG.10881	0.267044	2.46666	9.70388	0.00918768	0.106352	NM_175389	Trmt10a.	no
MSTRG.13970	0.423559	4.6486	9.69811	0.00920331	0.106455	NR_077223	9330102E08Rik.	no
MSTRG.4179	0.331468	4.14542	9.69433	0.00921356	0.106496	NM_025790	Acot13.	no
MSTRG.17561	0.223664	3.70977	9.69111	0.00922234	0.10652	NM_001290514	Mospd1.	no
MSTRG.3861	0.214774	4.2572	9.68655	0.00923474	0.106586	NM_001330702	Rps6ka5.	no
MSTRG.11618	-0.192919	4.64463	9.67327	0.00927101	0.106849	NM_029157	Sf3a3.	no
MSTRG.7561	-0.16736	5.80215	9.67431	0.00926816	0.106849	NM_024182	Riok3.	no
MSTRG.9588	0.296906	7.54268	9.66913	0.00928232	0.106902	NM_009730	Atrn.	no
MSTRG.8855	-0.24216	4.80217	9.63652	0.00937222	0.107859	NM_001290484	Gtf3c5.	no
MSTRG.13666	0.289745	3.68832	9.63259	0.00938311	0.107906	NM_010751	Mxd1.	no
MSTRG.17459	0.308518	6.41131	9.62989	0.00939063	0.107914	NM_177353	Slc9a7.	no
MSTRG.1061	0.223386	4.26572	9.62213	0.00941221	0.108084	NM_001290278	Rcor3.	no
MSTRG.9305	0.371041	2.15021	9.61316	0.00943723	0.108293	NR_027831	2810002D19Rik.	no
MSTRG.812	-0.541295	3.30208	9.60029	0.00947327	0.108595	NM_001025570	Prrx1.	no
NM_001317363	-0.418177	0.548022	9.58915	0.00950461	0.108595	NM_001317363	Dsc2.	no
NM_013505	-0.418177	0.548022	9.58915	0.00950461	0.108595	NM_013505	Dsc2.	no
MSTRG.10322	-0.319392	4.24041	9.59114	0.00949901	0.108595	NM_026641	Ift80.	no
MSTRG.4322	0.217876	5.0503	9.59357	0.00949217	0.108595	NM_016709	Auh.	no
MSTRG.1452	0.410588	2.14414	9.59531	0.00948727	0.108595	NM_009115	S100b.	no
MSTRG.1018	-0.181139	5.67323	9.58193	0.00952498	0.10871	NM_011794	Bpnt1.	no
MSTRG.13593	-0.166957	7.03246	9.57106	0.00955576	0.10871	NM_001109764	Ctnna2.	no
MSTRG.12601	0.255011	3.71196	9.57645	0.00954049	0.10871	NM_001039084	Mrpl1.	no
MSTRG.14677	0.270064	3.52509	9.58037	0.00952941	0.10871	NM_026436	Tmem86a.	no
MSTRG.6339	0.371044	1.10627	9.57526	0.00954387	0.10871	NM_146069	Nrros.	no
MSTRG.2966	0.427241	6.63086	9.57264	0.00955128	0.10871	NM_001080925	Rapgefl1.	no
MSTRG.5789	-0.708332	1.65037	9.55983	0.00958768	0.108917	NM_001160415	Apobec3.	no
MSTRG.553	-0.165976	6.46557	9.56184	0.00958196	0.108917	NM_011650	Tsn.	no
NM_001330291	-0.604923	0.680425	9.55289	0.00960746	0.109063	NM_001330291	Fmo1.	no
MSTRG.13955	0.337566	7.56673	9.54971	0.00961655	0.109088	NM_010595	Kcna1.	no
MSTRG.16771	0.253373	6.84492	9.54487	0.00963037	0.109167	NM_022655	Ireb2.	no
MSTRG.7161	-0.828986	1.98095	9.52316	0.00969276	0.109681	NM_010398	H2-T23.	no
MSTRG.13448	0.193549	5.68281	9.5216	0.00969727	0.109681	NM_146175	Zfp282.	no
MSTRG.15284	0.270791	8.18864	9.51791	0.00970793	0.109681	NM_178641	Inpp5f.	no
MSTRG.13103	0.271423	6.31621	9.52476	0.00968814	0.109681	NM_001159908	Zfand2a.	no
MSTRG.12213	0.273486	6.67016	9.5171	0.00971026	0.109681	NM_026984	Kmt2e.	no
MSTRG.9683	0.255821	2.9541	9.51281	0.00972266	0.109743	NM_080575	Acss1.	no
MSTRG.3132	-0.420578	0.999836	9.50996	0.00973092	0.109758	NM_001308498	Gm11715.	no
MSTRG.13331	0.219113	7.44797	9.50639	0.00974128	0.109797	NM_001311087	Klhdc10.	no
MSTRG.8668	-0.195132	5.47852	9.50235	0.00975301	0.109851	NM_133837	Cdc123.	no
MSTRG.10465	0.273867	5.68258	9.48762	0.00979592	0.110256	NM_001310640	Pmvk.	no
MSTRG.11615	-0.428272	2.932	9.47282	0.00983925	0.110513	NM_011141	Pou3f1.	no
MSTRG.8531	0.196017	7.08118	9.47031	0.00984662	0.110513	NM_178930	Gbf1.	no
MSTRG.10057	0.360056	3.55024	9.4726	0.0098399	0.110513	NM_001171615	Myt1.	no
MSTRG.1758	0.454012	0.717607	9.4747	0.00983374	0.110513	NR_038032	Gm15663.	no
MSTRG.7050	-0.612634	4.68607	9.45992	0.00987722	0.110622	NM_011530	Tap2.	no
MSTRG.11731	-0.539079	4.63892	9.46179	0.00987169	0.110622	NM_010686	Laptm5.	no
MSTRG.5942	0.343153	8.92175	9.46091	0.00987429	0.110622	NM_001159647	Cntn1.	no
MSTRG.5937	-0.304214	3.31938	9.44982	0.00990706	0.110878	NM_011994	Abcd2.	no
MSTRG.8496	-0.224037	4.26909	9.44571	0.00991922	0.110936	NM_001164359	Erlin1.	no
NM_001146022	-0.56859	-0.097832	9.43944	0.00993782	0.111028	NM_001146022	Wdfy4.	no
MSTRG.12294	-0.185641	6.03933	9.43821	0.00994148	0.111028	NM_001294302	Preb.	no
MSTRG.7634	-0.710178	2.55402	9.43239	0.00995882	0.111144	NM_001048207	Gypc.	no
MSTRG.270	-0.191073	5.25248	9.42476	0.00998157	0.111319	NM_018868	Nop58.	no
MSTRG.13326	0.339331	6.8501	9.4218	0.00999039	0.11134	NM_001171000	Ahcyl2.	no
MSTRG.15550	0.370506	1.42639	9.41888	0.00999912	0.111359	NA	NA.	no
MSTRG.16159	-0.162345	4.97395	9.41224	0.010019	0.111502	NM_001083118	Terf2.	no
MSTRG.3134	0.358295	5.49389	9.40791	0.010032	0.111515	NM_198298	Helz.	no
MSTRG.7869	0.425346	1.50319	9.40716	0.0100343	0.111515	NM_177829	Spink10.	no
MSTRG.16641	-0.337726	5.1358	9.39821	0.0100612	0.111736	NM_153762	Rnf26.	no
MSTRG.11936	0.451713	0.335259	9.39468	0.0100718	0.111776	NA	NA.	no
MSTRG.9316	-0.412096	1.62799	9.39131	0.010082	0.111811	NM_001083810	Prr5l.	no
MSTRG.8489	0.406049	5.35827	9.38857	0.0100903	0.111825	NM_031396	Cnnm1.	no
MSTRG.2247	-0.227606	7.48499	9.38173	0.010111	0.111921	NM_026543	3010026O09Rik.	no
NR_045188	0.465663	2.35576	9.38105	0.0101131	0.111921	NR_045188	St18.	no
MSTRG.17213	0.502461	0.34563	9.36878	0.0101504	0.112256	NA	NA.	no
MSTRG.13301	-0.275867	3.05114	9.35907	0.01018	0.112427	NM_133931	Pot1a.	no
MSTRG.15980	0.56996	1.15379	9.36068	0.0101751	0.112427	NM_001297612	Mylk3.	no
MSTRG.2555	-0.267555	8.23299	9.35259	0.0101999	0.112505	NM_011072	Pfn1.	no
MSTRG.10348	0.323932	4.78588	9.35213	0.0102013	0.112505	NM_001162999	Fnip2.	no
MSTRG.611	-0.193712	4.89605	9.34885	0.0102113	0.112537	NM_001136070	Eif2d.	no
MSTRG.8409	-0.590586	4.16164	9.34347	0.0102278	0.112597	NM_001146708	Fas.	no
MSTRG.1064	-0.249915	4.30476	9.33785	0.0102451	0.112597	NM_001177794	Sertad4.	no
MSTRG.13621	-0.237246	3.46703	9.34232	0.0102314	0.112597	NM_001162521	Dguok.	no
MSTRG.8325	0.371028	3.29719	9.33879	0.0102422	0.112597	NA	NA.	no
MSTRG.16425	0.278449	6.43912	9.33358	0.0102583	0.112664	NM_028013	Endod1.	no
MSTRG.4092	-0.256743	3.46049	9.32591	0.010282	0.112754	NM_178640	B3galnt2.	no
MSTRG.17408	-0.225322	5.99536	9.32708	0.0102783	0.112754	NM_001130416	Hdac6.	no
MSTRG.10132	0.582475	0.492727	9.32403	0.0102878	0.112754	NM_029690	Actrt3.	no
MSTRG.6615	-0.239643	4.95803	9.32046	0.0102988	0.112797	NM_001045529	Morc3.	no
MSTRG.15526	0.234438	3.40179	9.31722	0.0103089	0.112829	NM_001034862	Erich1.	no
MSTRG.16273	0.245683	7.29684	9.29398	0.0103813	0.113387	NM_026160	Map1lc3b.	no
MSTRG.5767	0.253453	5.87776	9.29619	0.0103744	0.113387	NM_027231	Polr2f.	no
NR_045189	0.466186	2.35374	9.29532	0.0103771	0.113387	NR_045189	St18.	no
MSTRG.9462	0.219341	4.52105	9.28271	0.0104166	0.113678	NM_001290807	Haus2.	no
MSTRG.14846	0.261886	3.08596	9.28092	0.0104222	0.113678	NM_009553	Zscan2.	no
MSTRG.12581	-0.653776	2.96929	9.2677	0.0104639	0.114053	NM_021274	Cxcl10.	no
MSTRG.7596	-0.26035	2.82905	9.26386	0.010476	0.114107	NA	NA.	no
MSTRG.12160	-0.26658	5.19578	9.25761	0.0104958	0.114244	NM_023733	Crot.	no
MSTRG.9219	-0.686651	4.37228	9.23915	0.0105545	0.114666	NM_009776	Serping1.	no
MSTRG.15773	-0.192347	6.38435	9.23902	0.0105549	0.114666	NM_001113346	Gatad2a.	no
NR_033729	0.391581	0.634707	9.23862	0.0105562	0.114666	NR_033729	Fbxl12os.	no
NM_030172	0.493946	0.712499	9.2344	0.0105696	0.114733	NM_030172	Efcab11.	no
NM_001302676	0.526118	0.118194	9.21808	0.0106219	0.115222	NM_001302676	Lair1.	no
MSTRG.15295	0.167088	6.93767	9.20466	0.0106652	0.115612	NM_001004468	Tacc2.	no
MSTRG.8586	-0.535374	3.39234	9.1877	0.0107201	0.116058	NM_027976	Acsl5.	no
MSTRG.15338	0.367279	6.75348	9.18745	0.0107209	0.116058	NM_009760	Bnip3.	no
MSTRG.14969	-0.226475	3.55923	9.17223	0.0107705	0.116392	NM_133692	Pold3.	no
MSTRG.13793	-0.194528	4.28074	9.1645	0.0107958	0.116392	NM_026849	Mtmr14.	no
MSTRG.14103	0.225884	8.6392	9.16789	0.0107847	0.116392	NM_001093764	Myadm.	no
MSTRG.9454	0.225981	4.65161	9.16927	0.0107802	0.116392	NM_001110496	Tmem87a.	no
MSTRG.13822	0.243802	3.92067	9.17376	0.0107655	0.116392	NM_080639	Timp4.	no
MSTRG.10235	0.53662	2.38612	9.1655	0.0107925	0.116392	NM_172862	Frem2.	no
MSTRG.9482	0.222946	5.39696	9.15452	0.0108286	0.116666	NM_001025371	Serinc4.	no
MSTRG.1783	0.182482	5.99856	9.14901	0.0108467	0.116782	NM_024454	Rab21.	no
MSTRG.3383	-0.192096	5.55183	9.14612	0.0108562	0.116806	NM_145441	Ubxn2a.	no
MSTRG.14510	0.223199	4.9988	9.14216	0.0108693	0.116867	NM_146188	Kctd15.	no
MSTRG.14334	-0.479897	1.07317	9.11949	0.0109445	0.117047	NR_105855	Mir6537.	no
NM_001317365	-0.412998	0.546495	9.124	0.0109295	0.117047	NM_001317365	Dsc2.	no
MSTRG.10244	-0.373426	5.65413	9.12888	0.0109133	0.117047	NM_177854	Sertm1.	no
NM_001173553	-0.333052	1.64541	9.11356	0.0109642	0.117047	NM_001173553	Cdc14a.	no
MSTRG.17796	-0.194395	7.50247	9.12012	0.0109424	0.117047	NM_053201	Magee1.	no
MSTRG.12444	-0.166711	5.9815	9.11142	0.0109714	0.117047	NM_024213	Anapc4.	no
MSTRG.1898	0.179122	8.39373	9.11046	0.0109746	0.117047	NM_001164237	Rnf41.	no
MSTRG.844	0.231294	3.84641	9.12421	0.0109288	0.117047	NM_011137	Pou2f1.	no
MSTRG.13080	0.266364	4.65069	9.12507	0.0109259	0.117047	NM_172412	Gpc2.	no
MSTRG.9998	0.371193	2.08542	9.12587	0.0109233	0.117047	NM_001190302	Gm14326.	no
MSTRG.11743	0.374506	2.74613	9.11391	0.0109631	0.117047	NR_029468	Snhg12.	no
MSTRG.4625	0.853561	1.7878	9.11296	0.0109662	0.117047	NM_008242	Foxd1.	no
NM_001080818	-0.333052	1.64612	9.10281	0.0110002	0.117195	NM_001080818	Cdc14a.	no
MSTRG.10399	-0.243977	5.14411	9.10192	0.0110031	0.117195	NM_026591	Mrpl24.	no
MSTRG.15024	-0.574654	3.017	9.09693	0.0110199	0.117216	NM_009099	Trim30a.	no
MSTRG.742	0.24193	7.11836	9.09727	0.0110188	0.117216	NM_175460	Nmnat2.	no
MSTRG.8412	-0.657874	4.62488	9.09322	0.0110323	0.117269	NM_010501	Ifit3.	no
MSTRG.15349	0.488545	3.256	9.08278	0.0110675	0.117565	NM_001033465	6430531B16Rik.	no
MSTRG.17024	-0.238783	4.47855	9.07617	0.0110898	0.117723	NM_001163746	Pgm3.	no
MSTRG.8063	-0.35877	1.72596	9.06606	0.0111241	0.117899	NM_013456	Actn3.	no
MSTRG.7726	0.229907	3.7144	9.06619	0.0111237	0.117899	NM_053142	Pcdhb17.	no
MSTRG.13676	0.31162	3.12509	9.0647	0.0111287	0.117899	NM_001170489	Aplf.	no
MSTRG.13019	-0.252848	4.82725	9.05319	0.0111679	0.118235	NM_011293	Polr2j.	no
MSTRG.2920	0.327985	7.05965	9.05005	0.0111786	0.11827	NM_021493	Arhgap23.	no
MSTRG.9859	-0.367948	3.12515	9.03524	0.0112293	0.118587	NM_001272052	Ada.	no
MSTRG.3278	-0.165196	6.51485	9.03834	0.0112187	0.118587	NM_138669	Eif4a3.	no
NM_001039485	0.737018	0.491163	9.03473	0.011231	0.118587	NM_001039485	Piezo2.	no
MSTRG.15058	-0.464578	2.05731	9.03121	0.0112431	0.118624	NM_001170912	Trim66.	no
MSTRG.12918	-0.19701	5.54562	9.02895	0.0112509	0.118624	NM_026486	Tctn2.	no
MSTRG.2353	0.357549	2.77792	9.02719	0.011257	0.118624	NM_011758	Zfp39.	no
MSTRG.4650	0.215335	4.19234	9.0175	0.0112904	0.118897	NM_001190264	Mrps36.	no
MSTRG.2029	0.274465	1.97493	9.01254	0.0113075	0.118999	NM_019511	Ramp3.	no
MSTRG.9045	0.159865	5.27404	9.00914	0.0113193	0.119038	NM_172663	Epc2.	no
MSTRG.12528	0.191841	4.39726	9.00714	0.0113262	0.119038	NM_172146	Ppat.	no
MSTRG.12453	0.389997	1.42075	8.9981	0.0113576	0.119289	NA	NA.	no
MSTRG.4830	-0.159396	7.22429	8.99488	0.0113688	0.119328	NM_028428	Fut11.	no
MSTRG.15834	-0.739827	4.60597	8.99025	0.011385	0.119418	NM_198095	Bst2.	no
NM_001003667	-0.984839	0.0272808	8.98595	0.0114	0.119456	NM_001003667	Krt77.	no
MSTRG.3768	0.240887	2.62996	8.98491	0.0114036	0.119456	NM_028377	Bbof1.	no
MSTRG.2406	0.530998	0.432587	8.97868	0.0114254	0.119605	NR_027800	Map2k3os.	no
MSTRG.1354	0.296947	4.06654	8.96499	0.0114735	0.119978	NM_023596	Slc29a3.	no
MSTRG.7395	0.321087	3.06058	8.96423	0.0114762	0.119978	NR_015549	Trmt61b.	no
MSTRG.2145	0.202066	4.48759	8.95931	0.0114935	0.120081	NM_001284359	Nprl3.	no
MSTRG.5248	-0.478373	6.27816	8.95602	0.0115051	0.120123	NM_009755	Bmp1.	no
MSTRG.926	-0.305454	2.81017	8.94253	0.0115529	0.120542	NM_027972	Cfap45.	no
MSTRG.6045	0.372502	3.5732	8.93138	0.0115926	0.120877	NM_019518	Grasp.	no
MSTRG.17813	-0.322033	5.56772	8.92206	0.0116259	0.120991	NM_025921	2610002M06Rik.	no
MSTRG.17755	0.202194	6.92693	8.91763	0.0116417	0.120991	NM_001177778	Dlg3.	no
MSTRG.3760	0.239772	6.35317	8.92169	0.0116272	0.120991	NM_028821	Dnal1.	no
MSTRG.7009	0.286147	3.54489	8.92131	0.0116285	0.120991	NM_001045559	Zfp952.	no
MSTRG.17635	0.293094	6.80907	8.91896	0.0116369	0.120991	NM_001310537	Atp2b3.	no
NM_053191	0.586204	0.954068	8.90889	0.0116731	0.121238	NM_053191	Pi15.	no
MSTRG.3266	-0.596803	6.53117	8.88437	0.0117616	0.121622	NM_011150	Lgals3bp.	no
MSTRG.4579	-0.262034	3.4947	8.88756	0.01175	0.121622	NM_173392	Zfyve16.	no
MSTRG.7715	0.233259	3.21771	8.88429	0.0117618	0.121622	NM_053130	Pcdhb5.	no
MSTRG.2807	0.250565	7.67818	8.89615	0.0117189	0.121622	NM_197987	Trim37.	no
MSTRG.11723	0.431392	4.27281	8.88378	0.0117637	0.121622	NM_010174	Fabp3.	no
MSTRG.1062	0.438713	2.09583	8.89067	0.0117387	0.121622	NR_033536	Gm10516.	no
MSTRG.7307	0.453557	2.47873	8.88861	0.0117462	0.121622	NM_025566	Tnfaip8l1.	no
MSTRG.14835	-0.205023	4.23567	8.87415	0.0117987	0.121904	NM_178070	Vps33b.	no
MSTRG.12067	-0.475445	3.43152	8.84157	0.011918	0.122897	NR_045643	5930403L14Rik.	no
MSTRG.1434	0.223361	3.57421	8.84294	0.0119129	0.122897	NM_175133	Gucd1.	no
MSTRG.3165	0.283395	5.40008	8.84404	0.0119089	0.122897	NM_001042606	Sstr2.	no
MSTRG.13563	0.1826	5.73814	8.83842	0.0119296	0.122937	NM_001035228	St3gal5.	no
MSTRG.14664	0.293687	6.3832	8.82963	0.011962	0.123191	NM_001112739	Kcnc1.	no
MSTRG.1571	0.168986	7.86919	8.82393	0.0119832	0.123286	NM_007460	Ap3d1.	no
MSTRG.17536	0.401076	2.4896	8.82294	0.0119868	0.123286	NM_001166648	Zfp280c.	no
MSTRG.3184	-0.27608	6.60873	8.81305	0.0120236	0.123584	NM_175454	Hid1.	no
NM_001081429	0.455604	0.723752	8.79955	0.0120739	0.124022	NM_001081429	Ccdc15.	no
NM_001302683	0.511544	0.202442	8.79166	0.0121035	0.124245	NM_001302683	Lair1.	no
MSTRG.8514	0.190207	6.6224	8.78741	0.0121194	0.124328	NM_001178012	Sfxn3.	no
MSTRG.12831	0.17829	6.07683	8.78022	0.0121465	0.124525	NM_001302344	Rph3a.	no
MSTRG.376	-0.297161	6.32083	8.77261	0.0121752	0.124539	NM_001110831	Dnpep.	no
MSTRG.3477	-0.215184	5.51014	8.77299	0.0121738	0.124539	NM_001161410	Trappc12.	no
MSTRG.15539	-0.178158	5.94788	8.76959	0.0121866	0.124539	NM_026792	Agpat5.	no
MSTRG.17138	0.252009	5.14179	8.76947	0.0121871	0.124539	NM_011876	Twf2.	no
MSTRG.3704	0.252255	6.26606	8.76994	0.0121853	0.124539	NM_145965	Gphn.	no
MSTRG.13461	-0.341536	3.62197	8.7599	0.0122233	0.124658	NM_027852	Rarres2.	no
MSTRG.12466	0.222229	4.50759	8.7581	0.0122301	0.124658	NM_153391	Wdr19.	no
NM_172951	0.418035	1.04626	8.7591	0.0122263	0.124658	NM_172951	Sntg2.	no
MSTRG.2600	0.581089	3.30194	8.76144	0.0122175	0.124658	NR_029546	Mir132.	no
NM_010867	0.429564	1.09372	8.74759	0.0122701	0.124985	NM_010867	Myom1.	no
MSTRG.14399	-0.618242	0.450074	8.74517	0.0122794	0.124999	NM_007866	Dll3.	no
MSTRG.11678	0.455723	6.08008	8.74244	0.0122898	0.125025	NM_001281955	Csmd2.	no
MSTRG.5794	-0.23231	7.95661	8.71418	0.0123982	0.125967	NM_013762	Rpl3.	no
MSTRG.14080	-0.167761	4.74403	8.71623	0.0123904	0.125967	NM_025911	Ccdc91.	no
MSTRG.6900	-0.198314	4.80016	8.70929	0.0124172	0.125998	NM_011933	Decr2.	no
MSTRG.7622	0.161198	5.95591	8.71027	0.0124134	0.125998	NM_172965	Sap130.	no
MSTRG.4511	0.398919	1.01357	8.70709	0.0124256	0.126003	NM_146231	Zfp825.	no
MSTRG.11837	-0.16475	6.43037	8.70456	0.0124354	0.126022	NM_133872	Kdm1a.	no
MSTRG.6847	0.193496	6.02379	8.70225	0.0124444	0.126032	NM_026684	Ndufb10.	no
MSTRG.3219	-0.681098	1.47594	8.69262	0.0124818	0.126229	NM_001205081	Trim47.	no
MSTRG.13514	-0.504407	2.96269	8.68433	0.0125141	0.126229	NM_025992	Herc6.	no
MSTRG.17070	-0.447608	1.06065	8.68241	0.0125216	0.126229	NM_177352	Gk5.	no
MSTRG.9663	-0.334906	3.95944	8.69352	0.0124783	0.126229	NM_001033348	Ralgapa2.	no
MSTRG.12968	-0.155788	5.37312	8.68091	0.0125274	0.126229	NM_023248	Sbds.	no
MSTRG.10940	0.163719	5.8531	8.68381	0.0125161	0.126229	NM_025662	Pigk.	no
MSTRG.13981	0.383676	2.3889	8.69059	0.0124897	0.126229	NR_015455	BC064078.	no
MSTRG.12657	0.400483	2.88913	8.68533	0.0125102	0.126229	NA	NA.	no
NM_001324519	0.413257	1.04734	8.67443	0.0125528	0.126244	NM_001324519	Sntg2.	no
NM_001324520	0.413257	1.04734	8.67443	0.0125528	0.126244	NM_001324520	Sntg2.	no
NR_136915	0.413257	1.04734	8.67443	0.0125528	0.126244	NR_136915	Sntg2.	no
MSTRG.1973	-0.499015	2.85844	8.66969	0.0125714	0.126351	NM_001039537	Lif.	no
MSTRG.484	-0.306091	5.27374	8.66142	0.0126039	0.126537	NM_019479	Hes6.	no
MSTRG.11547	0.172165	4.34266	8.66092	0.0126058	0.126537	NM_023178	Dmap1.	no
MSTRG.5997	-0.273048	6.21081	8.65262	0.0126385	0.126785	NM_001038658	Faim2.	no
MSTRG.11898	-0.31717	4.94529	8.64788	0.0126573	0.126893	NM_025383	Necap2.	no
MSTRG.16024	0.192818	9.80262	8.64406	0.0126724	0.126964	NM_001113384	Gnao1.	no
MSTRG.15768	0.270562	2.86696	8.64139	0.012683	0.12699	NM_020028	Lpar2.	no
MSTRG.5782	0.177158	5.77171	8.63847	0.0126946	0.127026	NM_028792	Josd1.	no
MSTRG.10150	-0.309581	5.91664	8.63083	0.0127249	0.127249	NM_013531	Gnb4.	no
MSTRG.3730	-0.414487	6.54852	8.62111	0.0127637	0.127349	NM_001242419	Susd6.	no
MSTRG.7779	0.203453	5.91841	8.61625	0.0127831	0.127349	NM_010120	Eif1a.	no
MSTRG.14125	0.242314	4.4496	8.61963	0.0127696	0.127349	NM_001290409	Rdh13.	no
MSTRG.17501	0.409156	6.93119	8.61988	0.0127686	0.127349	NM_001177323	Sept6.	no
NM_001324521	0.413977	1.04193	8.61749	0.0127781	0.127349	NM_001324521	Sntg2.	no
MSTRG.13145	0.493911	0.247988	8.61656	0.0127818	0.127349	NM_001159321	Grid2ip.	no
MSTRG.13977	-0.344468	2.3864	8.61027	0.012807	0.127508	NA	NA.	no
MSTRG.16379	0.266977	2.70968	8.6071	0.0128198	0.127555	NM_153780	2610044O15Rik8.	no
MSTRG.1479	0.242287	5.75364	8.60502	0.0128281	0.127558	NM_138601	D10Jhu81e.	no
MSTRG.3459	0.231755	3.72022	8.60276	0.0128372	0.127568	NM_178357	Klf11.	no
MSTRG.5449	-0.149469	5.95571	8.59823	0.0128554	0.127658	NM_033074	Tars.	no
MSTRG.10480	0.155958	7.53244	8.59652	0.0128623	0.127658	NM_001165983	Ubap2l.	no
MSTRG.3279	0.458718	2.62508	8.59079	0.0128855	0.127808	NM_130886	Card14.	no
MSTRG.15637	0.275742	6.53641	8.58733	0.0128994	0.127866	NM_176933	Dusp4.	no
MSTRG.10429	-0.208263	6.83082	8.58001	0.0129291	0.12808	NM_025448	Ssr2.	no
MSTRG.9054	-0.702084	1.4039	8.57608	0.012945	0.128117	NM_001141948	Nmi.	no
MSTRG.8166	-0.3282	3.99808	8.57427	0.0129524	0.128117	NM_134147	Macrod1.	no
MSTRG.14522	0.237422	4.87709	8.57314	0.012957	0.128117	NM_145633	Ankrd27.	no
MSTRG.5848	-0.20731	6.97063	8.56304	0.0129981	0.128443	NM_029101	Rrp7a.	no
MSTRG.3878	-0.21006	4.40322	8.54987	0.013052	0.128819	NM_001199004	Golga5.	no
MSTRG.5764	0.155817	6.75844	8.54977	0.0130524	0.128819	NM_145139	Eif3l.	no
MSTRG.1786	0.224542	3.05633	8.54054	0.0130903	0.129114	NM_025780	Thap2.	no
MSTRG.13384	-0.233474	3.07078	8.53856	0.0130985	0.129114	NM_153600	Ttc26.	no
MSTRG.1667	-0.195866	3.92176	8.53057	0.0131314	0.129358	NM_001310745	Fbxo7.	no
MSTRG.12949	0.221996	5.37526	8.51374	0.0132012	0.129964	NM_025450	Mrps17.	no
MSTRG.13542	-0.523447	3.43116	8.49667	0.0132724	0.130503	NM_007836	Gadd45a.	no
MSTRG.8762	-0.292269	5.07035	8.49778	0.0132677	0.130503	NM_026021	Zmynd19.	no
MSTRG.10552	-0.164286	5.38288	8.48981	0.0133011	0.130705	NM_001293707	Pip5k1a.	no
MSTRG.2843	0.211168	3.45261	8.47798	0.0133508	0.131112	NM_199008	Cox11.	no
MSTRG.5847	-0.240687	5.16769	8.4742	0.0133667	0.131188	NM_023475	Serhl.	no
MSTRG.14855	0.483592	0.473506	8.45337	0.0134549	0.131972	NA	NA.	no
MSTRG.15561	-0.248063	3.76174	8.44684	0.0134828	0.132163	NM_181325	Slc25a15.	no
MSTRG.2340	-0.618939	4.46443	8.43782	0.0135213	0.132439	NM_018738	Igtp.	no
MSTRG.1238	-0.48664	4.24329	8.4314	0.0135488	0.132439	NM_010681	Lama4.	no
MSTRG.12155	-0.471012	0.49091	8.43021	0.0135539	0.132439	NM_008830	Abcb4.	no
MSTRG.3815	-0.19072	6.865	8.42855	0.013561	0.132439	NM_146036	Ahsa1.	no
MSTRG.4793	-0.176291	6.55714	8.43012	0.0135542	0.132439	NM_025550	Psmd6.	no
MSTRG.14871	0.306181	2.19503	8.4336	0.0135393	0.132439	NM_177894	Saxo2.	no
NM_001313744	-0.82518	-0.242492	8.41974	0.0135989	0.132645	NM_001313744	Stk26.	no
NM_133729	-0.82518	-0.242492	8.41974	0.0135989	0.132645	NM_133729	Stk26.	no
MSTRG.4400	-0.718753	4.64965	8.39796	0.013693	0.133236	NM_008086	Gas1.	no
MSTRG.4920	-0.201459	3.76641	8.39958	0.013686	0.133236	NM_025907	Mettl6.	no
MSTRG.10457	0.322369	1.34469	8.39887	0.0136891	0.133236	NM_029974	Dcst1.	no
MSTRG.5519	0.384998	4.96269	8.4019	0.0136759	0.133236	NM_177151	Vps13b.	no
MSTRG.17239	-0.207358	3.73783	8.39236	0.0137173	0.133391	NM_001163569	Kif9.	no
MSTRG.14978	-0.309063	2.50412	8.37715	0.0137837	0.133627	NM_153527	Dnajb13.	no
MSTRG.10679	-0.292824	5.9784	8.38351	0.0137559	0.133627	NM_009196	Slc16a1.	no
MSTRG.17231	-0.190339	6.6099	8.37821	0.0137791	0.133627	NM_009211	Smarcc1.	no
MSTRG.16777	0.245299	3.19807	8.38149	0.0137647	0.133627	NM_032002	Nrg4.	no
MSTRG.3298	0.307669	4.22953	8.37996	0.0137714	0.133627	NM_183137	Enthd2.	no
MSTRG.17997	0.231783	6.35755	8.37306	0.0138016	0.133637	NM_001163085	Map3k15.	no
MSTRG.11906	0.437059	0.445541	8.37469	0.0137944	0.133637	NM_001081174	Rsg1.	no
NM_001001186	-0.598527	-0.0702671	8.3658	0.0138335	0.133857	NM_001001186	Zfp456.	no
MSTRG.8350	-0.528868	1.03578	8.36405	0.0138411	0.133857	NM_028785	Dock8.	no
MSTRG.17771	-0.21907	3.84719	8.36075	0.0138557	0.133916	NM_001278534	Rgag4.	no
MSTRG.7018	-0.234538	3.87237	8.35615	0.0138759	0.133948	NM_026712	Zfp414.	no
MSTRG.7012	0.245353	3.03841	8.35744	0.0138702	0.133948	NM_029952	Zfp955a.	no
MSTRG.277	-0.200819	4.47183	8.35339	0.0138881	0.133951	NM_001199060	Wdr12.	no
MSTRG.7982	0.268267	4.88758	8.35173	0.0138954	0.133951	NM_001164420	Pqlc1.	no
NM_009257	0.588957	0.286226	8.35036	0.0139015	0.133951	NM_009257	Serpinb5.	no
MSTRG.12506	-0.150216	6.649	8.34465	0.0139268	0.134113	NM_011890	Sgcb.	no
MSTRG.6605	-0.170392	6.02164	8.33664	0.0139623	0.134292	NM_010256	Gart.	no
MSTRG.3931	0.395795	0.915097	8.3378	0.0139571	0.134292	NM_001012310	Slc25a47.	no
MSTRG.4799	0.365391	1.67621	8.32603	0.0140095	0.134664	NM_146052	Lrrc3b.	no
MSTRG.15302	-0.157093	6.25514	8.31872	0.0140422	0.134815	NM_025826	Acadsb.	no
MSTRG.7447	0.199945	6.18883	8.31943	0.014039	0.134815	NM_001163759	Dhx57.	no
MSTRG.13216	-0.508455	3.12823	8.30727	0.0140935	0.134936	NM_027519	Medag.	no
MSTRG.15307	-0.443388	1.30158	8.31354	0.0140653	0.134936	NM_018867	Cpxm2.	no
MSTRG.14630	-0.201848	6.73726	8.31014	0.0140806	0.134936	NM_009224	Snrnp70.	no
MSTRG.10886	0.161658	6.43561	8.30538	0.014102	0.134936	NM_019571	Tspan5.	no
MSTRG.4560	0.262356	5.5889	8.30452	0.0141058	0.134936	NM_013500	Hapln1.	no
MSTRG.9546	0.600623	2.35639	8.31132	0.0140753	0.134936	NM_008587	Mertk.	no
MSTRG.5044	-0.24096	6.31267	8.30182	0.014118	0.134971	NM_001244916	Sall2.	no
MSTRG.2480	0.262165	5.6456	8.29566	0.0141457	0.135155	NM_001013256	Ctc1.	no
MSTRG.13460	-0.226201	4.21818	8.28855	0.0141778	0.13538	NM_001110160	Lrrc61.	no
MSTRG.3446	-0.263687	3.47196	8.28523	0.0141929	0.135443	NM_026347	Iah1.	no
MSTRG.3102	0.655834	6.18382	8.27219	0.014252	0.135925	NM_001281819	Ace.	no
MSTRG.9090	0.208447	4.7031	8.26819	0.0142703	0.136014	NM_009322	Tbr1.	no
MSTRG.6451	0.21634	7.39089	8.26639	0.0142785	0.136014	NM_010818	Cd200.	no
MSTRG.1381	-0.370797	1.44144	8.26175	0.0142997	0.136134	NR_027926	4930507D05Rik.	no
MSTRG.7646	0.162996	5.34347	8.25844	0.0143148	0.136197	NM_013512	Epb41l4a.	no
MSTRG.12603	0.528649	5.47474	8.25134	0.0143473	0.136424	NM_175473	Fras1.	no
MSTRG.6422	0.22816	4.84459	8.24854	0.0143602	0.136465	NM_001285793	B4galt4.	no
MSTRG.8893	0.213376	5.18214	8.24162	0.014392	0.136616	NM_177648	Dolk.	no
MSTRG.11047	0.300682	3.71847	8.24015	0.0143988	0.136616	NM_029840	Tstd3.	no
MSTRG.17420	0.464085	1.274	8.23946	0.014402	0.136616	NM_173414	Lancl3.	no
MSTRG.3675	-0.243282	6.62012	8.23252	0.014434	0.136839	NM_001313919	Hif1a.	no
MSTRG.16942	-0.136938	7.38921	8.21974	0.0144932	0.137204	NM_001164793	Polr2m.	no
MSTRG.16042	0.193465	4.99228	8.21745	0.0145038	0.137204	NM_026274	Rspry1.	no
MSTRG.1145	0.317678	1.92377	8.22097	0.0144875	0.137204	NM_144820	Ccdc28a.	no
MSTRG.7829	0.329355	2.00309	8.21575	0.0145117	0.137204	NM_001081328	Chsy3.	no
MSTRG.1577	0.464055	5.81356	8.21488	0.0145158	0.137204	NM_001013758	Lingo3.	no
MSTRG.8190	0.22423	5.92977	8.21154	0.0145313	0.137269	NM_026329	Polr2g.	no
MSTRG.12826	-0.702027	0.274964	8.20616	0.0145564	0.137313	NM_001083925	Oas1b.	no
MSTRG.11436	-0.461536	7.11711	8.20559	0.0145591	0.137313	NM_080555	Plpp3.	no
MSTRG.13634	0.443462	5.28756	8.20497	0.0145619	0.137313	NM_001177713	Cyp26b1.	no
MSTRG.1093	-0.21766	5.10561	8.19829	0.0145932	0.137505	NM_001161822	Rgs17.	no
MSTRG.1437	0.640295	0.515497	8.19643	0.0146019	0.137505	NM_001305992	Ggt1.	no
MSTRG.8370	0.670413	2.50134	8.19507	0.0146082	0.137505	NA	NA.	no
MSTRG.5730	-0.741716	0.332667	8.1886	0.0146386	0.137627	NM_001168660	Apol9b.	no
MSTRG.14087	0.345064	2.14813	8.18939	0.0146349	0.137627	NM_001301351	Caprin2.	no
MSTRG.11982	0.231276	6.81851	8.16355	0.0147569	0.138657	NM_011929	Clcn6.	no
MSTRG.8517	0.230447	6.54298	8.1613	0.0147675	0.138675	NM_001037758	Btrc.	no
MSTRG.7451	-0.266275	2.74371	8.14985	0.014822	0.139036	NM_001033443	Cdkl4.	no
MSTRG.7528	0.387557	0.902669	8.14954	0.0148235	0.139036	NA	NA.	no
MSTRG.6044	0.537629	1.20745	8.13736	0.0148817	0.1395	NR_045996	AU021063.	no
MSTRG.2661	0.234509	8.04526	8.1215	0.0149579	0.140048	NM_001291225	Sez6.	no
MSTRG.9091	0.311572	5.90413	8.12251	0.014953	0.140048	NM_001242378	Slc4a10.	no
MSTRG.14061	0.204004	6.20751	8.11894	0.0149703	0.140081	NM_021284	Kras.	no
MSTRG.3262	0.253912	5.40475	8.10582	0.0150337	0.140592	NM_001112699	Cyth1.	no
MSTRG.1891	-0.208191	5.66844	8.09848	0.0150694	0.140627	NM_019953	Cnpy2.	no
MSTRG.9483	0.212796	4.16454	8.10283	0.0150482	0.140627	NM_026220	Mfap1a.	no
MSTRG.16351	0.268877	6.92771	8.09985	0.0150627	0.140627	NM_198632	Trim67.	no
MSTRG.12838	0.391262	1.19393	8.09776	0.0150729	0.140627	NM_001161626	Tmem116.	no
MSTRG.3969	-0.247898	3.76503	8.09443	0.015089	0.140695	NM_011973	Mok.	no
MSTRG.9278	-0.354556	3.84778	8.08383	0.0151408	0.141095	NM_030725	Syt13.	no
MSTRG.11279	0.229687	3.49972	8.08014	0.0151589	0.14118	NM_001163288	Susd1.	no
MSTRG.11218	-0.251136	5.55836	8.07553	0.0151814	0.141308	NM_001164804	Coro2a.	no
MSTRG.7820	-0.427525	2.98462	8.06811	0.0152179	0.141564	NM_177115	March3.	no
MSTRG.12079	0.433256	0.525918	8.06106	0.0152526	0.141804	NR_102283	5830444B04Rik.	no
MSTRG.7034	-0.155394	6.83519	8.05745	0.0152704	0.141886	NM_172620	Vps52.	no
MSTRG.10774	-0.253868	3.03799	8.05093	0.0153027	0.141964	NA	NA.	no
MSTRG.902	-0.253781	6.06911	8.04854	0.0153145	0.141964	NM_001305676	Usf1.	no
MSTRG.1387	-0.23051	5.89489	8.0519	0.0152979	0.141964	NM_019553	Ddx21.	no
MSTRG.13137	-0.156438	5.98213	8.04905	0.015312	0.141964	NM_080561	Rnf216.	no
MSTRG.9475	0.266483	5.45486	8.04456	0.0153343	0.142026	NM_178795	Ppip5k1.	no
MSTRG.10863	0.365697	2.72718	8.04357	0.0153392	0.142026	NM_001004367	Cxxc4.	no
MSTRG.3116	-0.212474	3.64646	8.0323	0.0153952	0.14234	NM_001130187	Smarcd2.	no
MSTRG.3646	-0.153153	6.01449	8.03355	0.015389	0.14234	NM_028339	Tmx1.	no
MSTRG.15824	0.430983	1.77918	8.03135	0.0154	0.14234	NM_001293800	Ocel1.	no
MSTRG.4805	-0.289142	2.34959	8.02848	0.0154144	0.14239	NM_001289760	Rarb.	no
MSTRG.16218	-0.232338	4.60796	8.0251	0.0154312	0.142398	NM_130457	Cntnap4.	no
NM_008313	0.402711	0.920948	8.0247	0.0154332	0.142398	NM_008313	Htr4.	no
MSTRG.2838	0.453845	0.620028	8.0225	0.0154443	0.142417	NM_026433	Tmem100.	no
MSTRG.11410	-0.603103	3.37538	7.99919	0.0155614	0.142478	NM_001312690	Ror1.	no
MSTRG.11496	-0.373873	1.88315	7.99627	0.0155762	0.142478	NM_001287388	Tal1.	no
MSTRG.594	-0.251964	4.24486	8.01683	0.0154727	0.142478	NA	NA.	no
MSTRG.1865	-0.194326	4.68776	8.01443	0.0154847	0.142478	NM_001290183	Ddit3.	no
MSTRG.8477	-0.161042	6.42382	8.01925	0.0154605	0.142478	NM_145501	Pi4k2a.	no
MSTRG.5253	0.170333	6.35777	7.99632	0.0155759	0.142478	NM_181345	Npm2.	no
MSTRG.8575	0.181902	5.56545	7.9962	0.0155765	0.142478	NM_001008542	Mxi1.	no
MSTRG.13113	0.19559	4.69569	8.00071	0.0155538	0.142478	NM_172277	Snx8.	no
MSTRG.5350	0.199252	6.23955	8.01325	0.0154906	0.142478	NM_011897	Spry2.	no
MSTRG.16715	0.200454	9.32251	8.0083	0.0155155	0.142478	NM_001081445	Ncam1.	no
MSTRG.7013	0.283339	4.1605	8.00989	0.0155075	0.142478	NM_001142957	Zfp955b.	no
MSTRG.2184	0.322111	6.19845	8.00176	0.0155485	0.142478	NM_008073	Gabrg2.	no
MSTRG.9785	0.323638	3.22253	7.9969	0.015573	0.142478	NA	NA.	no
NM_001083934	0.428442	1.01954	8.00301	0.0155422	0.142478	NM_001083934	Myom1.	no
MSTRG.8082	-0.208118	4.5304	7.99127	0.0156015	0.142527	NM_027236	Eif1ad.	no
MSTRG.6898	0.282092	5.17158	7.99215	0.015597	0.142527	NM_015830	Capn15.	no
MSTRG.9990	0.456801	0.823635	7.98982	0.0156088	0.142527	NM_001305137	2210418O10Rik.	no
MSTRG.9257	-0.159557	5.77906	7.9817	0.0156501	0.142822	NM_001166024	Arfgap2.	no
MSTRG.15986	-0.39444	2.50802	7.97779	0.01567	0.142921	NM_172912	Abcc12.	no
MSTRG.16188	0.253154	8.74589	7.97272	0.0156958	0.143075	NM_001310591	Mtss1l.	no
MSTRG.11254	0.22758	2.88992	7.96719	0.0157241	0.14325	NM_028053	Tmem38b.	no
MSTRG.1025	-0.433021	0.232678	7.96003	0.0157608	0.143474	NM_028848	Spata17.	no
MSTRG.8942	-0.28453	2.43915	7.95886	0.0157668	0.143474	NM_194335	Naif1.	no
MSTRG.1697	0.194316	8.44951	7.94975	0.0158136	0.143735	NM_133668	Slc25a3.	no
MSTRG.9963	0.384535	1.2149	7.95097	0.0158073	0.143735	NA	NA.	no
MSTRG.6242	-0.191675	5.9496	7.94506	0.0158378	0.143872	NM_011672	Ufd1l.	no
MSTRG.12173	0.326822	3.94398	7.94214	0.0158528	0.143927	NM_001243072	Sema3a.	no
MSTRG.14119	0.193814	3.68581	7.93465	0.0158915	0.144196	NR_033548	D030047H15Rik.	no
MSTRG.8671	-0.317613	4.41985	7.92353	0.0159492	0.144204	NM_001081132	Upf2.	no
MSTRG.5280	-0.287083	2.6191	7.92434	0.015945	0.144204	NM_026232	Slc25a30.	no
MSTRG.14388	-0.236734	4.18949	7.92048	0.0159651	0.144204	NM_001081021	Zfp780b.	no
MSTRG.16383	-0.235062	3.31233	7.93005	0.0159154	0.144204	NM_027545	Cwf19l2.	no
MSTRG.3343	-0.196656	7.06545	7.92837	0.0159241	0.144204	NM_001080932	Foxk2.	no
MSTRG.9667	-0.167778	5.96746	7.92829	0.0159245	0.144204	NM_011917	Xrn2.	no
MSTRG.5874	-0.164105	5.76981	7.92624	0.0159352	0.144204	NM_016714	Nup50.	no
MSTRG.632	0.413505	7.63062	7.92135	0.0159606	0.144204	NM_177129	Cntn2.	no
MSTRG.15639	-0.194123	4.0948	7.91382	0.0159999	0.144401	NM_026067	Eri1.	no
MSTRG.3008	0.400284	4.72748	7.9128	0.0160052	0.144401	NM_146030	Plekhh3.	no
MSTRG.6930	0.451807	5.30804	7.90847	0.0160278	0.144523	NM_001002895	AI413582.	no
MSTRG.6241	-0.329339	1.66029	7.90248	0.0160592	0.144619	NM_001161623	Cdc45.	no
MSTRG.4520	-0.264092	3.3633	7.89949	0.0160748	0.144619	NM_138953	Ell2.	no
MSTRG.17882	0.336815	3.02217	7.90008	0.0160717	0.144619	NM_001081983	Tmsb15b1.	no
MSTRG.1222	0.350969	2.09864	7.9042	0.0160501	0.144619	NM_175448	Clvs2.	no
MSTRG.4749	-0.343865	3.54294	7.89296	0.0161092	0.144846	NA	NA.	no
MSTRG.487	0.222555	6.84401	7.88743	0.0161383	0.144943	NM_001039126	Asb1.	no
MSTRG.16651	0.25201	6.95895	7.88813	0.0161346	0.144943	NM_030256	Bcl9l.	no
MSTRG.4631	0.250324	4.2555	7.88279	0.0161628	0.144999	NM_173757	Mrps27.	no
MSTRG.2923	0.346401	2.42633	7.88367	0.0161581	0.144999	NA	NA.	no
MSTRG.3673	-0.294958	1.76126	7.87925	0.0161815	0.145039	NM_001037717	Slc38a6.	no
MSTRG.17756	0.18296	5.50238	7.87849	0.0161855	0.145039	NM_001110310	Snx12.	no
MSTRG.224	-0.505838	2.88763	7.87	0.0162305	0.145101	NM_133810	Stk17b.	no
MSTRG.8998	-0.318805	2.01352	7.86804	0.016241	0.145101	NM_029309	Morn5.	no
MSTRG.12151	0.154569	6.24976	7.87055	0.0162276	0.145101	NM_001080974	Sri.	no
MSTRG.17144	0.258681	5.1516	7.86686	0.0162472	0.145101	NM_001110271	Abhd14a.	no
MSTRG.8186	0.269295	5.80246	7.86979	0.0162317	0.145101	NM_001112697	Chrm1.	no
MSTRG.17973	0.393802	3.55675	7.86765	0.016243	0.145101	NM_173780	Klf8.	no
MSTRG.9795	-0.62399	1.43156	7.85208	0.016326	0.145722	NA	NA.	no
MSTRG.375	-0.37116	0.465673	7.84512	0.0163633	0.145908	NM_009049	Resp18.	no
MSTRG.10410	0.272603	3.16356	7.84475	0.0163653	0.145908	NR_045997	1700113A16Rik.	no
MSTRG.14829	-0.423607	6.20981	7.84135	0.0163835	0.145989	NM_173011	Idh2.	no
MSTRG.6276	0.192958	5.84832	7.83756	0.0164039	0.146088	NM_001001881	2510009E07Rik.	no
MSTRG.9485	-0.469341	0.54508	7.83464	0.0164196	0.146126	NM_001290986	Wdr76.	no
MSTRG.17174	0.286555	5.77741	7.83336	0.0164265	0.146126	NM_001199217	Slc38a3.	no
MSTRG.12393	1.13037	1.8178	7.82626	0.0164648	0.146384	NA	NA.	no
NM_027890	-0.460996	1.01518	7.80017	0.0166064	0.147515	NM_027890	Susd2.	no
MSTRG.9352	0.194309	4.22012	7.79942	0.0166105	0.147515	NM_023876	Elp4.	no
MSTRG.5823	-0.190571	4.67184	7.79424	0.0166388	0.147683	NM_026737	Phf5a.	no
MSTRG.8906	-0.477084	3.42858	7.78545	0.0166869	0.147862	NM_022415	Ptges.	no
MSTRG.10430	-0.245423	5.85931	7.7868	0.0166796	0.147862	NM_001198911	Arhgef2.	no
MSTRG.6269	0.302626	3.85934	7.78741	0.0166762	0.147862	NM_145632	Polr2h.	no
MSTRG.17294	-0.257574	5.28374	7.77651	0.0167361	0.148028	NM_130864	Acaa1a.	no
MSTRG.9114	0.235664	3.33104	7.77526	0.016743	0.148028	NM_177244	Fastkd1.	no
MSTRG.7206	0.327059	4.53707	7.78021	0.0167157	0.148028	NM_013688	Tcte1.	no
NM_172799	0.389293	0.184025	7.77715	0.0167326	0.148028	NM_172799	Ttll6.	no
MSTRG.3024	-0.572582	3.03464	7.76471	0.0168012	0.14807	NM_027320	Ifi35.	no
MSTRG.17468	0.18127	6.72884	7.7705	0.0167692	0.14807	NM_145628	Usp11.	no
MSTRG.12277	0.239237	5.68302	7.76427	0.0168037	0.14807	NM_027652	Ept1.	no
MSTRG.3131	0.253193	7.4884	7.76649	0.0167914	0.14807	NM_176850	Bptf.	no
MSTRG.4776	0.256824	3.94673	7.77243	0.0167586	0.14807	NM_183187	Fam107a.	no
MSTRG.2648	0.451817	2.06019	7.76911	0.0167769	0.14807	NM_176965	Efcab5.	no
MSTRG.6043	0.545812	1.72074	7.76106	0.0168214	0.148144	NR_045326	A330009N23Rik.	no
MSTRG.15553	0.603921	0.677197	7.75252	0.0168688	0.148479	NA	NA.	no
MSTRG.10654	0.211986	7.29938	7.74613	0.0169044	0.14871	NM_207205	Igsf3.	no
MSTRG.11294	-0.312015	1.56457	7.74401	0.0169162	0.148731	NM_024257	Hdhd3.	no
MSTRG.8960	0.237296	9.53773	7.73667	0.0169572	0.149009	NM_001113569	Stxbp1.	no
MSTRG.8254	-0.392823	2.0994	7.73299	0.0169778	0.149108	NA	NA.	no
MSTRG.13782	0.406365	2.5013	7.72889	0.0170008	0.149227	NM_144799	Lmcd1.	no
MSTRG.11364	0.154924	6.83237	7.72042	0.0170484	0.149562	NM_172871	Klhl9.	no
MSTRG.4329	0.231932	6.6137	7.71635	0.0170713	0.14968	NM_027324	Sfxn1.	no
MSTRG.1808	-0.186879	4.05827	7.70724	0.0171227	0.149966	NM_134010	Nup107.	no
MSTRG.2746	0.209475	9.87461	7.70884	0.0171137	0.149966	NM_001035854	Ap2b1.	no
MSTRG.2993	-0.584491	1.74875	7.70046	0.0171611	0.150219	NM_030150	Dhx58.	no
MSTRG.11722	0.371926	3.1684	7.69068	0.0172167	0.150623	NM_001253386	Serinc2.	no
MSTRG.6680	0.26017	3.08784	7.68679	0.0172389	0.150734	NM_001083945	Rsph3b.	no
MSTRG.13815	0.176875	7.47878	7.68364	0.0172569	0.150808	NM_178703	Slc6a1.	no
MSTRG.13726	0.165855	6.18765	7.67999	0.0172777	0.150907	NM_025578	Mrps25.	no
MSTRG.15764	-0.470721	0.136272	7.67742	0.0172924	0.150952	NM_001177527	Zfp964.	no
NM_001164263	-0.818371	-0.3299	7.66232	0.0173791	0.151331	NM_001164263	Plekhs1.	no
NM_172641	-0.818371	-0.3299	7.66232	0.0173791	0.151331	NM_172641	Plekhs1.	no
MSTRG.5631	-0.261391	6.03512	7.66719	0.0173511	0.151331	NM_008681	Ndrg1.	no
MSTRG.17747	0.202154	7.41651	7.66156	0.0173835	0.151331	NM_001083110	Pja1.	no
MSTRG.8365	0.236793	6.34931	7.66275	0.0173767	0.151331	NM_009199	Slc1a1.	no
MSTRG.10785	0.267389	5.6713	7.65672	0.0174114	0.151491	NM_001305451	Plppr5.	no
MSTRG.13354	-0.15311	5.30053	7.65334	0.017431	0.151495	NM_021435	Slc35b4.	no
MSTRG.16263	0.298591	5.75578	7.65481	0.0174224	0.151495	NM_001145896	Gse1.	no
NM_001271843	-0.57116	0.152114	7.64359	0.0174874	0.151902	NM_001271843	Aqp9.	no
MSTRG.9131	0.282515	2.63204	7.63686	0.0175265	0.152158	NM_001110512	Mettl8.	no
MSTRG.13789	0.178258	6.90015	7.63454	0.01754	0.152176	NM_177763	Lhfpl4.	no
MSTRG.4834	0.600193	3.37092	7.63321	0.0175477	0.152176	NM_008873	Plau.	no
MSTRG.14549	0.243769	4.00773	7.62866	0.0175742	0.152323	NM_023363	Zfp788.	no
NM_001013779	-0.539636	-0.25748	7.61696	0.0176427	0.152685	NM_001013779	Aim2.	no
MSTRG.99	-0.210898	3.14319	7.61495	0.0176545	0.152685	NM_008922	Prim2.	no
MSTRG.14801	0.327984	7.78064	7.61574	0.0176498	0.152685	NR_015542	E430016F16Rik.	no
MSTRG.4914	0.548175	0.0201737	7.61523	0.0176528	0.152685	NM_009393	Tnnc1.	no
MSTRG.16015	0.157312	6.4824	7.61265	0.017668	0.152718	NM_001302266	Aktip.	no
NM_019455	-0.396249	0.513777	7.60984	0.0176845	0.152778	NM_019455	Hpgds.	no
MSTRG.9860	-0.690043	6.98784	7.60569	0.0177089	0.152828	NM_016873	Wisp2.	no
MSTRG.8993	0.428423	1.56295	7.60559	0.0177095	0.152828	NR_045894	Gm13446.	no
MSTRG.6220	-0.1909	5.03433	7.5852	0.01783	0.153642	NM_001081633	Dgcr14.	no
MSTRG.14812	0.293781	4.21501	7.58309	0.0178426	0.153642	NR_040311	Mir9-3hg.	no
MSTRG.17344	0.399972	1.40241	7.58422	0.0178359	0.153642	NM_011606	Clec3b.	no
MSTRG.3303	0.939192	10.7816	7.5845	0.0178342	0.153642	NM_001313923	Actg1.	no
MSTRG.14624	-0.405376	2.76995	7.58082	0.0178561	0.153675	NM_175130	Trpm4.	no
MSTRG.7246	-0.139737	5.80317	7.56903	0.0179263	0.154112	NM_025433	Rpl7l1.	no
MSTRG.12344	0.204486	5.75225	7.5702	0.0179193	0.154112	NM_001243123	Fam193a.	no
MSTRG.15612	-0.437916	3.19329	7.56071	0.0179761	0.154379	NM_153135	Unc5d.	no
MSTRG.11726	0.207419	7.43584	7.55897	0.0179865	0.154379	NM_025998	Nkain1.	no
MSTRG.11840	0.550135	4.66983	7.56017	0.0179794	0.154379	NM_007574	C1qc.	no
MSTRG.10471	-0.354266	3.51984	7.54721	0.0180572	0.154484	NM_001310676	Il6ra.	no
MSTRG.16518	-0.24206	2.91228	7.54723	0.0180571	0.154484	NM_026739	9530077C05Rik.	no
MSTRG.17622	-0.204341	5.38911	7.55139	0.018032	0.154484	NM_019405	Cetn2.	no
MSTRG.14936	-0.178246	5.17452	7.55036	0.0180382	0.154484	NM_027256	Ints4.	no
MSTRG.5398	-0.155021	4.69911	7.54841	0.01805	0.154484	NM_144844	Pcca.	no
MSTRG.13622	0.700275	1.4029	7.54836	0.0180503	0.154484	NM_009610	Actg2.	no
MSTRG.1302	0.77219	-0.00921791	7.54463	0.0180728	0.154534	NM_001291892	Lilr4b.	no
MSTRG.7060	-0.320902	3.15022	7.53183	0.0181502	0.155113	NM_019873	Fkbpl.	no
MSTRG.6820	0.331209	2.86855	7.52928	0.0181657	0.155161	NM_007634	Ccnf.	no
MSTRG.4580	-0.224273	5.25478	7.50912	0.0182885	0.15554	NM_172588	Serinc5.	no
MSTRG.12931	-0.223026	5.87544	7.51114	0.0182762	0.15554	NM_175432	Tmem132c.	no
MSTRG.9398	0.255273	2.76196	7.51045	0.0182804	0.15554	NA	NA.	no
MSTRG.701	0.266366	3.17778	7.51395	0.018259	0.15554	NM_001166501	Dennd1b.	no
MSTRG.6191	0.301336	5.65146	7.51759	0.0182368	0.15554	NM_001301817	Fgd4.	no
MSTRG.15878	0.306481	3.74187	7.51788	0.018235	0.15554	NM_029182	Rasd2.	no
MSTRG.14039	0.445073	3.22286	7.51082	0.0182781	0.15554	NM_018779	Pde3a.	no
MSTRG.4523	3.73666	2.55765	7.51025	0.0182816	0.15554	NA	NA.	no
MSTRG.470	0.168686	5.58641	7.50543	0.0183111	0.155566	NR_040291	6430706D22Rik.	no
MSTRG.12077	0.281155	7.08322	7.50598	0.0183077	0.155566	NM_001039079	Prkcz.	no
MSTRG.4957	-0.270177	3.27654	7.50302	0.0183259	0.155608	NM_130878	Cdhr1.	no
MSTRG.14442	-0.221762	3.63299	7.49272	0.0183892	0.155979	NM_001145880	Zfp790.	no
MSTRG.13640	-0.167958	5.99749	7.49411	0.0183806	0.155979	NM_178639	Sfxn5.	no
MSTRG.885	0.366957	1.83716	7.49026	0.0184044	0.156024	NM_001243062	Nr1i3.	no
MSTRG.6410	0.215764	8.30363	7.48659	0.0184269	0.156108	NM_019827	Gsk3b.	no
MSTRG.15557	0.286575	3.46881	7.48547	0.0184339	0.156108	NA	NA.	no
NM_001200041	0.322255	0.476007	7.47925	0.0184723	0.15635	NM_001200041	Sbk3.	no
NM_008330	-0.464232	-0.0361008	7.47466	0.0185008	0.156507	NM_008330	Ifi47.	no
MSTRG.11707	0.236844	6.39402	7.45786	0.0186053	0.157226	NM_018799	Eif3i.	no
MSTRG.6147	0.245593	6.95581	7.45782	0.0186056	0.157226	NM_009223	Snn.	no
MSTRG.16540	-0.444256	2.63946	7.44857	0.0186634	0.157631	NM_028472	Bmper.	no
MSTRG.17618	-0.326797	2.46701	7.44521	0.0186845	0.157679	NM_001081135	Prrg3.	no
MSTRG.939	0.2192	5.66532	7.44449	0.018689	0.157679	NM_019445	Fmn2.	no
MSTRG.6083	0.187579	4.96927	7.4384	0.0187273	0.157918	NM_001285890	Pde1b.	no
MSTRG.6372	-0.17829	4.22771	7.43456	0.0187515	0.158038	NM_009471	Umps.	no
NM_001271677	-0.456875	-0.0383917	7.4296	0.0187828	0.158082	NM_001271677	Ifi47.	no
MSTRG.2562	-0.146674	5.72823	7.42899	0.0187866	0.158082	NM_001083331	Nup88.	no
MSTRG.10985	0.134424	7.80956	7.43095	0.0187743	0.158082	NM_001098227	Sdcbp.	no
MSTRG.2093	-0.225396	3.4691	7.42562	0.0188079	0.158094	NM_145425	Wdpcp.	no
MSTRG.12746	-0.141526	5.42023	7.42675	0.0188008	0.158094	NM_001033202	Usp30.	no
MSTRG.15584	0.323532	2.11132	7.41491	0.0188758	0.15858	NM_173012	Letm2.	no
NM_001162913	-0.473155	0.964303	7.41309	0.0188873	0.158594	NM_001162913	Susd2.	no
MSTRG.3036	-0.240302	7.0324	7.41052	0.0189037	0.158647	NM_016695	Mpp2.	no
NM_172486	0.340129	0.846206	7.40401	0.0189452	0.158911	NM_172486	Zfp677.	no
MSTRG.3196	0.233836	7.57392	7.40177	0.0189595	0.158947	NM_008258	Hn1.	no
MSTRG.17944	0.145172	5.98504	7.39687	0.0189908	0.159125	NM_008001	Fgd1.	no
MSTRG.4734	-0.138633	6.23689	7.39489	0.0190035	0.159148	NM_001113550	4833420G17Rik.	no
NM_001164258	-0.339347	0.52903	7.39275	0.0190172	0.159179	NM_001164258	Xrra1.	no
NM_177756	-0.395883	1.00284	7.38419	0.0190722	0.159303	NM_177756	Colgalt2.	no
MSTRG.8037	-0.168194	6.34904	7.38434	0.0190711	0.159303	NM_011778	Coro1b.	no
MSTRG.11447	0.182817	5.33324	7.38607	0.0190601	0.159303	NM_025500	Mrpl37.	no
MSTRG.17889	0.432758	3.2999	7.38744	0.0190513	0.159303	NM_001081499	Tbc1d8b.	no
MSTRG.1947	-0.165	4.50817	7.3786	0.0191081	0.159519	NM_001290472	Rnf185.	no
MSTRG.10866	-0.410232	1.65361	7.37532	0.0191292	0.159538	NM_001172055	Bdh2.	no
MSTRG.7936	0.182808	4.34226	7.37422	0.0191364	0.159538	NM_172632	Mapk4.	no
MSTRG.11081	0.336896	4.93707	7.37357	0.0191405	0.159538	NM_177774	Srsf12.	no
MSTRG.12819	-0.178339	5.88207	7.37167	0.0191528	0.159556	NM_145853	Tpcn1.	no
MSTRG.8034	-0.148961	6.90208	7.36948	0.019167	0.159591	NM_133666	Ndufv1.	no
MSTRG.2777	0.167137	5.26915	7.35883	0.019236	0.160081	NM_001166642	Bcas3.	no
MSTRG.10624	0.232328	4.23098	7.3527	0.0192759	0.16033	NM_026229	Gpr89.	no
MSTRG.11106	-0.560441	4.02027	7.3433	0.0193372	0.160348	NM_172689	Ddx58.	no
MSTRG.6387	-0.520246	2.8778	7.34307	0.0193387	0.160348	NM_001013371	Dtx3l.	no
MSTRG.7004	-0.373056	0.93945	7.34798	0.0193067	0.160348	NA	NA.	no
MSTRG.13485	-0.299253	3.57862	7.3438	0.0193339	0.160348	NM_018773	Skap2.	no
MSTRG.144	-0.267644	2.80118	7.34369	0.0193347	0.160348	NM_026913	Mitd1.	no
MSTRG.11620	0.1883	4.77024	7.3503	0.0192915	0.160348	NM_008385	Inpp5b.	no
MSTRG.13945	-0.408382	2.65366	7.33341	0.019402	0.1606	NM_145391	Tapbpl.	no
MSTRG.15706	-0.222793	5.57287	7.33469	0.0193936	0.1606	NM_029701	Spcs3.	no
MSTRG.5594	0.205265	4.60937	7.33293	0.0194051	0.1606	NM_029418	9130401M01Rik.	no
MSTRG.17399	0.211275	5.68603	7.33179	0.0194126	0.1606	NM_001290455	Gripap1.	no
MSTRG.6653	0.336933	1.97751	7.3307	0.0194198	0.1606	NM_146074	Tfb1m.	no
MSTRG.14975	0.138999	6.87905	7.3268	0.0194454	0.160645	NM_028292	Ppme1.	no
MSTRG.3442	0.211135	4.46054	7.3274	0.0194415	0.160645	NA	NA.	no
MSTRG.2493	-0.394262	1.94782	7.32157	0.0194799	0.160846	NA	NA.	no
NM_023258	-0.791006	-0.0801555	7.31689	0.0195108	0.161017	NM_023258	Pycard.	no
MSTRG.13890	-0.659914	3.1695	7.31419	0.0195286	0.161081	NM_011909	Usp18.	no
MSTRG.7897	-0.479771	2.99426	7.30495	0.0195898	0.161418	NM_178793	Ccbe1.	no
MSTRG.2901	-0.207111	5.27219	7.30537	0.019587	0.161418	NM_001308183	Cdk5rap3.	no
MSTRG.11635	-0.19423	3.95789	7.30147	0.0196129	0.161524	NM_175246	Snip1.	no
MSTRG.17426	0.144408	6.45148	7.29826	0.0196343	0.161616	NM_025975	Dynlt3.	no
MSTRG.13809	-0.139936	5.64728	7.29635	0.019647	0.161637	NM_001033463	Tatdn2.	no
MSTRG.10976	-0.394693	4.11012	7.29479	0.0196574	0.161639	NM_001111096	Lyn.	no
MSTRG.5992	-0.227639	3.21033	7.2874	0.0197067	0.161961	NM_153518	Ccdc65.	no
MSTRG.17079	0.177818	6.35491	7.28427	0.0197277	0.162049	NM_001289645	Pxylp1.	no
MSTRG.2655	0.52533	1.45995	7.28	0.0197563	0.1622	NA	NA.	no
MSTRG.2408	0.308159	2.51116	7.27398	0.0197967	0.162448	NM_001267593	Kcnj12.	no
MSTRG.14535	0.218409	5.14871	7.26823	0.0198354	0.162681	NM_025390	Pop4.	no
MSTRG.8783	0.320939	4.35374	7.25588	0.0199188	0.163281	NM_175286	Tprn.	no
MSTRG.8232	-0.301995	2.45838	7.24999	0.0199587	0.163355	NM_001111140	Lrrc10b.	no
MSTRG.11724	-0.151083	5.99483	7.25035	0.0199563	0.163355	NM_153160	Zcchc17.	no
MSTRG.14084	0.327754	3.94615	7.25201	0.0199451	0.163355	NM_198967	Tmtc1.	no
MSTRG.1147	-0.38484	2.09124	7.24781	0.0199735	0.163392	NM_019487	Hebp2.	no
MSTRG.16706	-0.260962	2.74215	7.24184	0.0200142	0.16364	NM_001311062	Nnmt.	no
MSTRG.13873	-0.362942	2.89002	7.23969	0.0200288	0.163675	NM_001166381	Rad52.	no
MSTRG.5477	-0.19164	5.34703	7.23014	0.020094	0.164042	NM_144523	Zfp622.	no
MSTRG.7378	0.319405	2.40975	7.22777	0.0201102	0.164042	NM_001206661	Tmem200c.	no
MSTRG.4960	0.326044	5.18034	7.22706	0.0201151	0.164042	NM_001190187	Nrg3.	no
MSTRG.8122	0.37359	1.99909	7.22938	0.0200992	0.164042	NA	NA.	no
MSTRG.8202	-0.33441	6.86638	7.22081	0.0201579	0.164307	NM_010316	Gng3.	no
MSTRG.3368	-0.234774	5.73605	7.21228	0.0202166	0.164581	NM_153082	Dnajc27.	no
MSTRG.10691	0.259325	6.73967	7.21142	0.0202226	0.164581	NM_001039347	Kcnd3.	no
MSTRG.13627	0.377598	0.797903	7.21423	0.0202032	0.164581	NA	NA.	no
MSTRG.16776	0.147359	5.28994	7.20402	0.0202736	0.164827	NM_028049	Fbxo22.	no
MSTRG.11079	0.49706	0.837047	7.2046	0.0202696	0.164827	NM_008075	Gabrr1.	no
NM_001137547	0.536605	0.278035	7.19927	0.0203066	0.16501	NM_001137547	Usp51.	no
MSTRG.4253	0.265021	6.49088	7.19041	0.020368	0.165425	NM_001135577	Smim13.	no
MSTRG.10189	0.23306	6.56683	7.18728	0.0203898	0.165517	NM_001167883	Ankrd50.	no
MSTRG.18003	0.399049	6.95652	7.18397	0.0204128	0.165619	NM_001024624	Cdkl5.	no
NM_001302677	0.50485	0.0976983	7.17967	0.0204429	0.165778	NM_001302677	Lair1.	no
MSTRG.9476	0.221554	5.6076	7.17273	0.0204914	0.166087	NM_009897	Ckmt1.	no
MSTRG.2694	0.268536	4.77147	7.16981	0.0205118	0.166168	NM_001076681	Lyrm9.	no
MSTRG.14167	0.593063	1.28922	7.16398	0.0205528	0.166414	NM_001134752	Smim17.	no
MSTRG.17791	0.210272	4.75915	7.16193	0.0205672	0.166446	NM_009592	Abcb7.	no
MSTRG.5580	-0.173756	4.79075	7.15821	0.0205933	0.166573	NM_178920	Mal2.	no
MSTRG.3700	-0.176312	4.54055	7.15012	0.0206504	0.166865	NM_145927	Fntb.	no
MSTRG.13925	0.194132	7.22812	7.15106	0.0206438	0.166865	NM_013533	Gpr162.	no
MSTRG.15012	-0.208742	4.25234	7.14694	0.0206729	0.166887	NM_001291358	Pgap2.	no
MSTRG.9698	0.396017	2.72162	7.14676	0.0206742	0.166887	NM_001160363	Tmem74b.	no
MSTRG.17280	-0.192828	5.71581	7.14446	0.0206905	0.166933	NM_001048146	Azi2.	no
NM_001310550	-0.469851	0.382769	7.13725	0.0207416	0.167139	NM_001310550	Msantd1.	no
MSTRG.14048	-0.40636	7.39235	7.13641	0.0207476	0.167139	NM_001302765	Ldhb.	no
NM_001204910	0.503849	-0.389541	7.13904	0.0207289	0.167139	NM_001204910	Ifi207.	no
MSTRG.10433	0.160631	9.22493	7.13391	0.0207654	0.167198	NM_018804	Syt11.	no
MSTRG.9989	0.697839	0.903526	7.13156	0.0207821	0.167247	NM_001205057	Gm14295.	no
MSTRG.11617	-0.41123	1.57984	7.12959	0.0207961	0.167275	NM_010213	Fhl3.	no
MSTRG.12910	-0.155917	5.50155	7.1267	0.0208168	0.167357	NM_001310723	Kmt5a.	no
MSTRG.7705	0.30385	6.22704	7.12143	0.0208544	0.167574	NM_175684	Fchsd1.	no
NM_011539	0.619823	0.137547	7.11757	0.020882	0.167711	NM_011539	Tbxas1.	no
MSTRG.7162	-0.383401	3.05926	7.11459	0.0209033	0.167798	NM_010397	H2-T22.	no
MSTRG.5284	-0.25451	4.14203	7.10879	0.020945	0.167905	NM_026816	Gtf2f2.	no
MSTRG.14211	-0.238737	3.87034	7.11025	0.0209345	0.167905	NM_001083188	Lig1.	no
MSTRG.8558	-0.214083	3.07216	7.10682	0.0209592	0.167905	NM_175360	Obfc1.	no
MSTRG.12376	-0.175783	7.45201	7.10826	0.0209488	0.167905	NM_026242	Mrfap1.	no
MSTRG.16029	0.231383	5.41015	7.10537	0.0209696	0.167905	NM_001093757	Ogfod1.	no
MSTRG.6237	0.289825	3.92948	7.10212	0.020993	0.168008	NM_001081682	Gnb1l.	no
MSTRG.9156	0.219471	4.78757	7.09988	0.0210092	0.168052	NM_001190297	Gpr155.	no
MSTRG.6726	-0.198251	4.7301	7.09593	0.0210377	0.168195	NM_022315	Smoc2.	no
NM_008901	-0.285194	1.5413	7.09227	0.0210641	0.168197	NM_008901	Pou3f4.	no
MSTRG.4503	0.191368	5.86647	7.08857	0.0210909	0.168197	NM_011051	Pdcd6.	no
MSTRG.7610	0.245383	5.16709	7.09034	0.0210781	0.168197	NM_001004361	Tpgs2.	no
MSTRG.7591	0.277858	3.54054	7.08963	0.0210833	0.168197	NM_001167777	Asxl3.	no
MSTRG.12935	0.543432	0.362214	7.09283	0.0210601	0.168197	NA	NA.	no
MSTRG.783	-0.389542	2.57393	7.08427	0.0211221	0.168277	NM_001162896	4930523C07Rik.	no
MSTRG.1186	-0.172287	4.98918	7.0856	0.0211125	0.168277	NM_001166416	Med23.	no
MSTRG.2988	-0.424152	2.20857	7.08022	0.0211515	0.168427	NM_028918	Ttc25.	no
MSTRG.7939	-0.187925	5.40458	7.07274	0.021206	0.168776	NM_013594	Mbd1.	no
MSTRG.18026	0.409633	0.777808	7.06698	0.0212481	0.169026	NM_001146081	Fancb.	no
MSTRG.1825	-0.455331	5.17048	7.05957	0.0213023	0.169346	NM_025431	Llph.	no
MSTRG.11860	0.202631	3.73363	7.05857	0.0213097	0.169346	NM_001190978	Kif17.	no
MSTRG.1518	-0.183065	6.19345	7.0538	0.0213447	0.169491	NM_021462	Mknk2.	no
[truncated: 13,872 more rows]
