# Supplementary material for: Tet1 Isoforms Differentially Regulate Gene Expression, Synaptic Transmission, and Memory in the Mammalian Brain
Source: J Neurosci. 2021 Jan 27;41(4):578–93. doi: 10.1523/JNEUROSCI.1821-20.2020 (PMC7842754; doi:10.1523/JNEUROSCI.1821-20.2020)
Supplement: Extended Data Figure 5-9 — DEGs significantly downregulated by AAV1-Tet1S-SID4X relative to -Tet1FL-SID4X. Significantly downregulated genes when repression of Tet1S is directly compared to repression of Tet1FL. Download Figure 5-9, XLSX file. [file ns-JN-RM-1821-20-s11.xlsx]

## Sheet: Down DEGs FL vs S 4X & BP_KEGG
Figure 5-9
MSTRG	logFC	logCPM	F	PValue	FDR	Refseq	OGS	Sig		MSTRG – Stringtie ID or Refseq ID of gene (if gene prediction matches annotation exactly); logFC = log2 fold-change; logCPM = average log2 counts per million; F – F statistic; PValue = probability value before multiple hypothesis correction; FDR = false discovery rate; Refseq = best matching Refseq gene ID that best matches the stringtie predicted transcript; OGS – official gene symbol with perio…			Category	Term	Count	%	P-Value	Bonferroni	Benjamini		DAVID GO enriched terms for biological process (top) and KEGG pathways (bottom). Top ten terms included in the main figure are bolded. Column headings: Category – gene ontology set utilized; Term – gene ontology term title; Count – number of genes in gene set present in the genes that comprise the ontology term; % - percent of genes in the list of genes for a gene ontology term; P-Value – probabi…
MSTRG.12566	-3.26704	1.9588	706.361	8.01043e-12	1.27125e-07	NM_008176	Cxcl1.	yes				1	GOTERM_BP_DIRECT	immune system process	43	11.6	8.7e-21	1.7e-17	1.7e-17
MSTRG.14668	-5.27574	2.21048	625.882	1.60689e-11	1.27507e-07	NM_011315	Saa3.	yes				2	GOTERM_BP_DIRECT	inflammatory response	36	9.7	1.8e-16	4.3e-13	2.2e-13
MSTRG.9894	-3.6937	2.31598	515.031	4.91881e-11	2.60205e-07	NM_054055	Slc13a3.	yes				3	GOTERM_BP_DIRECT	immune response	28	7.6	1.2e-12	2.4e-09	7.9e-10
MSTRG.573	-8.72436	2.39823	460.168	9.36992e-11	2.62225e-07	NM_010766	Marco.	yes				4	GOTERM_BP_DIRECT	innate immune response	33	8.9	3.4e-12	6.6e-09	1.6e-09
MSTRG.8937	-3.58136	7.75803	455.645	9.91399e-11	2.62225e-07	NM_008491	Lcn2.	yes				5	GOTERM_BP_DIRECT	cellular response to interferon-gamma	15	4.1	2.1e-11	4e-08	8e-09
MSTRG.5746	-3.53285	2.26358	477.879	7.55046e-11	2.62225e-07	NM_009008	Rac2.	yes				6	GOTERM_BP_DIRECT	response to lipopolysaccharide	21	5.7	7.4e-10	1.4e-06	2.4e-07
MSTRG.12150	-3.7936	5.54339	431.585	1.35134e-10	3.06367e-07	NM_054098	Steap4.	yes				7	GOTERM_BP_DIRECT	defense response to Gram-positive bacterium	15	4.1	1.6e-09	3.2e-06	4.5e-07
MSTRG.8936	-3.60502	6.09067	358.23	3.90178e-10	7.3888e-07	#N/A	#N/A	yes				8	GOTERM_BP_DIRECT	lipopolysaccharide-mediated signaling pathway	10	2.7	3.2e-09	6.2e-06	7.7e-07
MSTRG.2726	-2.88692	1.1615	353.757	4.19024e-10	7.3888e-07	NM_013654	Ccl7.	yes				9	GOTERM_BP_DIRECT	cellular response to lipopolysaccharide	20	5.4	1.2e-08	2.4e-05	2.7e-06
MSTRG.13982	-7.97421	0.471139	269.928	1.9316e-09	1.87431e-06	NM_001033122	Cd69.	yes				10	GOTERM_BP_DIRECT	cellular response to interleukin-1	13	3.5	2.5e-08	4.9e-05	4.9e-06
NM_001253872	-6.02946	1.2908	265.366	2.12587e-09	1.87431e-06	NM_001253872	Itgal.	yes					GOTERM_BP_DIRECT	defense response to protozoan	9	2.4	5.1e-08	0.0001	8.3e-06
NM_001253873	-6.02946	1.2908	265.366	2.12587e-09	1.87431e-06	NM_001253873	Itgal.	yes					GOTERM_BP_DIRECT	neutrophil chemotaxis	12	3.2	5.1e-08	9.9e-05	9e-06
NM_001253874	-6.02946	1.2908	265.366	2.12587e-09	1.87431e-06	NM_001253874	Itgal.	yes					GOTERM_BP_DIRECT	cellular response to tumor necrosis factor	14	3.8	1.2e-07	0.00024	1.8e-05
NM_008400	-6.02946	1.2908	265.366	2.12587e-09	1.87431e-06	NM_008400	Itgal.	yes					GOTERM_BP_DIRECT	leukocyte cell-cell adhesion	8	2.2	1.8e-07	0.00035	2.5e-05
MSTRG.12563	-3.50219	0.526064	278.276	1.6274e-09	1.87431e-06	NM_009141	Cxcl5.	yes					GOTERM_BP_DIRECT	cellular response to interferon-beta	9	2.4	7e-07	0.0014	9.1e-05
MSTRG.7346	-3.07771	4.22155	276.813	1.67639e-09	1.87431e-06	NM_010130	Adgre1.	yes					GOTERM_BP_DIRECT	positive regulation of tumor necrosis factor production	10	2.7	1.3e-06	0.0024	0.00015
MSTRG.2722	-2.68363	3.10143	288.616	1.32502e-09	1.87431e-06	NM_011333	Ccl2.	yes					GOTERM_BP_DIRECT	I-kappaB kinase/NF-kappaB signaling	8	2.2	1.6e-06	0.003	0.00018
MSTRG.5109	-1.29808	7.15219	277.085	1.66718e-09	1.87431e-06	NM_026819	Dhrs1.	yes					GOTERM_BP_DIRECT	positive regulation of inflammatory response	10	2.7	2.2e-06	0.0043	0.00024
MSTRG.13912	-1.92182	1.23605	243.989	3.40541e-09	2.84441e-06	NM_001077705	Ptpn6.	yes					GOTERM_BP_DIRECT	response to cytokine	11	3	2.4e-06	0.0046	0.00024
NM_008392	-5.25721	-0.723865	232.099	4.50359e-09	3.40342e-06	NM_008392	Acod1.	yes					GOTERM_BP_DIRECT	response to virus	11	3	3.3e-06	0.0064	0.00032
MSTRG.7116	-3.11923	0.312484	233.962	4.30681e-09	3.40342e-06	NM_019467	Aif1.	yes					GOTERM_BP_DIRECT	positive regulation of ERK1 and ERK2 cascade	15	4.1	1.1e-05	0.021	0.001
MSTRG.905	-2.62263	-0.10771	224.343	5.44491e-09	3.78876e-06	NM_001277968	Ly9.	yes					GOTERM_BP_DIRECT	chemotaxis	12	3.2	1.2e-05	0.023	0.0011
NM_177320	-2.20209	1.07227	224.004	5.49095e-09	3.78876e-06	NM_177320	Pik3r5.	yes					GOTERM_BP_DIRECT	adhesion of symbiont to host	5	1.4	1.3e-05	0.026	0.0011
NM_177686	-3.3616	-1.00209	208.097	8.2763e-09	5.4727e-06	NM_177686	Clec12a.	yes					GOTERM_BP_DIRECT	cell chemotaxis	10	2.7	1.3e-05	0.026	0.0011
MSTRG.12484	-3.53574	0.404054	197.846	1.09562e-08	6.94337e-06	NM_001033415	Shisa3.	yes					GOTERM_BP_DIRECT	lymphocyte chemotaxis	7	1.9	2.8e-05	0.052	0.0021
MSTRG.7117	-2.69557	0.292943	196.511	1.13754e-08	6.94337e-06	NM_010734	Lst1.	yes					GOTERM_BP_DIRECT	toll-like receptor 2 signaling pathway	4	1.1	6.1e-05	0.11	0.0045
NM_012054	-3.30876	-0.858274	188.645	1.42631e-08	7.3018e-06	NM_012054	Aoah.	yes					GOTERM_BP_DIRECT	chemokine-mediated signaling pathway	8	2.2	6.5e-05	0.12	0.0047
MSTRG.654	-2.63006	2.64414	190.144	1.36519e-08	7.3018e-06	NM_007695	Chil1.	yes					GOTERM_BP_DIRECT	response to molecule of bacterial origin	5	1.4	7.2e-05	0.13	0.005
MSTRG.884	-2.1614	2.39402	191.02	1.33092e-08	7.3018e-06	NM_010185	Fcer1g.	yes					GOTERM_BP_DIRECT	positive regulation of natural killer cell chemotaxis	4	1.1	0.00012	0.21	0.008
MSTRG.2748	-2.12552	1.2415	189.53	1.38989e-08	7.3018e-06	NM_013653	Ccl5.	yes					GOTERM_BP_DIRECT	apoptotic process	25	6.8	0.00016	0.27	0.01
MSTRG.6478	-1.84495	3.8158	192.111	1.28961e-08	7.3018e-06	NM_001159394	Nfkbiz.	yes					GOTERM_BP_DIRECT	negative regulation of inflammatory response	9	2.4	0.00021	0.33	0.012
MSTRG.10367	-1.95156	2.12404	186.73	1.50911e-08	7.48425e-06	NM_011905	Tlr2.	yes					GOTERM_BP_DIRECT	antigen processing and presentation of exogenous peptide antigen via MHC class I, TAP-dependent	6	1.6	0.0002	0.33	0.013
NM_023049	-2.44418	-0.575766	175.696	2.11221e-08	9.85904e-06	NM_023049	Asb2.	yes					GOTERM_BP_DIRECT	positive regulation of interleukin-6 production	7	1.9	0.00038	0.52	0.021
MSTRG.2753	-2.41845	1.88942	175.906	2.09831e-08	9.85904e-06	NM_011337	Ccl3.	yes					GOTERM_BP_DIRECT	positive regulation of cytokine secretion	6	1.6	0.00037	0.52	0.022
MSTRG.6395	-2.6036	1.42812	164.229	3.0614e-08	1.38813e-05	NM_008225	Hcls1.	yes					GOTERM_BP_DIRECT	response to bacterium	6	1.6	0.00043	0.57	0.024
MSTRG.7120	-3.57152	-0.461501	160.141	3.51523e-08	1.50775e-05	NM_001278601	Tnf.	yes					GOTERM_BP_DIRECT	antigen processing and presentation	7	1.9	0.00046	0.6	0.025
MSTRG.11637	-2.0712	2.29333	157.48	3.85317e-08	1.6092e-05	NM_153159	Zc3h12a.	yes					GOTERM_BP_DIRECT	antigen processing and presentation of peptide antigen via MHC class I	6	1.6	0.00049	0.62	0.025
MSTRG.8461	-1.64298	2.08165	153.301	4.4637e-08	1.81638e-05	NM_031376	Pik3ap1.	yes					GOTERM_BP_DIRECT	cellular response to lipoteichoic acid	4	1.1	0.00048	0.61	0.025
NM_001170332	-5.88459	-1.05793	148.535	5.30347e-08	1.95735e-05	NM_001170332	Clec4a2.	yes					GOTERM_BP_DIRECT	positive regulation of leukocyte migration	5	1.4	0.00064	0.71	0.032
NM_001170333	-5.88459	-1.05793	148.535	5.30347e-08	1.95735e-05	NM_001170333	Clec4a2.	yes					GOTERM_BP_DIRECT	eosinophil chemotaxis	4	1.1	0.00068	0.73	0.033
NM_011999	-5.88459	-1.05793	148.535	5.30347e-08	1.95735e-05	NM_011999	Clec4a2.	yes					GOTERM_BP_DIRECT	defense response to bacterium	12	3.2	0.00087	0.82	0.041
MSTRG.7341	-2.36254	8.6298	150.395	4.95548e-08	1.95735e-05	NM_009778	C3.	yes					GOTERM_BP_DIRECT	toll-like receptor 4 signaling pathway	4	1.1	0.00092	0.83	0.041
NM_001310635	-2.04626	1.24631	134.376	9.14037e-08	3.15343e-05	NM_001310635	Crispld2.	yes					GOTERM_BP_DIRECT	T cell proliferation	5	1.4	0.00091	0.83	0.041
NM_030209	-2.04626	1.24631	134.376	9.14037e-08	3.15343e-05	NM_030209	Crispld2.	yes					GOTERM_BP_DIRECT	defense response to virus	11	3	0.0011	0.88	0.046
MSTRG.14024	-1.80303	2.78031	133.269	9.55908e-08	3.22771e-05	NM_001301301	Arhgdib.	yes					GOTERM_BP_DIRECT	response to tumor necrosis factor	5	1.4	0.0011	0.87	0.046
MSTRG.8257	-2.65853	0.761745	128.858	1.14661e-07	3.71362e-05	NM_001166376	Ms4a6c.	yes					GOTERM_BP_DIRECT	regulation of cell proliferation	13	3.5	0.0011	0.88	0.046
NM_019984	-2.38163	0.149325	128.933	1.14302e-07	3.71362e-05	NM_019984	Tgm1.	yes					GOTERM_BP_DIRECT	positive regulation of T cell proliferation	7	1.9	0.0012	0.89	0.047
NM_001161715	-2.36305	0.162113	126.758	1.25285e-07	3.95872e-05	NM_001161715	Tgm1.	yes
MSTRG.2749	-1.43594	2.58688	126.398	1.27218e-07	3.95872e-05	NM_011338	Ccl9.	yes					Category	Term	Count	%	P-Value	Bonferroni	Benjamini
NM_001161714	-2.37673	0.156109	124.709	1.36782e-07	4.17448e-05	NM_001161714	Tgm1.	yes				1	KEGG_PATHWAY	Herpes simplex infection	25	6.8	1.3e-11	2.7e-09	2.7e-09
MSTRG.10309	-1.76187	4.17459	118.876	1.76929e-07	5.29785e-05	NM_008987	Ptx3.	yes				2	KEGG_PATHWAY	Osteoclast differentiation	19	5.1	1.7e-10	3.4e-08	1.7e-08
NM_033601	-2.71719	-0.688153	116.278	1.99169e-07	5.84654e-05	NM_033601	Bcl3.	yes				3	KEGG_PATHWAY	TNF signaling pathway	17	4.6	1.2e-09	2.4e-07	4.9e-08
MSTRG.16399	-2.69665	-0.547542	115.905	2.02621e-07	5.84654e-05	NM_010809	Mmp3.	yes				4	KEGG_PATHWAY	Leishmaniasis	14	3.8	7.5e-10	1.5e-07	5e-08
MSTRG.8258	-2.31277	1.36619	112.961	2.32497e-07	6.5888e-05	NM_026835	Ms4a6d.	yes				5	KEGG_PATHWAY	Chemokine signaling pathway	22	5.9	1.1e-09	2.3e-07	5.6e-08
MSTRG.4321	-1.74278	1.7538	110.175	2.65625e-07	7.39555e-05	NM_001198977	Syk.	yes				6	KEGG_PATHWAY	NF-kappa B signaling pathway	16	4.3	2e-09	3.9e-07	6.5e-08
MSTRG.3981	-1.56915	1.90866	109.761	2.70999e-07	7.41509e-05	NM_009396	Tnfaip2.	yes				7	KEGG_PATHWAY	Epstein-Barr virus infection	18	4.9	4.6e-09	9.2e-07	1.3e-07
MSTRG.345	-1.93967	0.854703	105.57	3.33317e-07	8.96566e-05	NM_013612	Slc11a1.	yes				8	KEGG_PATHWAY	Measles	17	4.6	3.3e-08	6.4e-06	5.9e-07
MSTRG.9822	-1.50805	3.82474	103.425	3.71657e-07	9.56064e-05	NM_008489	Lbp.	yes				9	KEGG_PATHWAY	Toll-like receptor signaling pathway	15	4.1	3e-08	5.9e-06	5.9e-07
MSTRG.2754	-1.99856	-0.336476	101.562	4.09185e-07	0.000102037	NM_013652	Ccl4.	yes				10	KEGG_PATHWAY	NOD-like receptor signaling pathway	12	3.2	2.8e-08	5.6e-06	6.2e-07
MSTRG.5276	-1.54223	3.31992	100.514	4.32241e-07	0.000105533	NM_001247984	Lcp1.	yes					KEGG_PATHWAY	B cell receptor signaling pathway	13	3.5	2.6e-08	5.2e-06	6.5e-07
MSTRG.8164	-1.49672	1.27952	99.9577	4.45103e-07	0.000107027	NM_153795	Fermt3.	yes					KEGG_PATHWAY	T cell receptor signaling pathway	14	3.8	2.3e-07	4.6e-05	3.8e-06
MSTRG.10108	-2.17994	7.8843	99.1001	4.65813e-07	0.000108713	NM_001276248	Cp.	yes					KEGG_PATHWAY	Legionellosis	11	3	3.2e-07	6.3e-05	4.9e-06
MSTRG.2262	-1.02341	2.0773	99.1567	4.64414e-07	0.000108713	NM_153393	Col23a1.	yes					KEGG_PATHWAY	Pertussis	12	3.2	4.7e-07	9.2e-05	6.6e-06
MSTRG.16393	-2.49465	0.174893	96.2603	5.42919e-07	0.000124871	NM_007609	Casp4.	yes					KEGG_PATHWAY	Chagas disease (American trypanosomiasis)	13	3.5	2e-06	0.0004	2.7e-05
MSTRG.2416	-2.70713	-0.590186	92.7964	6.58126e-07	0.000149207	NM_027817	Grap.	yes					KEGG_PATHWAY	Influenza A	16	4.3	4e-06	0.0008	5e-05
MSTRG.9727	-1.66407	0.553606	92.3133	6.76373e-07	0.000151184	NM_010407	Hck.	yes					KEGG_PATHWAY	HTLV-I infection	20	5.4	7.6e-06	0.0015	8.8e-05
MSTRG.12032	-2.84246	-0.140422	90.9393	7.31603e-07	0.000159049	NM_001077508	Tnfrsf9.	yes					KEGG_PATHWAY	Antigen processing and presentation	11	3	9.9e-06	0.002	0.00011
NM_001199940	-2.02671	-0.313719	90.05	7.70169e-07	0.00016517	NM_001199940	Serpina3i.	yes					KEGG_PATHWAY	Natural killer cell mediated cytotoxicity	12	3.2	1.6e-05	0.0031	0.00016
MSTRG.5716	-1.30369	2.21194	88.4508	8.45682e-07	0.000178946	NM_028064	Slc39a4.	yes					KEGG_PATHWAY	Tuberculosis	15	4.1	2.6e-05	0.0052	0.00026
MSTRG.17117	-0.818743	4.88616	87.5655	8.91198e-07	0.000186096	NM_133977	Trf.	yes
MSTRG.7345	-1.92158	1.19675	86.9196	9.26225e-07	0.000190899	NM_001163815	Vav1.	yes
MSTRG.5629	-2.32115	1.10635	85.7007	9.9682e-07	0.000202815	NM_001029841	Sla.	yes
NM_153408	-2.26599	-0.707034	82.7433	1.19597e-06	0.000231464	NM_153408	Neurl3.	yes
MSTRG.17425	-1.3481	1.97728	82.8405	1.18872e-06	0.000231464	NM_007807	Cybb.	yes
MSTRG.2755	-1.93898	-0.113637	82.4085	1.22133e-06	0.000233525	NM_001081957	Wfdc17.	yes
MSTRG.2163	-1.79485	1.02891	81.4703	1.29582e-06	0.000241938	NM_010696	Lcp2.	yes
MSTRG.11788	-2.37864	1.31163	75.9933	1.85387e-06	0.000342103	NM_013706	Cd52.	yes
MSTRG.8029	-1.59812	1.99952	73.2844	2.23193e-06	0.000407135	NM_001161428	Unc93b1.	yes
MSTRG.16334	-0.501976	4.89187	71.3323	2.56091e-06	0.000456647	NM_133955	Rhou.	yes
NM_001146201	-2.48527	-0.19901	70.1347	2.79084e-06	0.000492119	NM_001146201	Pik3cg.	yes
NM_020272	-2.48527	-0.196391	68.8623	3.06211e-06	0.000517339	NM_020272	Pik3cg.	yes
NM_001146200	-2.4737	-0.20626	69.1457	2.99911e-06	0.000517339	NM_001146200	Pik3cg.	yes
MSTRG.4351	-2.20638	0.598132	68.7476	3.08805e-06	0.000517339	#N/A	#N/A	yes
MSTRG.7839	-1.87024	0.914112	68.7089	3.09686e-06	0.000517339	NM_001042605	Cd74.	yes
MSTRG.2740	-1.5362	1.80711	68.4866	3.14804e-06	0.00052041	NM_011408	Slfn2.	yes
MSTRG.16392	-1.26845	0.964467	65.4771	3.94842e-06	0.000632944	NM_009807	Casp1.	yes
MSTRG.5251	-0.559313	4.9538	65.1357	4.05349e-06	0.000643289	NM_001302094	Gfra2.	yes
MSTRG.9251	-1.62229	1.31862	64.8024	4.15926e-06	0.00065354	NM_011355	Spi1.	yes
MSTRG.1888	-0.89525	1.67328	64.475	4.2663e-06	0.000657341	NM_001136082	Timeless.	yes
MSTRG.6098	-0.420001	5.80124	63.4723	4.61478e-06	0.000704197	NM_026508	Trap1.	yes
MSTRG.8380	-1.03232	1.34286	62.5749	4.95518e-06	0.000748941	NM_021893	Cd274.	yes
MSTRG.546	-0.452772	4.79883	61.8924	5.2339e-06	0.000780583	NM_001316750	Kdsr.	yes
MSTRG.5748	-0.942746	2.02639	59.6248	6.30117e-06	0.000892853	NM_028195	Cyth4.	yes
MSTRG.13466	-1.40381	4.49597	58.806	6.74786e-06	0.000931204	NM_001098271	Tmem176a.	yes
MSTRG.11584	-0.681576	6.43407	58.9064	6.69113e-06	0.000931204	NM_016748	Ctps.	yes
MSTRG.8744	-1.70919	1.08226	57.9186	7.27444e-06	0.000986713	NM_019456	Apbb1ip.	yes
MSTRG.12868	-0.570497	5.41203	57.9405	7.26086e-06	0.000986713	NM_030564	Rnf34.	yes
MSTRG.7335	-0.481026	5.30484	57.3048	7.6669e-06	0.00103113	NM_133801	Gtf2f1.	yes
NM_001268286	-1.36658	0.885125	57.1681	7.75761e-06	0.00103457	NM_001268286	Ptprc.	yes
NM_001111316	-1.36658	0.887906	56.9454	7.90817e-06	0.00104586	NM_001111316	Ptprc.	yes
NM_011210	-1.36658	0.886381	56.7243	8.06105e-06	0.00105726	NM_011210	Ptprc.	yes
MSTRG.10764	-1.33484	6.78322	56.6179	8.13588e-06	0.00105833	NM_011693	Vcam1.	yes
MSTRG.15050	-0.990318	1.42019	56.4441	8.25983e-06	0.00106572	NM_001163557	Ppfibp2.	yes
MSTRG.7139	-1.23968	3.29743	55.3384	9.10217e-06	0.00116493	NM_133662	Ier3.	yes
MSTRG.3589	-0.997281	4.86635	54.6827	9.64921e-06	0.00120126	NM_010907	Nfkbia.	yes
MSTRG.13881	-0.854243	4.70055	54.637	9.68876e-06	0.00120126	NM_001081048	Slc25a18.	yes
MSTRG.8246	-1.74177	0.544344	54.0489	1.02149e-05	0.00125667	NM_001025610	Ms4a7.	yes
NM_009578	-1.94619	-0.264469	52.4915	1.17783e-05	0.00142688	NM_009578	Ikzf1.	yes
NM_001301865	-1.96028	-0.301076	52.1221	1.21891e-05	0.00145354	NM_001301865	Ikzf1.	yes
NM_001301866	-1.95537	-0.303796	52.1898	1.21126e-05	0.00145354	NM_001301866	Ikzf1.	yes
MSTRG.10184	-1.45747	0.304136	52.0484	1.22731e-05	0.00145354	NM_008006	Fgf2.	yes
MSTRG.10892	-1.14004	1.89238	51.8892	1.24569e-05	0.00146438	NM_153564	Gbp5.	yes
MSTRG.8686	-1.52175	0.34188	50.8654	1.37186e-05	0.00156629	NR_040369	Gm13293.	yes
MSTRG.8457	-1.52873	0.600309	50.4399	1.42865e-05	0.00161948	NM_008528	Blnk.	yes
MSTRG.7493	-0.462556	4.41928	49.9225	1.50148e-05	0.00167807	NM_008628	Msh2.	yes
NM_001025597	-1.90431	-0.236599	49.061	1.63261e-05	0.00176879	NM_001025597	Ikzf1.	yes
NM_001301868	-1.90431	-0.236599	49.061	1.63261e-05	0.00176879	NM_001301868	Ikzf1.	yes
NM_001286037	-1.60898	0.427724	49.025	1.63838e-05	0.00176879	NM_001286037	Ncf1.	yes
NM_010876	-1.60898	0.427724	49.025	1.63838e-05	0.00176879	NM_010876	Ncf1.	yes
MSTRG.10391	-1.14843	3.69076	48.6209	1.70476e-05	0.00182801	NM_030707	Fcrls.	yes
NM_001301863	-1.9336	-0.271867	48.188	1.77939e-05	0.00189523	NM_001301863	Ikzf1.	yes
MSTRG.1802	-0.893675	5.03127	47.7568	1.85757e-05	0.00195565	NM_017372	Lyz2.	yes
MSTRG.7073	-0.732185	2.65023	47.7086	1.86656e-05	0.00195565	NM_001142706	Cfb.	yes
MSTRG.10185	-0.686703	2.16156	47.2612	1.95246e-05	0.0020252	NM_001291044	Nudt6.	yes
MSTRG.1650	-1.34361	0.621552	46.9821	2.00838e-05	0.00204314	#N/A	#N/A	yes
MSTRG.8941	-0.364976	6.05511	45.9479	2.23266e-05	0.00225683	NM_001164357	Slc25a25.	yes
MSTRG.7128	-1.39726	4.92454	44.6295	2.56251e-05	0.00251031	NM_010390	H2-Q1.	yes
MSTRG.5099	-0.463809	4.83824	44.0841	2.71547e-05	0.00262771	NM_001029855	Psme2.	yes
NM_001311790	-1.17713	0.287374	43.5218	2.88446e-05	0.00277432	NM_001311790	Ctsc.	yes
MSTRG.3120	-1.46354	0.00549565	42.9976	3.05323e-05	0.00290148	NM_001033435	Milr1.	yes
MSTRG.613	-0.949402	2.00984	42.7031	3.15309e-05	0.00297854	NM_019777	Ikbke.	yes
MSTRG.13886	-0.781447	2.37558	42.5224	3.21627e-05	0.0030151	NM_017379	Tuba8.	yes
MSTRG.3897	-1.05208	6.36203	42.0597	3.38493e-05	0.00311289	NM_009252	Serpina3n.	yes
MSTRG.16407	-1.23705	1.11537	41.6168	3.55613e-05	0.00324344	NM_007464	Birc3.	yes
NR_104383	-1.57103	-0.260742	40.9588	3.82959e-05	0.00345316	NR_104383	Ncf1.	yes
MSTRG.9249	-0.426268	7.44226	40.8575	3.87384e-05	0.00347333	NM_008948	Psmc3.	yes
MSTRG.2187	-0.549872	4.23056	40.7165	3.93648e-05	0.00349005	NM_001131054	Pttg1.	yes
MSTRG.2164	-1.4463	0.942985	40.1594	4.19571e-05	0.00367878	NM_033374	Dock2.	yes
NM_145437	-1.42371	-0.132576	40.1111	4.2191e-05	0.00367896	NM_145437	Cd300ld.	yes
MSTRG.7039	-1.53778	7.06085	39.8765	4.33499e-05	0.00371872	NM_001001892	H2-K1.	yes
NM_001081129	-0.817024	0.137886	39.9479	4.29932e-05	0.00371872	NM_001081129	Cntnap3.	yes
MSTRG.12646	-1.17108	1.66723	38.3092	5.21236e-05	0.0043309	NM_194336	Gbp6.	yes
MSTRG.1363	-0.673088	1.95777	38.3484	5.188e-05	0.0043309	NM_001081127	Adamts14.	yes
MSTRG.15803	-1.173	0.541978	38.1822	5.29213e-05	0.00437428	NM_153074	Lrrc25.	yes
MSTRG.13065	-0.4118	4.30918	37.7816	5.55337e-05	0.00456642	NM_001044703	Zscan21.	yes
MSTRG.7517	-1.19444	1.55643	37.2141	5.94984e-05	0.00485862	NM_007746	Map3k8.	yes
MSTRG.7127	-1.35486	7.00107	37.1186	6.01974e-05	0.00486887	NM_010380	H2-D1.	yes
NM_015790	-1.19025	0.775172	37.0859	6.0439e-05	0.00486887	NM_015790	Icosl.	yes
NM_024495	-1.51847	-0.75912	37.0268	6.08786e-05	0.00487951	NM_024495	Car13.	yes
MSTRG.14775	-0.485783	5.23867	36.7559	6.29431e-05	0.00501256	NM_001042592	Arrdc4.	yes
MSTRG.3587	-1.11209	0.592355	36.267	6.68783e-05	0.00528039	NR_035430	Mir1198.	yes
MSTRG.11941	-1.12177	2.6176	35.3037	7.55101e-05	0.00587424	NM_011610	Tnfrsf1b.	yes
MSTRG.6312	-0.734388	4.51399	34.6124	8.25149e-05	0.00629573	NM_001159317	Il1rap.	yes
MSTRG.2418	-0.430235	4.94385	34.418	8.46195e-05	0.00642542	NM_001164242	Prpsap2.	yes
MSTRG.12069	-0.840412	4.85973	34.1295	8.78604e-05	0.00660826	NM_025582	Fam213b.	yes
MSTRG.6596	-0.31347	6.78147	33.9939	8.94337e-05	0.00669487	NM_008338	Ifngr2.	yes
MSTRG.7135	-1.70146	0.470254	33.613	9.4034e-05	0.00671742	NM_001198560	H2-Q7.	yes
MSTRG.13908	-1.42975	2.6955	33.827	9.14156e-05	0.00671742	NM_023143	C1ra.	yes
MSTRG.17472	-1.33711	3.35801	33.6573	9.34849e-05	0.00671742	NM_001044384	Timp1.	yes
MSTRG.7830	-1.239	1.4596	33.5504	9.48158e-05	0.00671742	NM_001033767	Gm4951.	yes
MSTRG.13104	-1.15446	2.77438	33.8721	9.08756e-05	0.00671742	NM_174850	Micall2.	yes
MSTRG.13601	-0.66143	4.13953	33.5405	9.49405e-05	0.00671742	NM_013820	Hk2.	yes
MSTRG.8927	-0.439779	3.91563	33.7068	9.28759e-05	0.00671742	NM_145145	Pomt1.	yes
MSTRG.9943	-0.355377	4.63522	33.7438	9.24239e-05	0.00671742	NM_024199	Cstf1.	yes
MSTRG.3007	-0.433891	5.68461	33.2454	9.87374e-05	0.00687313	NM_134024	Tubg1.	yes
MSTRG.11643	-0.365892	4.7025	33.2525	9.86439e-05	0.00687313	NM_172701	Oscp1.	yes
MSTRG.2547	-1.18753	1.71134	33.0752	0.000101009	0.00700009	NM_023158	Cxcl16.	yes
MSTRG.6185	-1.13384	5.16175	32.808	0.000104699	0.00708872	NM_007679	Cebpd.	yes
MSTRG.4575	-0.840733	1.70847	32.7889	0.000104969	0.00708872	NM_175455	Ankrd34b.	yes
MSTRG.11934	-0.375817	3.96302	32.6594	0.00010682	0.00714867	NM_172877	Pramef8.	yes
MSTRG.15271	-0.888081	2.2994	32.2257	0.000113303	0.00743584	NM_001082960	Itgam.	yes
MSTRG.15911	-0.850029	2.8078	32.19	0.000113857	0.00743584	NM_001329627	Clgn.	yes
MSTRG.5110	-0.340649	4.82697	32.0778	0.000115619	0.00748927	NM_026403	Nop9.	yes
MSTRG.17179	-0.851099	1.09587	32.0119	0.000116668	0.00752653	NM_023738	Uba7.	yes
NM_013803	-1.08375	0.1965	31.5101	0.000125036	0.00796919	NM_013803	Casr.	yes
MSTRG.740	-0.971999	1.15461	31.4417	0.000126232	0.00798573	NM_010877	Ncf2.	yes
MSTRG.14670	-0.313481	4.96739	31.4377	0.000126302	0.00798573	NM_001291075	Gtf2h1.	yes
MSTRG.16170	-1.53139	-0.0494894	31.3952	0.000127052	0.00800124	NM_001329965	Hp.	yes
MSTRG.14163	-0.70261	2.06049	31.1984	0.000130589	0.00815927	NM_001033249	Zfp583.	yes
MSTRG.8222	-0.572995	10.6222	31.0415	0.000133495	0.00827563	NM_010239	Fth1.	yes
MSTRG.11170	-0.797739	2.56763	30.8335	0.000137463	0.00845559	NM_001110320	Cd72.	yes
MSTRG.2860	-0.30439	7.55181	30.6174	0.000141733	0.00865115	NM_133807	Lrrc59.	yes
MSTRG.1044	-0.825808	3.16131	30.3968	0.000146253	0.00889283	NM_007498	Atf3.	yes
MSTRG.13734	-0.685599	6.06619	30.224	0.000149911	0.00897769	NM_008377	Lrig1.	yes
MSTRG.3591	-0.427789	5.01701	30.2303	0.000149774	0.00897769	NM_001037756	Brms1l.	yes
MSTRG.12767	-0.399412	6.25672	30.2985	0.00014832	0.00897769	NM_175352	Unc119b.	yes
MSTRG.1150	-0.753288	2.69139	30.1703	0.000151069	0.00901301	NM_001166402	Tnfaip3.	yes
MSTRG.13378	-0.34927	5.87339	30.0924	0.000152768	0.0090569	NM_001272064	Trim24.	yes
MSTRG.7693	-1.19571	2.5915	29.9633	0.000155635	0.00911411	NM_009841	Cd14.	yes
MSTRG.15715	-0.595075	2.52571	29.6551	0.000162737	0.0094257	NM_021788	Sap30.	yes
MSTRG.6584	-0.330069	5.0811	29.5517	0.000165204	0.00953379	NM_026502	1110004E09Rik.	yes
MSTRG.7049	-1.02625	2.84086	29.3336	0.000170553	0.00968891	NM_010724	Psmb8.	yes
MSTRG.2231	-0.535182	3.85533	29.3122	0.00017109	0.00968891	NM_001114679	9930111J21Rik1.	yes
MSTRG.364	-0.366126	6.1683	29.2937	0.000171555	0.00968891	NM_001159883	Dnajb2.	yes
MSTRG.2896	-0.303763	4.92142	29.2672	0.000172223	0.00969213	NM_001163389	Snx11.	yes
MSTRG.6797	-0.496498	3.26639	29.0166	0.000178695	0.00998555	#N/A	#N/A	yes
MSTRG.12189	-0.78296	2.20122	28.9604	0.000180186	0.0100335	NM_008013	Fgl2.	yes
MSTRG.465	-0.954142	3.27929	28.9367	0.000180821	0.0100336	NM_201645	Ugt1a1.	yes
MSTRG.467	-1.20744	-0.158217	28.7688	0.00018538	0.010212	#N/A	#N/A	yes
MSTRG.15741	-0.497489	3.53353	28.3905	0.000196155	0.0105771	NM_001163747	Tmem192.	yes
MSTRG.8678	-0.368518	3.916	28.375	0.000196613	0.0105771	NM_027748	Taf3.	yes
MSTRG.10811	-0.391672	5.82136	28.2182	0.000201306	0.010793	NM_027135	Sec24d.	yes
MSTRG.9080	-0.454601	3.28587	27.9957	0.000208194	0.0111043	NM_001159636	Wdsub1.	yes
MSTRG.11988	-0.444346	4.42693	27.8313	0.000213462	0.0112771	NM_027426	Draxin.	yes
MSTRG.12162	-0.644373	2.07408	27.6434	0.000219674	0.0115438	NM_001081029	Tmem243.	yes
MSTRG.6313	-1.07608	1.36607	27.4061	0.000227824	0.0118933	NR_105063	Gm20319.	yes
MSTRG.7082	-1.70197	-0.121798	27.0602	0.00024035	0.0124246	NM_010391	H2-Q10.	yes
MSTRG.8142	-0.906182	1.00261	26.7549	0.000252081	0.012893	NM_011224	Pygm.	yes
MSTRG.14110	-0.378171	5.12285	26.7403	0.00025266	0.012893	NM_001159714	Prpf31.	yes
MSTRG.8684	-0.789477	4.39936	26.6065	0.000258023	0.0130825	NM_172471	Itih5.	yes
MSTRG.3678	-0.586907	5.40732	26.4225	0.000265625	0.0133714	NR_030733	1700086L19Rik.	yes
MSTRG.12327	-0.31793	4.23195	26.395	0.000266782	0.0133714	NM_001289724	Slbp.	yes
NM_009982	-0.875849	1.97189	26.2021	0.000275075	0.0135153	NM_009982	Ctsc.	yes
MSTRG.5423	-0.804958	2.008	25.8397	0.000291488	0.0141034	NM_001278269	Fyb.	yes
MSTRG.12644	-1.06814	1.39901	25.7761	0.000294485	0.0141861	NM_172777	Gbp9.	yes
MSTRG.7209	-0.555901	3.341	25.7281	0.000296773	0.0141861	NM_001304956	Nfkbie.	yes
MSTRG.10627	-0.429995	2.9417	25.7285	0.000296753	0.0141861	NM_026539	Chd1l.	yes
MSTRG.10896	-0.70085	3.66027	25.6654	0.000299789	0.0142445	NM_010260	Gbp2.	yes
MSTRG.10899	-0.308664	4.7496	25.5182	0.000307016	0.0145443	NM_145546	Gtf2b.	yes
MSTRG.1666	-0.262524	6.83181	25.4386	0.000311008	0.0146519	NM_145422	Rtcb.	yes
MSTRG.9945	-0.286569	6.2985	25.3803	0.000313974	0.0147306	NM_025542	Rtfdc1.	yes
MSTRG.5155	-0.443634	5.07649	25.3255	0.000316789	0.0147466	NM_001033272	Spata13.	yes
MSTRG.13898	-0.712923	4.01539	25.1216	0.00032753	0.0151102	NM_001134391	Apobec1.	yes
MSTRG.8479	-0.74742	3.43418	24.9942	0.000334454	0.0153022	NM_027106	Avpi1.	yes
NM_145227	-1.05322	-0.429975	24.7254	0.000349646	0.0158539	NM_145227	Oas2.	yes
MSTRG.7294	-0.850731	0.5782	24.6593	0.000353504	0.0159201	NM_015766	Ebi3.	yes
MSTRG.2691	-0.350456	4.58327	24.3553	0.000371902	0.0164954	NM_133706	Tmem97.	yes
MSTRG.7055	-0.329805	4.39079	24.352	0.000372109	0.0164954	NM_017463	Pbx2.	yes
MSTRG.10025	-0.298548	6.16701	24.1575	0.000384473	0.016671	NM_031373	Ogfr.	yes
MSTRG.10830	-0.697917	1.36147	24.1018	0.000388103	0.0167257	NM_145133	Tifa.	yes
MSTRG.468	-0.437847	6.44797	23.976	0.000396454	0.0168679	NM_177305	Arl4c.	yes
MSTRG.12758	-1.05911	4.48299	23.9011	0.000401523	0.0170379	NM_011854	Oasl2.	yes
MSTRG.17041	-1.14312	0.403935	23.6496	0.000419118	0.0175499	NM_007534	Bcl2a1b.	yes
MSTRG.12586	-0.527254	2.17848	23.6532	0.000418858	0.0175499	NM_175096	Stbd1.	yes
MSTRG.2470	-1.02701	5.73499	23.6228	0.000421044	0.0175841	NM_008744	Ntn1.	yes
MSTRG.6855	-0.614705	3.9225	23.5743	0.00042456	0.0176382	NM_001163102	Eme2.	yes
MSTRG.13203	-0.30169	6.66709	23.3768	0.000439231	0.0181054	NM_025624	Pomp.	yes
MSTRG.4005	-1.2489	0.230218	23.197	0.000453106	0.0185808	NM_178911	Pld4.	yes
MSTRG.1124	-0.319356	4.85577	23.1615	0.000455908	0.0186476	NR_131912	Hymai.	yes
MSTRG.18011	-0.257088	7.29319	23.0599	0.000464031	0.0188757	NM_009031	Rbbp7.	yes
MSTRG.5849	-0.241207	6.50877	22.9906	0.000469677	0.0190147	NM_178627	Poldip3.	yes
MSTRG.5556	-0.579192	3.27606	22.9758	0.000470886	0.0190152	NM_013696	Trhr.	yes
MSTRG.13465	-0.926222	6.28239	22.8286	0.000483176	0.0193642	NM_001164207	Tmem176b.	yes
NM_001005508	-1.02271	0.0161793	22.7679	0.000488351	0.0194727	NM_001005508	Arhgap30.	yes
MSTRG.1498	-1.11808	0.0821744	22.6752	0.000496385	0.0196449	NM_013591	Madcam1.	yes
MSTRG.14738	-0.576653	2.07261	22.6261	0.000500703	0.0196711	NM_013779	Magel2.	yes
MSTRG.9434	-0.273678	7.30445	22.5984	0.000503159	0.0196711	NM_019769	Chp1.	yes
MSTRG.9712	-1.53515	0.607299	22.4921	0.000512712	0.0197968	NM_001009948	Nrsn2.	yes
MSTRG.722	-0.872692	2.69415	22.5156	0.000510583	0.0197968	NM_011198	Ptgs2.	yes
MSTRG.11632	-0.826063	0.414235	22.4785	0.000513944	0.0197968	NM_138683	Rspo1.	yes
MSTRG.748	-0.661259	4.11315	22.5059	0.000511459	0.0197968	NM_011267	Rgs16.	yes
MSTRG.3924	-0.248273	5.85198	22.5307	0.000509219	0.0197968	NM_001043335	Eml1.	yes
MSTRG.9490	-0.999875	7.68331	22.2669	0.000533662	0.0203034	NM_009735	B2m.	yes
NM_001313890	-0.863226	-0.308406	22.2429	0.000535948	0.0203034	NM_001313890	Il7.	yes
MSTRG.7832	-0.720971	2.64225	22.2254	0.00053763	0.0203034	NM_001146275	Iigp1.	yes
MSTRG.650	-0.487849	6.45079	22.2152	0.000538608	0.0203034	NM_001167949	Atp2b4.	yes
MSTRG.16206	-0.440241	5.07238	22.2254	0.00053763	0.0203034	NM_001170742	Wdr59.	yes
MSTRG.5551	-0.375169	3.89085	22.2813	0.000532294	0.0203034	NM_172815	Rspo2.	yes
MSTRG.10894	-0.736759	3.31787	22.1887	0.000541167	0.0203448	NM_001083312	Gbp7.	yes
MSTRG.5190	-0.308678	3.60674	22.135	0.000546394	0.0204511	NM_001253731	Ints9.	yes
MSTRG.8161	-0.255023	7.44041	21.9863	0.000561183	0.0208571	NM_016737	Stip1.	yes
MSTRG.11038	-0.735119	1.97702	21.9664	0.0005632	0.0208832	NM_001329751	Ripk2.	yes
MSTRG.1397	-0.802308	1.86529	21.9248	0.000567435	0.0209911	NM_001253685	Dnajc12.	yes
MSTRG.7438	-0.858059	5.96242	21.8415	0.000576032	0.0212596	NM_009994	Cyp1b1.	yes
MSTRG.7773	-0.580588	3.16637	21.578	0.000604269	0.0219457	NM_001170855	Trim36.	yes
MSTRG.11286	-0.480504	3.20188	21.5952	0.000602375	0.0219457	NM_001290518	Slc31a2.	yes
MSTRG.4826	-0.272501	5.94905	21.5921	0.00060272	0.0219457	NM_001110794	Anxa7.	yes
MSTRG.5097	-0.353746	5.40552	21.3581	0.000629072	0.0225358	NM_011189	Psme1.	yes
MSTRG.7400	-0.25014	5.29252	21.3069	0.000635019	0.0226939	NM_001271483	Clip4.	yes
NM_147218	-0.905242	0.534282	21.255	0.000641119	0.0228129	NM_147218	Abca6.	yes
MSTRG.5783	-0.303083	6.01517	21.2073	0.000646781	0.0229629	NM_013818	Gtpbp1.	yes
MSTRG.13499	-0.659361	1.88695	21.0201	0.000669583	0.0233033	NM_001171007	Nod1.	yes
MSTRG.14028	-0.602649	5.25158	21.0274	0.000668673	0.0233033	NM_019946	Mgst1.	yes
MSTRG.13548	-0.392034	3.11805	21.066	0.00066391	0.0233033	NM_009075	Rpia.	yes
MSTRG.6503	-0.307205	5.05809	21.0223	0.000669303	0.0233033	NM_007757	Cpox.	yes
MSTRG.16485	-0.262464	7.08532	21.048	0.000666128	0.0233033	NM_016742	Cdc37.	yes
MSTRG.12551	-0.255019	4.89585	21.0048	0.00067148	0.0233181	NM_023054	Utp3.	yes
MSTRG.17373	-0.668853	4.35489	20.8952	0.00068532	0.0234935	NM_177914	Dgkk.	yes
MSTRG.14244	-0.300564	8.31243	20.8713	0.000688374	0.0234935	NM_001099636	Pnmal2.	yes
NM_181545	-1.18767	0.409662	20.7492	0.000704269	0.0238897	NM_181545	Slfn8.	yes
MSTRG.7144	-0.266842	5.32757	20.7376	0.000705791	0.0238897	NM_026987	Dhx16.	yes
MSTRG.1797	-0.35727	5.49999	20.6802	0.000713426	0.0239685	NM_001003950	Rab3ip.	yes
MSTRG.16333	-0.299524	4.85784	20.6883	0.000712354	0.0239685	NM_018855	Gas8.	yes
MSTRG.146	-0.265786	5.41519	20.6732	0.000714374	0.0239685	NM_172054	Txndc9.	yes
MSTRG.6186	-0.627893	3.56298	20.6081	0.000723161	0.0241612	NM_146068	Spidr.	yes
MSTRG.15546	-0.531715	1.15398	20.615	0.000722228	0.0241612	NM_177898	Nek5.	yes
MSTRG.5581	-0.427587	3.93892	20.5969	0.000724683	0.0241612	NM_010930	Nov.	yes
MSTRG.4250	-0.262899	5.26595	20.5436	0.000732	0.024303	NM_026550	Pak1ip1.	yes
MSTRG.11832	-0.829343	3.17461	20.3998	0.000752157	0.0248682	NM_001008232	Asap3.	yes
MSTRG.10102	-0.633702	1.85365	20.3289	0.000762338	0.0251002	NM_007825	Cyp7b1.	yes
MSTRG.9192	-0.455844	3.76226	20.2526	0.000773472	0.025275	NM_011356	Frzb.	yes
MSTRG.1908	-0.274058	6.78136	20.2489	0.000774017	0.025275	NM_011119	Pa2g4.	yes
MSTRG.15953	-0.949536	2.54286	20.2225	0.000777922	0.0253503	NM_001168244	Syce2.	yes
MSTRG.15319	-0.240876	5.09322	20.0792	0.00079951	0.0259473	NM_025392	Bccip.	yes
MSTRG.14418	-0.386785	4.77553	19.9714	0.000816206	0.0263812	NM_001306222	Nfkbib.	yes
MSTRG.13313	-0.343203	4.97943	19.9343	0.000822052	0.0265162	NM_133925	Rbm28.	yes
MSTRG.12987	-0.30969	5.21741	19.8775	0.00083109	0.0265795	NM_020022	Rfc2.	yes
MSTRG.2316	-0.4729	4.79769	19.8057	0.000842677	0.0267466	NM_001199275	Tnip1.	yes
MSTRG.11119	-0.228556	6.33182	19.7088	0.000858634	0.0271986	NM_029814	Chmp5.	yes
MSTRG.14563	-0.407188	2.6598	19.6925	0.00086134	0.02723	NM_001008549	Zfp658.	yes
MSTRG.9868	-0.7882	7.14232	19.6673	0.000865574	0.0273094	NM_011521	Sdc4.	yes
NM_001167743	-1.22396	0.25688	19.6035	0.000876361	0.0274881	NM_001167743	Slfn8.	yes
NM_001293783	-0.956532	0.719462	19.5727	0.000881628	0.0274881	NM_001293783	Ddx60.	yes
MSTRG.2338	-0.418754	5.04264	19.5895	0.000878745	0.0274881	NM_001166669	Gemin5.	yes
MSTRG.5112	-0.729207	0.614184	19.5046	0.000893405	0.027653	#N/A	#N/A	yes
MSTRG.10295	-0.430865	3.48034	19.3917	0.000913349	0.0280365	NM_001177732	Plch1.	yes
MSTRG.10928	-0.854826	2.31973	19.3216	0.000925995	0.0283151	NM_133871	Ifi44.	yes
MSTRG.2957	-0.543355	1.00472	19.2728	0.00093492	0.0283614	#N/A	#N/A	yes
MSTRG.9540	-0.27021	4.62755	19.2645	0.000936445	0.0283614	NM_029963	Mrps5.	yes
MSTRG.583	-0.491508	3.9686	19.2517	0.000938808	0.0283788	NM_001311089	Lypd1.	yes
MSTRG.582	-0.499566	3.57022	19.2407	0.000940856	0.0283867	NM_027677	Gpr39.	yes
MSTRG.7152	-1.04978	0.202145	19.1381	0.000960083	0.0287482	NM_001271005	H2-T-ps.	yes
MSTRG.6305	-1.12632	3.34417	19.0858	0.000970063	0.0289378	NM_023386	Rtp4.	yes
MSTRG.2752	-0.262175	5.98489	19.0287	0.000981097	0.0291971	NM_027427	Taf15.	yes
MSTRG.12830	-1.04026	0.508765	19.01	0.000984754	0.0292113	NM_145211	Oas1a.	yes
MSTRG.16781	-0.642296	1.0456	18.705	0.00104655	0.0307002	NM_027397	Isl2.	yes
MSTRG.1586	-0.342014	6.66186	18.7072	0.00104607	0.0307002	NM_134135	Slc39a3.	yes
MSTRG.11088	-0.261137	4.5885	18.5861	0.00107186	0.0312691	NM_011895	Slc35a1.	yes
MSTRG.13599	-0.485987	2.29694	18.57	0.00107535	0.0313134	NM_009313	Tacr1.	yes
MSTRG.1851	-0.268393	6.27425	18.5145	0.00108745	0.0315499	NM_009870	Cdk4.	yes
MSTRG.7201	-0.263449	4.99756	18.4863	0.00109366	0.0316146	NM_152810	Cdc5l.	yes
NM_013599	-0.894466	0.36064	18.415	0.00110957	0.0319157	NM_013599	Mmp9.	yes
MSTRG.14293	-0.601272	3.82679	18.4126	0.00111011	0.0319157	NM_001290457	Relb.	yes
MSTRG.2298	-0.64277	3.95581	18.3131	0.00113275	0.0322164	NM_001159393	Irf1.	yes
MSTRG.16508	-0.425915	2.49866	18.3169	0.00113189	0.0322164	NM_177030	Dock6.	yes
MSTRG.2544	-0.403415	5.31153	18.327	0.00112955	0.0322164	NM_001271358	Arrb2.	yes
MSTRG.5513	-0.318672	4.85563	18.3205	0.00113106	0.0322164	NM_008287	Rida.	yes
MSTRG.9426	-0.786434	-0.00640932	18.1978	0.00115969	0.0327395	NM_177157	Gchfr.	yes
MSTRG.11732	-0.702027	2.28494	18.1903	0.00116146	0.0327395	NM_001083119	Ptpru.	yes
MSTRG.16044	-0.518222	0.700561	18.2016	0.00115878	0.0327395	NM_026385	Pllp.	yes
MSTRG.2575	-0.966275	2.17298	18.1743	0.00116527	0.0327887	NM_001037713	Xaf1.	yes
MSTRG.3320	-0.29621	4.71225	18.1287	0.00117618	0.0328987	NM_011568	Alyref.	yes
MSTRG.1889	-0.431127	5.12308	18.1131	0.00117995	0.0329101	NM_019963	Stat2.	yes
MSTRG.13272	-0.480004	3.41374	18.0871	0.00118626	0.0330279	NM_207176	Tes.	yes
MSTRG.15178	-0.816073	2.14097	17.9694	0.00121529	0.0334257	NM_001008700	Il4ra.	yes
MSTRG.10218	-0.941711	0.150632	17.9311	0.00122492	0.0335742	#N/A	#N/A	yes
NM_001293734	-0.764127	0.0457095	17.8788	0.00123821	0.033847	NM_001293734	Rorc.	yes
MSTRG.1639	-0.228316	4.90542	17.8752	0.00123914	0.033847	NM_010914	Nfyb.	yes
NM_011281	-0.783657	0.0675486	17.7175	0.0012803	0.0347918	NM_011281	Rorc.	yes
MSTRG.5510	-0.420888	3.57245	17.6805	0.00129018	0.0348811	NM_016762	Matn2.	yes
MSTRG.16766	-0.357454	4.08424	17.6513	0.00129806	0.0350041	NM_021422	Dnaja4.	yes
MSTRG.16339	-0.285507	4.8447	17.6472	0.00129914	0.0350041	NM_172288	Nup133.	yes
NM_001313888	-0.84502	-0.136761	17.6159	0.00130766	0.0350357	NM_001313888	Il7.	yes
NM_001313889	-0.84502	-0.136761	17.6159	0.00130766	0.0350357	NM_001313889	Il7.	yes
MSTRG.16862	-0.24108	7.53638	17.5533	0.00132487	0.0353966	NM_009672	Anp32a.	yes
MSTRG.8329	-0.443013	3.96208	17.5452	0.00132712	0.0353973	NM_001252684	Smc5.	yes
NM_001136079	-0.825463	0.266659	17.4594	0.00135118	0.0357979	NM_001136079	Ptger4.	yes
MSTRG.11343	-0.581173	1.07001	17.4379	0.00135726	0.0358399	NM_001081012	Ccdc171.	yes
MSTRG.15666	-0.304239	4.06638	17.4283	0.00136001	0.0358527	NM_013522	Frg1.	yes
NM_001289915	-0.621866	0.861462	17.3065	0.00139532	0.0366012	NM_001289915	Cd83.	yes
NM_009856	-0.621866	0.861462	17.3065	0.00139532	0.0366012	NM_009856	Cd83.	yes
MSTRG.13909	-1.14361	3.54713	17.2518	0.00141154	0.0369657	NM_001097617	C1s1.	yes
NM_013673	-0.965186	-0.382107	17.2437	0.00141395	0.0369677	NM_013673	Sp100.	yes
MSTRG.10872	-0.624463	4.56695	17.1964	0.00142817	0.0371558	NM_008689	Nfkb1.	yes
MSTRG.2705	-0.419025	3.151	17.1978	0.00142775	0.0371558	NM_019409	Omg.	yes
MSTRG.4314	-0.700197	6.81493	17.1626	0.00143845	0.0373621	NM_010101	S1pr3.	yes
MSTRG.12345	-0.451421	2.85483	17.1438	0.00144419	0.0374499	NM_139064	Tnip2.	yes
NR_121656	-0.760287	0.0497851	17.11	0.00145459	0.0376581	NR_121656	Rorc.	yes
MSTRG.17449	-0.792601	1.14062	17.0828	0.00146304	0.0377535	NM_172778	Maob.	yes
MSTRG.9224	-0.797618	2.73023	17.0575	0.00147094	0.0378958	NM_021398	Slc43a3.	yes
NM_008965	-0.816058	0.263172	17.0188	0.0014831	0.0381472	NM_008965	Ptger4.	yes
MSTRG.6853	-0.386609	5.69573	16.9843	0.00149405	0.0383045	NM_011956	Nubp2.	yes
MSTRG.4736	-0.424906	3.32889	16.9457	0.00150644	0.0385599	NM_001039244	Tmem267.	yes
NM_001162424	-1.02953	-0.196942	16.9113	0.00151756	0.0386575	NM_001162424	Arhgap4.	yes
MSTRG.10895	-0.632896	3.74685	16.8356	0.00154238	0.0386777	NM_001289492	Gbp3.	yes
MSTRG.2969	-0.608744	4.2662	16.8276	0.00154504	0.0386777	NM_010517	Igfbp4.	yes
MSTRG.9324	-0.803041	5.76858	16.8104	0.00155077	0.0387401	NM_001039150	Cd44.	yes
NM_001033345	-0.56184	1.24627	16.7942	0.00155615	0.0387694	NM_001033345	Catip.	yes
NM_001162423	-1.02953	-0.191433	16.7769	0.00156195	0.038792	NM_001162423	Arhgap4.	yes
NM_138630	-1.02953	-0.191433	16.7769	0.00156195	0.038792	NM_138630	Arhgap4.	yes
MSTRG.15488	-0.881617	-0.230549	16.7157	0.00158267	0.0391231	NM_011227	Rab20.	yes
NM_008371	-0.820662	-0.148619	16.72	0.00158122	0.0391231	NM_008371	Il7.	yes
MSTRG.9459	-0.350806	3.26311	16.6515	0.00160477	0.0395461	NM_001177792	Snap23.	yes
MSTRG.8535	-0.734782	4.63417	16.6353	0.0016104	0.039549	NM_001177369	Nfkb2.	yes
MSTRG.2423	-0.347199	5.70523	16.6277	0.00161304	0.039549	NM_001029936	Specc1.	yes
MSTRG.15919	-0.275181	4.7433	16.6404	0.00160862	0.039549	NM_197982	Ddx39.	yes
MSTRG.733	-0.263885	5.46276	16.6156	0.00161728	0.039549	NM_011277	Rnf2.	yes
MSTRG.16203	-0.358457	4.57856	16.5422	0.0016432	0.0399351	NM_146218	Rfwd3.	yes
MSTRG.2932	-0.52952	3.03746	16.5215	0.00165063	0.0400544	NM_001085500	Cisd3.	yes
MSTRG.6082	-0.690273	2.51025	16.4983	0.00165895	0.0401421	NM_153505	Nckap1l.	yes
MSTRG.9518	-0.35492	4.49378	16.4167	0.00168871	0.0407292	NM_001291002	Galk2.	yes
NM_172450	-0.651519	0.247602	16.3709	0.00170568	0.0410139	NM_172450	4930539E08Rik.	yes
MSTRG.2172	-0.2246	5.95717	16.2981	0.00173305	0.0414103	NM_025936	Rars.	yes
MSTRG.3235	-0.801581	2.52715	16.2691	0.0017441	0.041483	NM_001167680	Rhbdf2.	yes
MSTRG.4677	-0.241922	4.9977	16.2639	0.0017461	0.041483	NM_027934	Rnf180.	yes
MSTRG.3555	-0.350749	4.71774	16.2518	0.00175073	0.0415308	NM_001198835	Coch.	yes
MSTRG.3892	-0.593032	2.77992	16.1929	0.00177354	0.041884	NM_001281830	Ifi27l2a.	yes
MSTRG.4598	-0.21939	5.45084	16.1296	0.00179844	0.0422833	NM_025630	Aggf1.	yes
MSTRG.9053	-0.363593	3.6921	15.9639	0.00186559	0.0431057	NM_001141981	Rbm43.	yes
MSTRG.3754	-0.278733	6.53487	15.9563	0.00186873	0.0431057	NM_008943	Psen1.	yes
MSTRG.11225	-0.319219	4.5982	15.8323	0.001921	0.0441253	NM_001312868	Tgfbr1.	yes
NM_028202	-0.736706	-0.0191014	15.7963	0.00193654	0.0443321	NM_028202	Klhl40.	yes
MSTRG.9659	-0.294038	4.44941	15.7914	0.00193866	0.0443321	NM_025820	Crnkl1.	yes
MSTRG.211	-0.518025	5.88548	15.5987	0.00202425	0.0457835	NM_001205313	Stat1.	yes
MSTRG.9541	-0.241219	4.50473	15.584	0.00203098	0.0457835	NM_001291012	Nphp1.	yes
MSTRG.5066	-0.500143	2.3834	15.5547	0.00204442	0.0458572	NM_199470	Cdh24.	yes
MSTRG.15041	-0.369072	5.01122	15.5477	0.00204766	0.0458572	NM_020024	Taf10.	yes
MSTRG.1243	-0.249455	7.77123	15.5168	0.00206197	0.0460395	NM_001122892	Fyn.	yes
MSTRG.12946	-0.412953	6.6022	15.397	0.00211866	0.046634	NM_011846	Mmp17.	yes
MSTRG.14534	-0.916751	2.98284	15.3843	0.0021248	0.0467045	NM_024413	Plekhf1.	yes
MSTRG.17295	-0.717264	2.9206	15.2667	0.00218244	0.0475107	NM_010851	Myd88.	yes
MSTRG.10897	-0.701339	-0.0693992	15.2281	0.00220177	0.0477352	NR_105802	Mir6381.	yes
MSTRG.8108	-0.497453	1.9982	15.1955	0.00221823	0.0479812	NR_003513	Neat1.	yes
MSTRG.7819	-0.320966	4.51455	15.1345	0.00224941	0.0484372	NM_010721	Lmnb1.	yes
MSTRG.5729	-1.09359	0.514603	15.1041	0.00226519	0.0486448	NM_001162883	Apol9a.	yes
MSTRG.598	-0.240063	4.69735	15.0837	0.0022758	0.048671	NM_001313695	Mcm6.	yes
MSTRG.1105	-0.39879	3.11041	15.0181	0.00231042	0.0488885	NM_011835	Katna1.	yes
MSTRG.14857	-0.256322	4.02734	14.9015	0.00237351	0.0496693	NM_001252525	Cpeb1.	yes
