# Supplementary material for: Tet1 Isoforms Differentially Regulate Gene Expression, Synaptic Transmission, and Memory in the Mammalian Brain
Source: J Neurosci. 2021 Jan 27;41(4):578–93. doi: 10.1523/JNEUROSCI.1821-20.2020 (PMC7842754; doi:10.1523/JNEUROSCI.1821-20.2020)
Supplement: Extended Data Figure 5-10 — DEGs significantly upregulated by AAV1-Tet1S-SID4X relative to -Tet1FL-SID4X. Significantly upregulated genes when repression of Tet1S is directly compared to repression of Tet1FL. Download Figure 5-10, XLSX file. [file ns-JN-RM-1821-20-s12.xlsx]

## Sheet: Up DEGs FL vs S 4X & BP_KEGG
Figure 5-10
MSTRG	logFC	logCPM	F	PValue	FDR	Refseq	OGS	Sig		MSTRG – Stringtie ID or Refseq ID of gene (if gene prediction matches annotation exactly); logFC = log2 fold-change; logCPM = average log2 counts per million; F – F statistic; PValue = probability value before multiple hypothesis correction; FDR = false discovery rate; Refseq = best matching Refseq gene ID that best matches the stringtie predicted transcript; OGS – official gene symbol with perio…			Category	Term	Count	%	P-Value	Bonferroni	Benjamini		DAVID GO enriched terms for biological process (top) and KEGG pathways (bottom). Top ten terms included in the main figure are bolded. Column headings: Category – gene ontology set utilized; Term – gene ontology term title; Count – number of genes in gene set present in the genes that comprise the ontology term; % - percent of genes in the list of genes for a gene ontology term; P-Value – probabi…
MSTRG.8661	1.11157	3.47604	160.764	3.44125e-08	1.50775e-05	NM_001113558	Ucma.	yes				1	GOTERM_BP_DIRECT	transport	54	15.8	8e-06	0.012	0.012
MSTRG.7265	2.01328	2.80569	137.256	8.1482e-08	2.93891e-05	NM_001272078	Trem2.	yes				2	GOTERM_BP_DIRECT	regulation of synaptic plasticity	7	2.1	4.7e-05	0.066	0.033
MSTRG.9300	0.808307	4.79597	104.376	3.54047e-07	9.36454e-05	NR_030431	Mir670.	yes				3	GOTERM_BP_DIRECT	learning	8	2.3	7.9e-05	0.11	0.037
MSTRG.2684	0.820518	6.13114	103.328	3.7351e-07	9.56064e-05	NM_001168521	Sarm1.	yes
MSTRG.10596	0.602937	8.2923	101.454	4.11492e-07	0.000102037	NM_022030	Sv2a.	yes					KEGG_PATHWAY	none
MSTRG.842	0.624903	5.18693	91.2859	7.17189e-07	0.00015808	NM_011804	Creg1.	yes
MSTRG.13612	0.632933	4.18899	85.3345	1.01925e-06	0.000204753	NM_008638	Mthfd2.	yes
MSTRG.109	0.471267	7.76931	83.6153	1.13276e-06	0.000224711	NM_145516	Plekhb2.	yes
MSTRG.12639	1.96142	6.61277	81.7995	1.26909e-06	0.000239768	NM_001204201	Spp1.	yes
MSTRG.12208	0.989777	3.08553	71.4408	2.54119e-06	0.000456647	NM_001081231	Lhfpl3.	yes
MSTRG.120	0.54368	4.6125	69.1766	2.99234e-06	0.000517339	NM_033570	Cnnm4.	yes
MSTRG.3742	0.512709	6.95568	66.4457	3.66725e-06	0.000599992	NM_001033149	Ttc9.	yes
MSTRG.6280	0.603514	4.01644	65.9008	3.82243e-06	0.000619	NM_025693	Tmem41a.	yes
MSTRG.13170	0.575001	6.89669	64.5876	4.22913e-06	0.000657341	NM_177735	Tmem130.	yes
MSTRG.1892	0.41294	8.16445	61.6536	5.33571e-06	0.000780583	NM_026444	Cs.	yes
MSTRG.5700	0.548163	6.29537	61.5945	5.36128e-06	0.000780583	NM_001162489	Mroh1.	yes
MSTRG.16233	0.680559	3.56481	61.7059	5.31323e-06	0.000780583	NM_027103	1700030J22Rik.	yes
MSTRG.5745	0.730392	4.65381	60.5222	5.85085e-06	0.000844118	NM_009218	Sstr3.	yes
MSTRG.13359	0.418169	5.88244	60.1952	6.01043e-06	0.00085933	NM_007563	Bpgm.	yes
MSTRG.6684	0.505445	5.8123	59.1538	6.55374e-06	0.000920423	NM_001033442	Gm1604b.	yes
MSTRG.13900	0.527849	7.1876	55.1286	9.27318e-06	0.00117732	NM_011401	Slc2a3.	yes
MSTRG.4573	0.688416	4.503	54.7317	9.60702e-06	0.00120126	NM_009027	Rasgrf2.	yes
NM_011836	1.36318	1.30199	53.622	1.06179e-05	0.0012962	NM_011836	Lamc3.	yes
MSTRG.9760	0.544683	6.11215	51.4592	1.29694e-05	0.00151342	NM_144786	Ggt7.	yes
MSTRG.8080	0.570958	5.32416	51.0808	1.34411e-05	0.00155701	NM_001024717	Gal3st3.	yes
MSTRG.14651	0.698429	2.50732	50.9628	1.35922e-05	0.0015631	NM_017465	Sult2b1.	yes
MSTRG.15002	1.42722	0.0811461	49.9576	1.4964e-05	0.00167807	NM_001303231	Folr2.	yes
MSTRG.2536	0.473506	9.30413	49.3629	1.58518e-05	0.00175922	NM_001109752	Dlg4.	yes
MSTRG.15756	0.480231	5.46581	47.6738	1.87309e-05	0.00195565	NM_199364	Lzts1.	yes
MSTRG.13007	0.380401	5.78268	47.0693	1.99071e-05	0.00204314	NM_146002	Rhbdd2.	yes
MSTRG.6351	0.923453	7.05887	46.9947	2.00581e-05	0.00204314	NM_011638	Tfrc.	yes
MSTRG.16065	0.577955	9.48686	45.8157	2.26339e-05	0.00227342	NM_001195006	Ndrg4.	yes
MSTRG.9409	0.905334	1.5155	45.3586	2.37352e-05	0.00236904	NM_001311140	Bmf.	yes
MSTRG.14268	0.632805	6.78634	45.2149	2.40946e-05	0.00238989	NM_001162996	Eml2.	yes
MSTRG.6640	0.435231	4.24862	44.7917	2.51899e-05	0.002483	NM_174847	C2cd2.	yes
MSTRG.10419	0.319269	6.72923	44.4293	2.61745e-05	0.0025484	NM_001145876	Slc25a44.	yes
MSTRG.8886	0.327016	6.22765	43.1885	2.99045e-05	0.00285894	NM_146252	Tbc1d13.	yes
MSTRG.11514	0.543775	7.3185	42.4843	3.22978e-05	0.0030151	NM_181585	Pik3r3.	yes
MSTRG.16648	0.485047	5.55074	42.159	3.34788e-05	0.00310707	NM_138955	Abcg4.	yes
NM_175406	1.3735	0.290811	42.0372	3.39338e-05	0.00311289	NM_175406	Atp6v0d2.	yes
MSTRG.658	0.692508	6.23812	41.5047	3.60104e-05	0.00326563	NM_001144855	Ppfia4.	yes
MSTRG.9228	0.58024	5.12384	40.7962	3.90092e-05	0.00347795	NM_001033346	Lrrc55.	yes
MSTRG.10361	0.508052	6.58891	40.3817	4.08993e-05	0.00360595	NM_001161796	Gucy1b3.	yes
MSTRG.1913	0.363567	7.3831	39.8867	4.32985e-05	0.00371872	NM_177411	Rab5b.	yes
MSTRG.17238	0.471171	5.14565	39.2031	4.68888e-05	0.00400067	NM_177771	Klhl18.	yes
MSTRG.16874	0.310372	6.35215	39.1098	4.74056e-05	0.00402314	NM_025857	Aagab.	yes
MSTRG.14942	0.297659	7.19853	38.7719	4.9333e-05	0.00416444	NM_011035	Pak1.	yes
MSTRG.9069	0.540339	5.52415	38.629	5.01756e-05	0.00421316	NM_001139509	Nr4a2.	yes
MSTRG.7524	0.441975	5.64461	37.1865	5.96994e-05	0.00485862	NM_001039692	Arhgap12.	yes
MSTRG.8617	0.457009	3.82076	36.7267	6.31703e-05	0.00501256	NR_002863	Emx2os.	yes
MSTRG.16412	0.686885	3.08906	35.7043	7.17707e-05	0.00563862	#N/A	#N/A	yes
MSTRG.15977	1.0848	2.49901	35.454	7.40816e-05	0.0057915	#N/A	#N/A	yes
MSTRG.12101	0.34269	4.35162	35.0832	7.76662e-05	0.0060125	NM_024472	Cptp.	yes
MSTRG.1468	0.588256	6.3487	34.8215	8.03188e-05	0.00618766	NM_001024837	Adarb1.	yes
MSTRG.4061	0.355856	7.65781	34.6402	8.22187e-05	0.00629573	NM_001291071	Pfkp.	yes
MSTRG.1746	0.366944	6.96647	34.2544	8.64401e-05	0.0065324	NM_026268	Dusp6.	yes
MSTRG.930	0.327027	8.73469	33.5169	9.52375e-05	0.00671742	NM_010045	Ackr1.	yes
MSTRG.13907	0.344643	8.08952	33.6133	9.40303e-05	0.00671742	NM_153508	Clstn3.	yes
MSTRG.6807	0.454694	5.86939	33.5447	9.48871e-05	0.00671742	NM_023824	Paqr4.	yes
MSTRG.9446	0.461959	5.41898	33.8706	9.08929e-05	0.00671742	NM_001290800	Tyro3.	yes
MSTRG.2685	0.802152	2.31546	33.6392	9.3708e-05	0.00671742	NM_011707	Vtn.	yes
MSTRG.8896	0.444335	5.9546	33.2449	9.87444e-05	0.00687313	NM_001242407	Miga2.	yes
MSTRG.17524	0.37838	4.79299	32.9234	0.000103087	0.00708872	NM_001290708	Smarca1.	yes
MSTRG.3486	0.431157	4.30986	32.8158	0.000104589	0.00708872	NM_001289480	Sh3yl1.	yes
MSTRG.12207	1.0308	1.26283	32.8949	0.000103482	0.00708872	NR_027362	A930003O13Rik.	yes
NM_001252530	1.45297	-0.307095	32.8159	0.000104588	0.00708872	NM_001252530	Slco2b1.	yes
MSTRG.16486	0.453042	5.44642	32.7337	0.000105754	0.0071115	NM_001310750	Pde4a.	yes
MSTRG.123	0.359034	4.44593	32.6326	0.000107208	0.00714867	NM_001039551	Cnnm3.	yes
MSTRG.662	0.337377	5.03561	32.585	0.000107901	0.0071648	NM_001311136	Klhl12.	yes
MSTRG.10708	0.612986	5.26146	32.3897	0.000110799	0.00732656	NM_008417	Kcna2.	yes
MSTRG.9271	0.647513	3.988	32.2134	0.000113493	0.00743584	#N/A	#N/A	yes
MSTRG.2680	0.538264	7.35462	32.1429	0.000114592	0.00745316	NM_001303423	Aldoc.	yes
MSTRG.2379	0.414812	5.50936	31.9493	0.000117676	0.00756081	NM_001271356	Flcn.	yes
MSTRG.10434	0.378576	5.62363	31.7916	0.000120259	0.0076956	NR_028359	5830417I10Rik.	yes
MSTRG.2651	0.4712	5.43789	31.2253	0.0001301	0.00815927	NM_001291190	Ssh2.	yes
MSTRG.8340	0.480386	3.49586	31.1054	0.000132302	0.00823388	NM_008846	Pip5k1b.	yes
MSTRG.12296	0.388437	4.50236	30.9855	0.00013455	0.00830859	NM_001177621	Slc5a6.	yes
MSTRG.396	0.357341	3.81893	30.6655	0.000140769	0.00862552	NM_001081210	Mrpl44.	yes
MSTRG.8450	0.28567	5.88286	30.2596	0.000149147	0.00897769	NM_019698	Aldh18a1.	yes
MSTRG.11124	0.262253	6.7809	30.0327	0.000154087	0.0090569	NM_026872	Ubap2.	yes
MSTRG.17858	0.326363	6.45351	30.0485	0.000153738	0.0090569	NM_027870	Armcx3.	yes
MSTRG.8070	0.468844	3.60892	30.0589	0.000153506	0.0090569	NM_007854	Slc29a2.	yes
MSTRG.5664	0.403383	5.62514	29.9262	0.000156472	0.00912943	NM_001164036	Ly6e.	yes
MSTRG.7827	0.79635	4.01888	29.8713	0.000157717	0.0091684	NM_010181	Fbn2.	yes
MSTRG.2594	0.409442	4.60571	29.4213	0.00016838	0.00968185	NM_001013784	Ccdc92b.	yes
MSTRG.11217	0.438967	5.32233	29.3886	0.000169186	0.00968891	NM_053179	Nans.	yes
MSTRG.13446	0.572481	1.97298	29.3591	0.000169918	0.00968891	NM_177882	Zfp786.	yes
MSTRG.3281	0.566929	2.81707	29.1488	0.000175246	0.0098274	NM_178743	Slc26a11.	yes
MSTRG.907	0.801538	1.15962	28.8807	0.000182325	0.0100819	NM_001252472	Cd84.	yes
MSTRG.15033	0.474534	6.98199	28.7476	0.000185965	0.010212	NM_011421	Smpd1.	yes
MSTRG.15347	0.398248	5.43433	28.7058	0.000187124	0.0102402	NM_177469	Adgra1.	yes
MSTRG.16398	0.906843	2.42593	28.6723	0.00018806	0.010256	NM_001320076	Mmp12.	yes
MSTRG.12404	0.325373	5.24978	28.5581	0.000191294	0.0103967	NM_001177379	Cpeb2.	yes
MSTRG.970	0.412734	4.55945	28.3947	0.000196032	0.0105771	NM_001128605	Psen2.	yes
MSTRG.4608	0.34503	5.48416	27.9856	0.000208512	0.0111043	NM_001164222	Col4a3bp.	yes
MSTRG.9552	0.341697	6.80142	27.9564	0.00020944	0.0111164	NM_027192	Ttl.	yes
MSTRG.1072	0.447304	5.2551	27.8182	0.000213888	0.0112771	NM_144817	Camk1g.	yes
MSTRG.3351	0.586338	1.98187	27.5117	0.000224152	0.0117403	NM_001038699	Fn3k.	yes
MSTRG.5835	0.662066	2.18798	27.3403	0.000230148	0.0119752	NM_001080158	Cenpm.	yes
MSTRG.2840	0.577499	3.00239	27.1761	0.000236067	0.0122431	NM_172563	Hlf.	yes
MSTRG.16245	0.372852	6.61133	26.9269	0.000245392	0.0126441	NM_019707	Cdh13.	yes
MSTRG.2994	0.313187	6.31581	26.8121	0.000249833	0.0128312	NM_001038010	Kat2a.	yes
MSTRG.17679	0.368749	3.97164	26.6597	0.000255874	0.0130151	NM_001030307	Dkc1.	yes
MSTRG.12649	0.305262	5.81249	26.5658	0.000259684	0.0131248	NM_001122768	Lrrc8d.	yes
MSTRG.12903	0.477172	7.5133	26.3877	0.00026709	0.0133714	NM_001289472	Pitpnm2.	yes
MSTRG.8620	0.365704	5.77416	26.355	0.000268476	0.0133985	NM_178421	Nanos1.	yes
MSTRG.12004	0.296886	7.24427	26.2468	0.000273129	0.0134797	NM_022022	Ube4b.	yes
MSTRG.17928	0.414861	4.93889	26.2659	0.000272299	0.0134797	NM_008312	Htr2c.	yes
MSTRG.16199	0.463468	5.49339	26.2382	0.000273501	0.0134797	NM_198308	Pdpr.	yes
NM_001243009	1.25377	2.01684	26.2727	0.000272008	0.0134797	NM_001243009	Col6a3.	yes
NM_001243008	1.25355	2.03094	26.1628	0.000276801	0.0135581	NM_001243008	Col6a3.	yes
MSTRG.2120	0.565779	5.932	26.1115	0.000279076	0.0136275	NM_176841	Ccdc88a.	yes
MSTRG.15606	0.591934	4.55632	26.0539	0.000281654	0.0137112	NM_054044	Adgra2.	yes
MSTRG.17116	0.302173	6.03446	25.8727	0.000289948	0.0140718	NM_009275	Srprb.	yes
MSTRG.2554	0.300084	4.91505	25.7635	0.000295085	0.0141861	NM_001316728	Rnf167.	yes
MSTRG.14823	0.81262	1.52782	25.6986	0.000298186	0.0142109	NM_008486	Anpep.	yes
MSTRG.2356	0.660372	3.91951	25.4361	0.000311134	0.0146519	NM_030082	Hist3h2ba.	yes
MSTRG.5977	0.701644	5.63236	25.3669	0.000314661	0.0147306	NM_177716	Ccdc184.	yes
MSTRG.1982	0.290942	4.90604	25.3241	0.000316862	0.0147466	NM_172438	Thoc5.	yes
MSTRG.2025	0.531859	6.56319	25.2706	0.000319642	0.0148325	NM_001081652	Nacad.	yes
MSTRG.16918	0.428731	3.5172	25.1545	0.000325769	0.0150728	NM_030717	Lactb.	yes
MSTRG.15954	0.368696	4.66492	25.0691	0.000330365	0.0151968	NM_001044744	Gcdh.	yes
MSTRG.12071	0.653261	5.98046	24.9919	0.000334584	0.0153022	NM_001113360	Plch2.	yes
MSTRG.6378	0.509559	7.47975	24.9378	0.000337579	0.0153948	NM_001012765	Adcy5.	yes
MSTRG.3782	0.242835	7.23383	24.8008	0.000345302	0.0157018	NM_030225	Dlst.	yes
MSTRG.9385	0.287798	4.79324	24.6489	0.000354114	0.0159201	NM_010290	Gjd2.	yes
MSTRG.12308	0.316098	4.75813	24.6716	0.000352779	0.0159201	NM_009206	Slc4a1ap.	yes
MSTRG.10549	0.297226	5.35092	24.6123	0.000356274	0.0159719	NM_030074	Zfp687.	yes
MSTRG.8840	0.838229	-0.139349	24.595	0.000357302	0.0159729	NM_138942	Dbh.	yes
MSTRG.12545	0.457277	4.31362	24.4585	0.000365529	0.0162948	NM_172712	Uba6.	yes
MSTRG.14223	0.483198	3.96104	24.2761	0.000376875	0.0166139	NM_001277988	Meis3.	yes
MSTRG.10435	0.567528	3.8911	24.2776	0.000376783	0.0166139	NR_015498	1500004A13Rik.	yes
MSTRG.4927	0.31637	5.00237	24.2241	0.000380186	0.0166673	NM_001047433	Dph3.	yes
MSTRG.16409	0.368403	3.56881	24.2253	0.000380106	0.0166673	NM_199017	9230110C19Rik.	yes
MSTRG.9424	0.453123	2.53883	24.2067	0.000381303	0.0166702	NM_145530	Rhov.	yes
MSTRG.15692	0.342049	6.40999	24.1782	0.000383137	0.016671	NM_001284409	Casp3.	yes
MSTRG.15615	0.537744	2.8564	24.171	0.000383603	0.016671	NM_175136	Rnf122.	yes
MSTRG.13763	0.324285	5.50801	24.0737	0.000389951	0.0167257	NM_008516	Lrrn1.	yes
MSTRG.13525	0.385801	3.51788	24.1188	0.000386995	0.0167257	NM_001081145	Tigd2.	yes
MSTRG.11592	0.445118	5.2663	24.0745	0.000389898	0.0167257	NM_182929	Rims3.	yes
MSTRG.4617	0.823882	5.30607	24.0328	0.000392657	0.0167964	NM_010422	Hexb.	yes
MSTRG.8038	0.47613	7.22167	23.9821	0.000396046	0.0168679	NM_008851	Pitpnm1.	yes
MSTRG.13370	0.377618	5.90947	23.8541	0.000404746	0.0171289	NM_008973	Ptn.	yes
MSTRG.5663	0.519705	6.56133	23.8207	0.00040705	0.0171805	NM_011838	Lynx1.	yes
MSTRG.8683	0.961431	2.07525	23.6891	0.000416296	0.0175242	NM_010582	Itih2.	yes
MSTRG.12735	0.367155	6.46567	23.5993	0.00042274	0.0176086	NM_001162965	Sgsm1.	yes
MSTRG.16851	0.838695	2.0499	23.5413	0.000426972	0.017692	NM_001040426	Thsd4.	yes
MSTRG.14079	0.655836	0.978563	23.3959	0.000437783	0.0180928	NM_008970	Pthlh.	yes
MSTRG.455	0.291517	6.53665	23.3036	0.000444817	0.0182882	NM_001111314	Ngef.	yes
MSTRG.11165	0.776014	0.204868	23.0771	0.000462645	0.0188745	#N/A	#N/A	yes
MSTRG.1490	0.321445	6.56934	23.0473	0.000465052	0.0188757	NM_172134	Pdxk.	yes
MSTRG.18017	0.294755	5.31154	22.8284	0.000483191	0.0193642	NM_009453	Zrsr2.	yes
MSTRG.4274	0.324426	5.30413	22.8512	0.000481267	0.0193642	NM_001199304	Atxn1.	yes
MSTRG.14331	0.393977	7.75154	22.796	0.000485949	0.0194257	NM_008168	Grik5.	yes
MSTRG.12811	0.438856	4.29453	22.7223	0.000492285	0.0195804	NM_001081236	2410131K14Rik.	yes
MSTRG.16692	0.373296	7.21462	22.6836	0.000495654	0.0196449	NM_027498	Sik3.	yes
MSTRG.2388	0.245931	7.58947	22.5988	0.000503121	0.0196711	NM_001039092	Tom1l2.	yes
MSTRG.3388	0.246252	5.22266	22.6439	0.000499135	0.0196711	NM_001167767	Ldah.	yes
MSTRG.3349	0.373939	3.98512	22.5975	0.000503242	0.0196711	NM_181420	Fn3krp.	yes
MSTRG.829	0.516799	2.15756	22.527	0.000509553	0.0197968	NR_040303	Gm20743.	yes
MSTRG.9186	0.249833	6.89581	22.3787	0.000523137	0.0201021	NM_010894	Neurod1.	yes
MSTRG.8167	0.567351	5.13224	22.3312	0.000527574	0.0202237	NM_201411	Flrt1.	yes
MSTRG.17759	0.324885	6.93343	22.2382	0.0005364	0.0203034	NM_172932	Nlgn3.	yes
MSTRG.8248	0.520376	9.64284	22.1773	0.000542271	0.0203448	NM_133804	Tmem132a.	yes
MSTRG.16411	0.534755	4.62475	22.1135	0.000548507	0.0204819	NM_008829	Pgr.	yes
MSTRG.12851	0.762679	2.67462	22.0693	0.000552875	0.0205966	NM_001289809	Ccdc63.	yes
MSTRG.17896	0.33443	6.15839	21.6622	0.000595079	0.0219116	NM_021463	Prps1.	yes
MSTRG.17380	0.322861	4.6706	21.5777	0.000604301	0.0219457	NM_019461	Usp27x.	yes
MSTRG.5372	0.339232	6.20876	21.619	0.000599774	0.0219457	NM_025943	Dzip1.	yes
MSTRG.3807	0.398663	4.87858	21.6289	0.000598694	0.0219457	NM_172583	Tmem63c.	yes
MSTRG.8785	0.279148	8.66176	21.547	0.000607692	0.0220184	NM_175300	Anapc2.	yes
MSTRG.13492	0.312967	6.22744	21.5073	0.000612114	0.0220778	NM_001163640	Chn2.	yes
MSTRG.5871	0.340728	4.92603	21.5078	0.000612059	0.0220778	NM_146061	Prr5.	yes
NM_010076	0.532483	1.81702	21.4271	0.00062117	0.0223537	NM_010076	Drd1.	yes
NM_001291801	0.533173	1.81492	21.4056	0.000623617	0.022391	NM_001291801	Drd1.	yes
MSTRG.3454	0.408292	2.69054	21.2956	0.000636345	0.0226939	NR_015504	2410018L13Rik.	yes
MSTRG.107	0.254632	6.75212	21.1856	0.000649373	0.0229715	NM_183019	Arhgef4.	yes
MSTRG.1342	0.306869	5.95264	21.1811	0.000649919	0.0229715	NM_001033259	Mcu.	yes
MSTRG.5532	0.341907	4.31442	21.087	0.000661324	0.023271	NM_001289471	Klf10.	yes
MSTRG.3905	0.645929	6.18181	21.0931	0.000660582	0.023271	NR_045047	Tunar.	yes
MSTRG.13132	0.359395	5.94759	20.9697	0.000675878	0.0234196	NM_001033312	Fbxl18.	yes
MSTRG.4318	0.335668	7.13333	20.9464	0.000678809	0.0234699	NM_001024474	Diras2.	yes
MSTRG.9412	0.292585	7.90479	20.8774	0.000687596	0.0234935	NM_001033254	Pak6.	yes
MSTRG.15220	0.3226	8.60914	20.8756	0.000687822	0.0234935	NM_001252566	Sez6l2.	yes
MSTRG.9853	0.3488	4.07829	20.8855	0.000686555	0.0234935	NM_173397	Fitm2.	yes
MSTRG.3985	0.380699	3.11815	20.8907	0.000685893	0.0234935	NR_045295	2810029C07Rik.	yes
MSTRG.11537	0.324186	4.78505	20.7672	0.000701897	0.0238897	NM_001313916	Plk3.	yes
MSTRG.2509	0.750735	3.81976	20.736	0.000706004	0.0238897	NM_001291058	Cd68.	yes
MSTRG.15670	1.38271	0.569601	20.7183	0.000708357	0.0239184	#N/A	#N/A	yes
MSTRG.6258	0.786161	2.29603	20.5853	0.000726269	0.0241633	NM_001144953	Vwa5b2.	yes
MSTRG.2016	0.39368	7.82132	20.465	0.000742935	0.0246146	NM_001005867	Zmiz2.	yes
MSTRG.14953	0.25795	6.17891	20.3354	0.000761396	0.0251002	NM_028410	Prkrir.	yes
MSTRG.15847	0.45417	2.63827	20.3015	0.000766318	0.025179	NM_001164581	Zfp961.	yes
MSTRG.13467	0.807315	5.77905	20.2747	0.000770226	0.0252551	NM_053110	Gpnmb.	yes
MSTRG.16546	0.333858	6.94142	20.1237	0.000792736	0.0257802	NM_001310766	B3gat1.	yes
MSTRG.13645	0.444013	6.84889	20.0635	0.000801912	0.0259721	NM_001001160	Fbxo41.	yes
MSTRG.9265	0.219906	5.61829	19.8547	0.000834751	0.0265795	NM_145528	Atg13.	yes
MSTRG.7421	0.248326	5.6502	19.8669	0.000832781	0.0265795	NM_133747	Fam98a.	yes
MSTRG.2238	0.282771	7.25206	19.8485	0.000835739	0.0265795	NM_001163671	Mapk9.	yes
MSTRG.14685	0.457374	6.33914	19.8931	0.000828584	0.0265795	NM_001037906	Nell1.	yes
MSTRG.5063	0.658459	2.09788	19.8791	0.000830822	0.0265795	NM_080726	Rem2.	yes
MSTRG.6017	0.711659	0.216569	19.8904	0.00082903	0.0265795	NM_001081254	Fam186b.	yes
MSTRG.5481	0.288173	7.59243	19.6134	0.000874682	0.0274881	NM_020332	Ank.	yes
MSTRG.9852	0.438263	6.25093	19.6017	0.000876664	0.0274881	NM_144891	Gdap1l1.	yes
MSTRG.9595	0.441665	3.64808	19.5746	0.000881312	0.0274881	NM_001291031	Ap5s1.	yes
MSTRG.9378	0.244881	6.32183	19.4919	0.000895629	0.027653	NM_133749	Emc7.	yes
MSTRG.890	0.256172	5.96482	19.5305	0.000888903	0.027653	NM_020579	B4galt3.	yes
MSTRG.6699	0.433079	6.3498	19.5155	0.000891509	0.027653	NM_001290707	Pde10a.	yes
MSTRG.14926	0.538497	3.26463	19.4967	0.000894792	0.027653	NM_001177412	Usp35.	yes
MSTRG.17076	0.42434	4.25798	19.4813	0.000897482	0.0276564	NM_053268	Rasa2.	yes
MSTRG.9129	0.300311	5.77588	19.4255	0.000907325	0.0279055	NM_172664	Tlk1.	yes
MSTRG.17870	0.345059	4.68286	19.3634	0.000918429	0.028138	NM_177919	Tceal5.	yes
MSTRG.15777	0.392313	8.46021	19.2971	0.000930458	0.0283458	NM_007789	Ncan.	yes
MSTRG.10000	0.478323	2.52795	19.2965	0.00093057	0.0283458	NM_001162922	Zfp931.	yes
MSTRG.13288	0.660176	2.79448	19.27	0.000935434	0.0283614	NM_001081351	Cped1.	yes
MSTRG.17860	0.225383	6.7235	19.1917	0.000949983	0.0286077	NM_001166397	Armcx2.	yes
MSTRG.8447	0.265954	4.15852	19.1497	0.000957879	0.0287364	NM_145952	Tbc1d12.	yes
MSTRG.14149	1.00385	0.139318	19.1583	0.00095626	0.0287364	#N/A	#N/A	yes
MSTRG.16887	0.266665	6.57953	19.0966	0.000967997	0.0289305	NM_001134399	Megf11.	yes
MSTRG.16386	0.293118	4.34477	19.0219	0.000982434	0.0291971	NM_001326359	Aasdhppt.	yes
MSTRG.2683	0.345455	4.1117	18.9505	0.000996469	0.0295037	NM_026740	Slc46a1.	yes
MSTRG.15714	0.780689	1.01695	18.8644	0.0010137	0.029958	NM_009136	Scrg1.	yes
MSTRG.10408	0.252595	7.29323	18.7968	0.00102749	0.030309	NM_001310587	Mef2d.	yes
MSTRG.14222	0.333919	7.95585	18.773	0.00103239	0.030397	NM_148946	Slc8a2.	yes
MSTRG.2517	0.231087	8.16977	18.6793	0.00105196	0.0308017	NM_198862	Nlgn2.	yes
MSTRG.14744	0.287524	7.75726	18.6083	0.00106709	0.0311872	NM_021366	Klf13.	yes
MSTRG.9494	0.335191	5.07192	18.5499	0.00107971	0.0313829	NM_145531	Spg11.	yes
MSTRG.5529	0.297237	8.50034	18.4996	0.00109072	0.0315871	NM_001170866	Ncald.	yes
MSTRG.16114	0.3207	4.69298	18.4743	0.00109632	0.0316339	NM_177150	Cenpt.	yes
MSTRG.1614	0.420344	4.92814	18.3919	0.00111477	0.0319917	NM_028657	Mfsd12.	yes
MSTRG.14026	0.326683	7.59359	18.3519	0.00112385	0.0321941	NM_001164401	Ptpro.	yes
MSTRG.5749	0.440316	6.7909	18.2061	0.00115773	0.0327395	NM_183141	Elfn2.	yes
MSTRG.14095	0.474305	4.77324	18.2212	0.00115415	0.0327395	NM_001112796	Bicd1.	yes
MSTRG.13493	0.326635	4.88404	18.1545	0.00117	0.0328636	NR_033635	9130019P16Rik.	yes
MSTRG.3880	0.356319	5.29492	18.1303	0.00117581	0.0328987	NM_172584	Itpk1.	yes
NM_001290651	0.578099	0.594495	18.1234	0.00117747	0.0328987	NM_001290651	Scml2.	yes
MSTRG.17316	0.248064	7.71034	18.0594	0.00119302	0.0331353	NM_175114	Trak1.	yes
MSTRG.12964	0.282676	4.19045	18.0502	0.00119527	0.0331353	NM_172509	Kctd7.	yes
MSTRG.2845	0.303498	5.82137	18.0457	0.00119638	0.0331353	NM_028296	Car10.	yes
MSTRG.6084	0.462883	6.36037	18.0277	0.0012008	0.0331999	NM_021391	Ppp1r1a.	yes
MSTRG.13803	0.388567	4.86971	18.0054	0.00120632	0.0332944	NM_001289699	Prrt3.	yes
MSTRG.16660	0.368408	4.42787	17.9891	0.00121037	0.0333481	NM_001293630	Slc37a4.	yes
NM_001290652	0.578099	0.593034	17.9547	0.00121897	0.033469	NM_001290652	Scml2.	yes
MSTRG.5064	0.25476	6.68686	17.7963	0.00125953	0.0343155	NM_001313906	Prmt5.	yes
MSTRG.17888	0.529511	5.27393	17.7922	0.00126061	0.0343155	NM_001254761	Rnf128.	yes
MSTRG.17706	0.282479	4.4092	17.6842	0.0012892	0.0348811	NM_001294138	Gk.	yes
MSTRG.4305	0.908118	-0.261429	17.6952	0.00128624	0.0348811	NM_012050	Omd.	yes
MSTRG.14872	0.32063	4.1443	17.6104	0.00130915	0.0350357	NM_001159672	Efl1.	yes
MSTRG.5593	0.362071	2.35817	17.6277	0.00130445	0.0350357	NM_001081396	Tbc1d31.	yes
MSTRG.879	0.574315	2.17342	17.5182	0.00133462	0.0355376	NM_010188	Fcgr3.	yes
MSTRG.16974	0.223066	5.71137	17.5089	0.00133723	0.0355474	NM_016963	Tmod3.	yes
MSTRG.15923	0.234705	7.40775	17.4984	0.00134017	0.035566	NM_001277898	Prkaca.	yes
MSTRG.8431	0.344963	5.37268	17.4515	0.00135342	0.0357979	NM_001290826	Cpeb3.	yes
MSTRG.16436	0.27572	5.99009	17.3151	0.0013928	0.0366012	NM_019482	Panx1.	yes
MSTRG.6001	0.479512	4.66471	17.2148	0.00142263	0.0371335	NM_010271	Gpd1.	yes
MSTRG.2943	0.342147	6.505	17.085	0.00146233	0.0377535	NM_001159319	Cacnb1.	yes
MSTRG.2876	0.423988	4.61065	16.9844	0.00149404	0.0383045	NM_130858	Nxph3.	yes
MSTRG.8066	0.283362	6.22363	16.9149	0.00151637	0.0386575	NM_133803	Dpp3.	yes
MSTRG.1181	1.00509	2.06941	16.9243	0.00151334	0.0386575	NM_021509	Moxd1.	yes
MSTRG.7371	0.223165	5.47016	16.8986	0.0015217	0.0386743	NM_001037757	Wash1.	yes
MSTRG.2381	0.25798	5.5089	16.8943	0.00152309	0.0386743	NM_011991	Cops3.	yes
MSTRG.1431	0.298626	4.44211	16.8564	0.00153551	0.0386777	NM_029781	Rab36.	yes
MSTRG.8786	0.337321	9.05241	16.8272	0.00154516	0.0386777	NM_001177656	Grin1.	yes
MSTRG.11236	0.342049	6.88867	16.8435	0.00153977	0.0386777	NM_021436	Tmeff1.	yes
MSTRG.13721	0.344681	6.7017	16.8721	0.00153035	0.0386777	NM_009320	Slc6a6.	yes
MSTRG.13919	0.384701	5.28534	16.8413	0.00154051	0.0386777	NM_001145926	Pianp.	yes
MSTRG.1727	0.410707	2.85767	16.869	0.00153136	0.0386777	NR_015524	Cep83os.	yes
MSTRG.7504	0.559646	1.99899	16.8573	0.00153522	0.0386777	NM_001315503	Adcyap1.	yes
MSTRG.718	0.322854	5.31662	16.8051	0.00155253	0.0387401	NM_009061	Rgs2.	yes
MSTRG.2369	0.311172	5.08237	16.7495	0.00157121	0.0389612	NM_001205068	Jmjd4.	yes
MSTRG.12257	0.254005	7.30459	16.7057	0.00158611	0.0391471	NM_153526	Insig1.	yes
MSTRG.15969	0.261522	7.92888	16.6046	0.00162115	0.039549	NM_001122843	Tnpo2.	yes
MSTRG.14644	0.386411	3.97626	16.5948	0.0016246	0.039549	NM_001243052	Bcat2.	yes
MSTRG.9613	0.461244	1.89312	16.6027	0.00162182	0.039549	NM_001291054	Mcm8.	yes
MSTRG.5078	0.540928	2.45933	16.5941	0.00162482	0.039549	NM_026066	Cmtm5.	yes
MSTRG.5475	0.316549	5.21239	16.4973	0.00165931	0.0401421	NM_001034851	Fam134b.	yes
MSTRG.16769	0.615457	0.205603	16.4191	0.00168783	0.0407292	NM_001284507	Crabp1.	yes
MSTRG.4094	0.282511	5.32666	16.4061	0.00169261	0.0407612	NM_010282	Ggps1.	yes
MSTRG.12979	0.557171	6.17788	16.3581	0.00171045	0.0410662	NM_030719	Gatsl2.	yes
MSTRG.6240	0.441675	2.87163	16.349	0.00171387	0.0410863	NM_001033164	2510002D24Rik.	yes
MSTRG.8293	0.242347	6.95844	16.3102	0.00172848	0.0413741	NM_001205339	Psat1.	yes
MSTRG.2611	0.322089	3.80937	16.2924	0.00173521	0.0414103	NM_001102611	Smyd4.	yes
MSTRG.17082	0.305276	5.75858	16.2671	0.00174486	0.041483	NM_138756	Slc25a36.	yes
MSTRG.13316	0.369608	6.60075	16.2374	0.00175628	0.0416003	NM_001302933	Impdh1.	yes
MSTRG.7788	0.340078	6.39239	16.1965	0.00177214	0.041884	NM_001311097	Sema6a.	yes
MSTRG.1681	0.740055	1.04644	16.1599	0.00178648	0.042127	#N/A	#N/A	yes
MSTRG.4912	0.857514	2.89887	16.1191	0.00180259	0.0423182	NM_138672	Stab1.	yes
MSTRG.13813	0.406717	8.0422	16.0862	0.00181576	0.0425645	NM_001036684	Atp2b2.	yes
MSTRG.2560	0.256329	4.72985	16.0564	0.00182774	0.0427489	NM_178367	Dhx33.	yes
MSTRG.13299	0.340754	3.98213	16.04	0.00183441	0.0427489	NM_177013	Tmem229a.	yes
MSTRG.8519	0.448905	3.71072	16.0426	0.00183333	0.0427489	NM_001330506	Poll.	yes
MSTRG.7760	0.461442	7.22922	16.0487	0.00183086	0.0427489	NM_028392	Ppp2r2b.	yes
MSTRG.11324	0.25745	5.02427	15.9597	0.00186732	0.0431057	NM_001163732	Frmd3.	yes
MSTRG.17129	0.258904	5.13149	15.9939	0.00185321	0.0431057	NM_053159	Mrpl3.	yes
MSTRG.15227	0.263322	4.71813	15.9634	0.00186578	0.0431057	NM_146201	Zfp553.	yes
MSTRG.17130	0.366126	2.23386	15.9781	0.00185972	0.0431057	NM_029385	Nudt16.	yes
MSTRG.6267	0.427326	8.07307	15.9704	0.00186288	0.0431057	NM_133778	Fam131a.	yes
MSTRG.17270	0.345895	2.82731	15.8606	0.00190895	0.0439695	NM_148958	Osbpl10.	yes
MSTRG.16122	0.383978	3.53872	15.8317	0.00192127	0.0441253	NM_198299	Enkd1.	yes
MSTRG.12152	0.303095	6.61921	15.8023	0.00193394	0.0443321	NM_001007220	Adam22.	yes
MSTRG.17901	0.293939	4.73777	15.7695	0.00194815	0.0444212	NM_011845	Mid2.	yes
MSTRG.9538	0.403144	5.23389	15.7758	0.00194542	0.0444212	NM_001111331	Kcnip3.	yes
MSTRG.12697	0.317329	5.45567	15.7519	0.00195582	0.0445321	NM_001289577	Chfr.	yes
MSTRG.920	0.431432	3.63382	15.7152	0.00197198	0.0448357	NM_008429	Kcnj9.	yes
MSTRG.15337	0.277615	6.06749	15.6655	0.00199409	0.0452737	NM_026391	Ppp2r2d.	yes
MSTRG.6112	0.207449	7.48656	15.5892	0.0020286	0.0457835	NM_001252437	Mgrn1.	yes
MSTRG.10635	0.298992	4.24403	15.5891	0.00202862	0.0457835	NM_172863	Zfp697.	yes
MSTRG.8485	0.367849	6.901	15.5906	0.00202793	0.0457835	NM_001141983	Golga7b.	yes
MSTRG.3644	0.294173	7.42993	15.5772	0.00203408	0.0457884	NM_001110202	Trim9.	yes
MSTRG.1304	0.294311	3.89669	15.5696	0.00203755	0.0458017	NM_025705	Dcbld1.	yes
MSTRG.17876	0.251911	4.32974	15.5455	0.00204869	0.0458572	NM_146236	Tceal1.	yes
MSTRG.6836	0.235325	5.0618	15.5154	0.00206264	0.0460395	NM_001252463	Mlst8.	yes
MSTRG.3864	0.266638	4.72834	15.5048	0.00206759	0.0460853	NM_001177673	Gpr68.	yes
MSTRG.8153	0.35257	9.34953	15.4764	0.0020809	0.0461942	NM_001205234	Nrxn2.	yes
NM_001324548	0.679825	2.40401	15.4757	0.00208121	0.0461942	NM_001324548	Tecta.	yes
NM_009347	0.679825	2.40401	15.4757	0.00208121	0.0461942	NM_009347	Tecta.	yes
MSTRG.15922	0.290759	9.00565	15.4452	0.00209563	0.0464493	NM_181039	Adgrl1.	yes
MSTRG.2599	0.28474	6.40411	15.42	0.00210766	0.046521	NM_010813	Mnt.	yes
MSTRG.8999	0.294265	3.67291	15.4229	0.00210628	0.046521	NM_001083125	Lhx6.	yes
MSTRG.17216	0.421657	3.42542	15.4311	0.00210238	0.046521	NM_134420	Slc26a6.	yes
MSTRG.11761	0.231129	5.47079	15.4084	0.00211321	0.0465787	NM_001290725	Ppp1r8.	yes
MSTRG.9587	0.346247	3.99559	15.3534	0.00213976	0.0469222	NR_015523	A730017L22Rik.	yes
MSTRG.5478	0.421405	1.97804	15.3516	0.00214062	0.0469222	NM_001310774	March11.	yes
MSTRG.6245	0.211062	6.33957	15.3181	0.00215702	0.047154	NM_010435	Hira.	yes
MSTRG.962	0.434333	2.04078	15.3178	0.00215714	0.047154	#N/A	#N/A	yes
MSTRG.3097	0.22156	5.1199	15.3116	0.0021602	0.0471559	NM_007805	Cyb561.	yes
MSTRG.9357	0.42117	5.26599	15.2807	0.00217549	0.0474246	NM_021275	Kcna4.	yes
MSTRG.10737	0.301763	8.41647	15.2556	0.00218798	0.0475661	NM_001271599	Sort1.	yes
MSTRG.14486	0.689452	0.624167	15.237	0.00219726	0.0477024	NM_001290627	Atp4a.	yes
MSTRG.1742	0.540347	2.27433	15.1936	0.00221917	0.0479812	NM_008524	Lum.	yes
MSTRG.7474	0.231423	6.49833	15.1674	0.00223252	0.0481388	NM_001159496	Ppm1b.	yes
MSTRG.15651	0.859438	1.39408	15.1719	0.00223026	0.0481388	NM_001113326	Msr1.	yes
MSTRG.827	0.249266	4.05517	15.1133	0.0022604	0.0486077	NM_029115	Ccdc181.	yes
MSTRG.11513	0.204558	6.39711	15.0894	0.00227285	0.048671	NM_001290658	Pomgnt1.	yes
MSTRG.17649	0.381193	6.47613	15.0782	0.00227867	0.048671	NM_001081979	Mecp2.	yes
MSTRG.9996	0.458448	4.14416	15.0804	0.00227753	0.048671	NM_001024849	Gm14325.	yes
MSTRG.12080	0.375421	2.54909	15.069	0.0022835	0.0487085	NM_001166029	Cfap74.	yes
MSTRG.15186	0.203936	6.67632	15.0403	0.00229864	0.0487551	NM_001311143	Xpo6.	yes
MSTRG.16363	0.209623	6.3608	15.0407	0.00229845	0.0487551	NM_008430	Kcnk1.	yes
MSTRG.3857	0.264811	3.54425	15.0358	0.00230104	0.0487551	NM_001290303	Nrde2.	yes
MSTRG.747	0.310879	4.56207	15.051	0.002293	0.0487551	NM_026380	Rgs8.	yes
MSTRG.3517	0.335653	6.18317	15.0364	0.00230072	0.0487551	NM_025840	Bzw2.	yes
MSTRG.15397	0.210338	7.45722	14.9837	0.00232885	0.0491026	NM_023764	Tollip.	yes
MSTRG.3506	0.255647	4.58558	14.9771	0.00233238	0.0491026	NR_015602	F730043M19Rik.	yes
MSTRG.5212	0.383172	6.17487	14.9851	0.00232807	0.0491026	NM_175498	Pnma2.	yes
MSTRG.12741	0.981482	0.516016	14.9761	0.00233291	0.0491026	NM_146162	Tmem119.	yes
MSTRG.1887	0.301265	3.18469	14.9407	0.00235208	0.0494403	NM_025716	Spryd4.	yes
MSTRG.5234	0.205363	6.44477	14.922	0.00236227	0.0495876	NM_153514	Rhobtb2.	yes
MSTRG.3280	0.516953	4.43289	14.9164	0.00236533	0.0495876	NM_018822	Sgsh.	yes
MSTRG.2878	0.247573	6.44755	14.8979	0.00237549	0.0496693	NM_008831	Phb.	yes
MSTRG.7247	0.288256	5.10582	14.8917	0.00237891	0.0496754	NM_001100452	Gltscr1l.	yes
MSTRG.4973	0.233617	6.15236	14.8726	0.00238947	0.0498303	NM_001310534	Txndc16.	yes
MSTRG.14573	0.738522	2.23976	14.8658	0.00239321	0.0498429	NM_009131	Clec11a.	yes
